# Supplementary material for: Integrated Transcriptome and Metabolome Dissecting Interaction between Vitis vinifera L. and Grapevine Fabavirus
Source: Int J Mol Sci. 2023 Feb 7;24(4):3247. doi: 10.3390/ijms24043247 (PMC9961852; doi:10.3390/ijms24043247)
Supplement: Supplementary file 1 [file ijms-24-03247-s001.zip › Table S1.xlsx]

## Sheet: Sheet1
Table S1. Aromatics concentrations in GFabV-infected and free grapevines
Compounds	Retention time/min	Relative peak area（%）		Match factor	CAS
		GFabV-free	GFabV-infected
Alcohols
Prenol	5.551	0.2	0.18	97	556-82-1
2-Hexen-1-ol, (E)-	9.857	8.33	8.27	99	928-95-0
1-Hexanol	10.079	6.34	7.47	98	111-27-3
Benzyl alcohol	21.111	0.6	0.86	99	100-51-6
Benzeneacetaldehyde	21.882	0.3	0.48	98	122-78-1
Cyclohexene,1-methyl-4-(1methylethylidene)-	25.038	1.39	1.02	95	586-62-9
Linalool	26.224	1.88	1.9	99	78-70-6
Phenylethyl Alcohol	26.947	1.74	3.38	98	22258
3-Cyclohexen-1-ol,1-methyl-4-(1-methylethyl)-	28.885	0.56	0.39	95	586-82-3
7-Octen-2-ol,2-methyl-6-methylene-	27.796	0.42	—	97	543-39-5
Cyclohexanol,1-methyl-4-(1-methylethenyl)-	29.909	2.99	1.97	97	138-87-4
cis-Ocimenol	30.297	2.02	0.64	95	7643-59-6
trans-Ocimenol	31.142	1.15	1.07	94	7643-60-9
3-Cyclohexen-1-ol, 4-methyl-1-(1-methylethyl)-, (R)-	32.158	—	1.01	98	20126-76-5
Benzenemethanol, .alpha.,.alpha.,4-trimethyl-	32.589	—	0.38	97	1197-1-9
L-.alpha.-Terpineol	33.135	43.02	34.75	96	10482-56-1
Cyclohexanol,1-methyl-4-(1-methylethylidene)-	33.392	5.23	3.27	97	586-81-2
7-Octen-1-ol, 3,7-dimethyl-, (S)-	34.864	—	3.35	96	6812-78-8
Geraniol	35.997	3.01	4.93	97	106-24-1
4-Isopropylcyclohexa-1,3-dienecarbaldehyde	37.615	0.64	—	96	1197-15-5
p-Cymen-7-ol	37.795	0.71	0.9	98	536-60-7
p-Mentha-1,8-dien-7-ol	38.124	0.48	0.63	97	536-59-4
Cyclohexanemethanol,4-hydroxy-.alpha.,.alpha.,4-trimethyl-	38.617	2.34	1.67	97	80-53-5
1,4-Cyclohexadiene-1-methanol, 4-(1-methylethyl)-	39.262	0.29	—	96	22539-72-6
Esters
1,2-Benzenedicarboxylic acid, bis(2-methylpropyl) ester	53.758	0.63	0.48	99	84-69-5
Dibutyl phthalate	55.81	0.52	0.32	99	84-74-2
1,2-Benzenedicarboxylic acid, bis(1-methylethyl) ester	54.788	0.1	—	93	605-45-8
1-Cyclohexyl-1,2,3,4-tetrahydro-isoquinoline	48.903	0.33	—	93	87443-64-9
Terpenes
D-Limonene	20.832	0.82	0.61	96	5989-27-5
2-Carene	37.337	—	1.19	91	554-61-0
Bicyclo[2.2.1]hept-2-ene,2,3-dimethyl-	42.722	—	0.44	92	529-16-8
Cycloisolongifolene,8,9-dehydro-9-formyl-	52.929	—	0.09	90	59820-24-5
Aldehydes
Hexanal	6.608	0.28	0.18	95	66-25-1
2-Hexenal	9.158	1.91	1.69	97	505-57-7
5-Hydroxymethylfurfural	34.58	—	0.15	92	67-47-0
Ketones
5-Hepten-2-one, 6-methyl-	17.637	—	0.34	96	110-93-0
2-Buten-1-one, 1-(2,6,6-trimethyl-1,3-cyclohexadien-1-yl)-, (E)-	41.089	2.24	1.87	97	23726-93-4
5,9-Undecadien-2-one,6,10-dimethyl-, (E)-	43.245	—	0.38	96	3796-70-1
2(4H)-Benzofuranone,5,6,7,7a-tetrahydro-4,4,7a-trimethyl-, (R)-	45.767	—	0.09	97	17092-92-1
others
Geranic acid	40.094	—	7.52	99	459-80-3
Heptadecane	47.539	—	1.02	97	629-78-7
Octadecane	52.391	0.99	0.19	98	593-45-3
2,4-Di-tert-butylphenol	44.955	4.54	3.18	97	96-76-4
Benzene,2-(1,3-butadienyl)-1,3,5-trimethyl-	47.017	0.36	0.21	93	5732-0-3
Naphthalene,1,2-dihydro-1,1,6-trimethyl-	42.023	0.9	—	92	30364-38-6
-: Representing no value
