# Supplementary material for: Integrated Transcriptome and Metabolome Dissecting Interaction between Vitis vinifera L. and Grapevine Fabavirus
Source: Int J Mol Sci. 2023 Feb 7;24(4):3247. doi: 10.3390/ijms24043247 (PMC9961852; doi:10.3390/ijms24043247)
Supplement: Supplementary file 1 [file ijms-24-03247-s001.zip › Table S10.xlsx]

## Sheet: EL38 Up
Table S10: Up- and Down-regulated differentially expressed genes at the EL38 stage
#ID	regulated	Swiss_Prot_annotation
VIT_12s0057g00420	up	Cytochrome b561 and DOMON domain-containing protein At5g35735 OS=Arabidopsis thaliana OX=3702 GN=At5g35735 PE=2 SV=1
VIT_06s0004g05070	up	Zinc transporter 1 OS=Oryza sativa subsp. japonica OX=39947 GN=ZIP1 PE=1 SV=1
VIT_08s0007g00330	up	Metallothionein-like protein type 2 OS=Actinidia deliciosa OX=3627 GN=pKIWI504 PE=2 SV=1
VIT_11s0118g00730	up	--
VIT_03s0063g02250	up	Polyol transporter 5 OS=Arabidopsis thaliana OX=3702 GN=PLT5 PE=1 SV=2
VIT_08s0105g00370	up	Myb family transcription factor PHL7 OS=Arabidopsis thaliana OX=3702 GN=PHL7 PE=2 SV=1
VIT_17s0000g01190	up	Non-specific phospholipase C6 OS=Arabidopsis thaliana OX=3702 GN=NPC6 PE=2 SV=1
VIT_07s0005g01470	up	--
VIT_00s0556g00010	up	Type I inositol polyphosphate 5-phosphatase 5 OS=Arabidopsis thaliana OX=3702 GN=IP5P5 PE=2 SV=1
VIT_02s0025g03320	up	Cytochrome P450 86A22 OS=Petunia hybrida OX=4102 GN=CYP86A22 PE=1 SV=1
VIT_01s0127g00390	up	Probable polygalacturonase At1g80170 OS=Arabidopsis thaliana OX=3702 GN=At1g80170 PE=1 SV=1
VIT_04s0008g04060	up	BURP domain-containing protein 3 OS=Oryza sativa subsp. japonica OX=39947 GN=BURP3 PE=2 SV=1
VIT_10s0116g00590	up	Pectinesterase 2.2 OS=Solanum lycopersicum OX=4081 GN=PME2.2 PE=3 SV=1
VIT_18s0076g00250	up	Sucrose transport protein SUC2 OS=Arabidopsis thaliana OX=3702 GN=SUC2 PE=1 SV=2
VIT_16s0100g00700	up	CEN-like protein 1 OS=Nicotiana tabacum OX=4097 GN=CET1 PE=2 SV=1
VIT_18s0122g00330	up	Galactan beta-1,4-galactosyltransferase GALS1 OS=Arabidopsis thaliana OX=3702 GN=GALS1 PE=2 SV=2
VIT_04s0008g05580	up	U11/U12 small nuclear ribonucleoprotein 25 kDa protein OS=Arabidopsis thaliana OX=3702 GN=SNRNP25 PE=2 SV=1
VIT_08s0007g08020	up	--
VIT_19s0090g00400	up	NEP1-interacting protein 2 OS=Arabidopsis thaliana OX=3702 GN=NIP2 PE=1 SV=1
VIT_17s0000g03750	up	LysM domain-containing GPI-anchored protein 1 OS=Arabidopsis thaliana OX=3702 GN=LYM1 PE=1 SV=1
VIT_08s0007g07330	up	--
VIT_18s0001g10690	up	BRI1 kinase inhibitor 1 OS=Arabidopsis thaliana OX=3702 GN=BKI1 PE=1 SV=1
VIT_14s0060g01420	up	--
VIT_17s0000g08240	up	Serine/threonine-protein kinase HT1 OS=Arabidopsis thaliana OX=3702 GN=HT1 PE=1 SV=1
VIT_03s0038g03860	up	Protein EXORDIUM-like 5 OS=Arabidopsis thaliana OX=3702 GN=EXL5 PE=2 SV=1
VIT_12s0028g02010	up	Protein trichome birefringence-like 1 OS=Arabidopsis thaliana OX=3702 GN=TBL1 PE=2 SV=1
VIT_18s0166g00260	up	--
VIT_01s0011g02710	up	--
VIT_06s0004g04010	up	Exocyst complex component EXO70H1 OS=Arabidopsis thaliana OX=3702 GN=EXO70H1 PE=1 SV=1
VIT_02s0025g03260	up	Probable aquaporin NIP5-1 OS=Arabidopsis thaliana OX=3702 GN=NIP5-1 PE=2 SV=1
VIT_03s0091g01240	up	Serine carboxypeptidase-like 18 OS=Arabidopsis thaliana OX=3702 GN=SCPL18 PE=2 SV=2
VIT_07s0031g03220	up	Patellin-5 OS=Arabidopsis thaliana OX=3702 GN=PATL5 PE=1 SV=2
VIT_05s0077g01530	up	Major allergen Pru ar 1 OS=Prunus armeniaca OX=36596 PE=1 SV=1
VIT_15s0048g02970	up	--
VIT_01s0011g03400	up	Protein NRT1/ PTR FAMILY 3.1 OS=Arabidopsis thaliana OX=3702 GN=NPF3.1 PE=2 SV=1
VIT_07s0104g01420	up	Monothiol glutaredoxin-S1 OS=Arabidopsis thaliana OX=3702 GN=GRXS1 PE=3 SV=1
VIT_13s0106g00690	up	Protein LITTLE ZIPPER 4 OS=Arabidopsis thaliana OX=3702 GN=ZPR4 PE=1 SV=1
VIT_02s0025g03680	up	Tubulin beta-8 chain OS=Arabidopsis thaliana OX=3702 GN=TUBB8 PE=2 SV=2
VIT_05s0077g01550	up	Major allergen Pru av 1 OS=Prunus avium OX=42229 GN=PRUA1 PE=1 SV=1
VIT_14s0068g00470	up	UDP-glycosyltransferase 83A1 OS=Arabidopsis thaliana OX=3702 GN=UGT83A1 PE=2 SV=1
VIT_06s0009g02910	up	Flavonoid 3&apos;,5&apos;-hydroxylase 2 OS=Petunia hybrida OX=4102 GN=CYP75A3 PE=2 SV=1
VIT_18s0166g00250	up	--
VIT_01s0011g04700	up	Heavy metal-associated isoprenylated plant protein 21 OS=Arabidopsis thaliana OX=3702 GN=HIPP21 PE=1 SV=1
VIT_19s0014g00520	up	Probable leucine-rich repeat receptor-like serine/threonine-protein kinase At3g14840 OS=Arabidopsis thaliana OX=3702 GN=LRR-RLK PE=1 SV=1
VIT_03s0088g00620	up	--
VIT_09s0002g03140	up	GDSL esterase/lipase APG OS=Arabidopsis thaliana OX=3702 GN=APG PE=2 SV=1
VIT_06s0009g00310	up	Protein FAF-like, chloroplastic OS=Arabidopsis thaliana OX=3702 GN=At5g22090 PE=2 SV=1
VIT_04s0023g02900	up	Cytochrome P450 84A1 OS=Arabidopsis thaliana OX=3702 GN=CYP84A1 PE=1 SV=1
VIT_02s0236g00150	up	Calcineurin B-like protein 1 OS=Arabidopsis thaliana OX=3702 GN=CBL1 PE=1 SV=3
VIT_00s0270g00120	up	Kunitz trypsin inhibitor 2 OS=Arabidopsis thaliana OX=3702 GN=KTI2 PE=2 SV=1
VIT_16s0100g01200	up	Stilbene synthase 6 OS=Vitis vinifera OX=29760 GN=STS PE=2 SV=1
VIT_18s0001g13200	up	Cytokinin dehydrogenase 5 OS=Arabidopsis thaliana OX=3702 GN=CKX5 PE=2 SV=1
VIT_08s0040g01710	up	Phenylalanine ammonia-lyase OS=Camellia sinensis OX=4442 GN=PAL PE=2 SV=1
VIT_18s0122g00370	up	Laccase-15 OS=Arabidopsis thaliana OX=3702 GN=TT10 PE=1 SV=1
VIT_03s0017g01040	up	7-deoxyloganetin glucosyltransferase OS=Gardenia jasminoides OX=114476 GN=UGT85A24 PE=1 SV=1
VIT_09s0002g00700	up	Dormancy-associated protein homolog 4 OS=Arabidopsis thaliana OX=3702 GN=At1g54070 PE=3 SV=1
VIT_11s0052g01260	up	Probable xyloglucan endotransglucosylase/hydrolase protein 23 OS=Arabidopsis thaliana OX=3702 GN=XTH23 PE=2 SV=1
VIT_17s0000g01410	up	Probable inactive purple acid phosphatase 27 OS=Arabidopsis thaliana OX=3702 GN=PAP27 PE=2 SV=1
VIT_06s0004g06770	up	--
VIT_06s0004g01020	up	Dirigent protein 7 OS=Arabidopsis thaliana OX=3702 GN=DIR7 PE=2 SV=1
VIT_05s0062g00250	up	Xyloglucan endotransglucosylase/hydrolase 2 OS=Glycine max OX=3847 PE=2 SV=1
VIT_07s0129g01090	up	ADP-ribosylation factor 1 OS=Oryza sativa subsp. japonica OX=39947 GN=Os01g0813400 PE=2 SV=3
VIT_05s0077g01540	up	Major allergen Pru ar 1 OS=Prunus armeniaca OX=36596 PE=1 SV=1
VIT_11s0052g01250	up	Xyloglucan endotransglucosylase/hydrolase 2 OS=Glycine max OX=3847 PE=2 SV=1
Vitis_vinifera_newGene_1211	up	ATP-dependent 6-phosphofructokinase 2 OS=Arabidopsis thaliana OX=3702 GN=PFK2 PE=1 SV=1
Vitis_vinifera_newGene_1829	up	--
VIT_00s2851g00010	up	Hsp70-Hsp90 organizing protein 2 OS=Arabidopsis thaliana OX=3702 GN=HOP2 PE=1 SV=1
VIT_03s0091g00420	up	--
VIT_04s0023g01720	up	Phosphatidylinositol/phosphatidylcholine transfer protein SFH8 OS=Arabidopsis thaliana OX=3702 GN=SFH8 PE=2 SV=1
VIT_00s0188g00210	up	Auxilin-related protein 2 OS=Arabidopsis thaliana OX=3702 GN=At4g12770 PE=1 SV=1
VIT_09s0002g06130	up	Zinc finger CCCH domain-containing protein 39 OS=Arabidopsis thaliana OX=3702 GN=At3g19360 PE=2 SV=1
VIT_16s0098g01900	up	Probable pectinesterase/pectinesterase inhibitor 34 OS=Arabidopsis thaliana OX=3702 GN=PME34 PE=2 SV=1
VIT_15s0046g03620	up	Mediator of RNA polymerase II transcription subunit 12 OS=Arabidopsis thaliana OX=3702 GN=MED12 PE=1 SV=1
VIT_18s0001g06150	up	Protein EXORDIUM OS=Arabidopsis thaliana OX=3702 GN=EXO PE=2 SV=1
VIT_14s0060g01180	up	Homeobox protein knotted-1-like 1 OS=Oryza sativa subsp. japonica OX=39947 GN=OSH6 PE=2 SV=1
VIT_17s0000g02420	up	Auxin efflux carrier component 1 OS=Arabidopsis thaliana OX=3702 GN=PIN1 PE=1 SV=1
VIT_06s0004g01180	up	Peroxidase 15 OS=Ipomoea batatas OX=4120 GN=pod PE=1 SV=1
VIT_13s0064g01640	up	Beta-glucosidase 13 OS=Oryza sativa subsp. japonica OX=39947 GN=BGLU13 PE=2 SV=2
VIT_07s0031g01270	up	E3 ubiquitin-protein ligase RHA2A OS=Arabidopsis thaliana OX=3702 GN=RHA2A PE=1 SV=1
VIT_03s0038g03980	up	--
VIT_06s0004g02850	up	Aquaporin PIP2-7 OS=Zea mays OX=4577 GN=PIP2-7 PE=2 SV=1
VIT_10s0003g03250	up	--
VIT_11s0016g02920	up	--
VIT_13s0067g00220	up	Probable aquaporin PIP1-2 OS=Oryza sativa subsp. japonica OX=39947 GN=PIP1-2 PE=2 SV=3
VIT_12s0057g01020	up	Fasciclin-like arabinogalactan protein 2 OS=Arabidopsis thaliana OX=3702 GN=FLA2 PE=1 SV=1
VIT_16s0050g00670	up	Kinesin-like protein KIN-10C OS=Arabidopsis thaliana OX=3702 GN=KIN10C PE=2 SV=1
VIT_15s0021g02680	up	Cyclin-U2-1 OS=Arabidopsis thaliana OX=3702 GN=CYCU2-1 PE=1 SV=1
VIT_05s0124g00240	up	Transcription factor bHLH128 OS=Arabidopsis thaliana OX=3702 GN=BHLH128 PE=1 SV=1
VIT_17s0000g06210	up	Gibberellin-regulated protein 6 OS=Arabidopsis thaliana OX=3702 GN=GASA6 PE=3 SV=1
VIT_18s0041g00370	up	Cysteine proteinase inhibitor 8 OS=Oryza sativa subsp. japonica OX=39947 GN=Os03g0429000 PE=2 SV=1
VIT_06s0004g02670	up	Protein CNGC15c OS=Medicago truncatula OX=3880 GN=CNGC15C PE=1 SV=1
VIT_05s0077g00900	up	--
VIT_09s0070g00480	up	Leucine-rich repeat extensin-like protein 2 OS=Arabidopsis thaliana OX=3702 GN=LRX2 PE=2 SV=1
VIT_05s0049g01550	up	Protein NRT1/ PTR FAMILY 5.2 OS=Arabidopsis thaliana OX=3702 GN=NPF5.2 PE=2 SV=1
VIT_10s0003g05480	up	Patellin-4 OS=Arabidopsis thaliana OX=3702 GN=PATL4 PE=1 SV=2
VIT_14s0030g01300	up	--
VIT_07s0129g00310	up	--
VIT_05s0049g02240	up	Membrane protein PM19L OS=Oryza sativa subsp. japonica OX=39947 GN=PM19L PE=2 SV=1
VIT_00s0233g00020	up	--
VIT_08s0007g05060	up	ABC transporter B family member 1 OS=Arabidopsis thaliana OX=3702 GN=ABCB1 PE=1 SV=1
VIT_03s0063g00140	up	Caffeoyl-CoA O-methyltransferase OS=Vitis vinifera OX=29760 PE=2 SV=1
VIT_07s0005g01140	up	--
VIT_02s0241g00180	up	UDP-glucuronate 4-epimerase 5 OS=Arabidopsis thaliana OX=3702 GN=GAE5 PE=2 SV=1
VIT_14s0083g00260	up	--
VIT_16s0100g01070	up	Stilbene synthase 1 OS=Vitis vinifera OX=29760 GN=VINST1 PE=1 SV=2
VIT_02s0025g03540	up	Tubulin beta-1 chain OS=Glycine max OX=3847 GN=TUBB1 PE=3 SV=1
VIT_16s0100g01110	up	--
VIT_03s0038g03400	up	Basic endochitinase OS=Vitis vinifera OX=29760 GN=CHIT1B PE=2 SV=1
VIT_05s0062g00610	up	Xyloglucan endotransglucosylase/hydrolase 2 OS=Glycine max OX=3847 PE=2 SV=1
VIT_17s0000g05550	up	Protein NRT1/ PTR FAMILY 2.11 OS=Arabidopsis thaliana OX=3702 GN=NPF2.11 PE=1 SV=1
VIT_17s0000g04150	up	Leucoanthocyanidin reductase OS=Desmodium uncinatum OX=225101 GN=LAR PE=1 SV=1
VIT_05s0049g00070	up	Transcriptional regulator SUPERMAN OS=Arabidopsis thaliana OX=3702 GN=SUP PE=1 SV=1
VIT_02s0154g00080	up	Monocopper oxidase-like protein SKU5 OS=Arabidopsis thaliana OX=3702 GN=SKU5 PE=1 SV=1
VIT_06s0009g03050	up	Flavonoid 3&apos;,5&apos;-hydroxylase 2 OS=Petunia hybrida OX=4102 GN=CYP75A3 PE=2 SV=1
VIT_09s0002g00320	up	Pectinesterase 3 OS=Citrus sinensis OX=2711 PE=1 SV=1
VIT_18s0001g13360	up	Protein WALLS ARE THIN 1 OS=Arabidopsis thaliana OX=3702 GN=WAT1 PE=1 SV=1
VIT_06s0061g00680	up	--
VIT_03s0017g02260	up	36.4 kDa proline-rich protein OS=Solanum lycopersicum OX=4081 GN=TPRP-F1 PE=2 SV=1
VIT_18s0041g00390	up	Cysteine proteinase inhibitor 8 OS=Oryza sativa subsp. japonica OX=39947 GN=Os03g0429000 PE=2 SV=1
VIT_18s0001g14270	up	Snakin-2 OS=Solanum tuberosum OX=4113 GN=SN2 PE=1 SV=1
VIT_18s0001g06170	up	Protein EXORDIUM OS=Arabidopsis thaliana OX=3702 GN=EXO PE=2 SV=1
VIT_04s0008g04920	up	Probable 2-oxoglutarate-dependent dioxygenase AOP1.2 OS=Arabidopsis thaliana OX=3702 GN=AOP1.2 PE=2 SV=1
VIT_04s0023g02780	up	Protein SHI RELATED SEQUENCE 1 OS=Arabidopsis thaliana OX=3702 GN=SRS1 PE=1 SV=2
VIT_18s0122g00390	up	Laccase-15 OS=Arabidopsis thaliana OX=3702 GN=TT10 PE=1 SV=1
VIT_11s0052g01090	up	4-coumarate--CoA ligase 1 OS=Nicotiana tabacum OX=4097 GN=4CL1 PE=2 SV=1
VIT_16s0100g01100	up	Stilbene synthase 1 OS=Vitis vinifera OX=29760 GN=VINST1 PE=1 SV=2
VIT_12s0057g00110	up	--
VIT_11s0052g01190	up	Probable xyloglucan endotransglucosylase/hydrolase protein 23 OS=Arabidopsis thaliana OX=3702 GN=XTH23 PE=2 SV=1

## Sheet: EL38 Down
#ID	regulated	Swiss_Prot_annotation
VIT_13s0019g02770	down	18.2 kDa class I heat shock protein OS=Medicago sativa OX=3879 GN=HSP18.2 PE=2 SV=1
VIT_14s0108g01000	down	Probable calcium-binding protein CML45 OS=Arabidopsis thaliana OX=3702 GN=CML45 PE=1 SV=1
VIT_12s0057g01110	down	Nudix hydrolase 2 OS=Arabidopsis thaliana OX=3702 GN=NUDT2 PE=1 SV=1
VIT_13s0101g00210	down	Uncharacterized protein ycf68 OS=Eucalyptus globulus subsp. globulus OX=71271 GN=ycf68-1 PE=3 SV=1
Vitis_vinifera_newGene_1058	down	--
VIT_17s0000g06480	down	Pentatricopeptide repeat-containing protein At5g61400 OS=Arabidopsis thaliana OX=3702 GN=At5g61400 PE=2 SV=1
VIT_03s0038g02110	down	Chaperone protein dnaJ 11, chloroplastic OS=Arabidopsis thaliana OX=3702 GN=ATJ11 PE=1 SV=2
VIT_13s0019g03000	down	18.5 kDa class I heat shock protein OS=Glycine max OX=3847 GN=HSP18.5-C PE=3 SV=1
VIT_08s0040g00850	down	PsbP domain-containing protein 6, chloroplastic OS=Arabidopsis thaliana OX=3702 GN=PPD6 PE=1 SV=1
Vitis_vinifera_newGene_1324	down	--
VIT_15s0046g01560	down	BAG family molecular chaperone regulator 6 OS=Arabidopsis thaliana OX=3702 GN=BAG6 PE=1 SV=1
VIT_17s0000g00070	down	--
VIT_00s0125g00060	down	--
VIT_04s0008g01590	down	17.9 kDa class II heat shock protein OS=Glycine max OX=3847 GN=HSP17.9-D PE=3 SV=1
Vitis_vinifera_newGene_2168	down	--
VIT_00s0873g00010	down	Ribosomal protein S12, mitochondrial OS=Nicotiana sylvestris OX=4096 GN=RPS12 PE=3 SV=1
VIT_18s0089g00160	down	Mannan endo-1,4-beta-mannosidase 5 OS=Solanum lycopersicum OX=4081 GN=MAN5 PE=2 SV=1
VIT_01s0127g00470	down	Galactinol synthase 1 OS=Ajuga reptans OX=38596 GN=GOLS1 PE=1 SV=1
VIT_10s0071g00500	down	GEM-like protein 4 OS=Arabidopsis thaliana OX=3702 GN=At5g08350 PE=2 SV=1
VIT_00s0332g00170	down	NADH dehydrogenase [ubiquinone] iron-sulfur protein 2 OS=Nicotiana sylvestris OX=4096 GN=NAD7 PE=2 SV=1
VIT_03s0063g01330	down	Protein DMR6-LIKE OXYGENASE 2 OS=Arabidopsis thaliana OX=3702 GN=DLO2 PE=2 SV=1
VIT_18s0001g11830	down	Probable calcium-binding protein CML41 OS=Arabidopsis thaliana OX=3702 GN=CML41 PE=2 SV=2
VIT_09s0018g01220	down	Probable E3 ubiquitin-protein ligase ARI9 OS=Arabidopsis thaliana OX=3702 GN=ARI9 PE=2 SV=1
VIT_01s0011g02320	down	--
VIT_03s0063g01310	down	Salicylic acid-binding protein 2 OS=Nicotiana tabacum OX=4097 GN=SABP2 PE=1 SV=1
VIT_09s0096g00200	down	Disease resistance protein RPS5 OS=Arabidopsis thaliana OX=3702 GN=RPS5 PE=1 SV=2
VIT_14s0108g00990	down	--
VIT_13s0019g02820	down	18.2 kDa class I heat shock protein OS=Medicago sativa OX=3879 GN=HSP18.2 PE=2 SV=1
VIT_14s0060g00810	down	Galactinol synthase 2 OS=Solanum lycopersicum OX=4081 GN=GOLS2 PE=2 SV=1
VIT_13s0019g00860	down	15.7 kDa heat shock protein, peroxisomal OS=Arabidopsis thaliana OX=3702 GN=HSP15.7 PE=2 SV=1
VIT_15s0046g01570	down	Acidic endochitinase OS=Nicotiana tabacum OX=4097 PE=1 SV=1
VIT_14s0128g00570	down	Germin-like protein subfamily 1 member 17 OS=Arabidopsis thaliana OX=3702 GN=At5g39150 PE=2 SV=1
VIT_00s0125g00020	down	Uncharacterized mitochondrial protein AtMg00030 OS=Arabidopsis thaliana OX=3702 GN=AtMg00030 PE=4 SV=1
VIT_12s0028g02450	down	Maturase K OS=Vitis vinifera OX=29760 GN=matK PE=3 SV=1
VIT_02s0025g02560	down	Methionine gamma-lyase OS=Arabidopsis thaliana OX=3702 GN=MGL PE=1 SV=1
VIT_13s0101g00220	down	--
VIT_13s0019g02630	down	Photosystem II protein D1 OS=Vitis vinifera OX=29760 GN=psbA PE=3 SV=1
VIT_10s0071g00590	down	GEM-like protein 4 OS=Arabidopsis thaliana OX=3702 GN=At5g08350 PE=2 SV=1
VIT_00s0246g00230	down	Uncharacterized mitochondrial protein AtMg01280 OS=Arabidopsis thaliana OX=3702 GN=AtMg01280 PE=3 SV=1
VIT_15s0048g02320	down	Protein NTM1-like 9 OS=Arabidopsis thaliana OX=3702 GN=NTL9 PE=1 SV=1
VIT_00s0505g00040	down	Photosystem II reaction center protein H OS=Spinacia oleracea OX=3562 GN=psbH PE=1 SV=4
VIT_08s0058g00430	down	Ferritin-3, chloroplastic OS=Glycine max OX=3847 PE=2 SV=1
VIT_06s0004g05770	down	17.6 kDa class I heat shock protein OS=Solanum peruvianum OX=4082 PE=2 SV=1
VIT_02s0025g04340	down	Osmotin-like protein OSM34 OS=Arabidopsis thaliana OX=3702 GN=OSM34 PE=2 SV=2
VIT_11s0052g01460	down	Probable LRR receptor-like serine/threonine-protein kinase At3g47570 OS=Arabidopsis thaliana OX=3702 GN=At3g47570 PE=2 SV=1
VIT_06s0004g07550	down	Wound-induced protein 1 OS=Solanum tuberosum OX=4113 GN=WUN1 PE=2 SV=1
VIT_11s0118g00370	down	Protein SRG1 OS=Arabidopsis thaliana OX=3702 GN=SRG1 PE=2 SV=1
VIT_01s0146g00390	down	Putative ATP synthase protein YMF19 OS=Helianthus annuus OX=4232 GN=YMF19 PE=3 SV=1
VIT_00s0324g00070	down	Linamarin synthase 2 OS=Manihot esculenta OX=3983 GN=UGT85K5 PE=1 SV=1
VIT_10s0092g00760	down	Uncharacterized mitochondrial protein AtMg00530 OS=Arabidopsis thaliana OX=3702 GN=AtMg00530 PE=4 SV=1
VIT_12s0034g01140	down	Basic blue protein OS=Cucumis sativus OX=3659 PE=1 SV=1
Vitis_vinifera_newGene_558	down	--
VIT_03s0038g03130	down	Probable flavin-containing monooxygenase 1 OS=Arabidopsis thaliana OX=3702 GN=FMO1 PE=2 SV=1
VIT_00s0332g00010	down	--
VIT_12s0028g01430	down	G-type lectin S-receptor-like serine/threonine-protein kinase SD2-5 OS=Arabidopsis thaliana OX=3702 GN=SD25 PE=1 SV=1
VIT_08s0056g01500	down	--
VIT_14s0060g00760	down	Galactinol synthase 2 OS=Solanum lycopersicum OX=4081 GN=GOLS2 PE=2 SV=1
VIT_11s0016g03250	down	Lachrymatory-factor synthase OS=Allium cepa OX=4679 GN=LFS PE=1 SV=1
VIT_16s0098g01160	down	Subtilisin-like protease SBT3.3 OS=Arabidopsis thaliana OX=3702 GN=SBT3.3 PE=2 SV=1
VIT_12s0028g00670	down	--
VIT_18s0001g03470	down	Flavonol synthase/flavanone 3-hydroxylase OS=Citrus unshiu OX=55188 GN=FLS PE=1 SV=1
VIT_13s0019g02840	down	18.2 kDa class I heat shock protein OS=Medicago sativa OX=3879 GN=HSP18.2 PE=2 SV=1
VIT_17s0000g06360	down	Expansin-A1 OS=Arabidopsis thaliana OX=3702 GN=EXPA1 PE=2 SV=1
VIT_16s0148g00360	down	Rust resistance kinase Lr10 OS=Triticum aestivum OX=4565 GN=LRK10 PE=2 SV=1
VIT_10s0071g00390	down	GEM-like protein 4 OS=Arabidopsis thaliana OX=3702 GN=At5g08350 PE=2 SV=1
VIT_00s0873g00020	down	NADH-ubiquinone oxidoreductase chain 3 OS=Panax ginseng OX=4054 GN=ND3 PE=3 SV=1
VIT_09s0002g04560	down	IQ domain-containing protein IQM1 OS=Arabidopsis thaliana OX=3702 GN=IQM1 PE=1 SV=1
VIT_00s0396g00010	down	Photosystem II CP43 reaction center protein OS=Platanus occidentalis OX=4403 GN=psbC PE=3 SV=1
VIT_01s0011g05800	down	Dynamin-related protein 1C OS=Arabidopsis thaliana OX=3702 GN=DRP1C PE=1 SV=2
VIT_06s0004g00070	down	Expansin-A15 OS=Arabidopsis thaliana OX=3702 GN=EXPA15 PE=2 SV=2
VIT_05s0062g01280	down	UDP-glycosyltransferase 92A1 OS=Arabidopsis thaliana OX=3702 GN=UGT92A1 PE=2 SV=1
VIT_13s0019g02780	down	18.2 kDa class I heat shock protein OS=Medicago sativa OX=3879 GN=HSP18.2 PE=2 SV=1
VIT_18s0089g00180	down	Mannan endo-1,4-beta-mannosidase 5 OS=Solanum lycopersicum OX=4081 GN=MAN5 PE=2 SV=1
VIT_18s0001g15130	down	--
VIT_18s0001g08710	down	Basic leucine zipper 4 OS=Arabidopsis thaliana OX=3702 GN=BZIP4 PE=1 SV=1
VIT_13s0019g02760	down	18.2 kDa class I heat shock protein OS=Medicago sativa OX=3879 GN=HSP18.2 PE=2 SV=1
VIT_01s0010g01260	down	--
VIT_00s0780g00040	down	E3 ubiquitin-protein ligase RGLG2 OS=Arabidopsis thaliana OX=3702 GN=RGLG2 PE=1 SV=1
VIT_18s0001g11950	down	Calcium uniporter protein 2, mitochondrial OS=Arabidopsis thaliana OX=3702 GN=At2g23790 PE=2 SV=1
VIT_18s0041g02410	down	Benzaldehyde dehydrogenase (NAD(+)) OS=Arabidopsis thaliana OX=3702 GN=AAO4 PE=1 SV=2
VIT_00s0125g00070	down	--
VIT_06s0004g07970	down	Expansin-A8 OS=Arabidopsis thaliana OX=3702 GN=EXPA8 PE=2 SV=1
VIT_08s0058g00410	down	Ferritin-3, chloroplastic OS=Glycine max OX=3847 PE=2 SV=1
VIT_10s0071g00430	down	GEM-like protein 4 OS=Arabidopsis thaliana OX=3702 GN=At5g08350 PE=2 SV=1
VIT_00s0125g00080	down	--
VIT_18s0089g00140	down	Mannan endo-1,4-beta-mannosidase 5 OS=Solanum lycopersicum OX=4081 GN=MAN5 PE=2 SV=1
VIT_05s0077g01150	down	Glucan endo-1,3-beta-glucosidase, basic vacuolar isoform OS=Hevea brasiliensis OX=3981 GN=HGN1 PE=1 SV=2
VIT_09s0002g03340	down	--
VIT_14s0060g00790	down	Galactinol synthase 2 OS=Solanum lycopersicum OX=4081 GN=GOLS2 PE=2 SV=1
VIT_12s0059g02430	down	Chloroplast envelope membrane protein OS=Vitis vinifera OX=29760 GN=cemA PE=3 SV=1
VIT_11s0052g01630	down	Anthocyanidin 3-O-glucosyltransferase 2 OS=Vitis vinifera OX=29760 GN=UFGT PE=1 SV=2
VIT_16s0148g00290	down	Rust resistance kinase Lr10 OS=Triticum aestivum OX=4565 GN=LRK10 PE=2 SV=1
VIT_13s0019g02930	down	18.5 kDa class I heat shock protein OS=Glycine max OX=3847 GN=HSP18.5-C PE=3 SV=1
VIT_05s0020g04280	down	Putative calcium-transporting ATPase 13, plasma membrane-type OS=Arabidopsis thaliana OX=3702 GN=ACA13 PE=3 SV=1
VIT_10s0071g00330	down	GEM-like protein 4 OS=Arabidopsis thaliana OX=3702 GN=At5g08350 PE=2 SV=1
VIT_00s0246g00220	down	Putative ATP synthase protein YMF19 OS=Helianthus annuus OX=4232 GN=YMF19 PE=3 SV=1
VIT_03s0063g01290	down	Protein DMR6-LIKE OXYGENASE 2 OS=Arabidopsis thaliana OX=3702 GN=DLO2 PE=2 SV=1
VIT_08s0007g04240	down	Late embryogenesis abundant protein ECP63 OS=Arabidopsis thaliana OX=3702 GN=ECP63 PE=2 SV=1
VIT_13s0073g00590	down	Uncharacterized mitochondrial protein AtMg00030 OS=Arabidopsis thaliana OX=3702 GN=AtMg00030 PE=4 SV=1
VIT_14s0006g01610	down	Uncharacterized protein At1g66480 OS=Arabidopsis thaliana OX=3702 GN=At1g66480 PE=2 SV=1
VIT_08s0058g00400	down	Ferritin-4, chloroplastic OS=Glycine max OX=3847 PE=1 SV=2
VIT_11s0118g00650	down	--
VIT_13s0019g02850	down	18.2 kDa class I heat shock protein OS=Medicago sativa OX=3879 GN=HSP18.2 PE=2 SV=1
VIT_05s0077g01300	down	3-oxo-Delta(4,5)-steroid 5-beta-reductase OS=Arabidopsis thaliana OX=3702 GN=VEP1 PE=1 SV=1
VIT_00s0733g00010	down	ATP synthase subunit alpha, mitochondrial OS=Triticum aestivum OX=4565 GN=ATPA PE=3 SV=1
VIT_17s0000g02500	down	Ras-related protein RABA6a OS=Arabidopsis thaliana OX=3702 GN=RABA6A PE=2 SV=1
VIT_16s0022g01640	down	Rust resistance kinase Lr10 OS=Triticum aestivum OX=4565 GN=LRK10 PE=2 SV=1
VIT_00s0854g00030	down	--
VIT_00s0323g00060	down	21 kDa protein OS=Daucus carota OX=4039 PE=2 SV=1
VIT_00s2326g00010	down	--
