# Supplementary material for: Integrated Transcriptome and Metabolome Dissecting Interaction between Vitis vinifera L. and Grapevine Fabavirus
Source: Int J Mol Sci. 2023 Feb 7;24(4):3247. doi: 10.3390/ijms24043247 (PMC9961852; doi:10.3390/ijms24043247)
Supplement: Supplementary file 1 [file ijms-24-03247-s001.zip › Table S11.xlsx]

## Sheet: Sheet1
Table S11: Differentially expressed genes in the GFabV-infected vs. GFabV-free plants comparison at the berry level, grouped according to the respective functional GO category at the EL38 stage
sequence ID	log2FC	UniProt match and annotation
Photosynthesis and energy metabolism
VIT_12s0057g00420	1.04849	Cytochrome b561 and DOMON domain-containing protein At5g35735
VIT_02s0025g03320	0.925714	Cytochrome P450 86A22
VIT_04s0023g02900	1.23672	Cytochrome P450 84A1
VIT_00s0505g00040	-1.45334	Photosystem II reaction center protein H
VIT_03s0038g02110	-0.888449	Chaperone protein dnaJ 11, chloroplastic
VIT_00s0332g00170	-1.13619	NADH dehydrogenase [ubiquinone] iron-sulfur protein 2
VIT_00s0873g00020	-0.863759	NADH-ubiquinone oxidoreductase chain 3
VIT_00s0246g00220	-0.852151	Putative ATP synthase protein YMF19
VIT_00s0396g00010	-1.30988	Photosystem II CP43 reaction center protein
VIT_13s0019g02630	-1.91892	Photosystem II protein D1
VIT_12s0028g02450	-1.31903	Maturase K
VIT_00s0733g00010	-1.06222	ATP synthase subunit alpha, mitochondrial
VIT_08s0058g00400	-1.20759	Ferritin-4, chloroplastic
VIT_08s0058g00410	-0.91261	Ferritin-3, chloroplastic
VIT_08s0058g00430	-0.949126	Ferritin-3, chloroplastic
Carbohydrate metabolism
VIT_11s0052g01260	0.9723	Probable xyloglucan endotransglucosylase/hydrolase protein 23
VIT_11s0052g01190	1.14238	Probable xyloglucan endotransglucosylase/hydrolase protein 23
VIT_01s0127g00390	0.875383	Probable polygalacturonase At1g80170
VIT_18s0089g00160	-3.35131	Mannan endo-1,4-beta-mannosidase 5
VIT_00s0324g00070	-0.945249	Linamarin synthase 2
VIT_05s0062g00250	1.80827	Xyloglucan endotransglucosylase/hydrolase 2
VIT_11s0052g01250	3.33164	Xyloglucan endotransglucosylase/hydrolase 2
Vitis_vinifera_newGene_1211	2.42306	ATP-dependent 6-phosphofructokinase 2
VIT_05s0062g01280	-1.14826	UDP-glycosyltransferase 92A1
VIT_13s0064g01640	2.07656	Beta-glucosidase 13
VIT_18s0089g00180	-1.25783	Mannan endo-1,4-beta-mannosidase 5
VIT_06s0004g02850	1.29154	Aquaporin PIP2-7
VIT_13s0067g00220	3.0291	Probable aquaporin PIP1-2
VIT_18s0089g00140	-1.42141	Mannan endo-1,4-beta-mannosidase 5
VIT_11s0052g01630	-1.17108	Anthocyanidin 3-O-glucosyltransferase 2
VIT_05s0062g00610	1.20099	Xyloglucan endotransglucosylase/hydrolase 2
VIT_14s0068g00470	0.905965	UDP-glycosyltransferase 83A1
VIT_03s0017g01040	1.1144	7-deoxyloganetin glucosyltransferase
VIT_05s0077g01150	-1.12689	Glucan endo-1,3-beta-glucosidase, basic vacuolar isoform
VIT_01s0127g00470	-4.26701	Galactinol synthase 1
VIT_14s0060g00810	-1.39737	Galactinol synthase 2
VIT_14s0060g00760	-1.70618	Galactinol synthase 2
VIT_14s0060g00790	-1.59381	Galactinol synthase 2
Nucleic acid metabolism and transcriptional regulation
VIT_08s0105g00370	1.12701	Myb family transcription factor PHL7
VIT_07s0129g01090	1.12778	ADP-ribosylation factor 1
VIT_11s0016g03250	-0.970681	Lachrymatory-factor synthase
VIT_05s0124g00240	1.14464	Transcription factor bHLH128
VIT_04s0008g05580	0.983087	U11/U12 small nuclear ribonucleoprotein 25 kDa protein
VIT_03s0017g02260	1.2873	36.4 kDa proline-rich protein
VIT_09s0002g06130	0.908817	Zinc finger CCCH domain-containing protein 39
VIT_09s0018g01220	-1.01833	Probable E3 ubiquitin-protein ligase ARI9
VIT_15s0046g03620	1.23558	Mediator of RNA polymerase II transcription subunit 12
VIT_05s0049g00070	1.20454	Transcriptional regulator SUPERMAN
Protein and aminoacid metabolism
VIT_01s0011g03400	2.22994	Protein NRT1/ PTR FAMILY 3.1
VIT_07s0031g01270	0.916914	E3 ubiquitin-protein ligase RHA2A
VIT_00s0780g00040	-1.01522	E3 ubiquitin-protein ligase RGLG2
VIT_05s0049g01550	1.6284	Protein NRT1/ PTR FAMILY 5.2
VIT_17s0000g05550	1.21159	Protein NRT1/ PTR FAMILY 2.11
VIT_18s0041g00370	2.01987	Cysteine proteinase inhibitor 8
VIT_18s0041g00390	2.39575	Cysteine proteinase inhibitor 8
VIT_00s0323g00060	-1.03129	21 kDa protein
VIT_02s0025g03260	2.97668	Probable aquaporin NIP5-1
VIT_03s0091g01240	0.887806	Serine carboxypeptidase-like 18
VIT_02s0025g02560	-0.976467	Methionine gamma-lyase
VIT_08s0040g01710	1.09748	Phenylalanine ammonia-lyase
Lipid metabolism
VIT_04s0023g01720	0.925143	Phosphatidylinositol/phosphatidylcholine transfer protein SFH8
VIT_09s0002g03140	0.856711	GDSL esterase/lipase APG
VIT_11s0052g01090	1.03016	4-coumarate--CoA ligase 1
Secondary metabolism
VIT_04s0008g04920	1.16734	Probable 2-oxoglutarate-dependent dioxygenase AOP1.2
VIT_03s0063g01330	-2.6725	Protein DMR6-LIKE OXYGENASE 2
VIT_11s0118g00370	-1.49638	Protein SRG1
VIT_03s0063g01310	-1.09729	Salicylic acid-binding protein 2
VIT_03s0063g01290	-3.10569	Protein DMR6-LIKE OXYGENASE 2
VIT_16s0100g01200	2.19325	Stilbene synthase 6
VIT_18s0001g03470	-1.41179	Flavonol synthase/flavanone 3-hydroxylase
VIT_16s0100g01070	2.82185	Stilbene synthase 1
VIT_18s0122g00370	2.15903	Laccase-15
VIT_16s0100g01100	2.89213	Stilbene synthase 1
VIT_06s0009g03050	0.908474	Flavonoid 3’,5’-hydroxylase 2
VIT_18s0122g00390	2.28491	Laccase-15
VIT_06s0009g02910	0.856701	Flavonoid 3’,5’-hydroxylase 2
VIT_03s0038g03130	-1.1596	Probable flavin-containing monooxygenase 1
VIT_03s0063g00140	1.26279	Caffeoyl-CoA O-methyltransferase
Response to hormone stimulus and hormone biosynthesis
VIT_17s0000g06210	1.39475	Gibberellin-regulated protein 6
VIT_17s0000g02420	1.06767	Auxin efflux carrier component 1
VIT_18s0001g13200	1.35848	Cytokinin dehydrogenase 5
VIT_09s0002g00700	1.60629	Dormancy-associated protein homolog 4
Response to endogenous stimulus and signal transduction
VIT_19s0014g00520	1.01755	Probable leucine-rich repeat receptor-like serine/threonine-protein kinase At3g14840
VIT_11s0052g01460	-1.29069	Probable LRR receptor-like serine/threonine-protein kinase At3g47570
VIT_12s0028g01430	-0.996601	G-type lectin S-receptor-like serine/threonine-protein kinase SD2-5
VIT_18s0001g08710	-1.60256	Basic leucine zipper 4
VIT_09s0070g00480	1.20505	Leucine-rich repeat extensin-like protein 2
VIT_14s0108g01000	-0.896658	Probable calcium-binding protein CML45
VIT_18s0001g11830	-1.51032	Probable calcium-binding protein CML41
VIT_02s0236g00150	0.941137	Calcineurin B-like protein 1
VIT_18s0001g11950	-1.80193	Calcium uniporter protein 2, mitochondrial
VIT_18s0001g10690	1.02976	BRI1 kinase inhibitor 1
VIT_17s0000g08240	0.90069	Serine/threonine-protein kinase HT1
VIT_16s0148g00360	-1.33504	Rust resistance kinase Lr10
VIT_16s0148g00290	-1.32677	Rust resistance kinase Lr10
VIT_16s0022g01640	-1.11826	Rust resistance kinase Lr10
VIT_06s0004g02670	0.970462	Protein CNGC15c
VIT_00s0556g00010	1.2497	Type I inositol polyphosphate 5-phosphatase 5
VIT_16s0098g01160	-0.981894	Subtilisin-like protease SBT3.3
VIT_12s0057g01110	-1.24139	Nudix hydrolase 2
Response to disease and abiotic stress
VIT_13s0019g02770	-1.1788	18.2 kDa class I heat shock protein
VIT_13s0019g03000	-1.68501	18.5 kDa class I heat shock protein
VIT_04s0008g01590	-1.54164	17.9 kDa class II heat shock protein
VIT_05s0049g02240	0.898381	Membrane protein PM19L
VIT_13s0019g02820	-1.57178	18.2 kDa class I heat shock protein
VIT_13s0019g00860	-0.928299	15.7 kDa heat shock protein, peroxisomal
VIT_06s0004g05770	-2.03771	17.6 kDa class I heat shock protein
VIT_13s0019g02840	-1.15982	18.2 kDa class I heat shock protein
VIT_18s0041g02410	-0.952491	Benzaldehyde dehydrogenase (NAD(+))
VIT_13s0019g02780	-0.856325	18.2 kDa class I heat shock protein
VIT_13s0019g02760	-1.09352	18.2 kDa class I heat shock protein
VIT_18s0001g14270	1.40399	Snakin-2
VIT_13s0019g02930	-1.76599	18.5 kDa class I heat shock protein
VIT_13s0019g02850	-0.973939	18.2 kDa class I heat shock protein
VIT_00s2851g00010	1.17493	Hsp70-Hsp90 organizing protein 2
VIT_05s0077g01530	1.05538	Major allergen Pru ar 1
VIT_05s0077g01550	2.54331	Major allergen Pru av 1
VIT_05s0077g01540	2.47555	Major allergen Pru ar 1
VIT_06s0004g01180	1.01479	Peroxidase 15
VIT_15s0046g01570	-1.25446	Acidic endochitinase
VIT_03s0038g03400	1.66061	Basic endochitinase
VIT_09s0096g00200	-1.02913	Disease resistance protein RPS5
Transport
VIT_08s0007g05060	0.924979	ABC transporter B family member 1
VIT_06s0004g05070	0.853042	Zinc transporter 1
VIT_03s0063g02250	2.14977	Polyol transporter 5
VIT_18s0076g00250	1.56702	Sucrose transport protein SUC2
VIT_05s0020g04280	-1.42941	Putative calcium-transporting ATPase 13, plasma membrane-type
VIT_17s0000g02500	-0.911667	Ras-related protein RABA6a
Cell cycle, morphogenesis and homeostasis
VIT_17s0000g03750	0.964533	LysM domain-containing GPI-anchored protein 1
VIT_02s0154g00080	1.06686	Monocopper oxidase-like protein SKU5
VIT_17s0000g01190	1.03273	Non-specific phospholipase C6
VIT_17s0000g01410	1.26947	Probable inactive purple acid phosphatase 27
VIT_02s0241g00180	1.20526	UDP-glucuronate 4-epimerase 5
VIT_05s0077g01300	-0.979258	3-oxo-Delta(4,5)-steroid 5-beta-reductase
VIT_07s0031g03220	0.888231	Patellin-5
VIT_10s0003g05480	2.02346	Patellin-4
VIT_15s0021g02680	1.70521	Cyclin-U2-1
VIT_18s0001g13360	1.86361	Protein WALLS ARE THIN 1
VIT_02s0025g03680	0.858995	Tubulin beta-8 chain
VIT_02s0025g03540	0.920253	Tubulin beta-1 chain
VIT_10s0116g00590	0.887434	Pectinesterase 2.2
VIT_16s0098g01900	2.20389	Probable pectinesterase/pectinesterase inhibitor 34
VIT_09s0002g00320	1.29039	Pectinesterase 3
Unclassified proteins
VIT_07s0104g01420	1.34655	Monothiol glutaredoxin-S1
VIT_13s0101g00210	-1.2764	Uncharacterized protein ycf68
VIT_17s0000g06480	-1.08112	Pentatricopeptide repeat-containing protein At5g61400
VIT_08s0007g00330	6.06389	Metallothionein-like protein type 2
VIT_08s0040g00850	-0.921334	PsbP domain-containing protein 6, chloroplastic
VIT_04s0008g04060	2.56063	BURP domain-containing protein 3
VIT_00s0873g00010	-0.886472	Ribosomal protein S12, mitochondrial
VIT_16s0100g00700	1.02771	CEN-like protein 1
VIT_10s0071g00500	-1.57029	GEM-like protein 4
VIT_19s0090g00400	0.917357	NEP1-interacting protein 2
VIT_03s0038g03860	1.02248	Protein EXORDIUM-like 5
VIT_12s0028g02010	1.65635	Protein trichome birefringence-like 1
VIT_14s0128g00570	-3.15517	Germin-like protein subfamily 1 member 17
VIT_00s0125g00020	-1.22364	Uncharacterized mitochondrial protein AtMg00030
VIT_13s0106g00690	0.944148	Protein LITTLE ZIPPER 4
VIT_10s0071g00590	-1.84261	GEM-like protein 4
VIT_00s0246g00230	-0.908725	Uncharacterized mitochondrial protein AtMg01280
VIT_01s0011g04700	1.24807	Heavy metal-associated isoprenylated plant protein 21
VIT_15s0048g02320	-0.969754	Protein NTM1-like 9
VIT_02s0025g04340	-0.925405	Osmotin-like protein OSM34
VIT_06s0009g00310	1.00018	Protein FAF-like, chloroplastic
VIT_06s0004g07550	-1.73381	Wound-induced protein 1
VIT_01s0146g00390	-0.853325	Putative ATP synthase protein YMF19
VIT_10s0092g00760	-1.18807	Uncharacterized mitochondrial protein AtMg00530
VIT_12s0034g01140	-0.854213	Basic blue protein
VIT_06s0004g01020	1.87105	Dirigent protein 7
VIT_00s0188g00210	0.853686	Auxilin-related protein 2
VIT_10s0071g00390	-1.89087	GEM-like protein 4
VIT_18s0001g06150	2.31347	Protein EXORDIUM
VIT_14s0060g01180	0.910309	Homeobox protein knotted-1-like 1
VIT_09s0002g04560	-1.51184	IQ domain-containing protein IQM1
VIT_01s0011g05800	-0.988278	Dynamin-related protein 1C
VIT_12s0057g01020	0.896168	Fasciclin-like arabinogalactan protein 2
VIT_16s0050g00670	0.90215	Kinesin-like protein KIN-10C
VIT_10s0071g00430	-1.40684	GEM-like protein 4
VIT_12s0059g02430	-1.13624	Chloroplast envelope membrane protein
VIT_10s0071g00330	-2.07276	GEM-like protein 4
VIT_08s0007g04240	-2.06482	Late embryogenesis abundant protein ECP63
VIT_13s0073g00590	-0.9318	Uncharacterized mitochondrial protein AtMg00030
VIT_14s0006g01610	-0.891364	Uncharacterized protein At1g66480
VIT_18s0001g06170	1.20544	Protein EXORDIUM
VIT_04s0023g02780	1.16112	Protein SHI RELATED SEQUENCE 1
VIT_17s0000g06360	-1.15643	Expansin-A1
VIT_06s0004g00070	-0.973799	Expansin-A15
VIT_06s0004g07970	-2.32971	Expansin-A8
VIT_15s0046g01560	-0.910686	BAG family molecular chaperone regulator 6
VIT_18s0122g00330	1.18433	Galactan beta-1,4-galactosyltransferase GALS1
VIT_06s0004g04010	1.23462	Exocyst complex component EXO70H1
VIT_00s0270g00120	1.83717	Kunitz trypsin inhibitor 2
VIT_17s0000g04150	1.04117	Leucoanthocyanidin reductase
no hit
Vitis_vinifera_newGene_1058	-1.4089	no hit
VIT_11s0118g00730	1.3977	no hit
Vitis_vinifera_newGene_1324	-1.65823	no hit
VIT_07s0005g01470	1.16046	no hit
VIT_17s0000g00070	-1.29115	no hit
VIT_00s0125g00060	-1.10649	no hit
Vitis_vinifera_newGene_2168	-0.853929	no hit
VIT_08s0007g08020	2.55509	no hit
VIT_08s0007g07330	1.28933	no hit
VIT_14s0060g01420	1.03466	no hit
VIT_01s0011g02320	-1.07666	no hit
VIT_14s0108g00990	-0.890847	no hit
VIT_18s0166g00260	1.66445	no hit
VIT_01s0011g02710	4.5758	no hit
VIT_15s0048g02970	1.22051	no hit
VIT_13s0101g00220	-1.77118	no hit
VIT_18s0166g00250	1.65484	no hit
VIT_03s0088g00620	1.40418	no hit
Vitis_vinifera_newGene_558	-1.08443	no hit
VIT_06s0004g06770	0.903805	no hit
VIT_00s0332g00010	-1.00808	no hit
VIT_08s0056g01500	-1.52109	no hit
Vitis_vinifera_newGene_1829	0.856171	no hit
VIT_12s0028g00670	-1.68345	no hit
VIT_03s0091g00420	1.13714	no hit
VIT_03s0038g03980	1.10025	no hit
VIT_18s0001g15130	-1.78152	no hit
VIT_01s0010g01260	-1.95158	no hit
VIT_10s0003g03250	0.867249	no hit
VIT_11s0016g02920	1.83365	no hit
VIT_00s0125g00070	-1.26037	no hit
VIT_05s0077g00900	1.66896	no hit
VIT_00s0125g00080	-1.58755	no hit
VIT_14s0030g01300	2.95421	no hit
VIT_07s0129g00310	1.08192	no hit
VIT_00s0233g00020	1.64447	no hit
VIT_07s0005g01140	1.43427	no hit
VIT_14s0083g00260	1.27283	no hit
VIT_09s0002g03340	-0.918436	no hit
VIT_16s0100g01110	2.4969	no hit
VIT_06s0061g00680	1.57845	no hit
VIT_11s0118g00650	-0.933771	no hit
VIT_00s0854g00030	-1.05345	no hit
VIT_12s0057g00110	0.92764	no hit
VIT_00s2326g00010	-1.04469	no hit
