# Supplementary material for: Integrated Transcriptome and Metabolome Dissecting Interaction between Vitis vinifera L. and Grapevine Fabavirus
Source: Int J Mol Sci. 2023 Feb 7;24(4):3247. doi: 10.3390/ijms24043247 (PMC9961852; doi:10.3390/ijms24043247)
Supplement: Supplementary file 1 [file ijms-24-03247-s001.zip › Table S12.xlsx]

## Sheet: all metabolites 
Table S12: All metabolites in leaves were identified and annotated at the EL15 and EL31 stages
#ID	name	GFabv-free_E-L15-1	GFabv-free_E-L15-2	GFabv-free_E-L15-3	GFabv-free_E-L31-1	GFabv-free_E-L31-2	GFabv-free_E-L31-3	GFabv-infected_E-L15-1	GFabv-infected_E-L15-2	GFabv-infected_E-L15-3	GFabv-infected_E-L31-1	GFabv-infected_E-L31-2	GFabv-infected_E-L31-3	GFabv-infected_E-L15_vs_GFabv-free_E-L15_log2FC	GFabv-infected_E-L15_vs_GFabv-free_E-L15_Pvalue	GFabv-infected_E-L15_vs_GFabv-free_E-L15_VIP	GFabv-infected_E-L15_vs_GFabv-free_E-L15_(FC_1_Pvalue_0.05_VIP_1)_regulated	GFabv-free_E-L31_vs_GFabv-infected_E-L31_log2FC	GFabv-free_E-L31_vs_GFabv-infected_E-L31_Pvalue	GFabv-free_E-L31_vs_GFabv-infected_E-L31_VIP	GFabv-free_E-L31_vs_GFabv-infected_E-L31_(FC_1_Pvalue_0.05_VIP_1)_regulated	GFabv-infected_E-L15_vs_GFabv-infected_E-L31_log2FC	GFabv-infected_E-L15_vs_GFabv-infected_E-L31_Pvalue	GFabv-infected_E-L15_vs_GFabv-infected_E-L31_VIP	GFabv-infected_E-L15_vs_GFabv-infected_E-L31_(FC_1_Pvalue_0.05_VIP_1)_regulated	GFabv-free_E-L15_vs_GFabv-free_E-L31_log2FC	GFabv-free_E-L15_vs_GFabv-free_E-L31_Pvalue	GFabv-free_E-L15_vs_GFabv-free_E-L31_VIP	GFabv-free_E-L15_vs_GFabv-free_E-L31_(FC_1_Pvalue_0.05_VIP_1)_regulated	HMDB_taxonomy	KEGG_annotation	KEGG_pathway_annotation
ML10198895	N-Methylglycine	8548.9	7812.2	12179	5949.4	5978.9	5972.9	10887	13190	6785.9	2327.8	3104.9	4412.4	-0.112883	0.75577	0.393541	unchanged	-0.862579	0.0476352	1.71257	down	-1.6484	0.0532084	1.17026	unchanged	-0.672934	0.119438	1.03588	unchanged	Carboxylic acids and derivatives	C00213	Glycine, serine and threonine metabolism(ko00260);;Metabolic pathways(ko01100);;Arginine and proline metabolism(ko00330)
mws4052	1-Aminocyclopropane-1-carboxylic acid	1362700	1427700	563680	1313400	616530	585020	1523300	1453000	1544200	1617600	883580	650280	-0.430565	0.296109	1.09821	unchanged	0.325491	0.603938	0.492768	unchanged	-0.520462	0.257238	0.802995	unchanged	-0.415387	0.487864	0.489839	unchanged	Carboxylic acids and derivatives	C01234	Cysteine and methionine metabolism(ko00270);;Biosynthesis of secondary metabolites(ko01110);;Metabolic pathways(ko01100)
pme3011	γ-Aminobutyric acid	4185100	3125100	3052000	11839000	7397500	6423700	983250	3198900	6157200	2724800	2495500	4711200	0.00318484	0.996466	0.0695983	unchanged	-1.36945	0.0713639	1.54708	unchanged	-0.058062	0.939996	0.0579494	unchanged	1.3082	0.0859946	1.07634	unchanged	Carboxylic acids and derivatives	C00334	Alanine, aspartate and glutamate metabolism(ko00250);;Nicotinate and nicotinamide metabolism(ko00760);;Metabolic pathways(ko01100);;Butanoate metabolism(ko00650);;Arginine and proline metabolism(ko00330);;beta-Alanine metabolism(ko00410)
pme3033	N,N-Dimethylglycine	2966700	2131800	2381000	7521700	4828200	4480300	934030	2303700	4088600	1893900	1626700	3148500	0.0298511	0.96131	0.0296552	unchanged	-1.33549	0.0529558	1.5917	unchanged	-0.135599	0.844768	0.145625	unchanged	1.17004	0.0751529	1.09521	unchanged	Carboxylic acids and derivatives	C01026	Metabolic pathways(ko01100);;Glycine, serine and threonine metabolism(ko00260)
pmb0484	Choline	22239000	23524000	50664000	11842000	10424000	11073000	36721000	33416000	22247000	7040000	7176400	14077000	0.0617942	0.904128	0.0937463	unchanged	-0.236745	0.546056	0.607653	unchanged	-1.70718	0.0223427	1.21619	down	-1.53223	0.151088	0.978932	unchanged	Organonitrogen compounds	C00114	Metabolic pathways(ko01100);;Glycine, serine and threonine metabolism(ko00260);;Glycerophospholipid metabolism(ko00564);;ABC transporters(ko02010)
mws0206	2-Hydroxybutyric Acid	9532.2	8700.7	7913.9	13910	22002	16025	8481.2	7928.2	10524	13003	13800	19729	-0.042762	0.792277	0.286312	unchanged	-0.158539	0.606212	0.468369	unchanged	0.788827	0.0770191	1.0805	unchanged	0.990128	0.0662161	1.13586	unchanged	Hydroxy acids and derivatives	C05984	Propanoate metabolism(ko00640)
pme0010	L-Serine	2343800	1579100	988720	10650000	3197300	2836100	1538100	1775500	1908300	6672300	2540900	2503700	-0.0883759	0.820298	0.270227	unchanged	-0.509822	0.606796	0.529074	unchanged	1.16594	0.257605	0.826363	unchanged	1.76414	0.261768	0.775742	unchanged	Carboxylic acids and derivatives	C00065	Cysteine and methionine metabolism(ko00270);;Carbon metabolism(ko01200);;Aminoacyl-tRNA biosynthesis(ko00970);;Vancomycin resistance(ko01502);;Biosynthesis of secondary metabolites(ko01110);;Monobactam biosynthesis(ko00261);;Metabolic pathways(ko01100);;Glycine, serine and threonine metabolism(ko00260);;ABC transporters(ko02010);;Sulfur metabolism(ko00920);;Sphingolipid metabolism(ko00600);;Glyox…
mws0255	Cytosine	76616	44742	44949	75201	28343	29085	41214	38800	85291	59858	19754	15608	0.00871853	0.986521	0.0238464	unchanged	-0.47806	0.584149	0.559177	unchanged	-0.795794	0.321923	0.636677	unchanged	-0.326453	0.585985	0.383148	unchanged	Diazines	C00380	Metabolic pathways(ko01100);;Pyrimidine metabolism(ko00240)
pme2122	Histamine	55244	52105	40914	69215	17119	26572	49230	53404	72706	51823	15300	13893	-0.241997	0.357101	0.972218	unchanged	-0.478843	0.629349	0.502156	unchanged	-1.11388	0.11038	0.970076	unchanged	-0.393036	0.543075	0.455654	unchanged	Organonitrogen compounds	C00388	Metabolic pathways(ko01100);;Biosynthesis of secondary metabolites(ko01110);;Histidine metabolism(ko00340)
pme0257	Uracil	416750	521800	562370	360740	350690	334560	411340	371090	366740	350190	331410	296060	0.385255	0.102385	1.63395	unchanged	-0.0974643	0.289829	1.04767	unchanged	-0.233188	0.0556558	1.05539	unchanged	-0.520978	0.0688936	1.14324	unchanged	Diazines	C00106	Pyrimidine metabolism(ko00240);;beta-Alanine metabolism(ko00410);;Pantothenate and CoA biosynthesis(ko00770);;Metabolic pathways(ko01100)
pme0006	L-Proline	31838000	41651000	42835000	14813000	10190000	7595300	44294000	40816000	23147000	16273000	9887500	9193200	0.103688	0.740607	0.414949	unchanged	0.117064	0.780966	0.26926	unchanged	-1.61453	0.0530827	1.15911	unchanged	-1.83528	0.00469333	1.26714	down	Carboxylic acids and derivatives	C00148	Metabolic pathways(ko01100);;Biosynthesis of secondary metabolites(ko01110);;Biosynthesis of amino acids(ko01230);;Carbapenem biosynthesis(ko00332);;Aminoacyl-tRNA biosynthesis(ko00970);;Arginine and proline metabolism(ko00330);;ABC transporters(ko02010)
pme3193	N-Acetyl-L-glycine	47790	42012	32469	26767	27139	34514	51059	48012	33520	26133	17910	12382	-0.116901	0.650476	0.43169	unchanged	-0.648038	0.0992976	1.45708	unchanged	-1.23258	0.0226823	1.17386	down	-0.467638	0.110748	0.955897	unchanged	--	--	--
pmb1096	Indole	6986.6	10862	5310.7	2680.2	5626.8	12517	7325.9	5528.4	5871.5	4283.2	24684	5095.2	0.306564	0.469345	0.927535	unchanged	0.709933	0.590869	0.537308	unchanged	0.863153	0.523784	0.491168	unchanged	-0.153344	0.830333	0.131677	unchanged	Indoles and derivatives	C00463	Benzoxazinoid biosynthesis(ko00402);;Metabolic pathways(ko01100);;Phenylalanine, tyrosine and tryptophan biosynthesis(ko00400);;Tryptophan metabolism(ko00380);;Biosynthesis of secondary metabolites(ko01110)
mws0191	Betaine	2846600	3140100	2377800	325670	228520	213010	3659600	1491700	909550	165520	157310	160690	0.464759	0.458556	0.933592	unchanged	-0.666027	0.114764	1.51332	unchanged	-3.64787	0.156382	0.990635	unchanged	-3.4466	0.00651634	1.29432	down	Carboxylic acids and derivatives	C00719	ABC transporters(ko02010);;Glycine, serine and threonine metabolism(ko00260);;Metabolic pathways(ko01100)
pme0120	5-Aminovaleric acid	47068	49838	83116	9	9	9	35961	37977	17208	9	9	9	0.981922	0.107883	1.48434	unchanged	0	1	0	unchanged	-11.721	0.0442756	1.22486	down	-12.7029	0.0353023	1.22081	down	Carboxylic acids and derivatives	C00431	Arginine and proline metabolism(ko00330);;Lysine degradation(ko00310)
mws0256	L-Valine	27865000	41611000	34365000	37191000	34348000	41260000	46418000	44708000	31765000	23409000	51206000	23604000	-0.243003	0.357625	0.864638	unchanged	-0.19968	0.654278	0.48247	unchanged	-0.323305	0.48503	0.482045	unchanged	0.119378	0.550705	0.406846	unchanged	Carboxylic acids and derivatives	C00183	Valine, leucine and isoleucine biosynthesis(ko00290);;Aminoacyl-tRNA biosynthesis(ko00970);;Biosynthesis of secondary metabolites(ko01110);;Pantothenate and CoA biosynthesis(ko00770);;2-Oxocarboxylic acid metabolism(ko01210);;Metabolic pathways(ko01100);;Valine, leucine and isoleucine degradation(ko00280);;ABC transporters(ko02010);;Cyanoamino acid metabolism(ko00460);;Biosynthesis of amino acids…
mws0192	Succinic acid	1937300	2770100	3286400	2166700	2763300	2442900	3193100	2848400	2676700	1668200	1388900	1686900	-0.125149	0.61258	0.534444	unchanged	-0.636128	0.0193384	1.72284	down	-0.877926	0.00338244	1.28694	down	-0.116649	0.665463	0.3149	unchanged	Carboxylic acids and derivatives	C00042	Phenylalanine metabolism(ko00360);;Sulfur metabolism(ko00920);;Glyoxylate and dicarboxylate metabolism(ko00630);;Tyrosine metabolism(ko00350);;Oxidative phosphorylation(ko00190);;Propanoate metabolism(ko00640);;Pyruvate metabolism(ko00620);;Carbon metabolism(ko01200);;Citrate cycle (TCA cycle)(ko00020);;Alanine, aspartate and glutamate metabolism(ko00250);;Nicotinate and nicotinamide metabolism(k…
mws0470	Methylmalonic acid	1962700	2904100	3364300	2274000	2918500	2467500	3278500	2988100	2747700	1816800	1425100	1692900	-0.13113	0.601599	0.550377	unchanged	-0.634353	0.0223867	1.69596	down	-0.869224	0.00275964	1.28267	down	-0.103741	0.705188	0.280328	unchanged	Carboxylic acids and derivatives	C02170	Pyrimidine metabolism(ko00240);;Propanoate metabolism(ko00640);;Valine, leucine and isoleucine degradation(ko00280)
mws0147	β-Hydroxyisovaleric acid	88944	95955	111770	98445	115710	84133	84000	78414	57111	113330	101530	219070	0.434469	0.0749057	1.57926	unchanged	0.540756	0.349708	0.997728	unchanged	0.983077	0.191471	0.884279	unchanged	0.00785176	0.964553	0.0091038	unchanged	--	C20827	Valine, leucine and isoleucine degradation(ko00280)
mws0230	L-Threonine	5360000	3783000	2317800	4233000	2506700	2630800	3958600	3693000	3838400	3855400	2740600	2058300	-0.00367105	0.992181	0.0132715	unchanged	-0.114709	0.770278	0.316199	unchanged	-0.40889	0.210871	0.869534	unchanged	-0.29051	0.545654	0.421372	unchanged	Carboxylic acids and derivatives	C00188	Biosynthesis of amino acids(ko01230);;ABC transporters(ko02010);;Metabolic pathways(ko01100);;Glycine, serine and threonine metabolism(ko00260);;Biosynthesis of secondary metabolites(ko01110);;Monobactam biosynthesis(ko00261);;Aminoacyl-tRNA biosynthesis(ko00970);;Valine, leucine and isoleucine biosynthesis(ko00290);;Porphyrin and chlorophyll metabolism(ko00860)
mws0671	L-Homoserine	5398500	4048800	2465500	4177800	2545100	2739200	4105600	3573700	4015300	4007900	2796900	2042600	0.02667	0.940057	0.124828	unchanged	-0.0969069	0.803439	0.277386	unchanged	-0.402517	0.234522	0.810492	unchanged	-0.33228	0.465447	0.50433	unchanged	Carboxylic acids and derivatives	C00263	Cysteine and methionine metabolism(ko00270);;Sulfur metabolism(ko00920);;Biosynthesis of secondary metabolites(ko01110);;Biosynthesis of amino acids(ko01230);;Lysine biosynthesis(ko00300);;Metabolic pathways(ko01100);;Glycine, serine and threonine metabolism(ko00260)
pmp001287	N-Benzylmethylene isomethylamine	2731200	4513300	5378400	1354100	1560300	2303300	4539000	5047300	2812500	1567500	4241500	1027100	0.0258429	0.94583	0.0803	unchanged	0.38976	0.647412	0.462049	unchanged	-0.858955	0.207145	0.804527	unchanged	-1.27456	0.0727266	1.0867	unchanged	--	--	--
mws0491	Phenethylamine	5195600	6583500	12133000	10183	40932	38776	6675100	5229700	2583600	127670	16260	9	0.722843	0.283264	1.09205	unchanged	0.679209	0.701291	0.369377	unchanged	-6.6533	0.0572638	1.19305	unchanged	-8.05535	0.0644236	1.15527	unchanged	Benzene and substituted derivatives	C05332	Phenylalanine metabolism(ko00360)
Lmbn001930	2-Hydroxybenzaldehyde (Salicylaldehyde)*	16093	19076	28634	26701	20127	22084	14002	19144	23738	7269.5	17794	15806	0.165601	0.652232	0.401239	unchanged	-0.753731	0.0819736	1.46319	unchanged	-0.476998	0.281654	0.701929	unchanged	0.111131	0.715848	0.25162	unchanged	Benzene and substituted derivatives	C06202	Metabolic pathways(ko01100)
mws0628	4-Hydroxybenzaldehyde*	78658	38652	32692	239890	183420	196910	28814	53459	66282	167140	116340	80774	0.0139846	0.980148	0.0469007	unchanged	-0.767835	0.0556017	1.56692	unchanged	1.29395	0.0861986	1.07073	unchanged	2.0478	0.0023899	1.26024	up	Organooxygen compounds	C00633	Metabolic pathways(ko01100)
mws0133	Nicotinamide	1268700	1836200	717180	574420	863960	386930	1102400	1070100	837530	866020	842320	572070	0.34458	0.493608	0.870555	unchanged	0.321152	0.423383	0.797271	unchanged	-0.400485	0.126604	0.914585	unchanged	-1.06622	0.164305	0.921673	unchanged	Pyridines and derivatives	C00153	Metabolic pathways(ko01100);;Nicotinate and nicotinamide metabolism(ko00760)
ML10179289	2-Phenylethanol	10734000	13543000	22864000	9	77272	80417	14366000	10667000	5475900	308950	40828	9	0.627752	0.29085	1.07096	unchanged	1.14931	0.581493	0.541527	unchanged	-6.44661	0.0597333	1.18697	unchanged	-8.22367	0.0506591	1.18652	unchanged	Benzene and substituted derivatives	C05853	Phenylalanine metabolism(ko00360)
pme0490	Nicotinic acid	161510	113790	66799	20917	17901	11461	143300	121430	206930	13019	15764	19136	-0.463333	0.313695	1.00831	unchanged	-0.0693582	0.825425	0.173704	unchanged	-3.29908	0.0309067	1.24409	down	-2.76639	0.0692691	1.13944	unchanged	Pyridines and derivatives	C00253	Biosynthesis of secondary metabolites(ko01110);;Nicotinate and nicotinamide metabolism(ko00760);;Metabolic pathways(ko01100);;Tropane, piperidine and pyridine alkaloid biosynthesis(ko00960)
mws0572	5-Methylcytosine	55392	121920	129710	72045	63988	91389	86284	76397	81590	51342	75957	80394	0.329859	0.469147	0.859701	unchanged	-0.130919	0.617512	0.49948	unchanged	-0.23403	0.308476	0.728512	unchanged	-0.43297	0.380299	0.620971	unchanged	Diazines	C02376	Pyrimidine metabolism(ko00240)
mws0251	Thymine	23698	25045	51389	9355	3210	2457.2	17941	15744	15974	5783.7	1755	1491.3	1.01178	0.202329	1.34601	unchanged	-0.734298	0.490604	0.691196	unchanged	-2.45926	0.00340382	1.29307	down	-2.73674	0.0804219	1.09713	unchanged	Diazines	C00178	Metabolic pathways(ko01100);;Pyrimidine metabolism(ko00240)
Rfmb319	Pipecolic acid	26903000	25323000	36528000	3152900	2190100	1422100	27485000	24229000	13735000	9850900	1311600	4080800	0.439441	0.227602	1.17514	unchanged	1.17199	0.378116	0.898461	unchanged	-2.1022	0.0353944	1.15506	down	-3.71363	0.0145674	1.26744	down	Carboxylic acids and derivatives	C00408	Biosynthesis of secondary metabolites(ko01110);;Metabolic pathways(ko01100);;Lysine degradation(ko00310);;Tropane, piperidine and pyridine alkaloid biosynthesis(ko00960)
mws0425	Citraconic acid	512410	435000	309630	1808100	1572000	1868200	460180	665770	751530	1704900	1678800	1093900	-0.578767	0.128743	1.47281	unchanged	-0.229125	0.331153	1.00203	unchanged	1.25393	0.0336708	1.201	up	2.06182	0.000571139	1.29666	up	Fatty Acyls	C02226	Metabolic pathways(ko01100);;2-Oxocarboxylic acid metabolism(ko01210);;C5-Branched dibasic acid metabolism(ko00660);;Valine, leucine and isoleucine biosynthesis(ko00290)
mws0216	Trans-4-Hydroxy-L-proline	1215300	881090	448730	367380	187040	182320	796050	843160	700120	441120	184220	175350	0.121638	0.788304	0.330794	unchanged	0.120088	0.851976	0.166088	unchanged	-1.54678	0.0144708	1.24258	down	-1.78851	0.104046	1.04276	unchanged	Carboxylic acids and derivatives	C01157	Metabolic pathways(ko01100);;Arginine and proline metabolism(ko00330)
mws0712	N-Propionylglycine	19519	9	15270	62952	53271	77438	11256	17665	25789	64108	62672	35186	-0.6528	0.417777	0.962044	unchanged	-0.257842	0.422933	0.829301	unchanged	1.56581	0.0457277	1.16672	up	2.47646	0.0048964	1.25193	up	--	--	--
mws0227	L-Leucine	9097800	11143000	7114300	22952000	24053000	34619000	12482000	13465000	12889000	15168000	30882000	23914000	-0.505585	0.0737132	1.68702	unchanged	-0.222381	0.545649	0.605501	unchanged	0.849218	0.149418	1.0004	unchanged	1.57718	0.0306038	1.21519	up	Carboxylic acids and derivatives	C00123	ABC transporters(ko02010);;Glucosinolate biosynthesis(ko00966);;Biosynthesis of amino acids(ko01230);;Valine, leucine and isoleucine biosynthesis(ko00290);;Aminoacyl-tRNA biosynthesis(ko00970);;Biosynthesis of secondary metabolites(ko01110);;2-Oxocarboxylic acid metabolism(ko01210);;Valine, leucine and isoleucine degradation(ko00280);;Metabolic pathways(ko01100)
mws0258	L-Isoleucine	9832600	11203000	7313000	24639000	24868000	34537000	13233000	14743000	12719000	16146000	31205000	25462000	-0.521574	0.0486164	1.69556	down	-0.206949	0.534053	0.621005	unchanged	0.839345	0.132274	1.02319	unchanged	1.56787	0.0201928	1.23846	up	Carboxylic acids and derivatives	C00407	Biosynthesis of amino acids(ko01230);;Glucosinolate biosynthesis(ko00966);;Cyanoamino acid metabolism(ko00460);;ABC transporters(ko02010);;Tropane, piperidine and pyridine alkaloid biosynthesis(ko00960);;2-Oxocarboxylic acid metabolism(ko01210);;Metabolic pathways(ko01100);;Valine, leucine and isoleucine degradation(ko00280);;Biosynthesis of secondary metabolites(ko01110);;Valine, leucine and iso…
pmp001198	6-Deoxyfagomine	498700	624850	382320	1622100	1585600	2201400	731850	784000	705670	869770	2836500	1582900	-0.56095	0.0644935	1.68943	unchanged	-0.0323472	0.952551	0.0640115	unchanged	1.25149	0.217078	0.88945	unchanged	1.84479	0.0146082	1.2549	up	--	--	--
Lmbn001288	(S)-2-hydroxy-2-methyl-3-oxobutanoic acid	20708	27117	33145	28017	9299	9373.4	30212	25422	23664	20599	14418	18313	0.030103	0.899985	0.168021	unchanged	0.191852	0.761125	0.322119	unchanged	-0.572337	0.0316085	1.1374	down	-0.794292	0.204536	0.834538	unchanged	Keto acids and derivatives	C06010	2-Oxocarboxylic acid metabolism(ko01210);;Metabolic pathways(ko01100);;Butanoate metabolism(ko00650);;Biosynthesis of secondary metabolites(ko01110);;Biosynthesis of amino acids(ko01230);;C5-Branched dibasic acid metabolism(ko00660);;Valine, leucine and isoleucine biosynthesis(ko00290)
mws0473	2-Methylsuccinic acid	274300	318250	363310	305140	131590	115790	344500	285000	240210	230320	121480	187600	0.136265	0.510036	0.740567	unchanged	-0.0346712	0.953038	0.0581084	unchanged	-0.689179	0.0657596	1.04765	unchanged	-0.790773	0.144157	0.954641	unchanged	--	--	--
mws0001	L-Asparagine	406490	440180	185400	332410	147970	148160	518500	468510	483980	232360	111010	71358	-0.511247	0.20546	1.29106	unchanged	-0.599839	0.416477	0.802557	unchanged	-1.82655	0.0125719	1.27268	down	-0.715464	0.257278	0.746509	unchanged	Carboxylic acids and derivatives	C00152	Cyanoamino acid metabolism(ko00460);;Aminoacyl-tRNA biosynthesis(ko00970);;Biosynthesis of amino acids(ko01230);;Biosynthesis of secondary metabolites(ko01110);;Metabolic pathways(ko01100);;Alanine, aspartate and glutamate metabolism(ko00250)
pme2527	L-Ornithine	49654	48672	29241	17033	15302	21403	44467	84597	124610	17670	9774.9	5595.4	-0.99172	0.204871	1.38183	unchanged	-0.701716	0.181808	1.28483	unchanged	-2.94068	0.0830893	1.11508	unchanged	-1.24724	0.0570847	1.14241	unchanged	Carboxylic acids and derivatives	C00077	ABC transporters(ko02010);;Biosynthesis of amino acids(ko01230);;Arginine biosynthesis(ko00220);;Glutathione metabolism(ko00480);;D-Arginine and D-ornithine metabolism(ko00472);;Arginine and proline metabolism(ko00330);;Biosynthesis of secondary metabolites(ko01110);;2-Oxocarboxylic acid metabolism(ko01210);;Metabolic pathways(ko01100)
mws0219	L-Aspartic Acid	10773000	13052000	14357000	1830800	545840	490060	13905000	12857000	12405000	1790200	1643500	1702300	-0.036746	0.793609	0.25752	unchanged	0.841254	0.225386	1.24197	unchanged	-2.93092	0.00140445	1.32558	down	-3.73543	0.0030845	1.29083	down	Carboxylic acids and derivatives	C00049	Cyanoamino acid metabolism(ko00460);;beta-Alanine metabolism(ko00410);;Histidine metabolism(ko00340);;Lysine biosynthesis(ko00300);;Biosynthesis of amino acids(ko01230);;Aminoacyl-tRNA biosynthesis(ko00970);;Nicotinate and nicotinamide metabolism(ko00760);;Alanine, aspartate and glutamate metabolism(ko00250);;2-Oxocarboxylic acid metabolism(ko01210);;Pantothenate and CoA biosynthesis(ko00770);;Bi…
mws0275	L-(-)-Malic acid	3846200	3768000	4379500	7334600	7441400	8074400	3437500	4483900	4580900	8606200	8685700	7450700	-0.0599167	0.709058	0.532831	unchanged	0.114778	0.259355	1.03111	unchanged	0.984804	0.00171145	1.29063	up	0.929943	0.000326991	1.29879	up	Hydroxy acids and derivatives	C00149	Biosynthesis of secondary metabolites(ko01110);;Pyruvate metabolism(ko00620);;Carbon fixation in photosynthetic organisms(ko00710);;Metabolic pathways(ko01100);;Glyoxylate and dicarboxylate metabolism(ko00630);;Carbon metabolism(ko01200);;Citrate cycle (TCA cycle)(ko00020)
Lmbn000198	3-Dehydro-L-Threonic Acid	3667900	4105100	4380500	7596700	7363200	7991300	3208300	4855400	4348000	8600500	8385500	7051400	-0.0303289	0.882227	0.26288	unchanged	0.0667113	0.542702	0.578582	unchanged	0.95358	0.00486252	1.25845	up	0.917198	0.000221037	1.29746	up	--	C03064	Ascorbate and aldarate metabolism(ko00053)
pmb0374	2-Aminopurine	74375	70741	396320	135250	112450	217680	270450	133650	78619	38889	31497	103490	0.165607	0.882688	0.141489	unchanged	-1.42035	0.0753229	1.48701	unchanged	-1.47312	0.205187	0.865783	unchanged	-0.218382	0.839918	0.129778	unchanged	--	--	--
pme0040	Adenine	477710	525940	1543000	1534000	1654700	2724200	1310200	625010	759120	460930	489350	2302300	-0.0813259	0.910469	0.127391	unchanged	-0.862281	0.295942	0.991875	unchanged	0.271658	0.795199	0.163576	unchanged	1.21527	0.0946974	0.98794	unchanged	Imidazopyrimidines	C00147	Purine metabolism(ko00230);;Zeatin biosynthesis(ko00908);;Metabolic pathways(ko01100)
pme1173	Allopurinol	37190	83683	113020	101420	60434	90849	156240	106130	43939	120220	89633	69971	-0.389139	0.576248	0.545658	unchanged	0.147077	0.661289	0.390952	unchanged	-0.130468	0.821423	0.164038	unchanged	0.111594	0.819394	0.153883	unchanged	--	--	--
Zmyn002919	2-Methylbenzoic acid	35374	27821	20226	22575	9912.4	12384	16257	15679	30192	13013	3399.9	2252.9	0.425167	0.333443	0.978147	unchanged	-1.2654	0.167071	1.24426	unchanged	-1.73485	0.0746335	1.02211	unchanged	-0.894614	0.0937115	0.974234	unchanged	Benzene and substituted derivatives	C07215	Metabolic pathways(ko01100)
pme2268	Trigonelline	38315000	35791000	40474000	252870	313590	274580	38422000	26840000	25889000	283060	219410	795670	0.330025	0.18388	1.42457	unchanged	0.6262	0.491801	0.759923	unchanged	-6.13374	0.0174515	1.28433	down	-7.08997	0.00126944	1.30596	down	--	C01004	Nicotinate and nicotinamide metabolism(ko00760)
mws1078	Anthranilic Acid	138070	150280	76613	34464	26773	15287	109950	105320	92699	44257	36122	24042	0.244965	0.494724	0.854776	unchanged	0.448428	0.314862	0.940335	unchanged	-1.56037	0.00104324	1.29295	down	-2.25377	0.0450651	1.18657	down	Prenol lipids	C00108	Acridone alkaloid biosynthesis(ko01058);;Phenylalanine, tyrosine and tryptophan biosynthesis(ko00400);;Tryptophan metabolism(ko00380);;Biosynthesis of secondary metabolites(ko01110);;Biosynthesis of amino acids(ko01230);;Metabolic pathways(ko01100)
pme1002	L-Tyramine	47563000	62386000	84977000	64502	84556	12782	51591000	53627000	30797000	318560	12232	10216	0.519161	0.218065	1.21152	unchanged	1.07524	0.621711	0.49808	unchanged	-8.63974	0.0250229	1.2697	down	-10.2341	0.0269443	1.24409	down	Benzene and substituted derivatives	C00483	Biosynthesis of secondary metabolites(ko01110);;Tyrosine metabolism(ko00350);;Isoquinoline alkaloid biosynthesis(ko00950)
mws0749	4-Hydroxybenzoic acid	791560	799000	2314300	661320	618160	713380	1475800	592810	625050	412130	331550	561920	0.535703	0.535869	0.657117	unchanged	-0.610127	0.0610224	1.59768	unchanged	-1.04485	0.247416	0.822335	unchanged	-0.97043	0.335073	0.689904	unchanged	Benzene and substituted derivatives	C00156	Phenylalanine metabolism(ko00360);;Ubiquinone and other terpenoid-quinone biosynthesis(ko00130);;Metabolic pathways(ko01100);;Biosynthesis of secondary metabolites(ko01110);;Folate biosynthesis(ko00790)
Lmbn002862	3-Hydroxybenzoic Acid	1697300	1491400	3874200	8032200	5088500	6122300	7647800	9843200	5528100	4762300	2864100	5106500	-1.7045	0.030234	1.81862	down	-0.595773	0.125072	1.32956	unchanged	-0.85427	0.0918481	1.03758	unchanged	1.446	0.0248816	1.13878	up	Benzene and substituted derivatives	C00587	Phenylalanine, tyrosine and tryptophan biosynthesis(ko00400)
Lmbn001981	2,5-Dihydroxybenzaldehyde	853470	671080	1881400	410010	427130	449600	1108500	453660	491470	277650	271360	447660	0.729881	0.370435	0.923618	unchanged	-0.368533	0.233147	1.1837	unchanged	-1.04299	0.234414	0.836744	unchanged	-1.40434	0.201523	0.887361	unchanged	Organooxygen compounds	C05585	Metabolic pathways(ko01100);;Tyrosine metabolism(ko00350)
Hmgn001653	Protocatechuic aldehyde	267670	356300	942190	238410	252360	275790	543620	225490	252800	157880	118430	240060	0.615963	0.498239	0.726104	unchanged	-0.569994	0.135863	1.40167	unchanged	-0.984791	0.234343	0.825175	unchanged	-1.03076	0.334848	0.692798	unchanged	Benzene and substituted derivatives	C16700	Isoquinoline alkaloid biosynthesis(ko00950)
mws2368	Tyrosol	21388	16098	80529	43654	52731	41475	34465	16059	32626	15988	17093	26733	0.505182	0.635782	0.482028	unchanged	-1.20465	0.00583333	1.75919	down	-0.475233	0.32903	0.664335	unchanged	0.224234	0.780566	0.210708	unchanged	Phenols	C06044	Tyrosine metabolism(ko00350)
Rfmb320	1-Methylpiperidine-2-carboxylic acid	500420	498470	462780	86426	76910	103060	565050	351300	233170	46483	58019	96552	0.346586	0.396245	1.04004	unchanged	-0.405989	0.290361	1.0149	unchanged	-2.51538	0.0794665	1.13441	unchanged	-2.45597	4.48529e-05	1.30654	down	--	--	--
Lmgn000224	(S)-2-methyl-3-oxosuccinic acid	158640	224190	276410	79077	69676	76451	169500	84308	110060	123140	83773	156390	0.857389	0.0865108	1.58059	unchanged	0.689941	0.157357	1.40651	unchanged	-0.0022419	0.995704	0.017864	unchanged	-1.54957	0.0503516	1.18881	unchanged	--	C06030	C5-Branched dibasic acid metabolism(ko00660)
mws0924	2-Methylglutaric acid	137560	299150	319090	9	9	9	260340	285430	94528	9	9	9	0.239261	0.666936	0.491342	unchanged	0	1	0	unchanged	-14.5335	0.0705212	1.16678	unchanged	-14.7728	0.04831	1.19985	down	--	--	--
Wmzn000227	2,2-Dimethylsuccinic acid	71195	164760	170060	29075	17333	5785	209380	139270	49617	33578	11555	51101	0.0277971	0.965857	0.123661	unchanged	0.88269	0.34403	0.944709	unchanged	-2.04912	0.154844	0.976579	unchanged	-2.9596	0.0612091	1.15786	unchanged	--	--	--
pme0193	L-Glutamine	1241100	1908500	818050	941270	347730	192110	2331000	1975500	1305900	1380200	374490	492590	-0.500333	0.278223	0.980833	unchanged	0.601501	0.552607	0.574001	unchanged	-1.32044	0.0624015	1.04989	unchanged	-1.42161	0.108318	0.977426	unchanged	Carboxylic acids and derivatives	C00064	Biosynthesis of amino acids(ko01230);;Arginine biosynthesis(ko00220);;ABC transporters(ko02010);;Glyoxylate and dicarboxylate metabolism(ko00630);;Purine metabolism(ko00230);;Nitrogen metabolism(ko00910);;Alanine, aspartate and glutamate metabolism(ko00250);;Metabolic pathways(ko01100);;Pyrimidine metabolism(ko00240);;Aminoacyl-tRNA biosynthesis(ko00970)
pme0026	L-Lysine	1442500	2000500	835540	962840	372280	209230	2563800	2182600	1421400	1354500	451980	490630	-0.527637	0.255821	1.02977	unchanged	0.57282	0.540203	0.589842	unchanged	-1.42494	0.0455515	1.09417	down	-1.47012	0.0976788	0.999309	unchanged	Carboxylic acids and derivatives	C00047	Lysine biosynthesis(ko00300);;Biosynthesis of amino acids(ko01230);;Tropane, piperidine and pyridine alkaloid biosynthesis(ko00960);;ABC transporters(ko02010);;Lysine degradation(ko00310);;2-Oxocarboxylic acid metabolism(ko01210);;Metabolic pathways(ko01100);;Biosynthesis of secondary metabolites(ko01110);;Aminoacyl-tRNA biosynthesis(ko00970);;Biotin metabolism(ko00780)
Zmzn000113	L-threo-3-Methylaspartate	1598400	2059600	3037800	1292200	904030	564380	2311400	2058000	1386700	1267500	957620	2181000	0.218165	0.574666	0.598658	unchanged	0.674522	0.280843	1.06431	unchanged	-0.385583	0.38666	0.612479	unchanged	-1.27827	0.0715679	1.07227	unchanged	--	C03618	Metabolic pathways(ko01100);;Carbon metabolism(ko01200);;C5-Branched dibasic acid metabolism(ko00660);;Glyoxylate and dicarboxylate metabolism(ko00630)
pme0014	L-Glutamic acid	1480900	1056700	545440	1574200	663210	655650	1169800	1302600	1665600	1627700	1002400	716560	-0.42458	0.334478	1.01416	unchanged	0.210126	0.729165	0.327567	unchanged	-0.306212	0.451531	0.504221	unchanged	-0.0917574	0.884154	0.11554	unchanged	Carboxylic acids and derivatives	C00025	Butanoate metabolism(ko00650);;Biosynthesis of secondary metabolites(ko01110);;2-Oxocarboxylic acid metabolism(ko01210);;Alanine, aspartate and glutamate metabolism(ko00250);;C5-Branched dibasic acid metabolism(ko00660);;Aminoacyl-tRNA biosynthesis(ko00970);;Taurine and hypotaurine metabolism(ko00430);;Carbapenem biosynthesis(ko00332);;Biosynthesis of amino acids(ko01230);;Glutathione metabolism(…
mws1050	O-Acetylserine	812510	1097800	978660	658140	898000	545940	946980	1052400	703240	585720	471270	410940	0.0961965	0.66454	0.512136	unchanged	-0.518034	0.167926	1.26315	unchanged	-0.880576	0.0391734	1.16239	down	-0.458738	0.122911	0.94539	unchanged	Carboxylic acids and derivatives	C00979	Sulfur metabolism(ko00920);;Biosynthesis of amino acids(ko01230);;Zeatin biosynthesis(ko00908);;Cysteine and methionine metabolism(ko00270);;Carbon metabolism(ko01200);;Sulfur relay system(ko04122);;Biosynthesis of secondary metabolites(ko01110);;Metabolic pathways(ko01100)
mws2213	Cinnamic acid	836.65	1927.5	14732	5628.7	4011.8	4368.8	6421.2	1845.7	1237.7	3185	2590	2465.8	0.88034	0.62083	0.524358	unchanged	-0.765529	0.0422173	1.66431	down	-0.205842	0.821683	0.168672	unchanged	-0.320653	0.819364	0.164766	unchanged	Cinnamic acids and derivatives	C00423	Metabolic pathways(ko01100);;Biosynthesis of secondary metabolites(ko01110);;Phenylpropanoid biosynthesis(ko00940);;Phenylalanine metabolism(ko00360);;Ubiquinone and other terpenoid-quinone biosynthesis(ko00130)
pme3154	Mevalonic acid	1318300	1214700	561300	888380	695490	676870	1132100	1285500	1374800	1342700	799860	552960	-0.293498	0.432962	0.838523	unchanged	0.253769	0.603483	0.510444	unchanged	-0.492548	0.253574	0.781855	unchanged	-0.452818	0.362407	0.653203	unchanged	Fatty Acyls	C00418	Terpenoid backbone biosynthesis(ko00900);;Biosynthesis of secondary metabolites(ko01110);;Metabolic pathways(ko01100)
pme1210	L-Methionine	917000	1807800	639130	580100	503830	460540	1881700	1718900	1365200	535330	388560	344530	-0.561878	0.267181	1.0608	unchanged	-0.284079	0.258189	1.08581	unchanged	-1.96899	0.00813078	1.28635	down	-1.12304	0.226588	0.873667	unchanged	Carboxylic acids and derivatives	C00073	Cysteine and methionine metabolism(ko00270);;Aminoacyl-tRNA biosynthesis(ko00970);;Glucosinolate biosynthesis(ko00966);;Biosynthesis of amino acids(ko01230);;Biosynthesis of secondary metabolites(ko01110);;2-Oxocarboxylic acid metabolism(ko01210);;Metabolic pathways(ko01100)
mws0262	L-Tartaric acid	836980	1025700	781010	568530	339980	315510	595260	487940	425650	238190	306660	163600	0.809104	0.0175516	1.90532	up	-0.788889	0.154438	1.30606	unchanged	-1.09071	0.0153898	1.19115	down	-1.11093	0.0125914	1.20488	down	--	C00898	Glyoxylate and dicarboxylate metabolism(ko00630)
Zmgn000173	D-Ribose	9017100	6773300	2999100	10297000	6302800	5282400	6529800	8282100	9775900	10417000	6700200	3005500	-0.388016	0.402036	0.89679	unchanged	-0.120934	0.835558	0.232707	unchanged	-0.289119	0.573241	0.380384	unchanged	0.219831	0.681317	0.267214	unchanged	Organooxygen compounds	C00121	Pentose phosphate pathway(ko00030);;ABC transporters(ko02010)
pme0183	Isoguanine*	178260	200250	250070	140020	67096	86019	238040	142090	223210	121450	37695	57040	0.0591251	0.830664	0.276174	unchanged	-0.439299	0.486698	0.7023	unchanged	-1.4807	0.0311407	1.13029	down	-1.10053	0.0214325	1.15671	down	--	--	--
pme1109	Guanine*	310240	254030	398840	227710	164380	149810	314610	299950	498900	202250	43691	81549	-0.209277	0.554067	0.702757	unchanged	-0.726576	0.27521	1.06992	unchanged	-1.76553	0.0342097	1.12725	down	-0.829674	0.0586817	1.07806	unchanged	Imidazopyrimidines	C00242	Metabolic pathways(ko01100);;Purine metabolism(ko00230)
mws0458	Vanillin	137970	158820	151250	176670	143230	144290	131770	121540	160270	149150	95747	97854	0.115461	0.444341	0.850116	unchanged	-0.437555	0.134382	1.34684	unchanged	-0.271006	0.331617	0.637695	unchanged	0.0510879	0.695868	0.243123	unchanged	Phenols	C00755	Metabolic pathways(ko01100);;Biosynthesis of secondary metabolites(ko01110);;Phenylalanine metabolism(ko00360)
pme0513	Xylitol	589180	419530	207440	625140	390540	312130	376780	512820	599410	648060	417890	184090	-0.292032	0.525318	0.702035	unchanged	-0.0870745	0.882649	0.171435	unchanged	-0.252379	0.630868	0.320806	unchanged	0.126728	0.810434	0.151815	unchanged	Organooxygen compounds	C00379	Metabolic pathways(ko01100);;Pentose and glucuronate interconversions(ko00040);;ABC transporters(ko02010)
mws0213	Ribitol*	40218	37111	122070	51288	131060	66334	36652	21337	18782	41614	92982	216270	1.37702	0.277557	1.14885	unchanged	0.496618	0.596161	0.585999	unchanged	2.19229	0.218874	0.856021	unchanged	0.318644	0.68075	0.285878	unchanged	Organooxygen compounds	C00474	Riboflavin metabolism(ko00740);;Pentose and glucuronate interconversions(ko00040);;Metabolic pathways(ko01100)
mws0438	L-Arabitol*	488350	417050	221000	531870	375040	284340	323870	441910	447850	600560	401990	156720	-0.107609	0.767006	0.330613	unchanged	-0.0392596	0.946665	0.0912018	unchanged	-0.066112	0.903382	0.066094	unchanged	0.080757	0.850915	0.109199	unchanged	Organooxygen compounds	C00532	Pentose and glucuronate interconversions(ko00040);;Metabolic pathways(ko01100)
mws0444	3-Aminosalicylic acid	15587	22839	26360	8272.2	13173	7099.4	12827	15609	12128	17992	12478	11172	0.675482	0.114194	1.5612	unchanged	0.544822	0.194626	1.16714	unchanged	0.0378394	0.888023	0.108068	unchanged	-1.18246	0.0415221	1.13005	down	--	--	--
mws0183	3,4-Dihydroxybenzoic acid (Protocatechuic acid)	603140	581840	778020	411210	329470	447180	626340	572890	435210	293990	179200	364730	0.264264	0.264125	1.09296	unchanged	-0.50348	0.156017	1.28266	unchanged	-0.963912	0.0278523	1.15771	down	-0.724695	0.0333939	1.13836	down	Benzene and substituted derivatives	C00230	Metabolic pathways(ko01100);;Biosynthesis of secondary metabolites(ko01110);;Phenylalanine, tyrosine and tryptophan biosynthesis(ko00400)
mws0180	2,5-Dihydroxybenzoic acid	269370	260620	356480	167210	143560	201910	286420	247810	200850	131090	89589	170400	0.270171	0.271776	1.08719	unchanged	-0.390599	0.238944	1.10056	unchanged	-0.910441	0.0281426	1.15647	down	-0.790013	0.0354237	1.13162	down	Benzene and substituted derivatives	C00628	Tyrosine metabolism(ko00350);;Metabolic pathways(ko01100)
mws0254	L-Histidine	813780	1813000	1595800	688350	709340	1224100	1340600	1691700	773560	833120	1637800	456360	0.149902	0.748835	0.381942	unchanged	0.159009	0.811172	0.215446	unchanged	-0.378662	0.543726	0.41121	unchanged	-0.687573	0.219569	0.795906	unchanged	Carboxylic acids and derivatives	C00135	beta-Alanine metabolism(ko00410);;Aminoacyl-tRNA biosynthesis(ko00970);;ABC transporters(ko02010);;Histidine metabolism(ko00340);;Metabolic pathways(ko01100);;Biosynthesis of secondary metabolites(ko01110);;Biosynthesis of amino acids(ko01230)
mws0987	6-MethylCoumarin	34431	46655	70800	8387.8	8403.2	9	30558	39818	36689	5327.7	9	9	0.504502	0.295018	1.09175	unchanged	-1.65201	0.323638	0.932001	unchanged	-4.32396	0.00100362	1.30521	down	-3.17646	0.0443236	1.18165	down	--	--	--
pme3382	N-Acetyl-L-threonine	203010	299680	253030	120760	128900	122850	214080	212470	211760	148790	117110	98323	0.243595	0.295897	1.24248	unchanged	-0.0324571	0.86946	0.208164	unchanged	-0.809435	0.0248	1.25897	down	-1.02057	0.0436341	1.21129	down	--	--	--
Zmpn003044	Umbelliferone	110780	114720	55878	51606	58262	92193	51447	68772	94504	68289	112190	93971	0.390033	0.391807	0.919908	unchanged	0.441752	0.248747	1.05078	unchanged	0.354067	0.327196	0.655011	unchanged	-0.477719	0.319248	0.647122	unchanged	Coumarins and derivatives	C09315	Biosynthesis of secondary metabolites(ko01110)
mws0159	Phenylpyruvic acid	469150	609600	709340	113470	179390	152700	368870	333690	234550	174610	134080	108370	0.932129	0.034957	1.78409	up	-0.0953648	0.744239	0.345524	unchanged	-1.16796	0.0325997	1.18304	down	-2.00473	0.0176636	1.24941	down	Benzene and substituted derivatives	C00166	Biosynthesis of amino acids(ko01230);;Biosynthesis of secondary metabolites(ko01110);;Phenylalanine, tyrosine and tryptophan biosynthesis(ko00400);;2-Oxocarboxylic acid metabolism(ko01210);;Metabolic pathways(ko01100);;Tropane, piperidine and pyridine alkaloid biosynthesis(ko00960);;Phenylalanine metabolism(ko00360)
Lmmn001643	2-Hydroxycinnamic acid	493660	399090	2600400	345090	290910	400480	1319400	499660	513250	208530	110520	179000	0.582769	0.654485	0.465581	unchanged	-1.05733	0.0141268	1.7296	down	-2.2274	0.151225	0.993238	unchanged	-1.75284	0.372501	0.640064	unchanged	Cinnamic acids and derivatives	C01772	Phenylalanine metabolism(ko00360);;Biosynthesis of secondary metabolites(ko01110);;Phenylpropanoid biosynthesis(ko00940)
pmb0142	Caffeic aldehyde	403260	782050	309730	672010	1238600	1034000	380430	464560	524510	779490	1056500	724110	0.126535	0.803501	0.365674	unchanged	-0.201876	0.553406	0.588064	unchanged	0.902551	0.0457838	1.17146	up	0.977892	0.0940405	0.964548	unchanged	--	C10945	Biosynthesis of secondary metabolites(ko01110);;Phenylpropanoid biosynthesis(ko00940)
pme1439	p-Coumaric acid	45097	43813	134480	30840	15081	10266	59375	31107	53349	12853	12934	12817	0.63519	0.47402	0.755479	unchanged	-0.541486	0.445081	0.794107	unchanged	-1.89755	0.0551389	1.18823	unchanged	-1.99126	0.200538	0.880592	unchanged	Cinnamic acids and derivatives	C00811	Isoquinoline alkaloid biosynthesis(ko00950);;Phenylalanine metabolism(ko00360);;Ubiquinone and other terpenoid-quinone biosynthesis(ko00130);;Biosynthesis of secondary metabolites(ko01110);;Tyrosine metabolism(ko00350);;Phenylpropanoid biosynthesis(ko00940);;Metabolic pathways(ko01100)
pme2435	L-Fucose	120290	150400	89629	39541	134830	78833	65905	69833	67186	42531	87217	74958	0.828335	0.0953482	1.7493	unchanged	-0.306747	0.636245	0.453624	unchanged	0.0126139	0.968572	0.0258875	unchanged	-0.508975	0.346981	0.634738	unchanged	Organooxygen compounds	C01019	Fructose and mannose metabolism(ko00051);;Metabolic pathways(ko01100);;Amino sugar and nucleotide sugar metabolism(ko00520)
pme3083	2-(Formylamino)benzoic acid	75219	60086	143840	59167	44925	38448	80929	78750	79138	27645	19582	31460	0.225109	0.653963	0.435021	unchanged	-0.85717	0.0526529	1.56856	unchanged	-1.60171	0.003286	1.32072	down	-0.969648	0.214915	0.851092	unchanged	Benzene and substituted derivatives	C05653	Tryptophan metabolism(ko00380)
pme2617	L-Methionine Sulfoxide	1423600	1304600	1327300	1268600	1256800	1257200	1265800	1294500	1299900	1456800	1402900	1388900	0.0712042	0.210429	1.26462	unchanged	0.167609	0.014807	1.82237	up	0.138312	0.011643	1.25619	up	-0.100502	0.128588	1.00741	unchanged	--	C02989	Cysteine and methionine metabolism(ko00270)
pme0021	L-Phenylalanine	4889700	8019900	9435400	2541700	2775400	4245500	8042400	8853000	5262300	2795200	7538000	1955800	0.0121439	0.97298	0.0449087	unchanged	0.361893	0.659685	0.443065	unchanged	-0.850441	0.197195	0.824152	unchanged	-1.22448	0.0711692	1.08388	unchanged	Carboxylic acids and derivatives	C00079	Biosynthesis of secondary metabolites(ko01110);;2-Oxocarboxylic acid metabolism(ko01210);;Metabolic pathways(ko01100);;Aminoacyl-tRNA biosynthesis(ko00970);;Biosynthesis of amino acids(ko01230);;Phenylpropanoid biosynthesis(ko00940);;Glucosinolate biosynthesis(ko00966);;Phenylalanine, tyrosine and tryptophan biosynthesis(ko00400);;ABC transporters(ko02010);;Tropane, piperidine and pyridine alkalo…
pme0281	Terephthalic acid	579360	627090	660920	759710	600930	628860	713510	608740	715430	661000	443750	577650	-0.12592	0.261445	1.08722	unchanged	-0.241885	0.273879	1.03258	unchanged	-0.276407	0.196731	0.841767	unchanged	0.0913981	0.510233	0.439919	unchanged	Benzene and substituted derivatives	C06337	Metabolic pathways(ko01100)
mws0344	D-Xylonic acid	11227000	16427000	38634000	10639000	18446000	26139000	21048000	14993000	6892300	12141000	21019000	35036000	0.626651	0.46809	0.766278	unchanged	0.304392	0.622536	0.509079	unchanged	0.66759	0.353679	0.606398	unchanged	-0.263452	0.723952	0.231235	unchanged	--	C00502	Pentose and glucuronate interconversions(ko00040)
Lmdp003146	Rhododendrol	201180	200000	259880	302550	136760	172830	296160	260850	241060	54548	68862	82146	-0.271734	0.150719	1.36228	unchanged	-1.57433	0.111297	1.51443	unchanged	-1.95698	0.00181506	1.31057	down	-0.11092	0.785472	0.208491	unchanged	--	--	--
Zmjp000624	Pyridoxal	35697	31419	64484	48046	51952	66379	60937	33525	33112	59104	49804	80789	0.0448252	0.927672	0.105028	unchanged	0.189241	0.51716	0.648499	unchanged	0.572363	0.186439	0.811397	unchanged	0.338297	0.396411	0.602435	unchanged	Pyridines and derivatives	C00250	Metabolic pathways(ko01100);;Vitamin B6 metabolism(ko00750)
pme1292	Homogentisic acid	72203	67190	33205	20461	65560	68832	50079	71455	83312	41679	107830	31856	-0.247124	0.531493	0.6686	unchanged	0.227997	0.774383	0.281045	unchanged	-0.175644	0.783555	0.177696	unchanged	-0.156516	0.78124	0.176151	unchanged	Benzene and substituted derivatives	C00544	Ubiquinone and other terpenoid-quinone biosynthesis(ko00130);;Tyrosine metabolism(ko00350);;Metabolic pathways(ko01100)
pme1383	Pyridoxine	167180	180420	197190	164660	202600	361320	173610	189180	131320	420050	199440	290420	0.140868	0.447791	0.80634	unchanged	0.320636	0.529584	0.576118	unchanged	0.880892	0.155358	0.956289	unchanged	0.419387	0.416451	0.621008	unchanged	Pyridines and derivatives	C00314	Vitamin B6 metabolism(ko00750);;Metabolic pathways(ko01100)
pme0181	3-Methyl-L-Histidine	56611	52759	27953	110300	95777	130570	32087	29745	26993	93531	190640	240960	0.628536	0.211171	1.40752	unchanged	0.641441	0.281424	1.11746	unchanged	2.56364	0.0780914	1.13221	unchanged	1.29366	0.00821076	1.22171	up	Carboxylic acids and derivatives	C01152	Histidine metabolism(ko00340)
Xmbp001692	2,4,6-Trihydroxybenzoic acid	182840	443260	816980	25516	55037	57173	923900	210580	396150	59396	25813	32711	-0.0849743	0.922661	0.0452105	unchanged	-0.223993	0.671756	0.449008	unchanged	-3.69825	0.158076	0.981299	unchanged	-3.38928	0.141381	1.00199	unchanged	--	--	--
pme3009	Trans-Citridic acid	10974000	10891000	9872200	9496500	15389000	15335000	10483000	10869000	13158000	7079200	12187000	14948000	-0.12084	0.390652	0.937366	unchanged	-0.233336	0.544844	0.572976	unchanged	-0.0124193	0.970889	0.0402729	unchanged	0.341756	0.283476	0.77788	unchanged	Carboxylic acids and derivatives	C02341	C5-Branched dibasic acid metabolism(ko00660)
MA10039492	Dehydroascorbic acid	1071700	1596600	2299500	384680	388350	379130	1587500	871430	840610	373870	401250	679800	0.590342	0.275067	1.13398	unchanged	0.336599	0.410309	0.902993	unchanged	-1.18133	0.113686	1.01803	unchanged	-2.10827	0.0700721	1.14648	unchanged	--	C05422	Metabolic pathways(ko01100);;Glutathione metabolism(ko00480);;Ascorbate and aldarate metabolism(ko00053)
mws0154	Shikimic acid	3458200	3263900	3082300	1243200	1045300	1025900	2059800	2831600	3364900	1741200	1632100	1703500	0.247934	0.304722	1.05484	unchanged	0.615172	0.00572161	1.83761	up	-0.701576	0.106522	1.07621	unchanged	-1.56468	0.00021584	1.30246	down	Organooxygen compounds	C00493	Biosynthesis of secondary metabolites(ko01110);;Biosynthesis of amino acids(ko01230);;Phenylalanine, tyrosine and tryptophan biosynthesis(ko00400);;Metabolic pathways(ko01100)
Zmyn000155	N-α-Acetyl-L-ornithine	19326	8653.4	17291	5982.2	6505.2	4914	19166	22623	16536	4342.3	5977.3	5732	-0.365546	0.324393	1.12499	unchanged	-0.116486	0.55107	0.535905	unchanged	-1.8614	0.0105191	1.2908	down	-1.37936	0.102017	1.05453	unchanged	Carboxylic acids and derivatives	C00437	Biosynthesis of secondary metabolites(ko01110);;Biosynthesis of amino acids(ko01230);;Metabolic pathways(ko01100);;2-Oxocarboxylic acid metabolism(ko01210);;Arginine biosynthesis(ko00220)
mws0260	L-Arginine	341020	479120	342060	356650	369460	358160	547100	694810	534520	432300	234710	218240	-0.612122	0.0418151	1.67912	down	-0.292567	0.436574	0.852828	unchanged	-1.00482	0.0292105	1.15015	down	-0.100134	0.628666	0.382798	unchanged	Carboxylic acids and derivatives	C00062	D-Arginine and D-ornithine metabolism(ko00472);;Aminoacyl-tRNA biosynthesis(ko00970);;Arginine and proline metabolism(ko00330);;Biosynthesis of secondary metabolites(ko01110);;Monobactam biosynthesis(ko00261);;Metabolic pathways(ko01100);;ABC transporters(ko02010);;Biosynthesis of amino acids(ko01230);;Arginine biosynthesis(ko00220)
pme2559	N-Acetyl-L-Aspartic Acid	175330	158030	143230	130750	96706	129910	172590	161360	126820	153210	134420	124630	0.0487019	0.768802	0.369136	unchanged	0.206152	0.26643	0.995164	unchanged	-0.160492	0.383622	0.596482	unchanged	-0.415346	0.0543809	1.0491	unchanged	Carboxylic acids and derivatives	C01042	Metabolic pathways(ko01100);;Alanine, aspartate and glutamate metabolism(ko00250)
pme0008	L-Citrulline	421470	663650	395000	300530	213500	203130	720940	620930	345160	237280	157180	155120	-0.188771	0.652474	0.376884	unchanged	-0.383966	0.246407	1.07877	unchanged	-1.61808	0.0704451	1.13982	unchanged	-1.04535	0.0831838	1.08606	unchanged	Carboxylic acids and derivatives	C00327	Arginine biosynthesis(ko00220);;Metabolic pathways(ko01100);;Biosynthesis of secondary metabolites(ko01110);;Biosynthesis of amino acids(ko01230)
mws4175	D-Glucurono-6,3-lactone	551980	24954	13605	423120	823990	1139300	10955	434560	1354400	1087100	1283500	761790	-1.60782	0.427026	0.920353	unchanged	0.392422	0.392739	0.793949	unchanged	0.799335	0.383727	0.634722	unchanged	2.01474	0.094932	0.994233	unchanged	Furofurans	C02670	Metabolic pathways(ko01100);;Ascorbate and aldarate metabolism(ko00053)
Hmfn000531	L-Ascorbic acid	16026000	212210	52855	9891000	22380000	29080000	29565	13497000	28532000	23669000	31138000	21646000	-1.36832	0.43766	0.894527	unchanged	0.317486	0.484221	0.680012	unchanged	0.862173	0.296935	0.743703	unchanged	1.91301	0.124032	0.9399	unchanged	Dihydrofurans	C00072	Ascorbate and aldarate metabolism(ko00053);;Metabolic pathways(ko01100);;Glutathione metabolism(ko00480);;Biosynthesis of secondary metabolites(ko01110)
Zmgn001448	2-Propylmalic Acid	7507000	9659300	8063600	3877600	2894500	1852800	12033000	7815300	4544200	4137300	1139300	2627700	0.0486969	0.91153	0.231589	unchanged	-0.12587	0.830866	0.216114	unchanged	-1.62573	0.112387	1.01899	unchanged	-1.54855	0.00323896	1.26362	down	--	C05994	Pyruvate metabolism(ko00620)
mws0875	L-Cysteinyl-L-glycine	10090	3050.3	9	13230	19804	20881	9	5198	8713.1	19955	19773	6711.6	-0.0821836	0.950868	0.125613	unchanged	-0.215331	0.651149	0.494588	unchanged	1.73819	0.116059	0.991211	unchanged	2.0357	0.0256528	1.1555	up	Carboxylic acids and derivatives	C01419	Metabolic pathways(ko01100);;Glutathione metabolism(ko00480)
mws1195	p-Coumaric acid methyl ester	28969	27725	67655	9	9	9	19145	26950	25919	9	9	9	0.788046	0.31364	1.03999	unchanged	0	1	0	unchanged	-11.3811	0.010248	1.30267	down	-12.1691	0.0871627	1.10337	unchanged	--	--	--
mws0009	Coniferaldehyde	15090	43319	43589	20369	36970	23660	22996	33306	30280	24560	44614	22251	0.236402	0.648642	0.515012	unchanged	0.174685	0.712843	0.384282	unchanged	0.0785216	0.849267	0.155382	unchanged	-0.332565	0.559838	0.425471	unchanged	--	C02666	Metabolic pathways(ko01100);;Biosynthesis of secondary metabolites(ko01110);;Phenylpropanoid biosynthesis(ko00940)
pmb0786	D-Glucosamine	1832900	1566300	1499300	1847700	1688500	1775800	1474500	1879700	2537400	1600300	1516700	1708000	-0.266319	0.400252	0.983061	unchanged	-0.138726	0.0894396	1.41629	unchanged	-0.288131	0.369702	0.649017	unchanged	0.116915	0.311521	0.698394	unchanged	Organooxygen compounds	C00329	Amino sugar and nucleotide sugar metabolism(ko00520);;Metabolic pathways(ko01100)
mws2212	Caffeic acid	14021000	12589000	16056000	10686000	5728000	5310300	10786000	6924600	12759000	6889300	2390400	2391400	0.485716	0.126673	1.44981	unchanged	-0.896369	0.218022	1.13308	unchanged	-1.38443	0.0522601	1.06405	unchanged	-0.973777	0.0355209	1.14402	down	Cinnamic acids and derivatives	C01197	Phenylpropanoid biosynthesis(ko00940);;Biosynthesis of secondary metabolites(ko01110);;Metabolic pathways(ko01100)
mws4170	D-Glucose	5181500	5737100	9162600	3952300	4703200	5468700	4373000	4669100	6756500	3379400	4712200	7806300	0.346049	0.392697	0.835123	unchanged	0.170667	0.703727	0.4232	unchanged	0.00903949	0.98382	0.00155616	unchanged	-0.507676	0.247226	0.776014	unchanged	Organooxygen compounds	C00031	Pentose phosphate pathway(ko00030);;Metabolic pathways(ko01100);;Starch and sucrose metabolism(ko00500);;Amino sugar and nucleotide sugar metabolism(ko00520);;Biosynthesis of secondary metabolites(ko01110);;Indole alkaloid biosynthesis(ko00901);;Glycolysis / Gluconeogenesis(ko00010);;AGE-RAGE signaling pathway in diabetic complications(ko04933);;ABC transporters(ko02010);;Galactose metabolism(ko0…
pme0516	Inositol	4783400	3744100	4764200	6295300	5713900	6137000	3133800	3436600	4676500	5338800	6443800	7889800	0.240998	0.313343	0.939998	unchanged	0.116506	0.565527	0.63328	unchanged	0.806646	0.0412542	1.12053	up	0.449142	0.0251902	1.19485	up	Organooxygen compounds	C00137	Metabolic pathways(ko01100);;Inositol phosphate metabolism(ko00562);;Phosphatidylinositol signaling system(ko04070);;Galactose metabolism(ko00052);;ABC transporters(ko02010);;Ascorbate and aldarate metabolism(ko00053)
mws0093	Coniferyl alcohol	10667	23934	23564	5236.5	9	12851	13348	29103	11754	20838	2677.8	5921.5	0.101725	0.861032	0.163733	unchanged	0.701935	0.607978	0.46529	unchanged	-0.880781	0.35331	0.623159	unchanged	-1.68444	0.0820582	0.991385	unchanged	Phenols	C00590	Phenylpropanoid biosynthesis(ko00940);;Biosynthesis of secondary metabolites(ko01110);;Metabolic pathways(ko01100)
Cmyp007180	Dihydroactinidiolide	885660	1071400	1204100	628780	480580	421690	1271200	988790	1028100	420620	360300	420990	-0.0567957	0.757213	0.267489	unchanged	-0.349193	0.210339	1.21158	unchanged	-1.45192	0.0124181	1.28698	down	-1.04593	0.0113923	1.22283	down	--	--	--
mws0250	L-Tyrosine	6726300	7434100	5318200	8590200	9662600	8582400	7570000	8590400	9224600	9085200	7248800	6959200	-0.382086	0.0704693	1.57819	unchanged	-0.204218	0.214285	1.179	unchanged	-0.124067	0.44831	0.50505	unchanged	0.462237	0.0380565	1.12097	up	Carboxylic acids and derivatives	C00082	Ubiquinone and other terpenoid-quinone biosynthesis(ko00130);;Aminoacyl-tRNA biosynthesis(ko00970);;Thiamine metabolism(ko00730);;Betalain biosynthesis(ko00965);;Biosynthesis of secondary metabolites(ko01110);;2-Oxocarboxylic acid metabolism(ko01210);;Cyanoamino acid metabolism(ko00460);;Phenylpropanoid biosynthesis(ko00940);;Phenylalanine, tyrosine and tryptophan biosynthesis(ko00400);;Biosynthe…
mws1350	Syringaldehyde; 4-Hydroxy-3,5-Dimethoxybenzaldehyde	9	9	9	44021	30704	32419	9	9	9	24744	16196	19971	0	1	0	unchanged	-0.814776	0.0452161	1.61021	down	11.1395	0.0145281	1.29076	up	11.9543	0.0134457	1.27163	up	--	--	--
mws1155	Mannitol*	16720	14788	24333	11964	15912	14107	20206	13169	12427	12454	16390	17731	0.285914	0.432243	0.815748	unchanged	0.149751	0.480837	0.728925	unchanged	0.0241452	0.935102	0.0473202	unchanged	-0.41152	0.249621	0.766655	unchanged	Organooxygen compounds	C00392	ABC transporters(ko02010);;Fructose and mannose metabolism(ko00051)
mws0214	D-Sorbitol	17008	21940	79610	6608.9	17470	7728.5	19142	14882	14349	17687	11950	17189	1.29332	0.364374	0.974313	unchanged	0.557947	0.288822	1.04745	unchanged	-0.0468922	0.839468	0.157555	unchanged	-1.89816	0.285403	0.755043	unchanged	Organooxygen compounds	C00794	Metabolic pathways(ko01100);;Fructose and mannose metabolism(ko00051);;Galactose metabolism(ko00052);;ABC transporters(ko02010)
pme2596	4-Pyridoxic acid	45411	43649	51501	114010	83603	99128	39297	54753	69247	72033	82524	57361	-0.216302	0.476828	0.883215	unchanged	-0.485698	0.070534	1.49406	unchanged	0.376008	0.227235	0.794285	unchanged	1.07801	0.021181	1.23663	up	Pyridines and derivatives	C00847	Vitamin B6 metabolism(ko00750);;Metabolic pathways(ko01100)
Wmmn002441	(E)-Linalool-1-oic acid	25334	35121	96848	30978	20370	23024	47978	37586	23915	16538	11768	18680	0.522892	0.556612	0.621911	unchanged	-0.662529	0.084645	1.45862	unchanged	-1.22035	0.0859134	1.09988	unchanged	-1.08071	0.341875	0.682248	unchanged	--	--	--
pme2602	O-Phospho-L-serine	74924	81962	75247	7303.4	10435	8387.1	45386	31135	35701	12155	7288.8	7187.7	1.0486	0.00320027	2.01734	up	0.027675	0.933886	0.0673094	unchanged	-2.07515	0.0121488	1.26492	down	-3.15142	0.000257356	1.30923	down	Carboxylic acids and derivatives	C01005	Cysteine and methionine metabolism(ko00270);;Carbon metabolism(ko01200);;Aminoacyl-tRNA biosynthesis(ko00970);;Biosynthesis of amino acids(ko01230);;Metabolic pathways(ko01100);;Glycine, serine and threonine metabolism(ko00260)
Zmgn000447	3-Phospho-D-glyceric acid	1328300	1587500	1257900	1295600	786630	757040	1189800	938880	877030	2428700	1954800	1834600	0.473621	0.0484081	1.74708	up	1.13095	0.0110958	1.72413	up	1.04877	0.0132898	1.24561	up	-0.555807	0.109111	0.994378	unchanged	Carbohydrates and carbohydrate conjugates	C00197	Carbon metabolism(ko01200);;Glycolysis / Gluconeogenesis(ko00010);;Glycerolipid metabolism(ko00561);;Biosynthesis of secondary metabolites(ko01110);;Carbon fixation in photosynthetic organisms(ko00710);;Pentose phosphate pathway(ko00030);;Metabolic pathways(ko01100);;Glycine, serine and threonine metabolism(ko00260);;Glyoxylate and dicarboxylate metabolism(ko00630);;Biosynthesis of amino acids(ko…
pme0137	N-Acetyl-L-Glutamine	896350	759800	579950	1499400	1059700	1154200	778460	827510	1143300	1018000	1274000	1455700	-0.298064	0.310661	1.04108	unchanged	0.0133036	0.953388	0.0839534	unchanged	0.446957	0.124007	0.922896	unchanged	0.731717	0.0450794	1.0886	up	--	--	--
mws5041	L-Glycyl-L-isoleucine	66330	72000	63479	63096	71044	46298	62271	75848	63752	56478	9	9	-0.000443158	0.996931	0.0181442	unchanged	-1.67528	0.147602	1.36738	unchanged	-1.83721	0.117062	1.03502	unchanged	-0.161487	0.4369	0.5841	unchanged	--	--	--
pme0122	N6-Acetyl-L-lysine	35915	56420	62830	108130	87712	176810	64984	59005	35768	39962	308970	36514	-0.042076	0.905128	0.0845913	unchanged	0.0486998	0.967441	0.0289083	unchanged	1.27065	0.4926	0.525525	unchanged	1.26403	0.104576	1.05253	unchanged	Carboxylic acids and derivatives	C02727	Lysine degradation(ko00310)
pme0075	N-Acetyl-L-glutamic acid	3644000	3162900	2144400	1319100	879070	542900	3231700	3097100	2694700	1435000	719050	949700	-0.0115899	0.962983	0.00350409	unchanged	0.179273	0.714999	0.366735	unchanged	-1.53967	0.00226678	1.28527	down	-1.70736	0.0255479	1.18807	down	Carboxylic acids and derivatives	C00624	Arginine biosynthesis(ko00220);;2-Oxocarboxylic acid metabolism(ko01210);;Metabolic pathways(ko01100);;Biosynthesis of amino acids(ko01230);;Biosynthesis of secondary metabolites(ko01110)
pme0278	2,6-Diaminooimelic acid	31204	50274	39337	104520	107250	84223	68750	69661	44895	147270	77246	85965	-0.601454	0.110198	1.43484	unchanged	0.0689419	0.85128	0.181087	unchanged	0.760251	0.185449	0.89192	unchanged	1.29276	0.00386331	1.23775	up	Carboxylic acids and derivatives	C00666	Lysine biosynthesis(ko00300);;Metabolic pathways(ko01100);;Biosynthesis of secondary metabolites(ko01110);;Biosynthesis of amino acids(ko01230)
Zmyn000453	Isocitric Acid*	5509100	4263600	2671800	17883000	12106000	12619000	3814400	5256500	5924300	15289000	16080000	10738000	-0.268992	0.458815	0.8082	unchanged	-0.0170642	0.949693	0.0820442	unchanged	1.48956	0.0215771	1.24787	up	1.77562	0.0189311	1.20976	up	Carboxylic acids and derivatives	C00311	Carbon metabolism(ko01200);;Citrate cycle (TCA cycle)(ko00020);;Glyoxylate and dicarboxylate metabolism(ko00630);;Metabolic pathways(ko01100);;2-Oxocarboxylic acid metabolism(ko01210);;Biosynthesis of secondary metabolites(ko01110);;Biosynthesis of amino acids(ko01230)
mws0281	Citric Acid*	8267300	9284800	10234000	17709000	12382000	11572000	8539200	7462800	6521100	13636000	14481000	13250000	0.302958	0.0974161	1.52552	unchanged	-0.0102864	0.964136	0.0377364	unchanged	0.877075	0.0017523	1.29981	up	0.584403	0.128839	0.971716	unchanged	Carboxylic acids and derivatives	C00158	Alanine, aspartate and glutamate metabolism(ko00250);;2-Oxocarboxylic acid metabolism(ko01210);;Metabolic pathways(ko01100);;Biosynthesis of secondary metabolites(ko01110);;Carbon metabolism(ko01200);;Citrate cycle (TCA cycle)(ko00020);;Biosynthesis of amino acids(ko01230);;Glyoxylate and dicarboxylate metabolism(ko00630)
pme2993	Scopoletin (7-Hydroxy-5-methoxycoumarin)	74759	46539	17380	621160	1200800	1224300	21519	82135	64616	276540	630170	1315900	-0.279039	0.707617	0.465923	unchanged	-0.454784	0.498467	0.644907	unchanged	3.7234	0.153486	0.974276	unchanged	4.45723	0.0381832	1.22293	up	Coumarins and derivatives	C01752	Biosynthesis of secondary metabolites(ko01110);;Phenylpropanoid biosynthesis(ko00940)
mws0277	Quinic Acid	9310900	6970000	4340200	30408000	20658000	19152000	5698400	7939700	9732100	21263000	21930000	17612000	-0.180549	0.647381	0.522457	unchanged	-0.207651	0.476021	0.727587	unchanged	1.37952	0.00233284	1.28587	up	1.76772	0.0290738	1.18104	up	--	C00296	Phenylalanine, tyrosine and tryptophan biosynthesis(ko00400)
Cmyp009787	Damascenone	103090	124720	145590	103320	61255	34957	166040	92997	84175	47465	39167	39433	0.121622	0.750149	0.432838	unchanged	-0.662452	0.343371	0.970988	unchanged	-1.44493	0.106471	1.07907	unchanged	-0.904102	0.0810744	1.03986	unchanged	--	--	--
pme2743	N-Phenylacetylglycine	9	9	9	23757	66025	78537	9	9	9	49921	104920	99583	0	1	0	unchanged	0.596037	0.299883	0.980368	unchanged	13.202	0.0400969	1.22554	up	12.606	0.0772968	1.14333	unchanged	Carboxylic acids and derivatives	C05598	Phenylalanine metabolism(ko00360)
mws1189	D-Galacturonic acid*	6184900	12606000	22508000	8067500	12608000	22900000	13075000	12647000	6778700	8295400	17014000	19074000	0.345633	0.613719	0.542099	unchanged	0.026503	0.963415	0.0396054	unchanged	0.449549	0.375582	0.586337	unchanged	0.0774139	0.912246	0.0986478	unchanged	--	C00333	Amino sugar and nucleotide sugar metabolism(ko00520);;Metabolic pathways(ko01100);;Ascorbate and aldarate metabolism(ko00053);;ABC transporters(ko02010);;Pentose and glucuronate interconversions(ko00040)
pme3705	D-Glucoronic acid*	6328000	13725000	22564000	8571300	14918000	20825000	13988000	11781000	7022100	7097400	15609000	15174000	0.378125	0.572044	0.622344	unchanged	-0.226321	0.659329	0.442749	unchanged	0.208147	0.65046	0.303706	unchanged	0.0563433	0.928275	0.0789853	unchanged	Organooxygen compounds	C00191	Inositol phosphate metabolism(ko00562);;Pentose and glucuronate interconversions(ko00040);;Ascorbate and aldarate metabolism(ko00053);;Amino sugar and nucleotide sugar metabolism(ko00520);;Metabolic pathways(ko01100)
mws0014	Ferulic acid	90678	80978	153300	216280	115440	167870	162860	76444	91637	92595	69883	140120	-0.0263297	0.957314	0.0313072	unchanged	-0.723342	0.147588	1.28358	unchanged	-0.129172	0.794097	0.200449	unchanged	0.6205	0.194027	0.813471	unchanged	Cinnamic acids and derivatives	C01494	Metabolic pathways(ko01100);;Phenylpropanoid biosynthesis(ko00940);;Biosynthesis of secondary metabolites(ko01110)
mws2218	Caffeine	23223	34193	21177	42024	39211	24091	27806	28556	62913	37669	11468	19230	-0.601819	0.364478	0.979285	unchanged	-0.62349	0.273564	1.02618	unchanged	-0.80292	0.299331	0.679591	unchanged	0.422389	0.271118	0.674865	unchanged	Imidazopyrimidines	C07481	Metabolic pathways(ko01100);;Caffeine metabolism(ko00232);;Biosynthesis of secondary metabolites(ko01110)
pme0534	Gluconic acid	347020	466890	838760	482200	478890	1091600	576080	431030	287440	641150	775240	787790	0.352348	0.530611	0.670641	unchanged	0.102726	0.829682	0.193542	unchanged	0.767791	0.0471155	1.11685	up	0.312717	0.626966	0.364144	unchanged	Organooxygen compounds	C00257	Carbon metabolism(ko01200);;Pentose phosphate pathway(ko00030);;Metabolic pathways(ko01100);;Biosynthesis of secondary metabolites(ko01110)
pme3827	3,4-Dihydroxy-L-phenylalanine	11750	13876	50982	93681	22129	48045	86948	87608	75286	13145	21304	52644	-1.70545	0.0356367	1.87527	down	-0.911791	0.362522	0.879947	unchanged	-1.52039	0.0352508	1.21718	down	1.09685	0.313303	0.663123	unchanged	Carboxylic acids and derivatives	C00355	Isoquinoline alkaloid biosynthesis(ko00950);;Betalain biosynthesis(ko00965);;Biosynthesis of secondary metabolites(ko01110);;Tyrosine metabolism(ko00350);;Metabolic pathways(ko01100)
Zmzn000079	D-Erythrose-4-phosphate	148330	189800	307900	45776	87909	91474	179100	149400	111680	65750	87612	87636	0.553508	0.286737	1.11441	unchanged	0.098077	0.76891	0.30748	unchanged	-0.869072	0.0622892	1.13285	unchanged	-1.52066	0.0882991	1.06278	unchanged	Organooxygen compounds	C00279	Carbon metabolism(ko01200);;Metabolic pathways(ko01100);;Vitamin B6 metabolism(ko00750);;Carbon fixation in photosynthetic organisms(ko00710);;Pentose phosphate pathway(ko00030);;Biosynthesis of secondary metabolites(ko01110);;Phenylalanine, tyrosine and tryptophan biosynthesis(ko00400);;Biosynthesis of amino acids(ko01230)
pmb2640	Lauric acid	11606	11431	7776	7371.6	12246	9591.5	7757.9	7426.3	8103.7	10052	8051.5	6541.3	0.403959	0.179588	1.48707	unchanged	-0.245135	0.435216	0.767845	unchanged	0.0817027	0.702252	0.307132	unchanged	-0.0771212	0.790704	0.185017	unchanged	Fatty Acyls	C02679	Fatty acid biosynthesis(ko00061);;Metabolic pathways(ko01100)
pme2060	N6-Isopentenyladenine	3666.4	2179.8	3986.3	20626	17595	22379	4383.2	3492.8	3712.1	4113.8	20478	14655	-0.237014	0.415955	0.923678	unchanged	-0.626743	0.272581	1.09311	unchanged	1.75993	0.193728	0.921169	unchanged	2.62369	0.00273946	1.29612	up	--	C04083	Zeatin biosynthesis(ko00908);;Plant hormone signal transduction(ko04075);;Biosynthesis of secondary metabolites(ko01110)
mws0282	L-Tryptophan	1480500	1712600	1771700	888610	1571900	2533400	1384800	1242100	847840	733940	4775600	927440	0.514831	0.0703213	1.67342	unchanged	0.366214	0.757797	0.311456	unchanged	0.889479	0.532111	0.47894	unchanged	0.00843422	0.985757	0.0451212	unchanged	Indoles and derivatives	C00078	Glucosinolate biosynthesis(ko00966);;Phenylalanine, tyrosine and tryptophan biosynthesis(ko00400);;Biosynthesis of amino acids(ko01230);;Aminoacyl-tRNA biosynthesis(ko00970);;Tryptophan metabolism(ko00380);;Indole alkaloid biosynthesis(ko00901);;Biosynthesis of secondary metabolites(ko01110);;2-Oxocarboxylic acid metabolism(ko01210);;Metabolic pathways(ko01100);;Glycine, serine and threonine meta…
pme1261	D-Panthenol	1431.8	2490.5	1438.5	16189	13528	27689	2209.3	19018	4924.2	5627.6	2590.4	6805.6	-2.28637	0.314663	1.19144	unchanged	-1.93397	0.073106	1.61999	unchanged	-0.799663	0.553822	0.451676	unchanged	3.42068	0.0565066	1.18555	unchanged	Fatty Acyls	C05944	Pantothenate and CoA biosynthesis(ko00770)
pma6599	6-Hydroxymethylherniarin	128890	133310	79607	1396700	1994400	1527100	112050	215970	230640	1271600	1121400	1808400	-0.708789	0.182921	1.38938	unchanged	-0.22726	0.436995	0.714881	unchanged	2.91083	0.0252193	1.24561	up	3.84688	0.0132479	1.27352	up	--	--	--
Lmln010063	2,6-Di-t-butylphenol	1870000	2072200	1529000	1409900	2158500	2068100	1604900	1672000	1816700	1945500	1794900	1561400	0.103172	0.520898	0.772558	unchanged	-0.0883173	0.699269	0.414559	unchanged	0.0577966	0.623886	0.374263	unchanged	0.0429423	0.857001	0.133909	unchanged	--	--	--
Zmgn002106	N-Acetyl-L-phenylalanine	619180	452630	544760	386770	246700	352930	619210	527190	692330	358230	441000	289300	-0.185774	0.336386	1.01366	unchanged	0.142136	0.605772	0.47957	unchanged	-0.756328	0.0184581	1.16591	down	-0.712691	0.031276	1.10695	down	Carboxylic acids and derivatives	C03519	Phenylalanine metabolism(ko00360)
Lmbp002962	Isofraxetin*	75349	120210	134080	42815	52311	47393	162500	117130	89522	55172	46464	37463	-0.163328	0.659888	0.399565	unchanged	-0.0350422	0.85653	0.211502	unchanged	-1.4081	0.0619549	1.15513	unchanged	-1.20973	0.0688735	1.14313	unchanged	--	--	--
pme3443	Sinapinaldehyde	5709.6	6653.3	5372.3	91366	46482	74508	4993.5	26002	17325	142470	55065	28798	-1.44602	0.236019	1.38094	unchanged	0.0919621	0.90842	0.0773142	unchanged	2.22774	0.22374	0.872363	unchanged	3.5818	0.0382828	1.21471	up	--	C05610	Metabolic pathways(ko01100);;Phenylpropanoid biosynthesis(ko00940);;Biosynthesis of secondary metabolites(ko01110)
Zmpn000199	D-Galactaric acid*	484080	528510	1272700	204990	228940	299270	546230	538920	455210	180600	253540	346850	0.56911	0.434339	0.829777	unchanged	0.0910973	0.792638	0.282402	unchanged	-0.979892	0.0167313	1.22593	down	-1.6401	0.17905	0.922164	unchanged	Organooxygen compounds	C00879	Ascorbate and aldarate metabolism(ko00053)
Zmyn000108	D-Saccharic acid	513600	495100	1237600	201140	225140	237370	526200	479880	425700	160670	230190	301780	0.649741	0.382365	0.928649	unchanged	0.0616831	0.837509	0.248383	unchanged	-1.04763	0.0102067	1.24068	down	-1.75906	0.163372	0.954553	unchanged	Organooxygen compounds	C00818	Ascorbate and aldarate metabolism(ko00053);;Metabolic pathways(ko01100)
Hmcn000192	Sedoheptulose	326530	365430	843370	287870	437350	474240	372050	313370	367250	228930	424380	728350	0.544496	0.435366	0.833701	unchanged	0.204018	0.726804	0.392325	unchanged	0.392349	0.530009	0.44429	unchanged	-0.356164	0.578131	0.384143	unchanged	Organooxygen compounds	C02076	Carbon fixation in photosynthetic organisms(ko00710)
pme1654	Jasmonic acid	608400	579630	549250	1050700	923530	657230	148500	397590	479080	336410	247040	220180	0.760967	0.135891	1.49718	unchanged	-1.71126	0.0261795	1.75476	down	-0.35126	0.543454	0.430043	unchanged	0.599033	0.120866	1.00887	unchanged	Fatty Acyls	C08491	Biosynthesis of secondary metabolites(ko01110);;Plant hormone signal transduction(ko04075);;alpha-Linolenic acid metabolism(ko00592);;Metabolic pathways(ko01100)
mws0863	2-Deoxyribose-5'-phosphate	63381	79376	59439	37383	41820	45229	69470	60486	45778	28835	20421	35424	0.202361	0.393265	0.991316	unchanged	-0.555264	0.0730302	1.52368	unchanged	-1.0533	0.0276959	1.18191	down	-0.700397	0.0381292	1.17695	down	Organooxygen compounds	C00673	Pentose phosphate pathway(ko00030)
pme0170	N-Acetyl-L-Arginine	79956	88821	41530	143910	141370	128580	67370	61480	95796	105110	129780	124190	-0.0951565	0.804545	0.207175	unchanged	-0.204838	0.120519	1.33116	unchanged	0.676652	0.0306878	1.15584	up	0.976646	0.032739	1.1859	up	--	--	--
mws1337	D-Pantothenic Acid	468220	341330	181390	1822700	1583500	1666200	242940	608190	675750	1410000	1132900	677090	-0.623717	0.332928	1.06392	unchanged	-0.655612	0.089864	1.55721	unchanged	1.07647	0.10163	1.00602	unchanged	2.3558	0.000274459	1.29372	up	Alcohols and polyols	C00864	Pantothenate and CoA biosynthesis(ko00770);;Biosynthesis of secondary metabolites(ko01110);;Metabolic pathways(ko01100);;beta-Alanine metabolism(ko00410)
pme1228	5-Hydroxy-L-tryptophan	9	9	9	41268	76245	97254	9	7795	9	43158	90031	92252	-8.17677	0.42265	0.977975	unchanged	0.0699776	0.883886	0.154357	unchanged	4.85073	0.0422873	1.20791	up	12.9575	0.0482982	1.20594	up	--	C00643	Tryptophan metabolism(ko00380);;Metabolic pathways(ko01100)
Hmyp002656	Methyl dioxindole-3-acetate	900790	851910	977610	693050	1076500	1346100	852850	910520	1045300	822350	938130	674540	-0.0408224	0.722667	0.485432	unchanged	-0.3556	0.357752	0.949128	unchanged	-0.205954	0.266212	0.702538	unchanged	0.190468	0.569961	0.447801	unchanged	--	--	--
pme2755	N-Acetyl-D-glucosamine*	544970	648280	604220	655300	598340	581560	569540	605000	555600	699650	611670	634730	0.0550789	0.550472	0.698132	unchanged	0.0846115	0.346249	0.886611	unchanged	0.16966	0.0933413	1.01539	unchanged	0.0299696	0.754451	0.179645	unchanged	Organooxygen compounds	C00140	Amino sugar and nucleotide sugar metabolism(ko00520);;Metabolic pathways(ko01100);;ABC transporters(ko02010)
mws2608	N-Acetyl-D-galactosamine*	186750	113300	155210	167670	193480	192920	136670	171300	159810	116490	168680	127800	-0.0391395	0.871292	0.307869	unchanged	-0.424031	0.0776731	1.50493	unchanged	-0.179793	0.395825	0.571933	unchanged	0.283378	0.258334	0.792838	unchanged	--	C01132	Galactose metabolism(ko00052)
mws4174	N-Acetyl-D-mannosamine*	293040	243570	231650	254760	276620	274970	232770	313220	291180	214410	249540	179030	-0.123926	0.495332	0.807857	unchanged	-0.326632	0.103481	1.50102	unchanged	-0.380747	0.110705	0.942517	unchanged	0.0698115	0.579035	0.416744	unchanged	Organooxygen compounds	C00645	Amino sugar and nucleotide sugar metabolism(ko00520);;Metabolic pathways(ko01100)
mws5042	L-Glycyl-L-phenylalanine	70987	94739	85873	53955	49258	62084	75722	103520	121150	48048	52031	39050	-0.25572	0.355125	1.01003	unchanged	-0.248637	0.179314	1.23709	unchanged	-1.11042	0.0462874	1.17623	down	-0.606066	0.0339796	1.15342	down	--	--	--
mws0520	N-Acetyl-L-tyrosine	28825	27891	24584	16512	21740	14828	24664	19029	21114	29297	28562	14658	0.327106	0.0614792	1.69305	unchanged	0.450151	0.30854	0.990967	unchanged	0.16217	0.651966	0.35673	unchanged	-0.615087	0.0256939	1.17114	down	--	--	--
Lmyp003951	3-Hydroxy-1-(4-hydroxy-3,5-dimethoxyphenyl)propan-1-one	9	9	9	100390	95752	67738	9	9	6958.8	20400	128830	117820	-8.01346	0.42265	0.937375	unchanged	0.0172279	0.978854	0.0696451	unchanged	5.2584	0.127631	1.03538	unchanged	13.2546	0.0131826	1.26863	up	--	--	--
pme1194	2'-Deoxycytidine	43654	103150	309520	9	9	9	152970	106750	58312	9	9	9	0.520887	0.633136	0.509614	unchanged	0	1	0	unchanged	-13.5239	0.0604957	1.18561	unchanged	-14.0448	0.199627	0.89873	unchanged	Pyrimidine nucleosides	C00881	Pyrimidine metabolism(ko00240)
mws0021	Resveratrol	15699	8875.9	9842.6	7213.4	7597	801070	8461.6	14370	9589.9	3309.4	5126.7	42885	0.0861915	0.823957	0.145542	unchanged	-3.99073	0.437071	0.860002	unchanged	0.662601	0.674816	0.282917	unchanged	4.56714	0.428614	0.611419	unchanged	Stilbenes	C03582	Biosynthesis of secondary metabolites(ko01110);;Stilbenoid, diarylheptanoid and gingerol biosynthesis(ko00945)
mws0119	Myristic Acid	18387000	13164000	10757000	11816000	11888000	12374000	13612000	15399000	12769000	9817100	18438000	8986100	0.018118	0.946663	0.0552941	unchanged	0.0457802	0.909718	0.115293	unchanged	-0.165913	0.670641	0.297879	unchanged	-0.229811	0.453967	0.533414	unchanged	Fatty Acyls	C06424	Metabolic pathways(ko01100);;Fatty acid biosynthesis(ko00061)
mws4176	L-Alanyl-L-Phenylalanine	21662	15992	23487	17315	21822	25143	8407	23554	24021	10859	8671.5	13313	0.127177	0.780687	0.173381	unchanged	-0.968762	0.0245619	1.70049	down	-0.769355	0.268602	0.786829	unchanged	0.0722298	0.760051	0.25204	unchanged	--	--	--
pme0428	3,4,5-Trimethoxycinnamic acid	9	9	9	15193	12477	17288	9	9	9	9	5186	8357.8	0	1	0	unchanged	-1.72999	0.030235	1.66759	down	8.97142	0.205068	0.888674	unchanged	10.7014	0.00853604	1.29346	up	--	--	--
mws0221	L-Cystine	91447	47698	64754	170740	131190	213100	56151	105670	144220	121640	121710	162640	-0.58587	0.319534	1.13733	unchanged	-0.343212	0.270094	1.0702	unchanged	0.407719	0.331242	0.657618	unchanged	1.3368	0.0294784	1.1811	up	Carboxylic acids and derivatives	C00491	ABC transporters(ko02010);;Cysteine and methionine metabolism(ko00270)
mws1383	Lumichrome	7110.3	6351.9	4454.6	8663.5	9401	7135.8	8345.3	7602.7	4439.6	9204.9	5269.8	3992.3	-0.186379	0.601069	0.502556	unchanged	-0.448491	0.288517	1.05707	unchanged	-0.142742	0.762952	0.207654	unchanged	0.492128	0.0804701	0.984716	unchanged	--	C01727	Riboflavin metabolism(ko00740)
pme0264	Thymidine	93676	131650	184460	11242	10857	13260	139690	121310	70166	6480.2	6352.5	9253	0.307316	0.480546	0.75177	unchanged	-0.678965	0.0234107	1.6675	down	-3.90637	0.0381787	1.23748	down	-3.53472	0.0416209	1.20904	down	Pyrimidine nucleosides	C00214	Pyrimidine metabolism(ko00240);;Metabolic pathways(ko01100)
pme3732	Cytidine	965370	980520	2872900	1393600	1362800	1547700	1768800	1257100	859460	638730	603810	1081100	0.310623	0.684358	0.417498	unchanged	-0.889325	0.0372345	1.69301	down	-0.741662	0.179818	0.879741	unchanged	-0.162959	0.812248	0.164992	unchanged	Pyrimidine nucleosides	C00475	Metabolic pathways(ko01100);;Pyrimidine metabolism(ko00240)
mws0248	Uridine	147510	192090	740020	320050	370470	521110	303890	211540	120220	127280	120930	207630	0.764219	0.523056	0.674813	unchanged	-1.41035	0.0360164	1.68763	down	-0.479705	0.390215	0.613895	unchanged	0.166426	0.843095	0.1597	unchanged	Pyrimidine nucleosides	C00299	Metabolic pathways(ko01100);;Pyrimidine metabolism(ko00240)
mws0976	β-Pseudouridine	10791	12077	57304	30212	31156	43440	26892	19023	6969.2	13037	14341	24841	0.600262	0.622918	0.506508	unchanged	-1.0051	0.037293	1.59791	down	-0.0182619	0.976129	0.0456974	unchanged	0.386578	0.650348	0.343958	unchanged	Nucleoside and nucleotide analogues	C02067	Pyrimidine metabolism(ko00240)
pme2266	Biotin	67200	68428	47268	9	9	9	70245	43582	51932	19153	9	9	0.141936	0.61394	0.66239	unchanged	9.47175	0.42265	0.818685	unchanged	-3.11209	0.00945576	1.22393	down	-12.7258	0.0124218	1.28074	down	Biotin and derivatives	C00120	ABC transporters(ko02010);;Biotin metabolism(ko00780);;Metabolic pathways(ko01100)
mws0124	N-(3-Indolylacetyl)-L-alanine	15699	22839	26032	6810.4	8711.1	9093.1	33185	27374	16553	2676.1	8337.3	2409.6	-0.256091	0.514649	0.644934	unchanged	-0.874807	0.184582	1.27951	unchanged	-2.52225	0.0350118	1.1932	down	-1.39135	0.0427264	1.1886	down	--	--	--
pmb2591	N-Acetyl-L-Tryptophan	23727	21662	23691	41708	46943	52567	24412	24749	29194	31876	37427	23294	-0.181757	0.172032	1.43505	unchanged	-0.608887	0.0384278	1.61974	down	0.24094	0.371059	0.660237	unchanged	1.03158	0.0134104	1.27669	up	--	--	--
Lmrj002087	L-Isoleucyl-L-Aspartate	23471	31340	28941	9575.3	9063.7	9	28636	17805	18250	8603.1	9741.9	8724.5	0.372559	0.218759	1.32278	unchanged	0.537647	0.462038	0.815583	unchanged	-1.2569	0.0697593	1.15538	unchanged	-2.1671	0.00627755	1.24895	down	--	--	--
pme3961	2'-Deoxyadenosine	280840	455660	1786000	100470	78347	134200	1221900	590220	297000	36062	42758	82866	0.258213	0.816821	0.245093	unchanged	-0.953046	0.0828494	1.44102	unchanged	-3.70537	0.140039	1.02152	unchanged	-3.01054	0.261271	0.798143	unchanged	Purine nucleosides	C00559	Purine metabolism(ko00230);;Metabolic pathways(ko01100)
mws0040	Chrysin	45418	67984	35596	64584	26499	62267	28475	34243	48896	14025	15747	40712	0.416775	0.344232	1.03819	unchanged	-1.12146	0.148593	1.28933	unchanged	-0.66315	0.270843	0.738153	unchanged	0.0415352	0.930713	0.0544384	unchanged	Flavonoids	C10028	Flavonoid biosynthesis(ko00941)
mws0361	Palmitoleic Acid	22363	17905	17670	37918	20414	48967	14169	16935	21508	17929	17817	21483	0.139118	0.540132	0.584101	unchanged	-0.906818	0.180118	1.3653	unchanged	0.121355	0.573268	0.392831	unchanged	0.889055	0.182835	0.934123	unchanged	Fatty Acyls	C08362	Fatty acid biosynthesis(ko00061)
mws0789	Pinocembrin (Dihydrochrysin)	48241	55286	79577	53994	29342	49208	59894	42542	53660	20355	17078	16143	0.23023	0.463249	0.786957	unchanged	-1.30681	0.0694412	1.65846	unchanged	-1.54277	0.016638	1.26697	down	-0.466192	0.240338	0.744054	unchanged	Flavonoids	C09827	Flavonoid biosynthesis(ko00941)
pma3101	Nicotinate D-ribonucleoside	1441500	1634900	1437800	841620	1053600	1222300	1571100	2126200	1688500	880820	1017100	1007100	-0.25469	0.22121	1.30884	unchanged	-0.101851	0.597816	0.555511	unchanged	-0.890613	0.0324975	1.23	down	-0.534072	0.031371	1.14148	down	Organooxygen compounds	C05841	Metabolic pathways(ko01100);;Nicotinate and nicotinamide metabolism(ko00760)
mws1359	Pterostilbene	24055	4009.6	1967.3	149240	201420	309980	18680	250820	169730	89512	303010	182810	-3.87041	0.181554	1.5162	unchanged	-0.19947	0.734578	0.349356	unchanged	0.389418	0.647642	0.319371	unchanged	4.4593	0.0444779	1.20884	up	--	C10287	Stilbenoid, diarylheptanoid and gingerol biosynthesis(ko00945)
mws0120	Choline Alfoscerate	2445800	1322800	692370	5722100	3121500	2982400	1264100	1526100	1631400	6600000	3616500	1396100	0.0127889	0.982134	0.00697823	unchanged	-0.0262712	0.969971	0.0673208	unchanged	1.39305	0.252409	0.8427	unchanged	1.40653	0.0916479	0.994751	unchanged	Glycerophospholipids	C00670	Glycerophospholipid metabolism(ko00564);;Ether lipid metabolism(ko00565)
Zmyn000110	D-Glucosamine 1-phosphate	122350	55734	74197	104360	91759	89282	47405	49623	47775	90145	83878	75941	0.80094	0.212843	1.31433	unchanged	-0.19127	0.1315	1.3178	unchanged	0.787629	0.0117311	1.2982	up	0.177959	0.637784	0.359278	unchanged	--	C06156	Metabolic pathways(ko01100);;Amino sugar and nucleotide sugar metabolism(ko00520)
pme3313	D-Fructose 6-phosphate	17925000	18581000	12670000	3567200	2666600	2589700	16673000	16042000	15647000	3222600	2128200	1513000	0.0240805	0.898665	0.237483	unchanged	-0.362344	0.341225	0.942474	unchanged	-2.81679	9.00096e-05	1.32344	down	-2.47853	0.016646	1.26543	down	Organooxygen compounds	C00085	Carbon metabolism(ko01200);;Galactose metabolism(ko00052);;Starch and sucrose metabolism(ko00500);;Metabolic pathways(ko01100);;Carbon fixation in photosynthetic organisms(ko00710)
mws0866	D-Glucose 6-phosphate	32356000	29895000	24804000	5953000	5139600	5613000	33764000	29328000	25220000	4983600	4213300	3039300	-0.0206823	0.905758	0.0450397	unchanged	-0.449176	0.103508	1.49359	unchanged	-2.85145	0.00696849	1.30407	down	-2.3816	0.00830916	1.28733	down	Organooxygen compounds	C00092	Starch and sucrose metabolism(ko00500);;Metabolic pathways(ko01100);;Inositol phosphate metabolism(ko00562)
Cmpp007319	7-Methoxy-5-Prenyloxycoumarin	5206.3	26747	21379	9266.5	5251.8	8061.2	13800	7138.1	3879.8	1091.5	4342.8	49201	1.10363	0.279657	1.21268	unchanged	1.27482	0.562669	0.647249	unchanged	1.13845	0.589733	0.370865	unchanged	-1.24	0.251975	0.823722	unchanged	--	--	--
Zmpn000095	Sorbitol-6-phosphate	343400	261520	258210	59692	80493	54900	310440	312280	216110	50868	49736	38202	0.0411994	0.857435	0.190806	unchanged	-0.491033	0.124074	1.36768	unchanged	-2.59531	0.0167652	1.28481	down	-2.14548	0.0106984	1.26522	down	--	C01096	Fructose and mannose metabolism(ko00051)
Lmtn004049	Abscisic acid	172660	99136	673360	80729	38334	54826	341950	152760	82946	44473	41870	65109	0.710342	0.581117	0.570819	unchanged	-0.199306	0.635861	0.47157	unchanged	-1.93135	0.206821	0.902495	unchanged	-2.44239	0.289946	0.751458	unchanged	Prenol lipids	C06082	Carotenoid biosynthesis(ko00906);;Biosynthesis of secondary metabolites(ko01110);;Plant hormone signal transduction(ko04075);;Metabolic pathways(ko01100)
Lmmp002013	Dihydroferuloylputrescine	25280	29026	10239	66916	76269	35634	14520	20670	16608	43291	77155	47150	0.317409	0.542641	0.730053	unchanged	-0.0935123	0.829876	0.179843	unchanged	1.69402	0.0652384	1.16559	unchanged	1.47012	0.0719395	1.04698	unchanged	--	--	--
Hmsn000210	Methyl 7,10-hexadecadienoate	12209000	14292000	15585000	26626000	25454000	30111000	11103000	14236000	15397000	27681000	28707000	26203000	0.0470361	0.795345	0.207537	unchanged	0.00700415	0.9379	0.0287229	unchanged	1.01968	0.00200162	1.30433	up	0.96564	0.00222961	1.27513	up	--	--	--
pme1184	2'-Deoxyguanosine	41123	116040	289240	11164	12777	16597	131290	104490	47111	10270	6808.4	9717.7	0.6581	0.543016	0.655754	unchanged	-0.597252	0.0867801	1.47074	unchanged	-3.40015	0.0749121	1.15487	unchanged	-3.461	0.206874	0.887761	unchanged	Purine nucleosides	C00330	Metabolic pathways(ko01100);;Purine metabolism(ko00230)
pme0230	Adenosine	858540	1028500	5189900	1681800	1561800	2543500	3553500	1684600	1051200	526960	556030	1251900	0.170226	0.880189	0.149436	unchanged	-1.30949	0.0453459	1.57948	down	-1.42954	0.215294	0.863158	unchanged	-0.290285	0.792575	0.178601	unchanged	Purine nucleosides	C00212	Metabolic pathways(ko01100);;Purine metabolism(ko00230)
pme2890	L-Homocystine	23695	20301	22865	9	20367	60900	18910	15605	27573	166620	58853	11296	0.10685	0.704681	0.3995	unchanged	1.54258	0.381152	0.840207	unchanged	1.93109	0.332471	0.726333	unchanged	0.281664	0.81363	0.211484	unchanged	Carboxylic acids and derivatives	C01817	Cysteine and methionine metabolism(ko00270)
mws1060	9-(Arabinosyl)hypoxanthine	495540	1276000	1815400	969000	672290	846880	1705300	1173200	503870	1024400	773330	672310	0.0847191	0.901548	0.176221	unchanged	-0.0105507	0.966647	0.084816	unchanged	-0.4535	0.47845	0.517534	unchanged	-0.527669	0.44159	0.563367	unchanged	--	--	--
mws0383	Cis-10-Heptadecenoic Acid	1770400	2172300	2843800	2836100	4759500	8080200	1646400	2112900	2058900	782360	2335200	5128700	0.222095	0.423151	0.794146	unchanged	-0.926727	0.283531	1.00368	unchanged	0.503167	0.590378	0.376302	unchanged	1.2078	0.188639	0.926726	unchanged	--	--	--
pmp000571	Apigenin	22436	20654	43525	6039.1	5823.9	6681.8	17608	19821	14072	8651	5538	5791	0.750016	0.24896	1.1897	unchanged	0.107542	0.683433	0.387592	unchanged	-1.36604	0.010045	1.2497	down	-2.2236	0.0905622	1.09442	unchanged	Flavonoids	C01477	Isoflavonoid biosynthesis(ko00943);;Metabolic pathways(ko01100);;Biosynthesis of secondary metabolites(ko01110);;Flavonoid biosynthesis(ko00941);;Flavone and flavonol biosynthesis(ko00944)
mws1297	Benzyl glucoside	12683	16960	4512.8	23096	15057	18360	9149	22310	24904	16438	19022	8041.8	-0.722618	0.296058	1.07559	unchanged	-0.377508	0.351181	0.92229	unchanged	-0.373673	0.512563	0.436035	unchanged	0.726452	0.173069	0.840181	unchanged	--	--	--
mws0914	Pinobanksin	231540	382610	361850	5140.7	5055.3	5070.2	257590	258020	181040	12126	7863.5	6148	0.486447	0.179318	1.38032	unchanged	0.77578	0.178259	1.32826	unchanged	-4.73624	0.0125406	1.29858	down	-5.99847	0.0211073	1.26341	down	Flavonoids	C09826	Flavonoid biosynthesis(ko00941)
pme0376	Naringenin (5,7,4'-Trihydroxyflavanone)	237470	417430	381600	7706.2	4248	4930.4	265940	290100	183950	13848	9657.2	5421	0.486142	0.212309	1.29267	unchanged	0.776669	0.236099	1.11594	unchanged	-4.67706	0.0174211	1.28645	down	-5.93987	0.0251626	1.25433	down	Flavonoids	C00509	Isoflavonoid biosynthesis(ko00943);;Metabolic pathways(ko01100);;Biosynthesis of secondary metabolites(ko01110);;Flavonoid biosynthesis(ko00941)
pme3475	Butin	377690	464990	501690	248170	291870	331190	312570	277580	250710	315970	377570	184740	0.676993	0.027985	1.85193	up	0.0116273	0.97227	0.000952729	unchanged	0.0628153	0.850767	0.163654	unchanged	-0.625805	0.0295067	1.14159	down	--	C09614	Flavonoid biosynthesis(ko00941)
pme2960	Naringenin chalcone	286990	445840	403810	9	9	9	276850	316330	209910	9	9	9	0.501142	0.133112	1.46182	unchanged	0	1	0	unchanged	-14.8603	0.0131971	1.29858	down	-15.3615	0.0153698	1.27729	down	Linear 1,3-diarylpropanoids	C06561	Biosynthesis of secondary metabolites(ko01110);;Flavonoid biosynthesis(ko00941);;Metabolic pathways(ko01100)
Lmmn003323	2-Hydroxyhexadecanoic acid	186140	193220	171460	207030	243260	285390	169010	227770	188650	254140	184870	188520	-0.0879157	0.582823	0.66206	unchanged	-0.229394	0.321942	0.971837	unchanged	0.100188	0.648409	0.320026	unchanged	0.417497	0.103261	1.05951	unchanged	--	--	--
pmp001264	Hexadecylsphingosine	3944300	3814400	3899300	3889500	3538200	3605700	4133300	3848600	4579800	3664200	3519300	3509300	-0.107711	0.291173	1.16962	unchanged	-0.0452377	0.413288	0.832994	unchanged	-0.232392	0.0925049	1.07715	unchanged	-0.0794429	0.184105	0.888909	unchanged	--	--	--
mws1038	Pantetheine	33223	29230	43452	22494	27891	18714	43234	41355	30184	24730	12840	18112	-0.116013	0.641388	0.534269	unchanged	-0.311454	0.365364	0.858135	unchanged	-1.0435	0.021976	1.17479	down	-0.616034	0.0821835	1.01658	unchanged	Carboxylic acids and derivatives	C00831	Pantothenate and CoA biosynthesis(ko00770);;Carbapenem biosynthesis(ko00332)
Lmbn005923	Crepenynic acid	169890	208410	90259	121300	143730	185700	97271	93278	72710	89966	54067	71549	0.831748	0.183386	1.48706	unchanged	-1.06403	0.0337401	1.68239	down	-0.288246	0.289655	0.708546	unchanged	-0.0559672	0.889928	0.0947796	unchanged	--	C07289	Linoleic acid metabolism(ko00591)
mws0367	α-Linolenic Acid*	6032100	7764600	3654400	4309900	4977600	6650500	3544500	3609000	2788100	3289900	2031100	2887200	0.811768	0.165216	1.53268	unchanged	-0.957333	0.045772	1.63819	down	-0.276412	0.280025	0.72706	unchanged	-0.130847	0.737406	0.233012	unchanged	Fatty Acyls	C06427	Biosynthesis of secondary metabolites(ko01110);;Biosynthesis of unsaturated fatty acids(ko01040);;alpha-Linolenic acid metabolism(ko00592);;Metabolic pathways(ko01100)
mws0366	γ-Linolenic Acid*	6937700	8221500	3564800	4897200	5570800	7065400	3828400	3780200	3004400	3417600	2259700	3099200	0.819056	0.187211	1.47932	unchanged	-0.998388	0.026614	1.71445	down	-0.274115	0.23771	0.778066	unchanged	-0.0947829	0.813056	0.166574	unchanged	Fatty Acyls	C06426	Biosynthesis of unsaturated fatty acids(ko01040);;Metabolic pathways(ko01100);;Linoleic acid metabolism(ko00591)
Lmhn002926	p-Coumaroylmalic acid	576210	495300	643410	395120	424190	311690	445360	500680	605270	273100	442700	204460	0.144654	0.439186	0.697114	unchanged	-0.297486	0.439246	0.767101	unchanged	-0.753374	0.0780194	1.01754	unchanged	-0.600542	0.0255305	1.14564	down	--	--	--
Lmhn003223	Cinnamoyltartaric acid	191690	362850	450650	87089	93119	258250	584930	604690	189350	160480	97653	78034	-0.456123	0.478202	0.739555	unchanged	-0.383261	0.620202	0.560209	unchanged	-2.03634	0.119503	1.0497	unchanged	-1.19696	0.122312	0.918389	unchanged	--	--	--
Lmbn006152	(9Z,11E)-Octadecadienoic acid	30737	36148	12367	6696	11838	10148	14108	17363	12805	10601	5728.6	3891.9	0.839922	0.244237	1.33114	unchanged	-0.504256	0.328259	0.951585	unchanged	-1.13063	0.0357376	1.13551	down	-1.4663	0.138634	0.994325	unchanged	Fatty Acyls	C04056	Linoleic acid metabolism(ko00591)
mws1491	Linoleic acid	38293000	42347000	16770000	11288000	17193000	12665000	19483000	22564000	16353000	14693000	7308800	6820500	0.738102	0.23969	1.33238	unchanged	-0.513567	0.264507	1.05587	unchanged	-1.01878	0.0394991	1.12365	down	-1.24332	0.135949	0.998039	unchanged	Fatty Acyls	C01595	Linoleic acid metabolism(ko00591);;Biosynthesis of unsaturated fatty acids(ko01040);;Metabolic pathways(ko01100)
pme1178	Guanosine	2204200	2873000	9648200	2664100	1991100	3685700	7175600	3484000	2168700	1473300	1229100	2432800	0.198977	0.834942	0.222809	unchanged	-0.699783	0.162848	1.25964	unchanged	-1.32084	0.22499	0.858568	unchanged	-0.820032	0.466869	0.515759	unchanged	Purine nucleosides	C00387	Purine metabolism(ko00230);;Metabolic pathways(ko01100)
mws0918	Prunetin (5,4'-Dihydroxy-7-methoxyisoflavone)	3719.9	4758.1	4348.5	10640	10170	19054	1909	2613.3	3058.2	6174.1	5721	8857.6	0.758763	0.0181891	1.80841	up	-0.941787	0.147686	1.39294	unchanged	1.45293	0.0351646	1.1915	up	1.63596	0.0874975	1.11978	unchanged	Isoflavonoids	C10521	Isoflavonoid biosynthesis(ko00943)
mws0668	Xanthosine	739450	1073900	1814400	1269800	1227500	2072100	1239400	985330	723070	1174800	881730	775860	0.299436	0.566651	0.621228	unchanged	-0.689985	0.157815	1.35846	unchanged	-0.0576187	0.850596	0.129597	unchanged	0.33293	0.497161	0.479903	unchanged	Purine nucleosides	C01762	Biosynthesis of secondary metabolites(ko01110);;Caffeine metabolism(ko00232);;Metabolic pathways(ko01100);;Purine metabolism(ko00230)
mws1489	Stearic Acid	35343000	39890000	35092000	32888000	33649000	31957000	32705000	38578000	41745000	32148000	32084000	32437000	-0.0349205	0.787184	0.313433	unchanged	-0.0269825	0.339144	0.940515	unchanged	-0.225555	0.175494	0.949489	unchanged	-0.163652	0.116596	1.03121	unchanged	Fatty Acyls	C01530	Biosynthesis of unsaturated fatty acids(ko01040);;Fatty acid biosynthesis(ko00061)
mws1068	Kaempferol (3,5,7,4'-Tetrahydroxyflavone)	109600	145020	253460	7414.9	6013.5	14863	113940	90178	89448	7857.8	8026.7	27204	0.791371	0.237765	1.26311	unchanged	0.606939	0.535899	0.644844	unchanged	-2.76831	0.00153642	1.29514	down	-4.16662	0.0654828	1.15083	unchanged	Flavonoids	C05903	Flavone and flavonol biosynthesis(ko00944);;Flavonoid biosynthesis(ko00941);;Biosynthesis of secondary metabolites(ko01110);;Metabolic pathways(ko01100)
pme0088	Luteolin (5,7,3',4'-Tetrahydroxyflavone)	158690	180530	420730	27583	19125	33992	188330	153550	144720	29457	18398	46186	0.643168	0.391289	0.920501	unchanged	0.220721	0.659825	0.44778	unchanged	-2.37137	0.00245464	1.29732	down	-3.23526	0.113973	1.04842	unchanged	Flavonoids	C01514	Flavone and flavonol biosynthesis(ko00944);;Flavonoid biosynthesis(ko00941);;Biosynthesis of secondary metabolites(ko01110);;Metabolic pathways(ko01100)
pmn001511	3-Hydroxy-5-Methylphenol-1-O-Glucoside	14356	20818	16823	254470	170240	160590	26102	53017	29518	124270	193250	302020	-1.06302	0.149714	1.54243	unchanged	0.0820212	0.859926	0.219601	unchanged	2.51168	0.0775577	1.11784	unchanged	3.49268	0.026598	1.23361	up	--	--	--
mws1436	1,18-Octadecanediol	2680.1	5548.4	2501.1	3475.7	5725.1	1535.9	2118.7	3074.3	2208.4	3871.8	2687.7	2086.6	0.535726	0.37971	1.03821	unchanged	-0.312429	0.637272	0.459051	unchanged	0.224251	0.540035	0.439392	unchanged	0.000954346	0.998866	0.0368351	unchanged	--	--	--
mws1094	Dihydrokaempferol	91774	173670	491470	42594	67926	112740	170900	149000	106430	40109	48610	37258	0.828159	0.462209	0.792376	unchanged	-0.825564	0.252785	1.19504	unchanged	-1.75881	0.0305817	1.24331	down	-1.7614	0.280461	0.759103	unchanged	--	C00974	Flavonoid biosynthesis(ko00941);;Biosynthesis of secondary metabolites(ko01110);;Metabolic pathways(ko01100)
mws0064	Eriodictyol (5,7,3',4'-Tetrahydroxyflavanone)	51247	55899	159210	45848	65185	89035	106230	70384	55357	27130	40340	59638	0.199411	0.78638	0.274796	unchanged	-0.654436	0.200479	1.16519	unchanged	-0.86789	0.134482	0.943941	unchanged	-0.412865	0.603702	0.354437	unchanged	Flavonoids	C05631	Flavonoid biosynthesis(ko00941);;Biosynthesis of secondary metabolites(ko01110)
pmn001686	10,16-Dihydroxypalmitic acid	51922	30338	24060	7860.1	8627.3	6214.8	29419	23646	16865	4140.1	3171	2975	0.60443	0.2869	1.13516	unchanged	-1.14214	0.0143506	1.76175	down	-2.76522	0.0306745	1.25073	down	-2.22751	0.0796846	1.11382	unchanged	Fatty Acyls	C08285	Cutin, suberine and wax biosynthesis(ko00073)
pmb3081	Glucarate O-Phosphoric acid	3369300	3972200	4405900	1266900	1311400	941150	4804400	3077400	3190800	1174100	361480	893660	0.0853475	0.745553	0.442197	unchanged	-0.534845	0.267029	1.06537	unchanged	-2.18842	0.0222499	1.22647	down	-1.73892	0.00583683	1.28095	down	--	--	--
pme3163	D-Sedoheptuiose 7-phosphate	19656000	22710000	25153000	8258500	8118500	7271200	26120000	20725000	19662000	8193300	3404900	6027700	0.0217873	0.901622	0.202805	unchanged	-0.424033	0.282037	1.10264	unchanged	-1.91581	0.00387683	1.2755	down	-1.51356	0.00955271	1.28314	down	--	--	--
mws0054	Catechin*	15937000	17639000	20561000	8456400	9147400	12222000	20305000	22714000	17142000	17126000	16586000	9630000	-0.152214	0.395468	0.911243	unchanged	0.539205	0.194939	1.18447	unchanged	-0.473063	0.135996	0.912731	unchanged	-0.860054	0.0109374	1.19159	down	Flavonoids	C06562	Flavonoid biosynthesis(ko00941);;Biosynthesis of secondary metabolites(ko01110)
pme0460	Epicatechin*	24053000	22167000	19539000	7174500	10337000	10615000	20923000	24782000	22143000	25604000	17992000	11868000	-0.0451179	0.709056	0.440027	unchanged	0.979622	0.140602	1.38	unchanged	-0.290755	0.41021	0.577897	unchanged	-1.22526	0.0020586	1.25926	down	Flavonoids	C09727	Flavonoid biosynthesis(ko00941);;Biosynthesis of secondary metabolites(ko01110)
pmb0885	4-Oxo-9Z,11Z,13E,15E-Octadecatetraenoic Acid	65389	62274	134600	52952	22810	22864	142200	66344	63337	23225	19907	47225	-0.051961	0.931396	0.0694327	unchanged	-0.126332	0.845284	0.170879	unchanged	-1.58927	0.132836	0.995519	unchanged	-1.41097	0.133411	0.955773	unchanged	--	--	--
mws2120	Brevifolin carboxylic acid	333490	383610	389550	142870	161970	169470	335860	401970	310250	258880	371560	194380	0.0784502	0.586462	0.559868	unchanged	0.798249	0.149736	1.40138	unchanged	-0.345598	0.292358	0.700157	unchanged	-1.2223	0.0024129	1.28969	down	--	--	--
Hmln007772	Nordihydrocapsiate	1518100	1348000	1460000	1295700	1867100	1433900	1558700	1304500	1384600	1611800	1696400	1450200	0.0263512	0.788534	0.324753	unchanged	0.049878	0.79361	0.28725	unchanged	0.163761	0.177646	0.859187	unchanged	0.0875315	0.658291	0.323667	unchanged	--	--	--
pmb2792	13-Hydroxy-6,9,11-octadecatrienoic acid*	42223	38149	48577	46893	51307	35789	39736	36426	48770	54103	56026	41728	0.0456575	0.793612	0.219815	unchanged	0.180599	0.406958	0.807356	unchanged	0.28157	0.199457	0.839325	unchanged	0.055314	0.77845	0.179365	unchanged	--	--	--
Lmqp000329	5-Aminoimidazole ribonucleotide	96210	104100	186930	63842	259280	194950	69164	74829	43608	114280	277520	304110	1.04556	0.138334	1.46315	unchanged	0.425748	0.512847	0.670198	unchanged	1.89123	0.100301	1.07463	unchanged	0.419925	0.547552	0.433836	unchanged	--	--	--
Rfmb091	9S-Hydroxy-10E,12Z-octadecadienoic acid	230420	300490	198830	81852	93939	84489	178450	152840	109940	69717	63843	74650	0.725852	0.0649003	1.70826	unchanged	-0.322025	0.0237111	1.64249	down	-1.08349	0.0571018	1.18579	unchanged	-1.48732	0.0332943	1.23126	down	Fatty Acyls	C14767	Linoleic acid metabolism(ko00591)
pmb2799	12,13-Epoxy-9-Octadecenoic Acid	9607.4	6862.8	6452.9	9	7145.7	9	5464.9	5402	4830.5	9	9	9	0.546277	0.130359	1.55034	unchanged	-8.0516	0.42265	0.816399	unchanged	-9.18335	0.00148923	1.32636	down	-1.67803	0.145305	0.939055	unchanged	Fatty Acyls	C14826	Linoleic acid metabolism(ko00591);;Metabolic pathways(ko01100)
pme1474	5'-Deoxy-5'-(methylthio)adenosine	16356000	28358000	17766000	5106600	8328900	5336500	22914000	18241000	12338000	9968000	7808800	5751400	0.224044	0.573064	0.722258	unchanged	0.325809	0.37907	0.835807	unchanged	-1.18496	0.0669193	1.11013	unchanged	-1.73481	0.0527749	1.16782	unchanged	5'-deoxyribonucleosides	C00170	Cysteine and methionine metabolism(ko00270);;Metabolic pathways(ko01100);;Zeatin biosynthesis(ko00908)
pmf0297	1-Eicosanol	71548	72184	52892	34565	40456	44654	64104	52639	67532	43228	32550	37596	0.0935791	0.626973	0.61164	unchanged	-0.078032	0.647239	0.486208	unchanged	-0.700771	0.0160998	1.20221	down	-0.716318	0.0385952	1.14857	down	--	--	--
mws0724	8-Hydroxyguanosine	1613.1	6430.5	9018.8	9725.7	22126	23803	7283.5	6932.9	6107.3	12889	20784	25028	-0.252342	0.667712	0.480103	unchanged	0.0768816	0.867392	0.183247	unchanged	1.53022	0.0680132	1.15046	unchanged	1.70568	0.0828609	1.05084	unchanged	--	--	--
MA10012327	D-Sphingosine	87740	74864	61596	39844	16823	21860	74481	111470	90617	31602	15644	9675.1	-0.302848	0.260871	1.18899	unchanged	-0.464225	0.493909	0.693909	unchanged	-2.2806	0.00757966	1.25692	down	-1.51353	0.00929678	1.20955	down	Organonitrogen compounds	C00319	Metabolic pathways(ko01100);;Sphingolipid metabolism(ko00600)
pmb3142	Salicylic acid-2-O-glucoside	141940	160410	130010	131590	164600	184650	164880	256090	253400	162440	211310	240960	-0.641307	0.10474	1.65372	unchanged	0.354349	0.191366	1.20681	unchanged	-0.133634	0.627646	0.350478	unchanged	0.153324	0.427817	0.556845	unchanged	--	--	--
pmc1990	4'-Hydroxy-5,7-dimethoxyflavanone	1562500	1778500	1382700	2021300	2136300	1553400	1349800	1560100	1842300	1420200	1479000	1466100	-0.00867821	0.961175	0.0393612	unchanged	-0.387663	0.126843	1.45271	unchanged	-0.122515	0.461935	0.535299	unchanged	0.273826	0.207247	0.772454	unchanged	--	--	--
Hmyn001360	Doitungbiphenyl A	1038400	713760	383040	1764600	1617700	952750	662440	802820	761010	935620	1474200	1902000	-0.0602574	0.888728	0.163426	unchanged	-0.00775168	0.984522	0.0358499	unchanged	0.953668	0.127809	1.01744	unchanged	1.02168	0.084149	0.98027	unchanged	--	--	--
pme2954	Quercetin	1063000	1562000	1580000	94945	94986	187780	847740	1185700	1285900	136640	132870	117230	0.341209	0.245696	1.13023	unchanged	0.0340812	0.932067	0.0412534	unchanged	-3.10146	0.0177322	1.28136	down	-3.47675	0.0148023	1.2687	down	Flavonoids	C00389	Metabolic pathways(ko01100);;Flavonoid biosynthesis(ko00941);;Flavone and flavonol biosynthesis(ko00944);;Biosynthesis of secondary metabolites(ko01110)
Zmhn000892	4-O-Glucosyl-3,4-dihydroxybenzyl alcohol	2586000	2633300	2435900	3716300	6401300	5167000	1957100	2576700	3368900	4323300	6273900	5715700	-0.0459056	0.859428	0.258498	unchanged	0.0939345	0.742686	0.357903	unchanged	1.0456	0.0206442	1.18769	up	0.997567	0.0809781	1.12172	unchanged	--	--	--
mws0044	Dihydroquercetin(Taxifolin)*	1950700	2297800	3870700	126440	177440	238670	2367000	2344800	1444700	120930	129650	166700	0.399227	0.397533	0.869252	unchanged	-0.37874	0.330304	0.976867	unchanged	-3.88302	0.0240997	1.27156	down	-3.90351	0.0501965	1.185	unchanged	--	C01617	Biosynthesis of secondary metabolites(ko01110);;Flavonoid biosynthesis(ko00941);;Metabolic pathways(ko01100)
Hmqn003268	5,7,3',4',5'-Pentahydroxydihydroflavone	129870	111000	41259	28601	48985	68258	111800	119420	55095	23366	29080	36158	-0.0212483	0.969132	0.00980754	unchanged	-0.718982	0.232299	1.19077	unchanged	-1.69216	0.0786657	1.1371	unchanged	-0.951929	0.228396	0.79417	unchanged	--	--	--
mws0049	Gallocatechin*	22078000	19812000	12650000	5621300	4389000	5354700	15996000	19809000	18061000	8100900	6817100	3653200	0.0179398	0.94655	0.0841406	unchanged	0.273419	0.508074	0.64644	unchanged	-1.53631	0.00268618	1.27129	down	-1.82767	0.0421432	1.20037	down	Flavonoids	C12127	Flavonoid biosynthesis(ko00941);;Biosynthesis of secondary metabolites(ko01110)
mws0042	Epigallocatechin*	8006300	7083900	4803200	2412000	1824800	2155600	6331600	7760400	6726400	2938400	2913100	1569600	-0.0655693	0.788263	0.295144	unchanged	0.215275	0.537014	0.597895	unchanged	-1.48815	0.00201028	1.27699	down	-1.63786	0.0383404	1.20437	down	Flavonoids	C12136	Biosynthesis of secondary metabolites(ko01110);;Flavonoid biosynthesis(ko00941)
pme1373	2'-Deoxycytidine-5'-monophosphate	68638	38444	9	25453	35936	34757	9621.7	66178	82077	39036	37289	41936	-0.559961	0.59861	0.610676	unchanged	0.298676	0.143655	1.36592	unchanged	-0.416824	0.609321	0.37939	unchanged	-0.155538	0.872123	0.109745	unchanged	Pyrimidine nucleotides	C00239	Pyrimidine metabolism(ko00240);;Metabolic pathways(ko01100)
pme1086	Glutathione reduced form	6937800	4012000	61998	2653300	4978600	3125200	814870	6128800	7860600	5278800	4082100	4622400	-0.426963	0.686372	0.480514	unchanged	0.378416	0.269303	1.08281	unchanged	-0.0823085	0.909743	0.0805018	unchanged	-0.0337609	0.970962	0.0236687	unchanged	Carboxylic acids and derivatives	C00051	ABC transporters(ko02010);;Cysteine and methionine metabolism(ko00270);;Glutathione metabolism(ko00480);;Metabolic pathways(ko01100)
pmn001610	Eicosadienoic acid	170520	151170	83661	70674	64313	62290	83407	94083	99753	65571	50262	48287	0.548021	0.243961	1.29944	unchanged	-0.265472	0.169498	1.30183	unchanged	-0.7564	0.00687035	1.23523	down	-1.03895	0.117624	1.04487	unchanged	Fatty Acyls	C16525	Biosynthesis of unsaturated fatty acids(ko01040)
pmb2791	9-Hydroperoxy-10E,12,15Z-octadecatrienoic acid	43622	30921	28390	30702	27468	23219	31487	22867	25472	48605	27327	26015	0.366775	0.243951	1.21454	unchanged	0.324914	0.451818	0.754983	unchanged	0.352889	0.424828	0.582189	unchanged	-0.3388	0.265911	0.745909	unchanged	--	C16321	alpha-Linolenic acid metabolism(ko00592);;Biosynthesis of secondary metabolites(ko01110)
Lmtp001399	5,6-Dihydroxyindole-5-O-β-glucoside	497490	519580	447720	368100	386050	330840	369480	364560	451320	422850	276340	402810	0.305369	0.0619215	1.64938	unchanged	0.0224425	0.915964	0.12169	unchanged	-0.105201	0.63802	0.337609	unchanged	-0.433012	0.0106792	1.21965	down	--	--	--
pme3967	2-(Dimethylamino)guanosine	466900	508270	945940	38468	84665	73758	481220	466710	441210	93486	61590	90379	0.467748	0.366697	0.967777	unchanged	0.318061	0.405709	0.807181	unchanged	-2.50066	1.90564e-05	1.32642	down	-3.28647	0.0631749	1.15233	unchanged	--	--	--
Lmhn001477	2-Caffeoyl-L-tartaric acid (Caftaric acid)	12114000	12909000	14635000	9186200	8442200	9247300	11801000	12618000	12666000	8815500	6928400	6094800	0.0967762	0.371918	0.903155	unchanged	-0.299415	0.163308	1.37107	unchanged	-0.763949	0.015848	1.2546	down	-0.56131	0.0199655	1.22816	down	--	--	--
Lmbn004685	5S,8R-DiHODE; (5S,8R,9Z,12Z)-5,8-Dihydroxyoctadeca-9,12-dienoate	3314.9	13763	5916.6	7448.5	4221	5314.6	8807.6	7020.6	7946.9	1755.4	1997	2584	-0.0481626	0.941941	0.0349008	unchanged	-1.42245	0.0564732	1.66094	unchanged	-1.90772	0.00246497	1.30505	down	-0.437104	0.594997	0.412221	unchanged	--	C20186	Linoleic acid metabolism(ko00591)
Lmbn005287	7S,8S-DiHODE; (9Z,12Z)-(7S,8S)-Dihydroxyoctadeca-9,12-dienoic acid	43821	32475	20167	11676	5633.4	6587.1	22053	20646	10979	7866.6	11300	9224.5	0.845645	0.160598	1.41609	unchanged	0.248639	0.530795	0.637784	unchanged	-0.918892	0.127459	1.01536	unchanged	-2.01318	0.0623558	1.13049	unchanged	--	C07354	Linoleic acid metabolism(ko00591)
Rfmb087	9-Hydroxy-13-oxo-10-octadecenoic Acid	21832	16657	31205	29038	46980	26418	25408	25726	20508	11287	12265	25535	-0.0397712	0.897467	0.226126	unchanged	-1.06131	0.0955829	1.38148	unchanged	-0.545465	0.238346	0.835145	unchanged	0.555616	0.241654	0.751676	unchanged	--	--	--
pmb2804	13S-Hydroperoxy-9Z,11E-octadecadienoic acid	19773	20483	41229	47942	61692	77943	34318	27788	18002	15738	24661	27625	0.0245882	0.959798	0.0350469	unchanged	-1.46337	0.0302421	1.72305	down	-0.235902	0.537314	0.444518	unchanged	1.20288	0.0359782	1.12502	up	Fatty Acyls	C04717	Metabolic pathways(ko01100);;Linoleic acid metabolism(ko00591)
mws1174	3-O-Acetylpinobanksin	416060	553340	330410	557270	193050	399930	377900	349130	478350	111910	146640	181470	0.108813	0.703697	0.503326	unchanged	-1.38631	0.149605	1.41399	unchanged	-1.45385	0.0103766	1.25526	down	-0.176353	0.711788	0.273217	unchanged	--	C16418	Flavonoid biosynthesis(ko00941)
mws0038	Kumatakenin	3386.6	3628.9	5416.9	37987	24460	41213	2614.6	2094.1	1389.4	18415	18831	18185	1.02767	0.0603117	1.66446	unchanged	-0.903094	0.0883721	1.62137	unchanged	3.18426	2.80115e-05	1.3278	up	3.05968	0.0258042	1.24703	up	--	--	--
Cmzp002057	6-O-Acetylarbutin	17878	15691	20429	21498	21129	26855	12467	21572	18336	30206	27253	20997	0.0440276	0.868253	0.0438525	unchanged	0.175245	0.420422	0.734872	unchanged	0.583005	0.0843117	1.01017	unchanged	0.363733	0.0941243	1.00484	unchanged	--	--	--
Lmbn005487	12,13-DHOME; (9Z)-12,13-Dihydroxyoctadec-9-enoic acid	16054	17044	14010	27342	24275	33539	16211	18969	16266	16307	23877	33384	-0.127087	0.320254	0.994252	unchanged	-0.21103	0.541064	0.603442	unchanged	0.516019	0.272286	0.765411	unchanged	0.854136	0.0330101	1.20485	up	Fatty Acyls	C14829	Linoleic acid metabolism(ko00591)
pmb2871	2,5-Dihydroxybenzoic acid O-glucoside	6795600	7694800	9727400	38133000	34815000	33672000	21542000	39190000	24954000	26295000	37301000	49198000	-1.82299	0.059686	1.84219	unchanged	0.0812122	0.787223	0.327477	unchanged	0.396559	0.351907	0.598779	unchanged	2.13834	0.000188376	1.29909	up	--	--	--
pmn001367	Protocatechuic acid-4-O-glucoside	8531500	8802300	8972800	49848000	41477000	41204000	22341000	39832000	29413000	35121000	46902000	62377000	-1.7997	0.0503313	1.88936	unchanged	0.123763	0.674991	0.474148	unchanged	0.656872	0.146098	0.890739	unchanged	2.33281	0.00627388	1.2903	up	--	--	--
Hmtn001120	5-(2-Hydroxyethyl)-2-O-glucosylphenol	2903100	2909700	2579200	23191000	31934000	37288000	2786400	3895000	4447100	16800000	30333000	39765000	-0.407173	0.198276	1.42554	unchanged	-0.0887728	0.828077	0.200884	unchanged	2.96506	0.0623678	1.16538	unchanged	3.46101	0.0207865	1.26679	up	--	--	--
mws0032	Myricetin	50843	70264	6569	9	9	9	21286	63481	41240	5294.2	11539	12585	0.0189835	0.981601	0.0497511	unchanged	10.0895	0.0499621	1.73609	up	-2.09872	0.113773	1.05963	unchanged	-12.2072	0.152553	0.991198	unchanged	Flavonoids	C10107	Flavone and flavonol biosynthesis(ko00944);;Flavonoid biosynthesis(ko00941)
pmp001267	2-(Dodecylamino)-3-phenyl-1-propanol	19762	22383	18647	11036	12310	13103	20296	26073	23450	16882	11931	7339.1	-0.199738	0.218001	1.24376	unchanged	-0.0117998	0.974948	0.0764984	unchanged	-0.94954	0.0344907	1.14495	down	-0.738002	0.00695996	1.25342	down	--	--	--
mws0744	Dihydromyricetin (Ampelopsin)	149000	216220	114380	10128	23276	11090	165670	211320	115590	11504	9636.2	8362.5	-0.0385264	0.920524	0.0429681	unchanged	-0.592764	0.358911	0.926868	unchanged	-4.06144	0.0304928	1.2567	down	-3.43015	0.0376664	1.21949	down	--	C02906	Biosynthesis of secondary metabolites(ko01110);;Flavonoid biosynthesis(ko00941)
pmb0751	Trans-5-O-(p-Coumaroyl)shikimate	680730	737790	772750	260810	122330	78154	717580	588410	619260	214660	109520	69152	0.186721	0.143056	1.45704	unchanged	-0.229939	0.763461	0.312338	unchanged	-2.29123	0.000985465	1.29253	down	-2.24801	0.00290864	1.28869	down	--	C02947	Stilbenoid, diarylheptanoid and gingerol biosynthesis(ko00945);;Metabolic pathways(ko01100);;Flavonoid biosynthesis(ko00941);;Phenylpropanoid biosynthesis(ko00940);;Biosynthesis of secondary metabolites(ko01110)
pmb3075	3-O-p-Coumaroylshikimic acid	417440	378140	450090	72785	54616	42645	395220	375980	314650	78552	35674	33290	0.198097	0.172779	1.28131	unchanged	-0.205054	0.688329	0.423207	unchanged	-2.87988	0.00103902	1.30869	down	-2.87292	0.000980657	1.29968	down	--	--	--
pme3174	Cytidine 5'-monophosphate(Cytidylic acid)	64630	63094	37177	148100	156660	87847	39044	62472	75203	95485	50386	26508	-0.099857	0.790397	0.3102	unchanged	-1.1875	0.0686709	1.47251	unchanged	-0.0358731	0.953432	0.0221015	unchanged	1.25149	0.0566574	1.09734	unchanged	Pyrimidine nucleotides	C00055	Pyrimidine metabolism(ko00240);;Metabolic pathways(ko01100)
pme3188	Uridine 5'-monophosphate	75446	72630	30418	84853	173890	139540	74067	78196	87280	38771	22274	32686	-0.424409	0.295196	1.10028	unchanged	-2.0872	0.0550954	1.68018	unchanged	-1.35369	0.00169734	1.28792	down	1.15792	0.086567	1.02198	unchanged	Pyrimidine nucleotides	C00105	Metabolic pathways(ko01100);;Pyrimidine metabolism(ko00240)
Lmbp003825	Skimmin (7-Hydroxycoumarin-7-O-glucoside)	91537	69928	40139	62427	31505	25851	43432	67935	80302	45370	27551	20755	0.0729072	0.866862	0.154264	unchanged	-0.354672	0.560675	0.589525	unchanged	-1.03287	0.075647	1.02804	unchanged	-0.751101	0.224051	0.781686	unchanged	--	--	--
YC512115	Nicotine-N-glucoside	19541	36761	36592	211070	473780	428770	9	51127	70736	374980	648240	485660	-0.391709	0.6966	0.515725	unchanged	0.438221	0.310216	0.962144	unchanged	3.63004	0.0222107	1.25558	up	3.58353	0.0517572	1.19012	unchanged	--	--	--
Lmhn002140	Feruloyltartaric acid (Fertaric acid)	6496600	8524300	10562000	7059100	6321800	6413100	8804900	7839800	9114500	7289300	5562200	5080000	-0.00990798	0.965681	0.0492455	unchanged	-0.142567	0.458315	0.791913	unchanged	-0.522592	0.0395116	1.13262	down	-0.370117	0.239118	0.831361	unchanged	--	--	--
Zmdn001863	2-(7-Dihydroxyl)-benzofuranyl-ferulic acid	26808000	34389000	47964000	32304000	32683000	35814000	42624000	39139000	37200000	33405000	21846000	24078000	-0.124055	0.654655	0.518403	unchanged	-0.34559	0.172304	1.34637	unchanged	-0.584593	0.0476309	1.14512	down	-0.114948	0.698613	0.279837	unchanged	--	--	--
Lmtn002233	Androsin	1281500	1409300	1763000	1101600	1336900	1188500	1460100	1473900	1747000	1841500	1818500	1518300	-0.07178	0.685423	0.49487	unchanged	0.513702	0.0191899	1.7019	up	0.145662	0.302294	0.704322	unchanged	-0.29626	0.186838	0.856279	unchanged	--	--	--
pmn001690	3-Hydroxy-4-isopropylbenzylalcohol-3-O-glucoside	71058	65131	173680	56826	175040	142290	62830	62684	67698	37074	62510	142580	0.681474	0.384797	0.917534	unchanged	-0.627655	0.406875	0.771576	unchanged	0.3258	0.658984	0.304406	unchanged	0.271981	0.689339	0.292122	unchanged	--	--	--
pmn001691	9,12,13-Trihydroxy-10,15-octadecadienoic acid	13969	14702	15845	58105	62689	79821	11899	12797	13968	22506	24439	25268	0.203333	0.0743413	1.52238	unchanged	-1.4741	0.0216556	1.82207	down	0.901268	0.000608067	1.30635	up	2.17203	0.0152493	1.2791	up	--	--	--
mws0884	Cyclic 3',5'-Adenylic acid	38675	57705	334920	104060	82825	170610	235000	102850	63144	27760	29167	59954	0.105111	0.931803	0.0808529	unchanged	-1.61288	0.078265	1.56491	unchanged	-1.77854	0.206268	0.89306	unchanged	-0.270769	0.824732	0.146636	unchanged	Purine nucleotides	C00575	Purine metabolism(ko00230)
Lmzp003012	3-Hydroxy-4',5,7-Trimethoxyflavanone	9	9	9	8594.9	25395	40114	9	9	9	8999.2	27668	19142	0	1	0	unchanged	-0.409047	0.601996	0.537998	unchanged	11.0133	0.0748784	1.1513	unchanged	11.4224	0.113327	1.07506	unchanged	--	--	--
pmp001045	Bartsioside	799070	692610	388770	681180	504910	422930	529540	569770	513930	522170	604370	465350	0.221117	0.544983	0.726984	unchanged	-0.0154416	0.951311	0.0519788	unchanged	-0.0192204	0.882062	0.0897558	unchanged	-0.224896	0.571751	0.407303	unchanged	--	--	--
pmp001284	Monopalmitin	30127	42988	32486	28311	24177	30884	31971	27925	24027	32609	38660	31182	0.331485	0.206089	1.36686	unchanged	0.297299	0.104036	1.35403	unchanged	0.287796	0.12953	0.923747	unchanged	-0.340989	0.193887	0.854153	unchanged	--	--	--
pme3184	2'-Deoxyadenosine-5'-monophosphate	32333	47212	28663	154300	132110	155100	17815	42812	38707	353820	237730	262670	0.123448	0.774569	0.29311	unchanged	0.952162	0.0543066	1.66391	unchanged	3.10425	0.0155983	1.27874	up	2.02864	0.000445745	1.29153	up	Purine nucleotides	C00360	Purine metabolism(ko00230);;Metabolic pathways(ko01100)
pmc0066	2'-Deoxyinosine-5'-monophosphate	871860	886780	589940	53079	1425800	226330	574050	442440	270170	18006	389630	310840	0.868158	0.0540467	1.70173	unchanged	-1.24694	0.529605	0.619988	unchanged	-0.840619	0.260606	0.741168	unchanged	-0.46184	0.671785	0.318582	unchanged	Purine nucleotides	C06196	Purine metabolism(ko00230)
Lmtp004722	Mearnsetin	48631	84657	82103	38130	23448	9	132680	63453	43248	11823	51200	9	-0.152351	0.805397	0.170939	unchanged	0.0334586	0.981152	0.0360794	unchanged	-1.92515	0.15072	0.905891	unchanged	-1.80626	0.03324	1.13197	down	--	--	--
Lmmn001294	Koaburaside	62668	76239	65924	383600	516410	559110	77714	108050	101450	172710	579950	630870	-0.487692	0.0792294	1.67611	unchanged	-0.0767446	0.882474	0.127283	unchanged	2.26816	0.127319	1.03217	unchanged	2.83259	0.0151634	1.27727	up	--	--	--
mws0675	β-Nicotinamide mononucleotide	776870	530930	348160	94005	228500	208180	495500	487570	675550	84593	66239	73367	-0.00231557	0.995305	0.00941967	unchanged	-1.24308	0.132574	1.46528	unchanged	-2.88713	0.0155214	1.28345	down	-1.64174	0.0819291	1.06573	unchanged	Pyridine nucleotides	C00455	Metabolic pathways(ko01100);;Nicotinate and nicotinamide metabolism(ko00760)
Lmqn000432	1-(sn-Glycero-3-phospho)-1D-myo-inositol	926720	135930	488470	474510	357340	339100	269560	143240	276840	1044800	506710	352720	1.16939	0.335482	1.01294	unchanged	0.701528	0.36407	0.911657	unchanged	1.46529	0.18927	0.92649	unchanged	-0.405631	0.63744	0.323921	unchanged	--	--	--
Hmln002806	5-O-Caffeoylshikimic acid	161510	188800	125120	196660	185720	187490	166440	185390	124750	174580	128000	198210	-0.00348547	0.988819	0.054855	unchanged	-0.186427	0.380425	0.903931	unchanged	0.0714873	0.782647	0.164723	unchanged	0.2614	0.227336	0.826196	unchanged	Cinnamic acids and derivatives	C10434	Biosynthesis of secondary metabolites(ko01110);;Phenylpropanoid biosynthesis(ko00940);;Flavonoid biosynthesis(ko00941);;Metabolic pathways(ko01100);;Stilbenoid, diarylheptanoid and gingerol biosynthesis(ko00945)
pmb2636	8,15-Dihydroxy-5,9,11,13-eicosatetraenoic acid	4555	10271	6589.8	9428.5	3669.8	8557.3	4414.1	5315.2	6611	2023.9	2085.6	3744.6	0.390241	0.424756	0.932258	unchanged	-1.46322	0.113415	1.4823	unchanged	-1.05692	0.0299302	1.14488	down	0.0160646	0.975558	0.0076936	unchanged	--	--	--
pmb3074	5-O-p-Coumaroylquinic acid	5996500	8367900	8897600	421930	697710	682250	6000200	5577600	4745500	1211100	784650	542980	0.511042	0.107055	1.59318	unchanged	0.494596	0.34107	0.90971	unchanged	-2.68475	0.0015059	1.30801	down	-3.69039	0.0144785	1.2748	down	--	C12208	Stilbenoid, diarylheptanoid and gingerol biosynthesis(ko00945);;Flavonoid biosynthesis(ko00941);;Phenylpropanoid biosynthesis(ko00940);;Biosynthesis of secondary metabolites(ko01110)
Lmbn001162	Esculetin-7-O-glucoside	1982400	2501000	2271300	9711500	18094000	15532000	1901200	2716500	3798800	9966100	17863000	20732000	-0.317329	0.421889	0.932046	unchanged	0.164185	0.691705	0.430743	unchanged	2.52851	0.0496584	1.18787	up	2.68165	0.038527	1.21861	up	--	--	--
pmn001420	1-O-[(E)-Caffeoyl]-D-glucose	10573000	13897000	12597000	11304000	16190000	14013000	13554000	13158000	13743000	10835000	16802000	17972000	-0.126183	0.363128	0.943439	unchanged	0.135964	0.634258	0.515384	unchanged	0.173001	0.51856	0.467969	unchanged	0.163219	0.442118	0.513061	unchanged	--	--	--
mws0264	D-(+)-Trehalose*	873820	926230	1329500	822120	651170	588900	1018500	976960	1202100	527680	693400	811140	-0.0310162	0.896478	0.204353	unchanged	-0.0211207	0.930732	0.0462495	unchanged	-0.653915	0.0235817	1.16591	down	-0.601778	0.115995	0.980731	unchanged	Organooxygen compounds	C01083	ABC transporters(ko02010);;Metabolic pathways(ko01100);;Starch and sucrose metabolism(ko00500);;Biosynthesis of secondary metabolites(ko01110)
mws1080	Galactinol*	6098000	5797100	6365000	3334800	5177400	3387000	5341900	4857600	5542200	4133500	3860500	8525600	0.214103	0.0345332	1.71672	up	0.473314	0.422911	0.850866	unchanged	0.0695874	0.880158	0.0857226	unchanged	-0.61783	0.0640195	1.13091	unchanged	Organooxygen compounds	C01235	Galactose metabolism(ko00052)
pme0519	D-(+)-Sucrose*	2728700	3021300	3172500	2286300	2465500	1650800	2901300	2109100	2804100	2372400	2010800	3377100	0.191294	0.28034	1.18028	unchanged	0.277455	0.407648	0.855545	unchanged	-0.0100411	0.972066	0.0433925	unchanged	-0.47879	0.0566217	1.11102	unchanged	Heteroaromatic compounds	C00089	Galactose metabolism(ko00052);;ABC transporters(ko02010);;Starch and sucrose metabolism(ko00500);;Metabolic pathways(ko01100)
mws1333	Melibiose*	875490	662390	1149100	748260	888000	347710	661490	722040	975760	459910	609940	796560	0.187633	0.561162	0.516786	unchanged	-0.0881243	0.847915	0.136583	unchanged	-0.338087	0.296404	0.690542	unchanged	-0.437595	0.337318	0.639455	unchanged	Organooxygen compounds	C05402	Galactose metabolism(ko00052);;ABC transporters(ko02010)
MA10039641	Lactobiose*	2277300	2507500	2222300	1332500	1589600	1207100	1831300	1678200	1685000	1324500	1534900	2858100	0.431833	0.00781118	1.98216	up	0.469522	0.385637	0.937513	unchanged	0.1384	0.751855	0.208557	unchanged	-0.762955	0.00313578	1.26609	down	Organooxygen compounds	C00243	ABC transporters(ko02010);;Galactose metabolism(ko00052);;Metabolic pathways(ko01100)
mws0906	Coniferin	10708000	13598000	12755000	10553000	16876000	15114000	12629000	14097000	12125000	10472000	15764000	18611000	-0.0680499	0.601252	0.53645	unchanged	0.0760897	0.813578	0.271156	unchanged	0.20706	0.49318	0.479919	unchanged	0.19902	0.446693	0.532548	unchanged	Carbohydrates and carbohydrate conjugates	C00761	Phenylpropanoid biosynthesis(ko00940)
pmb2211	Cocamidopropyl betaine	106600	117590	167580	50696	83914	96077	99553	127820	120730	30106	28985	33148	0.170493	0.534263	0.590983	unchanged	-1.32249	0.0753782	1.6424	unchanged	-1.91607	0.00865992	1.30461	down	-0.76407	0.0876976	0.979687	unchanged	--	--	--
Lmmn000774	Dihydrocaffeoylglucose	4026400	5454400	5751500	2004400	3060400	3627900	4180900	4233900	3388600	3803000	4535500	5309200	0.367931	0.152625	1.43026	unchanged	0.650782	0.0629446	1.50205	unchanged	0.209455	0.308773	0.658827	unchanged	-0.809258	0.0385453	1.09152	down	--	--	--
Zmln000899	Syringaldehyde-4-O-glucoside	135390	171520	186880	160280	187010	150130	116960	149210	162040	159720	186880	202270	0.205579	0.34343	0.91865	unchanged	0.142	0.360834	0.92136	unchanged	0.358146	0.0931452	0.976952	unchanged	0.0105669	0.952094	0.0191348	unchanged	--	--	--
pmb0801	4-Pyridoxic acid-O-glucoside	37903	33514	25471	653820	676090	773030	23193	53168	76796	385610	720540	827830	-0.660621	0.349849	1.09449	unchanged	-0.120835	0.718308	0.354189	unchanged	3.65849	0.0451469	1.20497	up	4.43995	0.00275483	1.30693	up	--	--	--
Lmtn000940	1-O-(3,4-Dihydroxy-5-methoxy-benzoyl)-glucoside	1404500	1274700	2070200	896260	1281300	1293700	1653000	2223800	2308400	809490	1117400	863050	-0.381075	0.212484	1.3208	unchanged	-0.315225	0.238411	1.09478	unchanged	-1.14859	0.017957	1.23072	down	-0.452286	0.222785	0.778676	unchanged	--	--	--
pmp001047	Jasminoside G	24831	14155	29994	64272	101930	99662	20265	28074	26221	52113	97542	111540	-0.112224	0.745721	0.501589	unchanged	-0.0255612	0.946679	0.0399186	unchanged	1.80865	0.0716308	1.14066	unchanged	1.94644	0.0216989	1.22868	up	--	--	--
pmb0981	Adenosine 5'-monophosphate	1409500	1496000	574840	3442000	8194200	5781000	1332200	1638400	2538800	1794500	1771900	1884900	-0.662667	0.223413	1.19027	unchanged	-1.67584	0.100649	1.55317	unchanged	-0.0152949	0.962304	0.0257969	unchanged	2.32321	0.0713054	1.12405	unchanged	Purine nucleotides	C00020	Biosynthesis of secondary metabolites(ko01110);;Metabolic pathways(ko01100);;Zeatin biosynthesis(ko00908);;Purine metabolism(ko00230)
mws4108	1-Methoxyphaseollin	1621.4	2429.4	11399	19199	12174	26752	6650.1	3669.7	2260.3	2391.7	6793.3	9012.5	0.296445	0.798288	0.259169	unchanged	-1.67542	0.0690128	1.57159	unchanged	0.532597	0.474041	0.476726	unchanged	1.91157	0.0582544	1.07025	unchanged	--	--	--
Lmhp011562	1-α-Linolenoyl-glycerol	918590	1666400	173070	206100	551220	577540	312610	343610	179760	493220	409390	319410	1.72211	0.274752	1.29636	unchanged	-0.127421	0.792862	0.296217	unchanged	0.547728	0.144234	0.896248	unchanged	-1.04697	0.387247	0.625073	unchanged	--	--	--
mws0178	Chlorogenic acid	1140600	1495100	2180000	367050	479400	548290	1211000	1001400	835620	522380	546670	528280	0.659873	0.184513	1.36596	unchanged	0.195666	0.328862	0.996317	unchanged	-0.93221	0.0463479	1.21496	down	-1.78775	0.060784	1.15026	unchanged	Organooxygen compounds	C00852	Flavonoid biosynthesis(ko00941);;Phenylpropanoid biosynthesis(ko00940);;Biosynthesis of secondary metabolites(ko01110);;Stilbenoid, diarylheptanoid and gingerol biosynthesis(ko00945)
mws1077	Scopoletin-7-O-glucoside (Scopolin)	479800	527660	645660	82790	176040	185060	732260	619400	600710	224810	80862	116100	-0.240035	0.197303	1.22925	unchanged	-0.0737389	0.898971	0.157236	unchanged	-2.21069	0.00104246	1.2941	down	-1.89692	0.00397945	1.25384	down	--	C01527	Biosynthesis of secondary metabolites(ko01110);;Phenylpropanoid biosynthesis(ko00940)
Lmhp112042	1-Linoleoylglycerol	384320	561840	74423	50976	67880	52190	118800	156750	89131	91709	55612	43580	1.48469	0.263321	1.30816	unchanged	0.15844	0.701892	0.374986	unchanged	-0.93381	0.0815105	1.01992	unchanged	-2.57694	0.184937	0.935918	unchanged	--	--	--
pmb3056	Homovanilloylquinic acid	9	9	9	32275	99761	98588	9	9	6709.7	18100	77308	89248	-7.96101	0.42265	0.937375	unchanged	-0.320703	0.650356	0.430522	unchanged	4.77858	0.112968	1.05782	unchanged	13.0603	0.0748556	1.14536	unchanged	--	--	--
pmb0296	1-Oleoyl-Sn-Glycerol	17876	9778.8	40457	41418	56255	73287	38145	18957	24253	25636	18305	59576	-0.256326	0.707884	0.429174	unchanged	-0.723791	0.231928	1.09933	unchanged	0.347565	0.635576	0.31591	unchanged	1.32768	0.0577663	1.06532	unchanged	--	--	--
Lmdn004267	Epipinoresinol*	111450	124950	125970	22472	16883	23286	115190	99363	74432	33745	12826	14108	0.326469	0.164591	1.4642	unchanged	-0.0459099	0.933521	0.129933	unchanged	-2.25173	0.00977535	1.25271	down	-2.53228	0.000526911	1.30509	down	--	--	--
pme0085	Rosmarinic acid	17838	13051	9	45867	72220	76382	9	13518	18631	40248	95125	112880	-0.0576642	0.959103	0.0892883	unchanged	0.352271	0.511705	0.694643	unchanged	2.94856	0.0730525	1.11866	unchanged	2.65395	0.0139792	1.22524	up	Cinnamic acids and derivatives	C01850	Tyrosine metabolism(ko00350)
pmb3107	Glucosyringic Acid	21824	31397	48770	208710	166050	193030	41501	46556	29820	85422	146120	119600	-0.20884	0.605428	0.588773	unchanged	-0.693303	0.0333577	1.62765	down	1.57477	0.0390793	1.2024	up	2.47692	0.00105954	1.28735	up	--	--	--
pmp001048	Ixoroside	42419	42042	24018	52634	63544	40072	27019	26429	40634	77689	67063	46712	0.205425	0.566279	0.649797	unchanged	0.293217	0.363443	0.869308	unchanged	1.02508	0.0505993	1.1412	unchanged	0.52644	0.155994	0.843291	unchanged	--	--	--
pmb0998	Guanosine 5'-monophosphate	63305	60620	17968	151060	247120	251570	65944	55413	100960	88477	75697	81810	-0.647815	0.254023	1.09298	unchanged	-1.40132	0.0528823	1.70875	unchanged	0.145946	0.629326	0.368533	unchanged	2.19508	0.0215624	1.21444	up	Purine nucleotides	C00144	Purine metabolism(ko00230);;Metabolic pathways(ko01100)
pmb0964	Isopentenyladenine-7-N-glucoside	324640	273930	221530	427980	487920	397620	211700	273770	254840	248860	391300	446410	0.14767	0.497253	0.688782	unchanged	-0.273657	0.331834	0.914211	unchanged	0.55358	0.181137	0.895206	unchanged	0.679566	0.014949	1.17499	up	--	--	--
Lmbp002309	Sinapaldehyde-4-O-Glucoside	9	9	9	534720	867530	818450	9	9	9	9	361860	258330	0	1	0	unchanged	-1.84021	0.0234354	1.64642	down	14.4875	0.194648	0.919175	unchanged	16.3277	0.0190768	1.26743	up	--	--	--
pmb3317	Quinacyl syringic acid	12513	6753.1	7305	2768.5	5541.8	5978.9	4912.2	9061.1	4831.1	9866.2	3796.1	7453.4	0.498788	0.328511	0.926509	unchanged	0.563391	0.340042	0.910733	unchanged	0.167246	0.750176	0.209224	unchanged	-0.894933	0.142308	0.893961	unchanged	--	--	--
pmn001695	Trihydroxycinnamoylquinic acid	3539100	3165200	3105600	5428900	1942000	2602100	3696800	2889700	4161500	1597700	3138800	2596300	-0.131758	0.496695	0.72184	unchanged	-0.443663	0.509193	0.664806	unchanged	-0.551632	0.125945	0.919938	unchanged	0.0237891	0.964233	0.0170892	unchanged	--	--	--
mws0011	Syringin	132190	119900	41167	141950	194090	142870	84469	267200	395430	178710	170270	204890	-1.34913	0.230319	1.32056	unchanged	0.209793	0.295748	1.039	unchanged	-0.431752	0.550079	0.44043	unchanged	0.707589	0.152091	0.885018	unchanged	--	C01533	Phenylpropanoid biosynthesis(ko00940)
pmb0108	Feruloyl syringic acid	2013400	2133900	1151500	4266800	3279500	3409000	1767300	2666900	2900400	3731300	4072500	4167700	-0.469053	0.218008	1.21798	unchanged	0.127975	0.395929	0.866524	unchanged	0.706814	0.0334604	1.19805	up	1.04789	0.0125771	1.17976	up	--	--	--
pmn001400	2,3,5,4'-Tetrahydroxystilbene-2-O-D-xyloside	7947.5	6574.7	9869.2	18189	34500	31567	13417	11198	11482	27544	35878	30522	-0.565506	0.034191	1.75471	down	0.157022	0.604781	0.533599	unchanged	1.37992	0.0108544	1.28791	up	1.78841	0.0533238	1.17651	unchanged	--	--	--
mws0232	Riboflavin	92514	65062	85294	178020	98166	195810	121010	114260	70216	57782	69645	101550	-0.330922	0.328483	1.0362	unchanged	-1.04357	0.0981033	1.48955	unchanged	-0.415904	0.285826	0.723084	unchanged	0.95859	0.117349	1.03172	unchanged	Pteridines and derivatives	C00255	Riboflavin metabolism(ko00740);;Metabolic pathways(ko01100);;Biosynthesis of secondary metabolites(ko01110)
HJN012	4,7,9,9'-Tetrahydroxy-3,3'-dimethoxy-8-O-4'-neolignan	89737	151190	171360	122710	141550	146560	137420	156880	150430	65440	63700	54857	-0.109281	0.706024	0.43818	unchanged	-1.15882	0.00335714	1.86302	down	-1.27325	0.000694769	1.31272	down	-0.00514255	0.986261	0.0182735	unchanged	--	--	--
pme3337	Succinyladenosine	727780	1146900	1794500	1535400	1706700	2015200	1342300	1175300	729450	801130	1061000	1334800	0.176328	0.720331	0.391	unchanged	-0.717635	0.0304604	1.6193	down	-0.0224424	0.947754	0.0706236	unchanged	0.518864	0.224725	0.813395	unchanged	--	--	--
Lmbp003208	Fraxidin-8-O-glucoside	238390	180650	118700	100860	162420	146850	137370	149270	222960	116670	211120	170630	0.0775435	0.841211	0.208831	unchanged	0.281281	0.429564	0.791204	unchanged	-0.0320033	0.927122	0.0533891	unchanged	-0.390828	0.355823	0.613446	unchanged	--	--	--
Zmcp001750	Eleutheroside B1	178180	219640	161620	138620	191650	142920	128210	152300	227620	102280	272120	162870	0.138786	0.652684	0.50133	unchanged	0.183228	0.716947	0.401118	unchanged	0.0804496	0.876828	0.125447	unchanged	-0.241564	0.30102	0.689649	unchanged	--	--	--
pme1286	S-(5'-Adenosy)-L-homocysteine	122920	196760	145810	36449	113410	106880	221090	165570	164760	56122	50319	68502	-0.244401	0.376057	0.783603	unchanged	-0.553418	0.384159	0.900656	unchanged	-1.65627	0.0155289	1.27256	down	-0.858448	0.103015	0.954024	unchanged	5'-deoxyribonucleosides	C00021	Cysteine and methionine metabolism(ko00270);;Biosynthesis of amino acids(ko01230);;Metabolic pathways(ko01100)
pmb2940	1-O-Glucosyl sinapate	28686	9	9	744010	781740	887530	9	47878	48271	593110	1002700	1129100	-1.74416	0.308199	1.14481	unchanged	0.175213	0.591207	0.587539	unchanged	4.82466	0.0313782	1.24057	up	6.3936	0.00196962	1.30721	up	--	C01175	Phenylpropanoid biosynthesis(ko00940)
pmn001423	Roseoside	8499.8	9	9	117630	353680	253650	14833	8951.8	9	88908	200630	255310	-1.48203	0.387369	0.873367	unchanged	-0.412048	0.518691	0.606959	unchanged	4.5172	0.0700213	1.1471	unchanged	6.41128	0.0729107	1.14231	unchanged	--	--	--
Lmzn001582	5'-Glucosyloxyjasmanic acid	33764	38132	49502	75203	45071	36774	26374	30643	26730	41372	28528	50395	0.535635	0.106131	1.5691	unchanged	-0.384629	0.422802	0.774274	unchanged	0.522467	0.190426	0.888736	unchanged	0.371461	0.423393	0.535462	unchanged	--	--	--
Cmjn004337	Benzyl-(2''-O-xylosyl)glucoside	311340	270090	267490	1784400	824550	652100	445650	353380	366260	399950	916780	810730	-0.456989	0.0483912	1.70057	down	-0.616205	0.405065	0.812794	unchanged	0.868443	0.175209	0.93713	unchanged	1.94164	0.149698	0.968048	unchanged	--	--	--
pme3007	Uridine 5'-diphosphate	112430	179560	284560	38011	70203	48643	192670	144480	81078	31718	33178	49896	0.463156	0.433817	0.835166	unchanged	-0.450428	0.288566	0.978493	unchanged	-1.86527	0.0842818	1.12299	unchanged	-1.878	0.10308	1.0615	unchanged	Pyrimidine nucleotides	C00015	Pyrimidine metabolism(ko00240);;Zeatin biosynthesis(ko00908);;Metabolic pathways(ko01100)
pma6625	E-3,4,5'-Trihydroxy-3'-glucosylstilbene	124840	114020	123430	225460	147930	197560	136170	197650	146320	291000	199200	231190	-0.40631	0.171493	1.52528	unchanged	0.337415	0.22914	1.07373	unchanged	0.587324	0.0782341	1.02364	unchanged	0.656219	0.0887244	1.09631	unchanged	--	--	--
N2838	Astringin	21390	20598	10801	27513	21710	36435	9167.5	18695	17212	23975	52028	56532	0.227926	0.599759	0.540549	unchanged	0.629714	0.262118	1.10795	unchanged	1.55599	0.0935311	1.0667	unchanged	0.698351	0.119355	0.941911	unchanged	--	--	--
pmn001394	2,3,5,4'-Tetrahydroxystilbene-2-O-D-glucoside*	9	9	9	770860	788080	869280	172450	270420	284960	301470	678500	763910	-14.7184	0.0205567	1.98572	down	-0.477598	0.246692	1.15036	unchanged	1.26063	0.132823	0.996425	unchanged	16.4566	0.00140275	1.30984	up	--	--	--
Zmhn101746	Tetrahydroxy-stilbene-O-glucoside	668590	965750	641180	457670	540430	827230	800600	686720	857440	413860	482990	397220	-0.043244	0.854754	0.0830796	unchanged	-0.496242	0.251435	1.1888	unchanged	-0.857525	0.00836706	1.25706	down	-0.318039	0.381853	0.570052	unchanged	--	--	--
pmn001399	2,4,6,4'-Tetrahydroxy-stilbene-2-O-D-glucoside*	793070	1091100	639150	449370	464400	911130	789080	940300	827320	553660	400810	343860	-0.0189597	0.942744	0.00519972	unchanged	-0.49116	0.371548	0.943129	unchanged	-0.977626	0.00728394	1.24459	down	-0.467506	0.312988	0.645737	unchanged	--	--	--
Zmhn001746	Piceatannol-3'-O-glucoside	840940	1085600	568830	566310	505940	884060	836130	734650	932100	449430	503150	399380	-0.00433538	0.988633	0.091092	unchanged	-0.533083	0.223507	1.25112	unchanged	-0.888537	0.00922744	1.25135	down	-0.351119	0.400206	0.555213	unchanged	--	--	--
Lmyp005841	Chrysin-7-O-glucoside	149440	138320	112870	289150	335890	409610	117490	165430	165020	259090	169270	242830	-0.161035	0.464299	0.829272	unchanged	-0.62435	0.0564781	1.54543	unchanged	0.583416	0.096449	1.00128	unchanged	1.3688	0.0190968	1.24953	up	--	--	--
pmn001637	Kaempferol-3-O-arabinoside (Juglanin)	97943	124650	149620	15354	42980	47273	68454	81625	88622	13682	29788	95053	0.640924	0.0811045	1.62689	unchanged	0.39142	0.713388	0.409419	unchanged	-0.785079	0.310223	0.748099	unchanged	-1.81742	0.0109426	1.21201	down	--	--	--
Lmyp004617	Pinocembrin-7-O-glucoside (Pinocembroside)	1155900	1398800	1555400	256230	201490	312220	1349000	1298500	1163500	482950	118630	188330	0.109004	0.497545	0.754414	unchanged	0.0369423	0.958845	0.0135471	unchanged	-2.27041	0.00432764	1.29047	down	-2.41636	0.00723782	1.28165	down	--	--	--
Hmcn002743	Lirioresinol A	4844.7	6767.8	6092.3	75403	67998	98353	6472.7	19930	16113	75310	87751	37700	-1.26386	0.172606	1.52387	unchanged	-0.268061	0.489449	0.731591	unchanged	2.23941	0.0640711	1.15863	unchanged	3.77133	0.0143727	1.28066	up	--	--	--
Lmmn003020	Lyoniresinol	29725	24879	17309	1550300	1688100	1806600	30924	108140	151530	804470	2003600	1526400	-2.01468	0.173464	1.51929	unchanged	-0.218999	0.569656	0.582637	unchanged	3.89878	0.0594405	1.18034	unchanged	6.13246	0.00194853	1.30859	up	--	--	--
mws2523	Trehalose 6-phosphate	479920	441960	501790	261760	201420	210300	389160	390260	376180	224050	190860	154660	0.300973	0.0296971	1.85321	up	-0.241762	0.276315	1.03535	unchanged	-1.0207	0.00788156	1.29679	down	-1.07991	0.000639076	1.28374	down	Organooxygen compounds	C00689	Metabolic pathways(ko01100);;Starch and sucrose metabolism(ko00500)
Hmcp005697	γ-Amyrenone	2555.9	2609	5934	10356	21234	22094	9	2339.1	9	12264	20143	15570	2.23533	0.107255	1.42274	unchanged	-0.162149	0.693208	0.400144	unchanged	4.34726	0.0142619	1.26774	up	2.27408	0.0542146	1.15888	unchanged	--	--	--
pmb0864	LysoPE 14:0	26161	27612	37230	17303	21275	32373	21910	27325	19379	8256.6	7295.5	12837	0.407411	0.159441	1.2998	unchanged	-1.32149	0.0733058	1.58295	unchanged	-1.27317	0.0121681	1.23203	down	-0.359091	0.309337	0.636583	unchanged	--	--	--
mad1424	Ditartaroyl-hydroxycoumarin	70468	61753	37390	36090	39650	29189	57653	62656	44473	52736	23575	11789	0.0416711	0.895358	0.18618	unchanged	-0.2522	0.694252	0.438559	unchanged	-0.903345	0.158661	0.913251	unchanged	-0.692816	0.152208	0.951648	unchanged	--	--	--
pmp000436	Taraxerol	9	9	9	222820	414690	577440	9	12713	13828	21068	187940	383860	-9.94154	0.184224	1.51087	unchanged	-1.03511	0.230195	1.08848	unchanged	4.48093	0.213392	0.871386	unchanged	15.4576	0.0584806	1.18478	unchanged	Prenol lipids	C08637	Sesquiterpenoid and triterpenoid biosynthesis(ko00909);;Biosynthesis of secondary metabolites(ko01110)
pme2117	Adenosine 5'-diphosphate	1031200	1045100	567650	461330	451200	311280	663580	1025300	1108000	698130	362250	425220	-0.0811235	0.818614	0.255353	unchanged	0.279666	0.502136	0.67071	unchanged	-0.912773	0.0674885	1.04306	unchanged	-1.11132	0.0835625	1.08756	unchanged	Purine nucleotides	C00008	Purine metabolism(ko00230);;Zeatin biosynthesis(ko00908);;Metabolic pathways(ko01100);;Oxidative phosphorylation(ko00190);;Photosynthesis(ko00195);;Biosynthesis of secondary metabolites(ko01110)
HJAP075	Ergosterol peroxide	9	9	9	26284	51767	50549	9	9	9	9	17339	43138	0	1	0	unchanged	-1.08822	0.215865	1.12021	unchanged	11.1294	0.249018	0.813671	unchanged	12.2176	0.0355098	1.23041	up	--	--	--
Lmhn002574	Caffeoyl(p-Hydroxybenzoyl)tartaric acid	72913	64483	14161	365250	170740	167430	153560	506080	251700	272660	191310	244660	-2.58813	0.133545	1.61145	unchanged	0.0106462	0.981934	0.0265935	unchanged	-0.362957	0.589243	0.410286	unchanged	2.21453	0.0972049	1.0401	unchanged	--	--	--
Lmgp004731	5,7,4'-Trihydroxyisoflavone-7-O-galactoside	473850	614640	1072500	62174	89669	110520	410750	414830	272310	97142	161410	176730	0.976959	0.182875	1.37376	unchanged	0.730386	0.127302	1.37148	unchanged	-1.33471	0.0247493	1.20796	down	-3.04206	0.0718973	1.13556	unchanged	--	--	--
mws0895	Genistein-7-O-Glucoside (Genistin)	66626	92192	50504	193700	352190	419160	41298	86870	85747	334730	527850	552920	-0.0313137	0.940743	0.0914645	unchanged	0.552636	0.192999	1.17791	unchanged	2.7262	0.0240603	1.24943	up	2.20488	0.0594998	1.16608	unchanged	Isoflavonoids	C09126	Isoflavonoid biosynthesis(ko00943)
mws0072	Apigenin-5-O-glucoside	64750	81836	90599	137100	137960	143860	83645	130360	184340	214390	375590	241300	-0.748006	0.200636	1.41031	unchanged	0.98866	0.10997	1.53779	unchanged	1.06132	0.0819399	1.04901	unchanged	0.820662	0.0107819	1.2681	up	--	--	--
mws0919	Kaempferol-3-O-rhamnoside (Afzelin)(Kaempferin)	251720	296220	235670	17275	50162	64896	199650	270030	224300	30213	44562	50726	0.175242	0.338441	0.977457	unchanged	-0.076474	0.892234	0.144399	unchanged	-2.4672	0.00754355	1.29958	down	-2.56596	0.000919911	1.28253	down	--	C16911	Flavone and flavonol biosynthesis(ko00944)
pme3392	Pelargonidin-3-O-glucoside	16688	22356	9	28271	29069	19047	9	9	22847	26357	26195	33913	0.772292	0.62342	0.561523	unchanged	0.178789	0.461038	0.770597	unchanged	1.91898	0.096275	1.06253	unchanged	0.967894	0.196894	0.81971	unchanged	--	C12137	Anthocyanin biosynthesis(ko00942);;Biosynthesis of secondary metabolites(ko01110);;Metabolic pathways(ko01100)
Lmsn002494	Ellagic acid-4-O-Xyloside	100610	123000	86820	469880	353040	748810	103690	136780	129160	642530	361150	380950	-0.251814	0.246269	1.13963	unchanged	-0.182853	0.697076	0.445382	unchanged	1.90535	0.0632442	1.17389	unchanged	2.34001	0.0687638	1.15823	unchanged	--	--	--
mws4183	Quercetin-3-O-arabinoside (Guaijaverin)*	871810	1460500	1795600	327080	798300	993240	995420	1195800	1393300	425770	759480	1414600	0.203632	0.585132	0.572807	unchanged	0.295304	0.674684	0.442452	unchanged	-0.463352	0.380712	0.636742	unchanged	-0.962287	0.122348	0.920831	unchanged	--	--	--
mws2186	Avicularin	1592800	2080700	2404300	325410	807750	1026800	1227300	1764200	1934600	596790	920110	1530400	0.303103	0.294318	0.997691	unchanged	0.496527	0.440818	0.767561	unchanged	-0.692914	0.149634	0.903693	unchanged	-1.49254	0.0146365	1.17581	down	--	--	--
Lmdp003509	Quercetin-3-O-xyloside (Reynoutrin)*	1812800	2357500	2723300	385950	1013700	1270800	1802300	2261700	2220600	661560	1059800	1676000	0.133437	0.548466	0.596543	unchanged	0.347331	0.573312	0.571441	unchanged	-0.887407	0.063221	1.10949	unchanged	-1.36817	0.0195164	1.15158	down	--	--	--
pme1611	Isohemiphloin	1350100	2105400	1388700	549800	1056700	1788700	1486600	1799700	1747600	871920	1384700	1258900	-0.0554181	0.828265	0.178996	unchanged	0.0502415	0.925464	0.0781749	unchanged	-0.517938	0.0606709	1.08117	unchanged	-0.512762	0.337106	0.62364	unchanged	--	--	--
mws1179	Naringenin-7-O-glucoside (Prunin)	5549300	5220700	5151700	4270000	6004700	6846000	5677800	6722600	7175500	8661200	10676000	8090600	-0.298084	0.101835	1.683	unchanged	0.679897	0.034589	1.59062	up	0.48656	0.0584237	1.10783	unchanged	0.104747	0.652476	0.362422	unchanged	--	C09099	Flavonoid biosynthesis(ko00941)
HJN087	Naringenin-4'-O-glucoside	19010000	18425000	21659000	1273200	1518300	1534500	17382000	17765000	20907000	4634800	2036700	2007800	0.0761943	0.535688	0.573986	unchanged	1.00455	0.236801	1.18477	unchanged	-2.69117	0.000500532	1.30526	down	-3.77191	0.0027907	1.30148	down	--	--	--
mws1360	Engeletin	23907	37789	17849	66489	100960	93694	35504	83003	28810	112190	136150	91774	-0.889081	0.316113	1.10285	unchanged	0.381178	0.190077	1.1703	unchanged	1.20709	0.0434598	1.10965	up	1.715	0.0134567	1.21931	up	--	--	--
Lmlp006175	Isosalipurposide (Phlorizin Chalcone)	13265000	12073000	15243000	394070	374060	444810	13771000	12997000	13890000	2262200	506160	311830	-0.00273483	0.980878	0.102941	unchanged	1.34451	0.421338	0.817777	unchanged	-3.72245	0.000544802	1.31952	down	-5.06422	0.00490793	1.29547	down	--	C16406	Flavonoid biosynthesis(ko00941)
Cmzn005251	6-O-Caffeoylarbutin	2673600	3006600	3049400	1572400	1715200	1707700	2541600	2699700	2839200	2523100	2553500	1691800	0.111471	0.220759	1.19299	unchanged	0.438244	0.168256	1.33989	unchanged	-0.25563	0.257687	0.766927	unchanged	-0.805344	0.00407986	1.28577	down	--	--	--
HJN090	Butin-7-O-glucoside	20533000	19056000	22352000	1340300	1345200	1763800	19683000	18305000	17875000	4708300	2593300	1934700	0.149002	0.15694	1.35146	unchanged	1.05374	0.193918	1.26817	unchanged	-2.59651	0.000260853	1.31694	down	-3.79924	0.00205795	1.30181	down	--	--	--
HJN055	Dihydrocharcone-4'-O-glucoside	17197000	15569000	13269000	11440000	11431000	13767000	12171000	13572000	17113000	21246000	23240000	17477000	0.103234	0.601192	0.534123	unchanged	0.758066	0.0230186	1.71991	up	0.53191	0.0477536	1.10437	up	-0.32939	0.0945079	0.967879	unchanged	--	--	--
pmn001521	3-Hydroxy-5-Methylphenol-1-O-(6'-Galloyl)Glucoside	9	4426.5	9	12226	14684	11240	9	9	9	19987	14786	19075	7.36292	0.42265	1.01145	unchanged	0.49721	0.0615242	1.54541	unchanged	10.9617	0.00789354	1.3059	up	3.10159	0.00481539	1.23814	up	--	--	--
Lmhp009187	LysoPE 15:0	23075	20463	35948	15138	14750	26253	24364	19731	16792	14942	7125.4	7567.5	0.384567	0.329299	0.998594	unchanged	-0.921758	0.133822	1.36173	unchanged	-1.03884	0.0371265	1.11588	down	-0.501646	0.27416	0.67905	unchanged	--	--	--
mws1397	Epicatechin gallate*	326710	385950	893710	404200	520340	420070	538380	612300	605030	502890	482760	346630	-0.12825	0.808825	0.352103	unchanged	-0.0132905	0.949838	0.0736811	unchanged	-0.398157	0.0844827	1.03718	unchanged	-0.256616	0.678284	0.299997	unchanged	--	--	--
mws0355	Catechin gallate*	304980	420640	839380	410700	618110	428020	559550	561270	648620	428060	534410	373720	-0.17713	0.717426	0.467819	unchanged	-0.124707	0.650191	0.435429	unchanged	-0.405168	0.0720011	1.03537	unchanged	-0.10333	0.851874	0.136149	unchanged	--	--	--
pme1014	Menatetrenone (Vitamin K2)	167300	228260	159330	148230	176440	141500	134030	175970	160160	169150	173440	173390	0.23905	0.336761	1.04494	unchanged	0.146459	0.259817	1.19221	unchanged	0.134163	0.337712	0.694957	unchanged	-0.251346	0.31225	0.709356	unchanged	--	--	--
pmn001338	Rhein-8-O-glucoside	237600	378430	312790	2806100	1124100	1048800	301640	394040	205470	1823700	779860	374520	0.0436318	0.899103	0.168321	unchanged	-0.741474	0.409185	0.813645	unchanged	1.72454	0.248774	0.839549	unchanged	2.42239	0.142161	0.980605	unchanged	--	--	--
pme2459	Luteolin-7-O-glucoside (Cynaroside)	21455000	23456000	22235000	3574700	10745000	10473000	15189000	17458000	21855000	4428300	9504100	17058000	0.300992	0.155622	1.44363	unchanged	0.321906	0.664061	0.466878	unchanged	-0.814488	0.154387	0.923664	unchanged	-1.43739	0.0213231	1.23513	down	Flavonoids	C03951	Flavone and flavonol biosynthesis(ko00944)
Xmyp005654	Kaempferol-4'-O-glucoside	21249000	25303000	24666000	3795000	11101000	11050000	15465000	20794000	23178000	5432400	10804000	19639000	0.260881	0.225425	1.18675	unchanged	0.467483	0.536805	0.646847	unchanged	-0.728366	0.192011	0.864225	unchanged	-1.45673	0.0116768	1.22882	down	--	--	--
Lmlp003531	Luteolin-3'-O-glucoside*	23266000	26289000	28421000	3933000	14743000	17786000	19805000	22835000	27369000	6800200	17165000	30994000	0.15549	0.381358	0.858942	unchanged	0.591967	0.501137	0.693138	unchanged	-0.349179	0.554831	0.448586	unchanged	-1.09664	0.0677688	1.08863	unchanged	--	--	--
Hmpp003270	Luteolin-4'-O-glucoside*	21987000	25592000	26863000	3873300	15074000	18860000	20075000	22723000	26727000	6574000	16352000	32429000	0.098585	0.538467	0.610528	unchanged	0.550049	0.54927	0.622648	unchanged	-0.328818	0.599208	0.406936	unchanged	-0.977452	0.101669	1.02156	unchanged	--	--	--
mws2209	Kaempferol-3-O-glucoside (Astragalin)*	21150000	24403000	29425000	3700200	15041000	18747000	19979000	24250000	27396000	7007200	17577000	33137000	0.0660041	0.746733	0.271508	unchanged	0.622665	0.496705	0.699336	unchanged	-0.311362	0.608993	0.395556	unchanged	-1.00003	0.0913594	0.997928	unchanged	Flavonoids	C12249	Biosynthesis of secondary metabolites(ko01110);;Flavone and flavonol biosynthesis(ko00944)
mws0913	Kaempferol-3-O-galactoside (Trifolin)*	2743900	2597100	2711200	364040	1106900	1269800	1791600	2058400	2956700	593160	1191700	2284800	0.242427	0.359777	0.975359	unchanged	0.570343	0.490036	0.713703	unchanged	-0.742047	0.215161	0.808685	unchanged	-1.55482	0.0216579	1.23907	down	--	C12626	Flavone and flavonol biosynthesis(ko00944)
Zmhn001905	HydroxyAloe-emodin-8-O-glucoside	2240600	2511600	2508400	349230	1242500	1109600	1413900	1640200	2304700	519160	1141500	2100500	0.438179	0.130097	1.49974	unchanged	0.477508	0.554131	0.6236	unchanged	-0.510732	0.386105	0.608676	unchanged	-1.42642	0.023263	1.21887	down	--	--	--
pmb0550	Cyanidin-3-O-glucoside (Kuromanin)*	18509000	16298000	34543000	410040	493250	213480	22073000	25463000	23044000	1620800	260280	157310	-0.0253635	0.950058	0.166669	unchanged	0.868098	0.583503	0.5547	unchanged	-5.11376	0.000358904	1.32344	down	-5.95649	0.05832	1.1653	unchanged	Flavonoids	C08604	Anthocyanin biosynthesis(ko00942)
pmn001640	Myricetin-3-O-arabinoside	76797	96314	44577	144920	139170	134420	50002	68609	102000	111730	274140	163430	-0.0192428	0.965904	0.0209922	unchanged	0.392332	0.458955	0.796782	unchanged	1.31609	0.139573	0.988597	unchanged	0.943	0.0425202	1.1812	up	--	--	--
mws0057	Eriodictyol-7-O-glucoside	32295	39699	35772	38514	33385	36990	36154	27241	24474	21470	39644	46431	0.294476	0.197793	1.37672	unchanged	-0.0179178	0.958013	0.0242739	unchanged	0.291514	0.48709	0.475062	unchanged	0.0149561	0.894169	0.0720723	unchanged	--	--	--
HJN086	Eriodictyol-3'-O-glucoside	2988900	3572200	3609100	1783100	2927900	3136800	3054900	3371800	3630300	3104900	4034200	4024900	0.016148	0.892201	0.122927	unchanged	0.508494	0.107687	1.38617	unchanged	0.150654	0.367784	0.614938	unchanged	-0.373988	0.199638	0.824451	unchanged	--	--	--
Lmlp005236	Dihydrokaempferol-3-O-glucoside	641310	823440	759520	136930	386190	333860	500320	651340	782990	190530	349570	616320	0.201259	0.386658	0.882341	unchanged	0.432332	0.537864	0.647762	unchanged	-0.742407	0.16708	0.886371	unchanged	-1.376	0.0104752	1.21416	down	--	--	--
Lmmn004625	Dihydrokaempferol-7-O-glucoside	3256900	3174900	3638200	1717300	2960000	2796400	2736000	3877200	3108800	2698100	3872100	3501100	0.0507386	0.773625	0.202186	unchanged	0.430355	0.173197	1.22434	unchanged	0.0509249	0.82123	0.150951	unchanged	-0.430169	0.145264	0.930003	unchanged	--	--	--
Li512113	Maleoyl-caffeoylquinic acid	16457	24630	23017	20419	26422	18745	31833	16334	26853	27399	10578	18999	-0.226861	0.53353	0.568864	unchanged	-0.203034	0.632562	0.487826	unchanged	-0.396921	0.418166	0.543139	unchanged	0.0329735	0.892084	0.0644657	unchanged	--	--	--
pmn001416	Catechin-(7,8-bc)-4α-(3,4-dihydroxyphenyl)-dihydro-2-(3H)-one*	28014000	39941000	37811000	8731500	10168000	12897000	29589000	37181000	27310000	8801300	16134000	17484000	0.168916	0.458448	0.784874	unchanged	0.415853	0.323545	0.989631	unchanged	-1.14917	0.0131191	1.21329	down	-1.73394	0.0142088	1.25369	down	--	--	--
pmn001415	Catechin-(7,8-bc)-4β-(3,4-dihydroxyphenyl)-dihydro-2-(3H)-one*	10700000	10325000	7924100	2925700	3652000	3895600	8971700	9474300	10399000	3664700	5569500	8102400	0.00519723	0.973658	0.0640406	unchanged	0.727105	0.21294	1.26958	unchanged	-0.7345	0.0844962	1.09789	unchanged	-1.4668	0.0124733	1.25464	down	--	--	--
HJN041	Epicatechin glucoside	31720	51997	64749	64846	100710	95691	39749	64570	36310	102190	161280	182450	0.0782384	0.851773	0.155878	unchanged	0.77137	0.108021	1.45987	unchanged	1.66489	0.038524	1.17773	up	0.815282	0.0650609	1.03563	unchanged	--	--	--
Hmpn005101	Sieboldin	547050	640100	617420	449200	429290	395680	595270	524790	465800	373890	488250	707090	0.18639	0.199434	1.33376	unchanged	0.300499	0.420754	0.88314	unchanged	-0.0152086	0.961598	0.0622168	unchanged	-0.502097	0.0104689	1.24528	down	--	--	--
pmb0876	LysoPE 16:0	5408500	5932300	5892300	9431200	14440000	20412000	3187300	5685400	4483600	4283300	5008700	6144500	0.367662	0.210723	1.27418	unchanged	-1.52041	0.0898796	1.58999	unchanged	0.208825	0.488045	0.457311	unchanged	1.36158	0.10438	1.09081	unchanged	--	--	--
pmn001700	24,30-Dihydroxy-12(13)-enolupinol	36858	74606	101050	290660	235400	473200	102770	177300	110860	92444	192780	236640	-0.879352	0.122957	1.48221	unchanged	-0.937186	0.145751	1.32302	unchanged	0.416764	0.434497	0.52256	unchanged	2.2333	0.0594815	1.15554	unchanged	--	--	--
mad2085	Caffeoyl-p-coumaroyltartaric acid	105210	88518	71865	128210	112250	150240	88950	108780	148950	110180	177360	122230	-0.384387	0.268888	1.17405	unchanged	0.0687531	0.803482	0.238831	unchanged	0.24121	0.483381	0.496796	unchanged	0.556844	0.0473225	1.08876	up	--	--	--
mws2220	Gallocatechin 3-O-gallate*	7467700	8149500	7802200	2680600	2362900	2063600	11315000	6560600	8959300	2795400	2458100	1930800	-0.196406	0.494924	0.670641	unchanged	0.0155866	0.937902	0.0638891	unchanged	-1.90119	0.0374487	1.21808	down	-1.72037	3.62172e-05	1.30877	down	--	--	--
pmb2654	Anthranilate-1-O-Sophoroside	179500	161840	592990	128360	183300	122450	178090	116500	111500	137720	164970	765990	1.20213	0.337256	1.02233	unchanged	1.2997	0.410745	0.900929	unchanged	1.39596	0.394092	0.602129	unchanged	-1.10587	0.357942	0.657597	unchanged	--	--	--
mws4167	Luteolin-7-O-glucuronide	3470000	4325400	4518900	631250	1380500	1877200	3099900	3853200	3517100	842240	1596700	2249600	0.234046	0.198919	1.2329	unchanged	0.269758	0.650444	0.463507	unchanged	-1.15908	0.0240144	1.20871	down	-1.66288	0.00459826	1.23452	down	--	C03515	Flavone and flavonol biosynthesis(ko00944)
pmb2999	Chrysoeriol-5-O-glucoside	135630	126720	132660	347510	315380	276020	119890	116090	105540	186420	368970	469230	0.209919	0.0326373	1.77355	up	0.12603	0.766449	0.357499	unchanged	1.58505	0.110276	1.06277	unchanged	1.2491	0.0117488	1.27045	up	--	--	--
pmp000579	Diosmetin-7-O-galactoside	683360	996400	2082900	160370	203390	245430	620170	791900	497130	135200	232690	279660	0.978785	0.280617	1.13877	unchanged	0.0880993	0.81049	0.263428	unchanged	-1.5599	0.022735	1.21987	down	-2.62679	0.130959	1.01726	unchanged	--	--	--
pmf0203	Peonidin-3-O-glucoside	10150000	10339000	23621000	1353100	1053200	602980	16967000	20607000	23454000	4330200	570070	423200	-0.468366	0.336748	1.10979	unchanged	0.822949	0.609411	0.51394	unchanged	-3.51903	0.00205396	1.28809	down	-3.87362	0.091262	1.09521	unchanged	Flavonoids	C12141	Anthocyanin biosynthesis(ko00942)
Hmdn001667	Ellagic acid-4-O-glucoside	41063	77705	37820	181790	514560	259470	253440	257410	139740	559260	135930	411050	-2.05477	0.039763	1.80286	down	0.210854	0.769791	0.302331	unchanged	0.765844	0.345846	0.659084	unchanged	2.60977	0.115477	1.03859	unchanged	--	--	--
mws0091	Quercetin-3-O-glucoside (Isoquercitrin)*	6538500	6613100	15474000	10337000	6651600	7178300	6957000	8997700	9237900	6603800	8095200	9715100	0.184306	0.740395	0.285215	unchanged	0.0146822	0.957849	0.0783051	unchanged	-0.0452854	0.833515	0.165183	unchanged	-0.244274	0.676855	0.298504	unchanged	Flavonoids	C05623	Biosynthesis of secondary metabolites(ko01110);;Flavone and flavonol biosynthesis(ko00944);;Metabolic pathways(ko01100)
mws0856	Spiraeoside	3723700	5958500	7591200	8728600	3411600	2963700	3623700	6081900	5157300	4382300	3397400	5913900	0.216836	0.583849	0.529199	unchanged	-0.141419	0.83063	0.204247	unchanged	-0.118214	0.723	0.272367	unchanged	-0.193631	0.758455	0.242391	unchanged	--	--	--
Hmcn001884	6-Hydroxyluteolin 5-glucoside	232170	297940	115690	154610	127330	172860	140130	173020	216150	176620	258670	191570	0.287002	0.554374	0.711555	unchanged	0.462911	0.136873	1.33549	unchanged	0.244058	0.387358	0.596429	unchanged	-0.505855	0.354605	0.666213	unchanged	--	--	--
Lmdp003286	Isohyperoside*	4767200	5885200	7484200	1909700	3082500	4201400	4988900	5968400	6531100	2472800	3771700	5762700	0.0525057	0.826444	0.173469	unchanged	0.385198	0.470508	0.724116	unchanged	-0.542499	0.187423	0.883882	unchanged	-0.980202	0.045894	1.06798	down	--	--	--
pmp001309	6-Hydroxykaempferol-7-O-glucoside	596400	575930	632460	190500	394870	366140	549670	674400	687660	419760	390170	406550	-0.0830478	0.51164	0.842631	unchanged	0.354422	0.300122	1.06996	unchanged	-0.652166	0.0302727	1.23958	down	-0.92354	0.0396803	1.17923	down	--	--	--
Lmzp002365	Hesperetin-7-O-glucoside	3374500	3420300	3087500	1395300	2079300	2434700	2937800	4015000	4695300	2904000	3293900	2962100	-0.237176	0.368977	1.05892	unchanged	0.63236	0.0555987	1.61327	unchanged	-0.346675	0.243024	0.814925	unchanged	-0.74186	0.0378238	1.16701	down	--	C16422	Flavonoid biosynthesis(ko00941)
Xmsn002700	Taxifolin-3'-O-glucoside	78473	68980	39837	60297	81174	118410	83070	99454	93739	123620	141440	132900	-0.560768	0.110545	1.55222	unchanged	0.614772	0.1032	1.48578	unchanged	0.526581	0.00456159	1.25563	up	0.472577	0.312973	0.689232	unchanged	--	--	--
pmd0130	LysoPC 14:0	59425	60752	105140	36486	47668	72574	47664	54856	54068	21944	20567	28914	0.524983	0.265339	1.16096	unchanged	-1.13376	0.10935	1.51919	unchanged	-1.13247	0.00126342	1.29713	down	-0.523693	0.289191	0.668568	unchanged	--	--	--
HJAP154	Galloylisorhamnetin	154680	160690	77723	115860	31838	19964	355620	449210	133820	66048	82776	119920	-1.25572	0.184426	1.37917	unchanged	0.680677	0.395514	0.865798	unchanged	-1.80435	0.135898	1.02629	unchanged	-1.22931	0.136757	0.912845	unchanged	--	--	--
Hmmp002121	Isorhamnetin-3-O-gallate	136810	118700	176120	83137	40389	31259	246640	427670	200390	55802	63680	104760	-1.01899	0.160731	1.52108	unchanged	0.534791	0.353045	0.913817	unchanged	-1.96373	0.0826368	1.12364	unchanged	-1.47953	0.0167801	1.17362	down	--	--	--
Hmjn008136	Camaldulenic acid	7373.3	10030	17190	34407	33589	54690	12806	12410	9001.5	29052	32102	48767	0.0157583	0.971259	0.012001	unchanged	-0.158504	0.669027	0.434547	unchanged	1.68366	0.049471	1.17785	up	1.82641	0.0357702	1.18235	up	--	--	--
pmn001705	3,24-Dihydroxy-17,21-semiacetal-12(13)oleanolic fruit	410870	732040	1578600	236730	163290	214870	915300	723890	456620	429400	177040	228130	0.376899	0.620838	0.531673	unchanged	0.440705	0.445265	0.757436	unchanged	-1.3284	0.066554	1.07674	unchanged	-2.14601	0.180854	0.929651	unchanged	--	--	--
pmn001706	2-Hydroxyoleanolic acid	459360	803130	1738400	282380	161640	180260	979590	793810	494860	497410	227910	253240	0.403804	0.598149	0.565399	unchanged	0.648467	0.304573	0.986818	unchanged	-1.21285	0.0727959	1.05677	unchanged	-2.26513	0.172772	0.942354	unchanged	--	--	--
pmb1912	10-Formyltetrahydrofuran	475620	517560	671310	206340	202430	256120	524000	547610	513100	247740	198900	185050	0.0708613	0.700405	0.380984	unchanged	-0.0738989	0.689062	0.455294	unchanged	-1.32693	0.000609522	1.31627	down	-1.32389	0.0232184	1.22456	down	Pteridines and derivatives	C00234	One carbon pool by folate(ko00670);;Metabolic pathways(ko01100);;Aminoacyl-tRNA biosynthesis(ko00970);;Carbon metabolism(ko01200)
pmp000191	6''-O-Acetylgenistin	9921	7625.5	15984	3844.4	3475.7	5476.5	5321	5014	3815.1	2067.2	2962.5	3513.2	1.24466	0.117785	1.55401	unchanged	-0.582963	0.139096	1.31923	unchanged	-0.728014	0.0403923	1.11864	down	-1.38971	0.101667	1.03885	unchanged	--	--	--
pmp000581	Apigenin-7-O-(6''-acetyl)glucoside	8871.9	5718.1	15775	4205	5124.5	4438.2	4821.2	7859	6039.2	9	9	4798.1	0.697875	0.320407	0.982616	unchanged	-1.51535	0.199655	1.25733	unchanged	-1.9586	0.0814676	1.06303	unchanged	-1.14112	0.202598	0.88036	unchanged	--	--	--
Lmhp008801	LysoPE 18:3	913790	1165400	1279300	1413800	1715000	3009900	602860	1020800	767980	524560	841290	835690	0.489812	0.119454	1.38709	unchanged	-1.47942	0.109686	1.52789	unchanged	-0.119487	0.713356	0.271055	unchanged	0.87012	0.194468	0.913877	unchanged	--	--	--
pmb0545	Rosinidin-3-O-glucoside	47124	34281	37435	9	27025	26819	37979	35600	21011	24741	24744	9	0.329261	0.291329	1.06611	unchanged	-0.121773	0.910863	0.140947	unchanged	-0.934434	0.21184	0.795157	unchanged	-1.14192	0.12253	0.952638	unchanged	--	--	--
pmb0881	LysoPE 18:2	2550800	2890600	2524800	2104800	2378900	2940000	1520100	2243100	2205200	992570	831300	855590	0.416547	0.0866722	1.57518	unchanged	-1.4702	0.0198507	1.82116	down	-1.1554	0.0379465	1.21694	down	-0.101753	0.556417	0.392672	unchanged	--	--	--
Zmhn004909	3,4-Digalloylshikimic acid	227490	274030	141590	86768	30476	9	376600	189180	286590	76889	19705	9	-0.406414	0.359568	0.823995	unchanged	-0.279485	0.850882	0.197849	unchanged	-3.14134	0.0287745	1.19842	down	-2.45544	0.0253786	1.17316	down	--	--	--
Hmjp003123	Quercetin-5-O-glucuronide	32399000	38075000	36600000	9615600	14798000	18098000	32194000	36107000	35401000	14003000	15503000	18808000	0.0461645	0.621148	0.52383	unchanged	0.184585	0.543006	0.608442	unchanged	-1.10193	0.000660242	1.30725	down	-1.33268	0.00310775	1.25918	down	--	--	--
Lmjp002906	Rhamnetin-3-O-Glucoside	3101200	4673200	3155300	1680600	1941700	1627100	3094500	4157000	2374600	816330	815890	1174700	0.18323	0.583907	0.630881	unchanged	-0.903165	0.00688546	1.7565	down	-1.77796	0.0421349	1.21374	down	-1.05803	0.062106	1.16133	unchanged	--	--	--
Hmcp002207	Isorhamnetin-7-O-glucoside (Brassicin)	16929000	22719000	41996000	4912900	6600000	7216600	20096000	21395000	13848000	3216100	6144900	9417800	0.56105	0.368053	0.947968	unchanged	0.00379249	0.993786	0.0378569	unchanged	-1.55919	0.0163005	1.20894	down	-2.12403	0.108332	1.05858	unchanged	--	--	--
Lmyp004444	Tricin-4'-methylether-3'-O-glucoside	14433000	22665000	42136000	5038100	6458300	6421200	19178000	20517000	13267000	3468500	6067000	9206600	0.581162	0.399611	0.898565	unchanged	0.0649052	0.886152	0.186619	unchanged	-1.49867	0.017324	1.20689	down	-2.14474	0.13014	1.02068	unchanged	--	--	--
Lmnn002886	1'-O-(3,4-Dihydroxyphenethyl)-O-caffeoyl-glucoside	57434000	58052000	67754000	25779000	41628000	44260000	55756000	71264000	62338000	30888000	41876000	44160000	-0.0473819	0.735616	0.482111	unchanged	0.0663682	0.817906	0.24343	unchanged	-0.695545	0.016806	1.1946	down	-0.714532	0.0335463	1.13119	down	--	--	--
mws1454	Persicoside	506270	413270	449070	228250	215620	199600	400460	549840	703720	388380	432210	124960	-0.273265	0.393026	1.0229	unchanged	0.555281	0.404134	0.853946	unchanged	-0.806751	0.14378	0.873484	unchanged	-1.08877	0.00782505	1.27289	down	--	--	--
mws0289	LysoPE 18:1	241610	320530	361730	252000	277050	371080	176970	296420	217480	104830	66320	97660	0.419276	0.193293	1.20412	unchanged	-1.74355	0.0201249	1.79743	down	-1.36183	0.0452288	1.18304	down	-0.0375565	0.883203	0.0843842	unchanged	--	--	--
pmb2260	LysoPC 15:1	18406	18059	31532	12134	23660	26702	14931	20266	16518	10086	6818.3	9081.5	0.394888	0.347209	0.932011	unchanged	-1.26604	0.105074	1.53166	unchanged	-0.992859	0.0152565	1.22611	down	-0.121707	0.784577	0.163863	unchanged	--	--	--
Lmpp003465	Myricetin-3-O-glucoside	20847000	22326000	13716000	25490000	25831000	23680000	13889000	19376000	21535000	29646000	37095000	29054000	0.0539738	0.852189	0.207066	unchanged	0.353041	0.107598	1.50788	unchanged	0.805774	0.0171278	1.19522	up	0.39876	0.144149	0.957182	unchanged	--	--	--
Lmtp003948	3',5',5,7-Tetrahydroxy-4'-methoxyflavanone-3'-O-glucoside	21260000	23017000	13760000	27303000	27397000	25307000	15547000	18869000	24970000	28957000	39974000	31640000	-0.0331499	0.91504	0.0971397	unchanged	0.330016	0.170231	1.36203	unchanged	0.76002	0.0350424	1.13445	up	0.463153	0.11605	1.01235	unchanged	--	--	--
pmb2319	LysoPC 15:0	39331	39832	79327	30385	39644	72469	40969	46150	37312	33694	16617	29169	0.349046	0.483379	0.720849	unchanged	-0.842278	0.236592	1.18318	unchanged	-0.646682	0.0803439	1.06796	unchanged	-0.15345	0.786453	0.157703	unchanged	--	--	--
Lmhn000921	3,4,5,3',4',5'-Hexahydroxydiphenoyl Acid-glucose	19690	25785	21022	25306	62682	81437	21522	20473	17240	90288	46123	61485	0.166839	0.35011	1.06625	unchanged	0.224096	0.675578	0.387337	unchanged	1.74022	0.068883	1.15788	unchanged	1.34929	0.171595	0.961499	unchanged	--	--	--
pmn001628	4,6-(S)-Hexahydroxydiphenoyl-D-glucose	30416	34258	27868	69509	234540	206640	27707	41716	27239	214300	268760	489650	-0.0628406	0.807645	0.29868	unchanged	0.929565	0.207587	1.19432	unchanged	3.33099	0.0735502	1.13681	unchanged	2.46426	0.11167	1.06823	unchanged	--	--	--
HJN104	Dihydromyricetin-3-O-glucoside	43496	41711	69275	60194	60435	72567	49865	47346	74087	27600	48186	102080	-0.14907	0.672963	0.518971	unchanged	-0.119274	0.840787	0.184021	unchanged	0.0542825	0.933339	0.0416187	unchanged	0.322626	0.285028	0.740349	unchanged	--	--	--
pmb3066	5-O-p-Coumaroylshikimic acid O-glucoside	403240	372570	279370	296800	336190	318920	309760	363800	402970	462470	652440	436040	-0.0288994	0.885263	0.165692	unchanged	0.704255	0.0955957	1.55889	unchanged	0.526764	0.133144	0.989975	unchanged	-0.148592	0.457188	0.528043	unchanged	--	--	--
Lmfn000797	2,3-Di-O-Galloyl-D-Glucose	65136	72157	123960	146200	371750	220390	90894	69502	80384	221130	230370	113360	0.117732	0.75494	0.324717	unchanged	-0.386392	0.500813	0.667625	unchanged	1.23018	0.098898	1.10401	unchanged	1.49884	0.130218	0.990927	unchanged	--	--	--
Li512114	Corosolic Acid Methyl Ester	2532	3540.4	3764.4	10787	12309	18196	4050.5	6505.6	4454.4	8560.8	9545.3	14117	-0.609711	0.137235	1.49944	unchanged	-0.357767	0.350338	0.90082	unchanged	1.10212	0.0611736	1.09628	unchanged	2.0696	0.04016	1.21451	up	--	--	--
Lmmn000214	Solatriose	122690	215990	535980	43028	56059	29422	448260	219710	88436	101450	66975	297780	0.209562	0.821615	0.260019	unchanged	1.8591	0.257032	1.19404	unchanged	-0.698196	0.494999	0.492634	unchanged	-2.76685	0.184788	0.923279	unchanged	--	--	--
pmn001527	Di-O-galloyl Methyl gallate	9	9	2142.1	5328.2	9960.7	12933	9	4238.4	1798.1	6249.6	9378.3	8619.7	-1.48476	0.424112	0.957672	unchanged	-0.218973	0.623972	0.51486	unchanged	2.00391	0.0194176	1.18002	up	3.70765	0.0481858	1.17146	up	--	--	--
Hmjn003948	Madasiatic acid	5387.6	13190	7267.4	32379	73815	107550	11440	8771.2	9133.6	40334	52360	124920	-0.18322	0.677807	0.335143	unchanged	0.0258875	0.971794	0.0467481	unchanged	2.89059	0.140621	0.998417	unchanged	3.04793	0.100631	1.09216	unchanged	--	--	--
Lmmn003398	Kaempferol-3-O-(6''-acetyl)glucoside*	1244600	1126900	2525600	74992	144910	142160	1131200	824790	532600	57167	161900	435480	0.976599	0.207553	1.27374	unchanged	0.85426	0.480168	0.773458	unchanged	-1.92676	0.0500351	1.11397	unchanged	-3.75762	0.0773211	1.12185	unchanged	--	--	--
Lmmp003903	Kaempferol-3-O-(2''-acetyl)glucoside*	5189600	6147000	9069100	421720	1607500	2269200	3876400	4994400	5801700	585370	1705300	3356300	0.475857	0.240005	1.14838	unchanged	0.393671	0.670212	0.447659	unchanged	-1.37757	0.0434138	1.12268	down	-2.24709	0.0282039	1.17604	down	--	--	--
Lmtp004915	3,5-Dihydroxy-3',4'-diacetoxylstilbene-3-O-glucoside	76831	82778	51238	37735	19208	32764	73150	100000	78358	53640	48148	32591	-0.254408	0.347335	0.95204	unchanged	0.583015	0.151774	1.22488	unchanged	-0.904297	0.0220719	1.171	down	-1.2329	0.032818	1.15185	down	--	--	--
Lmpp003059	Cyanidin-3-O-(6''-O-acetyl)glucoside	545350	690510	1177800	9	9	9	821130	758240	474810	69766	9	9	0.23266	0.620756	0.516929	unchanged	11.3357	0.42265	0.818685	unchanged	-4.87952	0.0209206	1.26576	down	-16.4479	0.0521382	1.18322	unchanged	--	--	--
pmb0863	LysoPC 16:2(2n isomer)	13187	13816	14019	13950	16365	20245	9975.5	10380	13022	10678	5079	5897.7	0.297522	0.108223	1.59044	unchanged	-1.22332	0.019096	1.7009	down	-0.624196	0.141434	0.922376	unchanged	0.301599	0.223421	0.87951	unchanged	--	--	--
pmb0736	Tricin-7-O-Glucoside*	45343	33748	35340	115670	73028	58746	20317	54648	56280	75570	155110	61067	-0.197785	0.686294	0.562858	unchanged	0.237616	0.690343	0.407904	unchanged	1.15246	0.200724	0.876289	unchanged	1.11262	0.11636	1.01419	unchanged	--	--	--
pmp001270	LysoPC 16:1	127710	136330	182340	98455	103990	140510	102690	103200	125770	39806	39486	42039	0.428567	0.139199	1.41724	unchanged	-1.49907	0.0300509	1.7998	down	-1.45076	0.0109114	1.29621	down	-0.380253	0.188108	0.800703	unchanged	--	--	--
Hmlp002821	Myricetin-3-O-glucuronide	1363900	1638400	948670	587850	535830	671780	1230600	1484100	1272000	399590	687810	532620	-0.0129882	0.959857	0.00592628	unchanged	-0.148342	0.573058	0.577427	unchanged	-1.29918	0.00235274	1.27775	down	-1.13785	0.0647445	1.1449	unchanged	--	--	--
HJAP005	Laricitrin-3-O-glucoside	273330	245690	354010	638710	300580	230410	224200	266680	275190	236030	302580	252330	0.188555	0.398811	0.791997	unchanged	-0.564498	0.422491	0.827444	unchanged	0.046092	0.762172	0.22528	unchanged	0.422035	0.518573	0.443538	unchanged	--	--	--
Zmln000668	Monogalloyl-diglucose	45419	68801	73485	43439	33624	51862	127000	126720	95773	36745	43138	57410	-0.896796	0.017266	1.80692	down	0.090726	0.747303	0.322581	unchanged	-1.34801	0.00788363	1.26682	down	-0.541935	0.140899	0.910139	unchanged	--	--	--
pmb0855	LysoPC 16:0	11361000	9625700	14776000	23517000	31219000	49882000	7264700	11619000	12572000	11672000	12262000	16177000	0.185134	0.554371	0.496818	unchanged	-1.38306	0.106522	1.54318	unchanged	0.350676	0.253997	0.724899	unchanged	1.5486	0.0942819	1.09863	unchanged	--	--	--
Lmhn003799	Feruloylferuloyltartaric acid	43551	26314	23423	49179	14380	11606	32983	22047	32613	20768	15009	11226	0.0900526	0.810731	0.278479	unchanged	-0.677308	0.521531	0.670556	unchanged	-0.898886	0.0436641	1.09161	down	-0.31163	0.687431	0.298094	unchanged	--	--	--
Lmhp010040	LysoPE 20:3	13329	17810	18964	7605.1	6706.2	10302	9307.8	13888	11549	3547.5	2316.3	2276.5	0.5281	0.0818599	1.52608	unchanged	-1.59628	0.0247272	1.76988	down	-2.09364	0.0147781	1.26991	down	-1.02546	0.0197498	1.1807	down	--	--	--
pme2125	Raffinose*	79203	46124	110670	98818	188940	237140	82906	81620	107110	266060	142300	672980	-0.202906	0.604373	0.672359	unchanged	1.04271	0.367137	0.948059	unchanged	1.99307	0.234029	0.833454	unchanged	1.15327	0.125843	0.986876	unchanged	Organooxygen compounds	C00492	Galactose metabolism(ko00052);;ABC transporters(ko02010)
Smpp002603	Peonidin-3-O-(6''-O-Acetyl)glucoside	1502400	906590	2056000	56023	65933	41749	1565200	1752100	1024700	309770	36847	17133	0.0402972	0.923484	0.0178541	unchanged	1.15185	0.553567	0.600867	unchanged	-3.57734	0.0146169	1.25469	down	-4.76949	0.0495677	1.18113	down	--	--	--
Zmsp004363	Quercetin-3-O-(6''-acetyl)glucoside	18531000	22637000	34126000	2566200	8262500	11924000	18064000	20981000	22928000	4149000	9039900	14330000	0.280895	0.44562	0.78248	unchanged	0.274385	0.712086	0.380946	unchanged	-1.17122	0.0415342	1.16459	down	-1.7265	0.0432196	1.10676	down	--	--	--
pmb3045	Tricin-7-O-Glucuronide	38689	49065	22410	32097	19775	34933	33105	42963	43693	50142	25770	43581	-0.120505	0.733094	0.328432	unchanged	0.461076	0.286893	0.986762	unchanged	-0.00323207	0.991871	0.0176532	unchanged	-0.343803	0.447791	0.523234	unchanged	--	--	--
Hmln002199	Quercetin-3-O-(6''-acetyl)galactoside	3598500	4245000	6593200	436410	580280	504860	2966300	2755700	2985400	442120	713860	794350	0.729427	0.169866	1.44241	unchanged	0.358177	0.312302	1.04039	unchanged	-2.15852	0.00014428	1.3211	down	-3.24613	0.0416237	1.2064	down	--	--	--
Lmhp009590	LysoPC 17:1	15889	14539	11362	70785	94327	193670	7539.1	11999	12389	27538	45779	38946	0.388376	0.186319	1.2374	unchanged	-1.67622	0.158383	1.41691	unchanged	1.81403	0.0292569	1.22854	up	3.10188	0.106818	1.08842	unchanged	--	--	--
Lmtn002916	Mearnsetin-3-O-glucuronide	728870	710700	965460	535130	394020	468630	746720	716180	532490	168380	420840	317400	0.269384	0.269282	1.07732	unchanged	-0.624567	0.142092	1.31795	unchanged	-1.1381	0.0219343	1.17006	down	-0.782918	0.0365414	1.14776	down	--	--	--
pmb2406	LysoPC 17:0	27981	27431	42010	90268	115080	286370	22976	36891	33648	39178	43079	88142	0.0590498	0.84786	0.0833999	unchanged	-1.52891	0.219854	1.24572	unchanged	0.865647	0.240354	0.800193	unchanged	2.33551	0.165929	0.980027	unchanged	--	--	--
Lmhp009773	1-α-Linolenoyl-glycerol-3-O-glucoside	56061	46294	61352	59105	47963	46025	39834	43277	31377	26707	22104	31031	0.51592	0.0465416	1.63019	up	-0.939189	0.0110832	1.75704	down	-0.519977	0.0631725	1.07721	unchanged	-0.0967077	0.587606	0.371853	unchanged	--	--	--
Zmhn000785	Di-O-Glucosylquinic acid	565060	692380	1231800	132300	140770	157540	879450	523610	189710	88699	176310	402830	0.644167	0.354132	0.958768	unchanged	0.633119	0.487349	0.768838	unchanged	-1.25397	0.260404	0.77843	unchanged	-2.53125	0.0782099	1.12405	unchanged	--	--	--
Lmhp010573	1-Linoleoylglycerol-3-O-glucoside	2403	1611.3	9052.8	12418	8501.5	7660.3	3211.5	2075.4	1648.5	5101.8	4085.5	8520.1	0.913888	0.479314	0.74219	unchanged	-0.690643	0.142787	1.25628	unchanged	1.3523	0.103244	1.02421	unchanged	1.12906	0.150074	0.888475	unchanged	--	--	--
pmb0854	LysoPC 18:3	3356400	4356200	4851800	6060900	8346400	17685000	2432000	3298200	3379000	2239900	2875100	4732900	0.463946	0.105955	1.45897	unchanged	-1.70434	0.167621	1.3768	unchanged	0.112492	0.782729	0.176367	unchanged	1.35289	0.20711	0.907159	unchanged	--	--	--
Hmbn002692	6'-O-Feruloyl-D-sucrose	174130	226720	404950	67481	98660	48149	483380	263290	255870	71899	31712	89682	-0.315166	0.556205	0.585901	unchanged	-0.148775	0.772541	0.252732	unchanged	-2.3748	0.0621547	1.15921	unchanged	-1.91086	0.100122	1.0639	unchanged	--	--	--
pmp001273	LysoPC 18:2	12325000	12422000	14187000	8571900	10323000	14156000	8655700	10785000	11151000	5239500	3721300	3864300	0.34789	0.0511162	1.5958	unchanged	-1.36572	0.0455728	1.71037	down	-1.25417	0.00534036	1.26784	down	-0.236341	0.358972	0.607326	unchanged	--	--	--
Li512111	Isorhamnetin-3-O-(6''-acetylglucoside)	726660	863310	2922100	189930	140290	154020	1101600	690740	548980	108510	174880	219690	0.946467	0.416738	0.867382	unchanged	0.0550656	0.871669	0.199894	unchanged	-2.21846	0.0611001	1.16834	unchanged	-3.22	0.199187	0.89628	unchanged	--	--	--
pmp000682	Matairesinol-4'-O-glucoside (Matairesinoside)	260160	331850	283850	1051000	1052400	974180	270660	259280	197690	671360	1234200	1580300	0.267495	0.186092	1.34933	unchanged	0.179718	0.659101	0.511397	unchanged	2.26024	0.0728673	1.1401	unchanged	1.81302	3.4551e-05	1.30127	up	--	--	--
pmp001059	Genipin-1-O-(2''-O-apiosyl)glucoside	19951	16775	30237	85975	118710	93227	24795	31434	29480	46803	81127	91820	-0.356083	0.263551	1.26423	unchanged	-0.439023	0.202736	1.12464	unchanged	1.35834	0.0783438	1.12383	unchanged	2.15345	0.0082993	1.26283	up	--	--	--
pmp001281	LysoPC 18:1	937900	972640	1541000	769680	921220	1370100	881290	984720	894880	399150	279880	445080	0.322107	0.359897	0.955902	unchanged	-1.44522	0.0610454	1.65915	unchanged	-1.29635	0.00146315	1.305	down	-0.173237	0.650259	0.283279	unchanged	--	--	--
Lmmn002274	Isolariciresinol-9'-O-glucoside*	6199500	4214000	2499100	13071000	9897500	9493100	3629300	4120400	5202800	6449900	6348100	11272000	-0.00445106	0.991679	0.0221666	unchanged	-0.431498	0.238618	1.06688	unchanged	0.894006	0.141567	0.96538	unchanged	1.32995	0.0139395	1.17693	up	--	--	--
Cmsp005051	(+)-Isolariciresinol-9-O-glucoside	24032	22408	17337	18172	17057	24460	14682	19159	20937	13160	26211	19361	0.21944	0.336061	0.956182	unchanged	-0.0233183	0.946579	0.0765807	unchanged	0.10055	0.774914	0.21316	unchanged	-0.0955712	0.679704	0.259756	unchanged	--	--	--
HJN083	Lariciresinol-4'-O-glucoside*	860770	490360	248310	2382500	1740800	2050900	349300	626870	1103200	1272400	2667300	2459900	-0.37858	0.603512	0.598752	unchanged	0.0517295	0.884755	0.172132	unchanged	1.62184	0.0606476	1.10047	unchanged	1.94869	0.00406367	1.24276	up	--	--	--
mws0126	LysoPC 18:0	157070	150430	221650	391930	617860	1395700	151090	227000	202050	260030	283370	410840	-0.132724	0.621952	0.650687	unchanged	-1.33391	0.250896	1.19856	unchanged	0.717951	0.0998027	1.0039	unchanged	2.18458	0.175252	0.964546	unchanged	--	--	--
Cmsn001914	7R,8S-erythro-3',4,9,9'-tetrahydroxy-3-methoxy-8-O-4'-neolignan-7-O-glucopyr-anoside,	57578	77309	28020	191570	109610	139640	78972	80398	58210	119830	109200	91774	-0.417497	0.339278	0.922197	unchanged	-0.458498	0.231181	1.19421	unchanged	0.560146	0.0348778	1.12832	up	1.43614	0.0396766	1.11292	up	--	--	--
Lmdp004892	Kaempferol-3-O-(6''-malonyl)galactoside*	1062300	1115400	1503300	54819	91619	123500	929930	707820	774820	67230	75895	186120	0.609527	0.0748516	1.64331	unchanged	0.286533	0.677671	0.442307	unchanged	-2.87334	0.0020986	1.30072	down	-3.7694	0.0132472	1.27035	down	--	--	--
Lmmp003817	Kaempferol-3-O-(6''-malonyl)glucoside*	3346900	4229200	7639800	224440	470010	517550	2763600	2900500	3227000	286460	357340	840490	0.775146	0.247706	1.22937	unchanged	0.292383	0.675213	0.452257	unchanged	-2.58259	0.000490099	1.31092	down	-3.65012	0.0697414	1.14069	unchanged	--	--	--
Zmfn000481	Uridine-5'-Diphosphate-D-Xylose	724760	963390	683130	124410	126050	130620	932420	694700	484350	123120	109330	182650	0.167418	0.612533	0.667661	unchanged	0.123365	0.664675	0.488477	unchanged	-2.34672	0.0449722	1.21109	down	-2.6375	0.0168494	1.274	down	Pyrimidine nucleotides	C00190	Zeatin biosynthesis(ko00908);;Metabolic pathways(ko01100);;Amino sugar and nucleotide sugar metabolism(ko00520)
pmb0824	Syringic acid-4-O-(6''-feruloyl)glucoside	8741.4	4990.9	6192.8	6147.2	5404.7	5131.6	7921.8	5802.1	9457.5	3068.2	5674.6	5198.8	-0.218381	0.517677	0.706282	unchanged	-0.259026	0.376218	0.862721	unchanged	-0.733572	0.0861814	1	unchanged	-0.256165	0.434128	0.544027	unchanged	--	--	--
Hmln002189	Quercetin-3-O-(6''-malonyl)galactoside*	5418000	5873400	10480000	554860	1018200	1050900	5299500	5160600	4931800	571190	717300	1341400	0.500263	0.318809	1.06917	unchanged	0.00325673	0.994848	0.0316586	unchanged	-2.5491	0.000737424	1.32307	down	-3.05262	0.0572699	1.16463	unchanged	--	--	--
pmp000589	Quercetin-7-O-(6''-malonyl)glucoside*	7046800	7595100	12587000	777820	1022900	1066200	5998100	6615900	5373200	718010	811900	1145700	0.598168	0.219264	1.27577	unchanged	-0.0996338	0.709233	0.353219	unchanged	-2.74903	0.00211132	1.31833	down	-3.24757	0.0436943	1.19961	down	--	--	--
Lmmn002260	5'-Methoxyisolariciresinol-9'-O-glucoside	58016	50552	48433	1218100	746570	743640	67302	67786	88334	501870	975830	1089700	-0.508998	0.0691497	1.70678	unchanged	-0.0770848	0.854106	0.153156	unchanged	3.52246	0.0489938	1.20094	up	4.10855	0.0326576	1.22082	up	--	--	--
pmn001396	2,3,5,4'-Tetrahydroxystilbene-2-O-(3'-gallic acyl)-D-glucoside	10220	13722	6848.7	17619	16504	11613	12627	20007	11437	24764	12172	12501	-0.517335	0.260627	1.11795	unchanged	0.112261	0.804668	0.241752	unchanged	0.165762	0.738255	0.237025	unchanged	0.570836	0.140161	0.857921	unchanged	--	--	--
pmb3114	Epicatechin-epiafzelechin	10156	13298	13339	9490.8	32009	26054	11618	16036	22720	61013	45878	28028	-0.453248	0.29391	1.17366	unchanged	0.997985	0.134622	1.29457	unchanged	1.42134	0.0854087	1.09668	unchanged	0.876606	0.265937	0.79771	unchanged	--	--	--
Rfmb25702	Pinoresinol-4-O-(6''-acetyl)glucoside	13579	10166	8884.8	9	3785.1	4238.9	9	9	2664.8	9	3163.5	5928.1	3.60438	0.00647579	1.92829	up	0.180023	0.878279	0.178369	unchanged	1.76222	0.347588	0.634257	unchanged	-2.02218	0.0134441	1.17288	down	--	--	--
HJAP064	Isorhamnetin-3-O-(6''-malonylglucoside)	2333400	3056300	7315400	502270	381810	396180	3247800	2596900	1727000	332700	333870	496750	0.746719	0.387206	0.921008	unchanged	-0.138189	0.592366	0.506257	unchanged	-2.70237	0.0382211	1.23265	down	-3.3109	0.133826	1.01329	unchanged	--	--	--
Zmhp005139	Tamarixetin-3-O-(6''-malonyl)glucoside	2261500	3400000	7146300	502440	344550	425550	2745800	2791900	1770400	337730	347990	498330	0.809454	0.339458	1.01973	unchanged	-0.103981	0.691721	0.381626	unchanged	-2.62577	0.0233758	1.26824	down	-3.33124	0.120957	1.03901	unchanged	--	--	--
HJN079	Pinocembrin-7-O-rutinoside	135060	159980	104420	214580	504740	498820	106710	127160	194540	1043200	802180	584810	-0.100941	0.774394	0.303166	unchanged	0.996389	0.0749065	1.45331	unchanged	2.50401	0.0329488	1.24129	up	1.60856	0.100366	1.07942	unchanged	--	--	--
pmb2922	Uridine 5'-diphospho-D-glucose	5113200	5846200	4093900	536010	477620	390050	5030600	4082500	2716600	805500	463140	710600	0.347666	0.275739	1.19345	unchanged	0.495732	0.192118	1.24657	unchanged	-2.5794	0.0367752	1.23283	down	-3.42279	0.0118042	1.28364	down	Pyrimidine nucleotides	C00029	Galactose metabolism(ko00052);;Zeatin biosynthesis(ko00908);;Ascorbate and aldarate metabolism(ko00053);;Pyrimidine metabolism(ko00240);;Pentose and glucuronate interconversions(ko00040);;Glycerolipid metabolism(ko00561);;Amino sugar and nucleotide sugar metabolism(ko00520);;Metabolic pathways(ko01100);;Starch and sucrose metabolism(ko00500)
Lmpp003930	Apigenin-7-O-(6''-p-Coumaryl)glucoside	236810	261000	181790	21513	46192	59402	230120	252180	239490	58672	56066	67669	-0.0868933	0.614422	0.504894	unchanged	0.521118	0.233657	1.16782	unchanged	-1.98442	0.000114332	1.32667	down	-2.41864	0.00675368	1.26173	down	--	--	--
mws0836	Procyanidin B1	1446300	1590900	1737000	2297000	2030600	2377500	1459700	2452500	2404300	2886000	5537900	4076300	-0.403866	0.24904	1.32673	unchanged	0.89862	0.125501	1.48784	unchanged	0.984754	0.099332	1.03793	unchanged	0.49	0.00975612	1.21393	up	--	--	--
pme0436	Procyanidin B3	578330	771590	1258700	260370	183010	243610	956930	1126300	755480	359960	546200	331070	-0.121949	0.759513	0.385424	unchanged	0.848753	0.10002	1.48838	unchanged	-1.19812	0.019323	1.20212	down	-1.92493	0.0851081	1.10577	unchanged	--	--	--
Smsp002643	Pelargonidin-3-O-rutinoside	1741900	1844600	2487800	2183400	2340100	2189400	2114900	2662700	2775000	3393700	3618700	2298600	-0.314255	0.188332	1.35405	unchanged	0.472	0.165725	1.35857	unchanged	0.301963	0.290414	0.742262	unchanged	0.144218	0.45985	0.5346	unchanged	--	C12644	Anthocyanin biosynthesis(ko00942)
HJAP148	Kaempferol-3-O-sambubioside	393400	480020	506650	141220	326080	307300	294730	386830	418950	186350	280340	400180	0.326569	0.139515	1.34016	unchanged	0.162364	0.736757	0.362525	unchanged	-0.344285	0.353665	0.646892	unchanged	-0.833218	0.0541677	1.08124	unchanged	--	--	--
mws0046	Naringenin-7-O-Neohesperidoside(Naringin)	25864	18407	14008	29119	22251	23280	20947	23461	18678	43223	45347	37432	-0.114344	0.700005	0.437811	unchanged	0.755232	0.00598196	1.77117	up	0.998055	0.00358492	1.29038	up	0.357166	0.263836	0.729478	unchanged	Flavonoids	C09789	Flavonoid biosynthesis(ko00941)
pmp001079	Luteolin-7-O-neohesperidoside (Lonicerin)	994090	1227400	1244100	128620	405120	457290	753440	968780	1113900	171740	381190	646530	0.289182	0.19223	1.23255	unchanged	0.275384	0.707113	0.400235	unchanged	-1.24153	0.0376188	1.13088	down	-1.8061	0.0037605	1.24709	down	Flavonoids	C12630	Flavone and flavonol biosynthesis(ko00944)
Lmjp002867	Kaempferol-3-O-neohesperidoside	26495000	32079000	28589000	4233500	12144000	14531000	20681000	25221000	25904000	6064200	11353000	20921000	0.279611	0.0910804	1.513	unchanged	0.310779	0.669658	0.449086	unchanged	-0.905322	0.11068	1.03605	unchanged	-1.49571	0.012641	1.22294	down	--	--	--
Wmkp002590	5,7-Dihydroxy-4-methoxyflavone-3-O-xylose-(1-6)-glucose	774190	785710	690450	725520	980790	864540	419050	1084000	1142400	1067200	1369400	975940	-0.233364	0.628519	0.637754	unchanged	0.408601	0.129247	1.3434	unchanged	0.367333	0.399376	0.596343	unchanged	0.192096	0.283432	0.733163	unchanged	--	--	--
pmp000593	Luteolin-7-O-rutinoside	11414000	12833000	13796000	1344300	4299900	4814700	7429300	10637000	12301000	1986600	4118000	7390400	0.325112	0.20907	1.21648	unchanged	0.367694	0.62719	0.510189	unchanged	-1.17009	0.0576706	1.06917	unchanged	-1.8629	0.00364012	1.25778	down	--	--	--
Lmpp003789	Cyanidin-3-O-(6''-O-p-Coumaroyl)glucoside	27293000	30231000	27825000	4243400	12284000	14354000	20891000	24942000	27000000	5838700	11452000	20518000	0.228782	0.130887	1.44814	unchanged	0.29198	0.686146	0.427614	unchanged	-0.945874	0.0962993	1.0537	unchanged	-1.46664	0.0207049	1.22913	down	--	C12095	Anthocyanin biosynthesis(ko00942)
pme1793	Pelargonidin-3,5-O-diglucoside	271220	299940	308140	422780	351440	497790	257670	396570	425340	343120	509010	400290	-0.296043	0.325277	1.16416	unchanged	-0.0223916	0.924251	0.116462	unchanged	0.214248	0.46303	0.50801	unchanged	0.532683	0.0816656	1.1031	unchanged	Flavonoids	C08725	Anthocyanin biosynthesis(ko00942)
pme1773	Cyanidin-3-O-rutinoside (Keracyanin)	4362100	4011800	3554100	4171400	5225100	6053200	2957200	5688500	5434900	9689000	8937300	5966500	-0.239357	0.500561	0.840254	unchanged	0.670657	0.0981148	1.4338	unchanged	0.804527	0.0749484	1.04283	unchanged	0.373227	0.151546	0.945646	unchanged	Flavonoids	C08620	Anthocyanin biosynthesis(ko00942)
Hmbp001825	Quercetin-3-O-sambubioside	5521800	6882700	6896300	1095200	2315800	2478100	5026200	5123200	5699700	1435000	1717000	2665900	0.28426	0.111613	1.54855	unchanged	-0.0175487	0.969029	0.0240545	unchanged	-1.44583	0.00361806	1.29204	down	-1.71254	0.00211206	1.26034	down	--	--	--
Lmjp002596	Quercetin-3-O-xylosyl(1鈫?)glucoside	5569700	6340300	6408200	1150800	2459400	2664800	5992300	5530600	5096600	1344600	1806400	2553900	0.140401	0.20379	1.29346	unchanged	-0.137414	0.765062	0.288642	unchanged	-1.5426	0.00163982	1.29839	down	-1.54559	0.00429921	1.26119	down	--	C12637	Flavone and flavonol biosynthesis(ko00944)
Lmqn000780	Uridine 5'-diphospho-N-acetylglucosamine	62958	59328	51735	22927	27312	20864	66788	62916	37409	41137	23406	31244	0.0584374	0.831931	0.289254	unchanged	0.429919	0.245337	1.13663	unchanged	-0.802922	0.105804	1.00317	unchanged	-1.29128	0.00225947	1.28168	down	Pyrimidine nucleotides	C00043	Metabolic pathways(ko01100);;Amino sugar and nucleotide sugar metabolism(ko00520);;Vancomycin resistance(ko01502)
pmp001080	Diosmetin-7-O-Neohesperidoside (Neodiosmin)*	55209	73234	70676	2135	5849	5744	55020	55745	55831	5575	4844	3778.4	0.257277	0.193817	1.44886	unchanged	0.0485053	0.914376	0.0909353	unchanged	-3.55266	4.42893e-06	1.32835	down	-3.85844	0.00623155	1.29167	down	--	--	--
pmb3002	Chrysoeriol-7-O-rutinoside	1137500	681910	1067400	58182	9	9	1375700	1279400	1035800	285770	9	9	-0.354496	0.205717	1.28831	unchanged	2.29585	0.511375	0.660551	unchanged	-3.69096	0.00124124	1.2915	down	-5.63231	0.0202243	1.24726	down	--	--	--
Lmpp003977	Peonidin-3-O-(6''-O-p-Coumaroyl)glucoside	48214000	31463000	56603000	1985900	1304600	1018100	53506000	59982000	50225000	7778400	753600	330750	-0.264595	0.343972	1.12267	unchanged	1.04054	0.594694	0.534891	unchanged	-4.20727	0.000192012	1.31613	down	-4.98321	0.0269271	1.23536	down	--	--	--
Lmdp004267	Quercetin-3-O-(6''-p-Coumaroyl)glucoside*	291130	212030	223240	18876	9531.9	10307	290150	362520	287550	34811	16715	13052	-0.372234	0.110269	1.51983	unchanged	0.738154	0.332645	0.931505	unchanged	-3.86388	0.00446497	1.31116	down	-4.2298	0.0105629	1.27678	down	--	--	--
Lmmp000897	Gallocatechin-Gallocatechin	41396	77576	124720	12507	99457	108210	64182	78523	106650	48075	31759	135930	-0.0331422	0.94896	0.122101	unchanged	-0.0291899	0.975231	0.0162853	unchanged	-0.208747	0.771076	0.23507	unchanged	-0.146415	0.85071	0.114268	unchanged	--	--	--
Lmyp004052	Quercetin-3-O-(6''-p-Coumaroyl)galactoside*	283550	190170	303250	21750	13004	9793.4	317490	358120	320240	35610	8512.1	6180.2	-0.35807	0.160938	1.52181	unchanged	0.175283	0.863374	0.153562	unchanged	-4.30723	8.20815e-05	1.32268	down	-4.12445	0.018932	1.25363	down	--	--	--
mws0059	Quercetin-3-O-rutinoside (Rutin)*	1381400	1365400	972800	531600	1170200	1418400	1228200	1365500	1287300	668880	943270	1243000	-0.0612809	0.731726	0.349826	unchanged	-0.128072	0.793499	0.261725	unchanged	-0.442862	0.169454	0.958724	unchanged	-0.253509	0.548642	0.396296	unchanged	Flavonoids	C05625	Metabolic pathways(ko01100);;Flavone and flavonol biosynthesis(ko00944);;Biosynthesis of secondary metabolites(ko01110)
pmn001583	Quercetin-3-O-robinobioside*	1203500	1036200	576350	381700	865860	935000	1007900	914090	971810	525320	699390	1026000	-0.0392923	0.903275	0.0793601	unchanged	0.0443589	0.92545	0.109993	unchanged	-0.362585	0.279878	0.794397	unchanged	-0.367652	0.455766	0.483404	unchanged	--	--	--
Lmjp002461	Quercetin-3-O-neohesperidoside*	2140100	2391700	2261100	563030	1177700	1390600	2143800	2052400	2335400	869310	1030000	1398600	0.0565912	0.475765	0.805187	unchanged	0.0747765	0.860727	0.183741	unchanged	-0.985884	0.00855154	1.26741	down	-1.11725	0.030725	1.19878	down	--	--	--
Hmpp002612	Luteolin-7-O-gentiobioside	3891200	2870600	4984700	140050	86604	61859	5281500	3771600	2603200	602290	76782	9	0.011121	0.977227	0.0294496	unchanged	1.23495	0.563428	0.582045	unchanged	-4.10138	0.0357838	1.22014	down	-5.34745	0.0244668	1.24285	down	--	--	--
Lmcp004436	Cyanidin-3-O-(6''-O-caffeoyl)glucoside	4277800	3203100	5304700	113120	56961	37814	4452000	4578800	2689100	486650	64940	9	0.12556	0.700831	0.354681	unchanged	1.40776	0.532098	0.63015	unchanged	-4.4092	0.020614	1.263	down	-5.94252	0.0201869	1.2537	down	--	--	--
Lmpp003662	Delphinidin-3-O-(6''-O-p-coumaroyl)glucoside	2138900	2455000	2471600	545650	1134600	1488200	2165100	2300200	2349100	901300	1006600	1475800	0.052205	0.540624	0.654876	unchanged	0.0948244	0.838685	0.207214	unchanged	-1.00998	0.0161384	1.27245	down	-1.15701	0.0290446	1.18356	down	--	C16370	Anthocyanin biosynthesis(ko00942)
Smsp001640	Petunidin-3-O-glucoside-5-O-arabinoside	1807800	1399100	815320	2533700	2162100	2573800	863610	1819300	1700800	2695900	5257900	4054400	-0.12416	0.786702	0.346288	unchanged	0.724072	0.162777	1.38379	unchanged	1.4538	0.0595251	1.12696	unchanged	0.853884	0.0465651	1.13681	up	--	--	--
Zmcp002924	Cyanidin-3-O-(2''-O-glucosyl)glucoside	117190	140680	167140	66816	71438	49031	98006	157000	171790	76919	165080	87773	-0.00604987	0.983492	0.114506	unchanged	0.816234	0.224948	1.22395	unchanged	-0.372078	0.418857	0.534237	unchanged	-1.18226	0.0176566	1.22335	down	--	C16306	Anthocyanin biosynthesis(ko00942)
pme1777	Cyanidin-3,5-O-diglucoside (Cyanin)	3149400	2169300	1549300	3073900	3109500	3959800	1435900	2620900	3372000	4153800	6964700	5549700	-0.113239	0.811236	0.320287	unchanged	0.716585	0.102566	1.48962	unchanged	1.1659	0.0416427	1.12312	up	0.562551	0.131103	0.9446	unchanged	--	C08639	Anthocyanin biosynthesis(ko00942)
mws4134	Oxiglutatione	145810	169310	133450	99416	113370	118330	164550	217830	199170	163110	165150	271510	-0.37457	0.0872762	1.57084	unchanged	0.857073	0.126169	1.49458	unchanged	0.0445061	0.887177	0.0744369	unchanged	-0.437996	0.0449917	1.12219	down	Carboxylic acids and derivatives	C00127	Glutathione metabolism(ko00480)
HJN051	Tamarixetin-3-O-rutinoside	4981200	5452900	7006200	2725500	2316100	2250800	5688100	4503900	3735700	1018000	1732000	2314000	0.324468	0.233703	1.18761	unchanged	-0.526116	0.176075	1.2557	unchanged	-1.45961	0.0166892	1.21483	down	-1.25796	0.0257358	1.23026	down	--	--	--
HJAP120	Rhamnetin-3-O-Rutinoside	28317000	26730000	36185000	12064000	10708000	10310000	26959000	25594000	20687000	5291700	7589600	11363000	0.316908	0.172315	1.29618	unchanged	-0.448401	0.232995	1.15012	unchanged	-1.59499	0.00333807	1.27466	down	-1.46349	0.019277	1.25139	down	--	--	--
Lmmp002963	6-C-Methylquercetin-3-O-rutinoside	9487100	5443100	15088000	1000600	483420	349090	11410000	8872000	6537700	1113200	273230	94391	0.162544	0.756205	0.287379	unchanged	-0.307896	0.770524	0.31814	unchanged	-4.17882	0.0222903	1.25962	down	-4.03347	0.0775951	1.11737	unchanged	--	--	--
Lmmp002463	Sexangularetin-3-O-glucoside-7-O-rhamnoside	30218000	28056000	35537000	13000000	11231000	9778100	27814000	25275000	20250000	5219900	7681300	11033000	0.355177	0.0957043	1.48439	unchanged	-0.506847	0.17592	1.21192	unchanged	-1.61551	0.00512307	1.26663	down	-1.46384	0.00555028	1.27392	down	--	--	--
Lmhp003217	2'-Hydoxy,5-methoxyGenistein-O-rhamnosyl-glucoside	29514000	27213000	37502000	12434000	11358000	10556000	29402000	27333000	20592000	5851000	7940400	11966000	0.285199	0.242842	1.12696	unchanged	-0.415239	0.247362	1.11639	unchanged	-1.58599	0.00842323	1.25402	down	-1.45595	0.0209132	1.2473	down	--	--	--
Zmmp002642	Cyanidin-3-O-(6''-O-feruloyl)glucoside	161020	175340	105780	60150	38146	39344	129900	149000	188020	75814	52692	36813	-0.0786721	0.777507	0.275616	unchanged	0.264353	0.535156	0.58968	unchanged	-1.49792	0.011466	1.22277	down	-1.6836	0.0306281	1.20704	down	--	--	--
Lmpp003815	Petunidin-3-O-(6''-O-p-Coumaroyl)glucoside	28758000	26196000	35656000	11912000	10306000	9386700	25911000	25875000	18381000	5465300	7080900	10926000	0.368878	0.146394	1.32985	unchanged	-0.429186	0.231513	1.11456	unchanged	-1.57984	0.00975709	1.25081	down	-1.51953	0.0151911	1.25494	down	--	--	--
Smsp001641	Petunidin-3-O-rutinoside	23997	22100	12388	5940.3	9	6227.7	14003	17035	15235	7674.5	6934.2	9	0.337896	0.37555	1.01116	unchanged	0.263558	0.810682	0.190555	unchanged	-1.66245	0.0372947	1.18226	down	-2.26391	0.0305862	1.15401	down	--	--	--
pmp001311	6-Hydroxykaempferol-7,6-O-Diglucoside	2793300	2756600	4719000	578190	1152000	968090	3392000	3381700	2829100	631720	796400	1488700	0.0967546	0.769252	0.270498	unchanged	0.112356	0.828869	0.254782	unchanged	-1.71906	0.00332303	1.28571	down	-1.92817	0.0521367	1.15257	unchanged	--	--	--
pmp000596	Quercetin-3-O-(2''-O-galactosyl)glucoside	34455	28022	34899	21659	19115	44136	33286	34298	30197	16702	24339	23934	-0.00598792	0.96085	0.150268	unchanged	-0.38605	0.496633	0.733622	unchanged	-0.589669	0.0302479	1.19264	down	-0.197632	0.658652	0.279994	unchanged	--	--	--
Lmmp002796	Gossypetin-3-O-rutinoside	941420	1005200	825930	379000	471620	492070	625530	790240	595430	277820	384820	436180	0.463157	0.0348926	1.73373	up	-0.289171	0.240376	1.06884	unchanged	-0.872101	0.0185554	1.19819	down	-1.04609	0.00281576	1.26687	down	--	--	--
pmp001310	6-Hydroxykaempferol-3,6-O-Diglucoside	772030	719340	1049300	104230	159860	204410	763350	643610	461520	161990	122130	195550	0.443344	0.173492	1.28786	unchanged	0.0339932	0.922856	0.0875717	unchanged	-1.96175	0.0284534	1.24441	down	-2.43909	0.015577	1.24679	down	--	--	--
Lmcp005542	Delphinidin-3-O-(6''-O-caffeoyl)glucoside	62267	61517	32516	113460	177650	152510	47105	49900	65442	87391	146030	191790	-0.0556513	0.867338	0.145051	unchanged	-0.0611455	0.872806	0.124461	unchanged	1.38821	0.0964588	1.0772	unchanged	1.50501	0.019662	1.20223	up	--	--	--
Hmln002480	Galloyl-HHDP(Hexahydroxydiphenoyl)-glueopy ranose	109300	86607	115060	97062	49734	70772	179780	161650	135540	200100	67790	25322	-0.617137	0.0290194	1.78314	down	0.430478	0.683609	0.390036	unchanged	-0.701954	0.364768	0.642283	unchanged	-0.515295	0.140051	0.903353	unchanged	--	--	--
Lmhn002379	Strictinin	78421	111290	152150	11095	58759	39593	199480	164190	123740	143600	22660	12801	-0.511726	0.187555	1.24167	unchanged	0.710219	0.64418	0.452652	unchanged	-1.44468	0.118389	0.972622	unchanged	-1.64318	0.0466207	1.09516	down	--	--	--
Cmhn001271	Gemin D	5523.2	7209.5	7432.9	3993.3	13596	11371	6490.7	7583.1	8863.3	30154	6482.9	4494.9	-0.185787	0.369675	0.952221	unchanged	0.506178	0.679948	0.398199	unchanged	0.842571	0.538751	0.469876	unchanged	0.52218	0.419723	0.592636	unchanged	--	--	--
pmn001622	1-O-Galloyl-4,6-(-)-hexahydroxydiphenoyl-D-glucose	53206	48785	62628	10417	36035	16504	107730	96996	52398	76201	21918	16658	-0.643333	0.20561	1.33462	unchanged	0.866418	0.46964	0.715545	unchanged	-1.16363	0.137004	0.905305	unchanged	-1.38672	0.0297348	1.16334	down	--	--	--
Wmhn003618	Galloyl-ellagyl-glucose	273300	375020	444440	381300	1281500	729290	470990	590700	498090	2603000	758570	579500	-0.513366	0.0703664	1.6356	unchanged	0.720316	0.51961	0.635839	unchanged	1.33724	0.344473	0.704616	unchanged	1.1303	0.237636	0.82602	unchanged	--	--	--
Hmgp003086	Tricin-7-O-rutinoside	9858600	5291600	13450000	3511500	1496600	1647200	13203000	12560000	8794400	2490800	383750	223920	-0.272969	0.516629	0.764548	unchanged	-1.10295	0.292328	1.00474	unchanged	-3.47937	0.00637097	1.27603	down	-2.10345	0.0811318	1.08104	unchanged	--	--	--
Lmpp003958	Malvidin-3-O-(6''-O-p-coumaroyl)glucoside	10099000	6367800	13611000	3256800	1623500	1515500	11419000	10169000	7830900	2348900	429780	228620	0.0319557	0.931251	0.0285032	unchanged	-1.08866	0.27057	1.04269	unchanged	-3.2902	0.00380939	1.27937	down	-2.2335	0.0550836	1.14283	unchanged	--	--	--
Lmmp002560	Quercetin-3-O-(2''-O-glucosyl)glucuronide	767230	779520	680500	237310	508440	466920	1031400	1068900	1057400	351700	388570	599440	-0.503611	0.00520881	1.98632	down	0.143734	0.729941	0.369441	unchanged	-1.23695	0.0143757	1.29441	down	-0.877076	0.043636	1.15058	down	--	--	--
Lmhp002800	2'-Hydoxy,5-methoxyGenistein-4',7-O-diglucoside	709600	608410	635090	248520	83447	117240	735470	639880	346570	152630	28487	9	0.181748	0.58216	0.651257	unchanged	-1.31039	0.264001	1.05586	unchanged	-3.24895	0.0342296	1.19591	down	-2.12031	0.00238928	1.27681	down	--	--	--
pmn001533	2-O-Di-gallic acyl-Glucoside-Glucoside	10488	22440	19066	6158.1	4304.9	9	17279	19772	13021	17248	1877.7	9	0.0543411	0.884471	0.213358	unchanged	0.869654	0.657663	0.440238	unchanged	-1.38781	0.191331	0.877613	unchanged	-2.31181	0.0409538	1.15429	down	--	--	--
pmb2653	D(+)-Melezitose O-rhamnoside	22411	66144	195690	19140	32682	13625	147370	83356	15817	21661	34044	388910	0.205296	0.855658	0.202703	unchanged	2.76416	0.404002	0.913555	unchanged	0.850717	0.645453	0.306841	unchanged	-2.11874	0.295433	0.750787	unchanged	--	--	--
Lmgp003803	5,7,4'-Trihydroxy-6,8-dimethoxyisoflavone-7-O-galactoside-rhamnose	1960300	1321400	2151300	858700	1001900	1290800	2326300	2045100	1477300	898990	96471	36221	-0.106367	0.715435	0.428685	unchanged	-1.61099	0.11019	1.46518	unchanged	-2.50312	0.013002	1.20447	down	-0.785756	0.0745565	1.03083	unchanged	--	--	--
pmb0530	Nicotinic acid adenine dinucleotide	431470	546540	744270	111020	150600	169860	613610	518480	289190	126500	95108	185070	0.277129	0.491845	0.736684	unchanged	-0.0854067	0.808109	0.237125	unchanged	-1.80523	0.0634316	1.15441	unchanged	-1.99695	0.038194	1.20206	down	(5'->5')-dinucleotides	C00003	Oxidative phosphorylation(ko00190);;Thiamine metabolism(ko00730);;Nicotinate and nicotinamide metabolism(ko00760);;Metabolic pathways(ko01100)
pmp001275	3-Hydroxypropyl palmitate glc-glucosamine	345700	431140	555360	849250	1291300	1394400	564990	472170	468970	471390	484850	787490	-0.177036	0.459711	0.776466	unchanged	-1.01951	0.0488215	1.58218	down	0.21133	0.528725	0.431681	unchanged	1.40788	0.035831	1.19047	up	--	--	--
Lmxp010913	1-(9Z-Octadecenoyl)-2-(9-oxo-nonanoyl)-sn-glycero-3-phosphocholine	11534	10308	5892.6	3458.3	2398.5	4485.5	8099.2	14513	11193	5693.2	5507.4	3761.5	-0.285558	0.467685	0.795137	unchanged	0.532756	0.148283	1.22209	unchanged	-1.17593	0.0648854	1.1283	unchanged	-1.42313	0.0641665	1.10675	unchanged	--	--	--
Lmhp008744	1-α-Linolenoyl-glycerol-2,3-di-O-glucoside	18931	11730	46820	94569	84734	90649	50099	18724	23602	14733	17812	63411	-0.254441	0.748211	0.339878	unchanged	-1.49226	0.0620828	1.64685	unchanged	0.0540899	0.952925	0.0186523	unchanged	1.80079	0.0208186	1.24278	up	--	--	--
Lmhp009384	1-Linoleoylglycerol-2,3-di-O-glucoside	5980	3657.4	13371	23362	26802	23431	7139.7	5516.2	12525	7559.3	5864.9	18338	-0.130169	0.851878	0.278308	unchanged	-1.2123	0.0605109	1.61889	unchanged	0.334981	0.654551	0.300834	unchanged	1.67745	0.0182835	1.2312	up	--	--	--
pmp001271	1-Linoleoyl-sn-glycerol-diglucoside	4159	3454.1	16930	31382	22158	24846	7666.7	5865.7	10951	6870.4	6228.2	20603	0.00351357	0.996892	0.0640108	unchanged	-1.21778	0.0656977	1.5183	unchanged	0.461013	0.586448	0.3744	unchanged	1.67528	0.0336998	1.13582	up	--	--	--
Lmmn004145	3-O-(2-O-Acetyl-glucosyl)oleanolic acid	1997000	1486300	11842000	9211200	6034500	9450500	9320200	3526900	3534100	3014400	3715900	8073100	-0.0961257	0.933188	0.106904	unchanged	-0.738361	0.170894	1.2273	unchanged	-0.146112	0.843766	0.157635	unchanged	0.688374	0.456902	0.540068	unchanged	--	--	--
Lmjn003562	3,6'-Diferuloylsucrose	28913	60806	52961	9	6289.7	11299	26866	45365	40816	9	7389.2	14511	0.33586	0.434876	0.83164	unchanged	0.31615	0.800795	0.268769	unchanged	-2.36731	0.0141644	1.21506	down	-3.01932	0.0378042	1.18404	down	--	--	--
Lmgn002253	Syringoylcaffeoylquinic acid-D-glucose	18703	35497	62813	7970.9	11460	16739	41355	27862	19418	15670	14288	12539	0.40072	0.557964	0.645574	unchanged	0.232571	0.502674	0.648143	unchanged	-1.06052	0.135123	1.02053	unchanged	-1.69381	0.166672	0.937133	unchanged	--	--	--
HJN094	Galloylprocyanidin B4	817940	798980	872110	267930	421430	329600	1133300	1129200	1335600	511890	459730	262450	-0.531652	0.023648	1.92125	down	0.276327	0.4713	0.695784	unchanged	-1.54381	0.00158704	1.27913	down	-1.28849	0.002509	1.28298	down	--	--	--
N2869	Procyanidin dimer monoester	614470	677990	795920	266690	412710	301870	1027000	1020700	1329800	397440	307380	246590	-0.693572	0.0332144	1.81734	down	-0.044583	0.880423	0.158777	unchanged	-1.82782	0.00742343	1.27602	down	-1.08966	0.00649109	1.2293	down	--	--	--
Zmlp003063	Luteolin-7-O-(2''-O-rhamnosyl)rutinoside	19838	15949	13059	12477	15419	19822	14635	17298	13101	22071	14142	22065	0.117226	0.617588	0.525775	unchanged	0.288418	0.360949	0.855113	unchanged	0.371937	0.23235	0.783826	unchanged	-0.0337068	0.903152	0.0522573	unchanged	--	--	--
pme2651	NADP (Nicotinamide adenine dinucleotide phosphate)	641020	534700	539850	412270	255780	313990	578160	675250	761140	515910	446870	518590	-0.23177	0.200986	1.33305	unchanged	0.593078	0.0480662	1.61068	up	-0.443526	0.0607328	1.11419	unchanged	-0.804834	0.0150857	1.18553	down	(5'->5')-dinucleotides	C00006	Metabolic pathways(ko01100);;Glutathione metabolism(ko00480);;Nicotinate and nicotinamide metabolism(ko00760);;Photosynthesis(ko00195)
Lmpp003268	Kaempferol-3-O-rutinoside-7-O-glucoside*	2347000	1888000	2688700	57725	26790	23650	2457400	1898600	1284700	224990	9	9	0.295669	0.363362	0.9415	unchanged	1.05674	0.656601	0.441711	unchanged	-4.64783	0.0286276	1.24322	down	-6.00024	0.01014	1.28013	down	--	--	--
Xmyp004945	Kaempferol-3-O-(6''-Rhamnosyl-2''-Glucosyl)Glucoside (Camelliaside A)	2052000	1694000	2732400	73039	30721	14839	2958800	1524000	1271300	171120	21476	9	0.171047	0.715973	0.43251	unchanged	0.699553	0.698682	0.376969	unchanged	-4.90087	0.0703288	1.15566	unchanged	-5.77147	0.0197413	1.25565	down	--	--	--
pmn001505	Oleanolic acid-3-O-xylosyl(1鈫?)glucuronide	20393	14514	105460	100930	66259	96631	95856	37044	27870	24403	39812	74598	-0.195794	0.861305	0.194681	unchanged	-0.926411	0.0924765	1.41393	unchanged	-0.211856	0.793573	0.202691	unchanged	0.91035	0.29521	0.728794	unchanged	--	--	--
pmb0592	Chrysoeriol-7-O-rutinoside-5-O-glucoside	3981300	2357800	3660300	289220	72108	83016	4429700	3220700	1852000	397150	22624	8294.6	0.0735496	0.863395	0.189561	unchanged	-0.053835	0.972526	0.0627712	unchanged	-4.47238	0.0519158	1.19245	unchanged	-4.49209	0.0216459	1.24286	down	--	--	--
Lmpp003387	Peonidin-3-O-(6''-O-p-Coumaroylglucoside)-5-O-Glucoside	5661400	3475800	6565000	497650	121930	120800	5916200	4551100	3950000	605070	38524	9980.2	0.123166	0.716841	0.349087	unchanged	-0.179915	0.907248	0.143573	unchanged	-4.46331	0.00972763	1.28458	down	-4.40656	0.0302303	1.22167	down	--	--	--
Lmmp002755	Quercetin-7-O-rutinoside-4'-O-glucoside*	181510	116910	132150	32538	98876	101350	162860	190380	134580	54208	59039	83084	-0.180101	0.493891	0.780159	unchanged	-0.24558	0.655493	0.455699	unchanged	-1.31306	0.0119902	1.2529	down	-0.88738	0.0927556	0.949541	unchanged	--	--	--
Lmmp002334	Quercetin-3-O-rutinoside-7-O-glucoside*	35809	45028	45548	15607	20530	14296	48865	44848	46549	11895	9275.8	16752	-0.150299	0.278868	1.09785	unchanged	-0.411303	0.224937	1.07085	unchanged	-1.88699	0.000767821	1.31865	down	-1.32539	0.00475428	1.26569	down	--	--	--
Zmqp002952	Delphinidin-3-O-rutinoside-7-O-glucoside	260850	365560	567590	36768	114380	107300	356750	353250	450560	69263	87360	124500	0.0409817	0.915825	0.0747913	unchanged	0.121327	0.81313	0.258239	unchanged	-2.04555	0.003923	1.29096	down	-2.20786	0.0651357	1.12273	unchanged	--	--	--
pme2746	Riboflavin 5'-Adenosine Diphosphate	25941	45650	64560	40919	52323	48654	54250	48169	52097	57062	21503	37630	-0.182549	0.639684	0.5354	unchanged	-0.288286	0.498451	0.714959	unchanged	-0.411208	0.339419	0.695258	unchanged	0.0596263	0.882407	0.104206	unchanged	Flavin nucleotides	C00016	Riboflavin metabolism(ko00740);;Metabolic pathways(ko01100);;Biosynthesis of secondary metabolites(ko01110)
pmp001312	6-Hydroxykaempferol-3,7,6-O-triglycoside	150060	234490	323170	41072	73966	65215	241830	253310	360140	47310	54833	112250	-0.273218	0.47896	0.781465	unchanged	0.250235	0.652632	0.494003	unchanged	-1.99614	0.0144962	1.23399	down	-1.97316	0.0671059	1.13596	unchanged	--	--	--
Zmcp002839	Delphinidin-3,5,3'-Tri-O-glucoside	23627	33981	48487	7782.5	12761	10347	40435	45364	67396	8440.5	7917.3	16644	-0.530013	0.227472	1.22899	unchanged	0.0953815	0.838711	0.245794	unchanged	-2.21475	0.0297765	1.21673	down	-1.78012	0.0684984	1.13217	unchanged	--	C16314	Anthocyanin biosynthesis(ko00942)
pmb0666	Apigenin-6-C-glucoside-7-O-(6''-sinapoyl)glucoside	1457000	736690	1457200	436800	345450	395640	1630400	1186800	579270	293660	34013	21324	0.104212	0.838203	0.206491	unchanged	-1.75492	0.0791344	1.59774	unchanged	-3.28275	0.0694084	1.13076	unchanged	-1.63204	0.0736881	1.11739	unchanged	--	--	--
Lmgp004305	5,7,4'-Trihydroxy-6,8-dimethoxyisoflavone-7-O-galactoside-glucose-rhamnose	514010	241120	427410	179660	89156	118790	423570	322230	177960	93603	8896.8	5926.2	0.356299	0.467965	0.731377	unchanged	-1.83788	0.0768108	1.47105	unchanged	-3.09081	0.0471965	1.15969	down	-1.60923	0.0691069	1.09187	unchanged	--	--	--
Zmpp002858	Malvidin-3-O-(6''-O-p-coumaroyl)glucoside-5-O-glucoside	1733800	776820	1409700	574570	409130	413600	1651700	1091500	641090	406860	33387	18938	0.212118	0.682262	0.428099	unchanged	-1.60549	0.117968	1.44136	unchanged	-2.88171	0.0622413	1.11415	unchanged	-1.48833	0.0908403	1.07052	unchanged	--	--	--
pmp001313	6-Hydroxykaempferol-3,6-O-Diglucoside-7-O-Glucuronic Acid	113820	204190	327670	17019	49295	42062	390700	455760	518170	33767	21579	43027	-1.07962	0.0398173	1.78027	down	-0.139711	0.790202	0.258753	unchanged	-3.7941	0.00631923	1.3082	down	-2.57477	0.0983587	1.07462	unchanged	--	--	--
pmb2947	Catechin-catechin-catechin	262060	290300	274900	139250	246170	288300	377680	484550	313870	423490	436970	333840	-0.507598	0.141221	1.55716	unchanged	0.825944	0.038682	1.5852	up	0.0221545	0.924311	0.0701353	unchanged	-0.296192	0.367795	0.625147	unchanged	--	--	--
pmn001647	Procyanidin C2	128420	301930	563170	201490	244300	328640	357120	418490	472300	382640	575110	334970	-0.328893	0.575738	0.676911	unchanged	0.739203	0.127743	1.3576	unchanged	0.0508959	0.865616	0.146664	unchanged	-0.359414	0.627712	0.343846	unchanged	--	--	--
Lmmp002068	Gallocatechin-catechin-catechin	769170	876820	1185100	340960	272760	436910	980700	1213400	1160300	553110	584180	383690	-0.244697	0.306139	1.14062	unchanged	0.533746	0.121031	1.30444	unchanged	-1.14105	0.00303968	1.26536	down	-1.4301	0.0290146	1.19092	down	--	--	--
Lmmp001653	Gallocatechin-gallocatechin-catechin	427030	380660	482370	283420	324460	420740	361560	473320	578170	408180	561100	558250	-0.131374	0.596889	0.688307	unchanged	0.570491	0.0651275	1.49814	unchanged	0.112388	0.660791	0.307425	unchanged	-0.326728	0.164631	0.828527	unchanged	--	--	--
Lmmp001550	Gallocatechin-gallocatechin-gallocatechin	293370	264000	327710	113770	106130	102970	194620	241140	250610	89463	166890	121300	0.366821	0.0589225	1.53604	unchanged	0.226108	0.502626	0.725044	unchanged	-0.861925	0.0247183	1.16019	down	-1.45485	0.0080225	1.28281	down	--	--	--
Lmpp003705	Procyanidin C1 3'-O-gallate	22237	24997	49213	10945	16349	15101	41770	43909	32071	15784	16768	11018	-0.287919	0.506743	0.776989	unchanged	0.039441	0.878963	0.133232	unchanged	-1.43432	0.00974806	1.26354	down	-1.18584	0.166193	0.936114	unchanged	--	--	--
