# Supplementary material for: Integrated Transcriptome and Metabolome Dissecting Interaction between Vitis vinifera L. and Grapevine Fabavirus
Source: Int J Mol Sci. 2023 Feb 7;24(4):3247. doi: 10.3390/ijms24043247 (PMC9961852; doi:10.3390/ijms24043247)
Supplement: Supplementary file 1 [file ijms-24-03247-s001.zip › Table S13.xlsx]

## Sheet: biomarker (7)
Table S13: All metabolites in berries were identified and annotated at the EL38 stage
#ID	Compounds	GFabv-free-G1	GFabv-free-G2	GFabv-free-G3	GFabv-infected-G1	GFabv-infected-G2	GFabv-infected-G3	Free_vs_Infected_log2FC	Free_vs_Infected_Pvalue	Free_vs_Infected_VIP	Free_vs_Infected_(FC_1.2_Pvalue_0.05_VIP_1)_regulated	Free_vs_Infected_(FC_1_Pvalue_0.05_VIP_1)_regulated	HMDB_taxonomy	KEGG_annotation	KEGG_pathway_annotation
pme3200	1-methylguanidine	15800	14700	19000	8830	14100	40500	0.357737	0.683315	0.530007	unchanged	unchanged	--	--	--
pmb0782	Piperidine	2890000	2440000	2370000	3390000	4800000	4030000	0.666314	0.0508237	2.06464	unchanged	unchanged	Piperidines	C01746	Tropane, piperidine and pyridine alkaloid biosynthesis(ko00960)
pme2292	Putrescine	476000	361000	547000	302000	629000	1070000	0.531877	0.455187	0.959039	unchanged	unchanged	Organonitrogen compounds	C00134	Glutathione metabolism(ko00480);;Biosynthesis of secondary metabolites(ko01110);;ABC transporters(ko02010);;Arginine and proline metabolism(ko00330);;Tropane, piperidine and pyridine alkaloid biosynthesis(ko00960);;Metabolic pathways(ko01100)
ML10198895	N-Methylglycine	10100	11200	10200	7500	12700	10200	-0.0512805	0.832234	0.226504	unchanged	unchanged	Carboxylic acids and derivatives	C00213	Arginine and proline metabolism(ko00330);;Glycine, serine and threonine metabolism(ko00260);;Metabolic pathways(ko01100)
pme1987	L-Alanine	4460	6570	2360	2090	2680	3860	-0.633723	0.324425	1.15638	unchanged	unchanged	Carboxylic acids and derivatives	C00041	Alanine, aspartate and glutamate metabolism(ko00250);;Carbon metabolism(ko01200);;Biosynthesis of amino acids(ko01230);;Cyanoamino acid metabolism(ko00460);;Metabolic pathways(ko01100);;Sulfur relay system(ko04122);;Carbon fixation in photosynthetic organisms(ko00710);;Aminoacyl-tRNA biosynthesis(ko00970);;Cysteine and methionine metabolism(ko00270);;Selenocompound metabolism(ko00450);;Taurine an…
Lmqp000873	Succinic anhydride	145000	106000	145000	116000	93700	91900	-0.392864	0.121782	1.77769	unchanged	unchanged	--	--	--
mws4052	1-Aminocyclopropane-1-carboxylic acid	533000	542000	618000	255000	620000	1010000	0.154983	0.797484	0.344654	unchanged	unchanged	Carboxylic acids and derivatives	C01234	Cysteine and methionine metabolism(ko00270);;Biosynthesis of secondary metabolites(ko01110);;Metabolic pathways(ko01100)
pmf0256	3-Methyl-1-pentanol	51000	73100	73100	44500	327000	46900	1.08522	0.514322	0.90335	unchanged	unchanged	--	--	--
pme3011	a-Aminobutyric acid*	4200000	2270000	2820000	2170000	2160000	4230000	-0.118068	0.799864	0.368753	unchanged	unchanged	--	--	--
pme3017	2-Aminoisobutyric acid*	908000	1200000	755000	1770000	547000	1450000	0.395888	0.504875	0.855976	unchanged	unchanged	--	--	--
pme3033	N,N-Dimethylglycine*	3110000	1800000	2230000	1700000	1590000	3080000	-0.164631	0.698868	0.536731	unchanged	unchanged	--	--	--
pmb0484	Choline	8000000	12300000	7180000	20500000	4980000	14900000	0.555259	0.449219	0.968315	unchanged	unchanged	Organonitrogen compounds	C00114	Glycerophospholipid metabolism(ko00564);;Glycine, serine and threonine metabolism(ko00260);;ABC transporters(ko02010);;Metabolic pathways(ko01100)
mws0576	3-Hydroxybutyric acid*	234000	205000	188000	265000	185000	141000	-0.0853073	0.780177	0.38	unchanged	unchanged	--	--	--
pme1975	Malonic acid*	195000	222000	163000	186000	169000	167000	-0.152003	0.377568	1.05878	unchanged	unchanged	--	--	--
pme0010	L-Serine	1010000	1110000	1260000	484000	1100000	4710000	0.896954	0.538028	0.814634	unchanged	unchanged	Carboxylic acids and derivatives	C00065	Metabolic pathways(ko01100);;Sulfur metabolism(ko00920);;Monobactam biosynthesis(ko00261);;Carbon metabolism(ko01200);;Biosynthesis of amino acids(ko01230);;Cyanoamino acid metabolism(ko00460);;Sphingolipid metabolism(ko00600);;Vancomycin resistance(ko01502);;ABC transporters(ko02010);;Glycine, serine and threonine metabolism(ko00260);;Glyoxylate and dicarboxylate metabolism(ko00630);;Biosynthesi…
pme2433	Diethanolamine	172000	136000	183000	66400	140000	535000	0.594529	0.624677	0.638773	unchanged	unchanged	Organonitrogen compounds	C06772	Glycerophospholipid metabolism(ko00564)
mws0255	Cytosine	148000	165000	147000	140000	216000	251000	0.400063	0.271689	1.43493	unchanged	unchanged	Diazines	C00380	Pyrimidine metabolism(ko00240);;Metabolic pathways(ko01100)
pme2122	Histamine	54300	69700	43300	25300	81400	134000	0.524799	0.52051	0.86941	unchanged	unchanged	Organonitrogen compounds	C00388	Histidine metabolism(ko00340);;Biosynthesis of secondary metabolites(ko01110);;Metabolic pathways(ko01100)
pme0257	Uracil	343000	304000	423000	323000	328000	382000	-0.0507705	0.77645	0.432576	unchanged	unchanged	Diazines	C00106	Metabolic pathways(ko01100);;Pyrimidine metabolism(ko00240);;beta-Alanine metabolism(ko00410);;Pantothenate and CoA biosynthesis(ko00770)
pme0006	L-Proline	9530000	10200000	8080000	12100000	10500000	8360000	0.154802	0.459384	0.949922	unchanged	unchanged	Carboxylic acids and derivatives	C00148	Biosynthesis of secondary metabolites(ko01110);;Biosynthesis of amino acids(ko01230);;Aminoacyl-tRNA biosynthesis(ko00970);;Metabolic pathways(ko01100);;ABC transporters(ko02010);;Carbapenem biosynthesis(ko00332);;Arginine and proline metabolism(ko00330)
mws0376	Fumaric acid	774000	684000	782000	754000	792000	560000	-0.0889933	0.612274	0.673857	unchanged	unchanged	Carboxylic acids and derivatives	C00122	Phenylalanine metabolism(ko00360);;Oxidative phosphorylation(ko00190);;Biosynthesis of secondary metabolites(ko01110);;Tyrosine metabolism(ko00350);;Nicotinate and nicotinamide metabolism(ko00760);;Arginine biosynthesis(ko00220);;Butanoate metabolism(ko00650);;Pyruvate metabolism(ko00620);;Alanine, aspartate and glutamate metabolism(ko00250);;Carbon metabolism(ko01200);;Citrate cycle (TCA cycle)(…
pmb1096	Indole	84700	67200	49500	60700	74000	68800	0.0149651	0.953344	0.0934144	unchanged	unchanged	Indoles and derivatives	C00463	Tryptophan metabolism(ko00380);;Benzoxazinoid biosynthesis(ko00402);;Metabolic pathways(ko01100);;Phenylalanine, tyrosine and tryptophan biosynthesis(ko00400);;Biosynthesis of secondary metabolites(ko01110)
mws0256	L-Valine	9780000	8630000	7450000	9580000	9410000	8560000	0.09133	0.506272	0.849959	unchanged	unchanged	Carboxylic acids and derivatives	C00183	ABC transporters(ko02010);;Valine, leucine and isoleucine biosynthesis(ko00290);;Valine, leucine and isoleucine degradation(ko00280);;Glucosinolate biosynthesis(ko00966);;2-Oxocarboxylic acid metabolism(ko01210);;Aminoacyl-tRNA biosynthesis(ko00970);;Biosynthesis of secondary metabolites(ko01110);;Metabolic pathways(ko01100);;Cyanoamino acid metabolism(ko00460);;Biosynthesis of amino acids(ko0123…
pme0120	5-Aminovaleric acid	47200	31800	26000	22200	32100	43100	-0.108396	0.786443	0.349531	unchanged	unchanged	Carboxylic acids and derivatives	C00431	Lysine degradation(ko00310);;Arginine and proline metabolism(ko00330)
mws0191	Betaine	573000	561000	679000	573000	687000	963000	0.294129	0.36059	1.14795	unchanged	unchanged	Carboxylic acids and derivatives	C00719	Metabolic pathways(ko01100);;ABC transporters(ko02010);;Glycine, serine and threonine metabolism(ko00260)
mws0192	Succinic acid*	7620000	6100000	7580000	4690000	5230000	5340000	-0.481098	0.0417893	2.13381	down	down	--	--	--
mws0470	Methylmalonic acid*	7560000	6010000	7660000	4440000	5190000	5360000	-0.502104	0.0403706	2.09312	down	down	--	--	--
mws0147	β-Hydroxyisovaleric acid	216000	171000	212000	153000	165000	213000	-0.173844	0.388579	1.09478	unchanged	unchanged	--	--	--
pme3096	Aminomalonic acid	218000	174000	219000	124000	136000	146000	-0.589693	0.0294229	2.18515	down	down	--	--	--
mws0671	L-Homoserine	3450000	3480000	4080000	2060000	4040000	8650000	0.4219	0.589104	0.71471	unchanged	unchanged	Carboxylic acids and derivatives	C00263	Glycine, serine and threonine metabolism(ko00260);;Metabolic pathways(ko01100);;Lysine biosynthesis(ko00300);;Sulfur metabolism(ko00920);;Biosynthesis of amino acids(ko01230);;Cysteine and methionine metabolism(ko00270);;Biosynthesis of secondary metabolites(ko01110)
mws0230	L-Threonine	3340000	3590000	4090000	2260000	4280000	7530000	0.352498	0.577092	0.740525	unchanged	unchanged	Carboxylic acids and derivatives	C00188	Glycine, serine and threonine metabolism(ko00260);;ABC transporters(ko02010);;Valine, leucine and isoleucine biosynthesis(ko00290);;Aminoacyl-tRNA biosynthesis(ko00970);;Biosynthesis of secondary metabolites(ko01110);;Monobactam biosynthesis(ko00261);;Porphyrin and chlorophyll metabolism(ko00860);;Metabolic pathways(ko01100);;Biosynthesis of amino acids(ko01230)
pmp001287	N-Benzylmethylene isomethylamine	5990000	5190000	4610000	7670000	5850000	5400000	0.260901	0.278614	1.28224	unchanged	unchanged	--	--	--
pme0195	L-Cysteine	21700	6730	20100	33100	37900	32700	1.09547	0.0479901	2.04893	up	up	Carboxylic acids and derivatives	C00097	Carbon metabolism(ko01200);;Pantothenate and CoA biosynthesis(ko00770);;Cyanoamino acid metabolism(ko00460);;Biosynthesis of amino acids(ko01230);;Glutathione metabolism(ko00480);;Metabolic pathways(ko01100);;Sulfur metabolism(ko00920);;Sulfur relay system(ko04122);;Thiamine metabolism(ko00730);;Biosynthesis of secondary metabolites(ko01110);;Aminoacyl-tRNA biosynthesis(ko00970);;Cysteine and met…
mws0491	Phenethylamine	73600	37000	36600	42300	79800	56600	0.279762	0.55792	0.716535	unchanged	unchanged	Benzene and substituted derivatives	C05332	Phenylalanine metabolism(ko00360)
mws0628	4-Hydroxybenzaldehyde	31600	21600	28100	39700	9630	18900	-0.252849	0.6801	0.594268	unchanged	unchanged	Organooxygen compounds	C00633	Metabolic pathways(ko01100)
Lmbn001930	2-Hydroxybenzaldehyde (Salicylaldehyde)	43800	43600	27800	43800	45000	42900	0.193115	0.408553	1.13717	unchanged	unchanged	--	--	--
mws0133	Nicotinamide	134000	192000	114000	502000	81000	148000	0.732368	0.536777	0.805599	unchanged	unchanged	Pyridines and derivatives	C00153	Nicotinate and nicotinamide metabolism(ko00760);;Metabolic pathways(ko01100)
Lmbp000668	Isonicotinic acid*	23700	18400	9	32100	9	25700	0.457166	0.690837	0.491577	unchanged	unchanged	--	--	--
pme0490	Nicotinic acid (Vitamin B3)*	22000	14900	12800	24500	12200	26600	0.34896	0.448096	0.899814	unchanged	unchanged	--	--	--
pmb0302	2-Aminoethylphosphonate	39300	42800	38300	31100	31700	47600	-0.125095	0.604343	0.668197	unchanged	unchanged	Organic phosphonic acids and derivatives	C03557	Metabolic pathways(ko01100);;ABC transporters(ko02010)
Zmgn000216	2-Hydroxyethylphosphonic acid	35400	13700	15700	38200	26700	39200	0.683904	0.194261	1.45953	unchanged	unchanged	--	--	--
NK10264324	1,3,5-Benzenetriol	120000	9	122000	9	245000	209000	0.90766	0.47256	0.882197	unchanged	unchanged	Pteridines and derivatives	C00268	Folate biosynthesis(ko00790);;Metabolic pathways(ko01100)
pmp001086	5-Hydroxymethylfurfural	1280000	1280000	2160000	1100000	1480000	2860000	0.20482	0.719418	0.431726	unchanged	unchanged	--	--	--
Lmbn000612	1-Pyrroline-4-hydroxy-2-carboxylic acid	187000	222000	252000	263000	111000	60100	-0.606623	0.34063	1.22724	unchanged	unchanged	--	--	--
mws0263	5-Oxo-L-Proline	149000	151000	155000	261000	74400	28100	-0.323911	0.710075	0.517154	unchanged	unchanged	Carboxylic acids and derivatives	C01879	Glutathione metabolism(ko00480)
ML10181668	Cycloleucine*	14400000	13100000	12300000	6090000	9060000	16000000	-0.353536	0.430813	1.03145	unchanged	unchanged	--	--	--
Rfmb319	Pipecolic acid*	8940000	7880000	11300000	12800000	6740000	2820000	-0.330676	0.584933	0.742847	unchanged	unchanged	--	--	--
mws0425	Citraconic acid	996000	722000	829000	520000	932000	855000	-0.142781	0.625868	0.628092	unchanged	unchanged	Fatty Acyls	C02226	2-Oxocarboxylic acid metabolism(ko01210);;Glyoxylate and dicarboxylate metabolism(ko00630);;Carbon metabolism(ko01200);;C5-Branched dibasic acid metabolism(ko00660);;Metabolic pathways(ko01100);;Valine, leucine and isoleucine biosynthesis(ko00290)
pmb0501	Agmatine	14100	9430	14300	23900	15900	14600	0.524076	0.191303	1.47301	unchanged	unchanged	Organonitrogen compounds	C00179	Metabolic pathways(ko01100);;Arginine and proline metabolism(ko00330)
mws0216	Trans-4-Hydroxy-L-proline	1080000	1420000	1950000	947000	2470000	4810000	0.886561	0.379323	1.14028	unchanged	unchanged	Carboxylic acids and derivatives	C01157	Arginine and proline metabolism(ko00330);;Metabolic pathways(ko01100)
mws0712	N-Propionylglycine	47100	33300	33100	23500	38500	37500	-0.189924	0.524641	0.791108	unchanged	unchanged	--	--	--
mws1587	L-Norleucine*	705000	625000	625000	961000	861000	777000	0.410788	0.0376534	2.06598	up	up	--	--	--
mws0258	L-Isoleucine*	722000	623000	606000	957000	872000	782000	0.420389	0.0282459	2.05834	up	up	--	--	--
pmp001198	6-Deoxyfagomine	2800000	2250000	2310000	3030000	4480000	3800000	0.619821	0.0717358	1.96454	unchanged	unchanged	--	--	--
pme0274	6-Aminocaproic acid	933000	1710000	355000	2530000	1900000	2370000	1.18153	0.0652048	1.99503	unchanged	unchanged	Fatty Acyls	C02378	Metabolic pathways(ko01100)
mws0227	L-Leucine*	679000	562000	554000	862000	1130000	884000	0.68008	0.0352209	2.11098	up	up	--	--	--
mws0473	2-Methylsuccinic acid	1910000	1690000	1450000	1350000	1440000	1060000	-0.391425	0.0862422	1.77559	unchanged	unchanged	--	--	--
Lmbn001364	4-Hydroxy-2-Oxopentanoic Acid*	168000	145000	117000	102000	133000	76600	-0.464641	0.147803	1.56748	unchanged	unchanged	--	--	--
Lmbn001288	2-Hydroxy-2-methyl-3-oxobutanoic acid*	179000	138000	126000	115000	126000	94100	-0.402715	0.141945	1.66051	unchanged	unchanged	--	--	--
Lmgn000160	3-Ureidopropionic Acid	36300	33700	32000	86300	86900	109000	1.46815	0.0132328	2.30281	up	up	Organic carbonic acids and derivatives	C02642	Metabolic pathways(ko01100);;Pyrimidine metabolism(ko00240);;beta-Alanine metabolism(ko00410);;Pantothenate and CoA biosynthesis(ko00770)
mws0001	L-Asparagine	865000	921000	829000	534000	1950000	3250000	1.13273	0.316065	1.32296	unchanged	unchanged	Carboxylic acids and derivatives	C00152	Metabolic pathways(ko01100);;Alanine, aspartate and glutamate metabolism(ko00250);;Biosynthesis of secondary metabolites(ko01110);;Biosynthesis of amino acids(ko01230);;Cyanoamino acid metabolism(ko00460);;Aminoacyl-tRNA biosynthesis(ko00970)
pme2527	L-Ornithine	107000	89100	84000	133000	73200	89500	0.0781923	0.806218	0.282858	unchanged	unchanged	Carboxylic acids and derivatives	C00077	2-Oxocarboxylic acid metabolism(ko01210);;Biosynthesis of secondary metabolites(ko01110);;ABC transporters(ko02010);;Arginine biosynthesis(ko00220);;Biosynthesis of amino acids(ko01230);;Glutathione metabolism(ko00480);;D-Arginine and D-ornithine metabolism(ko00472);;Arginine and proline metabolism(ko00330);;Metabolic pathways(ko01100)
mws0219	L-Aspartic Acid	10600000	9290000	9750000	7350000	8650000	8240000	-0.290156	0.0294591	2.04987	down	down	Carboxylic acids and derivatives	C00049	Cyanoamino acid metabolism(ko00460);;Carbon metabolism(ko01200);;Monobactam biosynthesis(ko00261);;Histidine metabolism(ko00340);;Carbon fixation in photosynthetic organisms(ko00710);;2-Oxocarboxylic acid metabolism(ko01210);;Aminoacyl-tRNA biosynthesis(ko00970);;Biosynthesis of amino acids(ko01230);;Alanine, aspartate and glutamate metabolism(ko00250);;Pantothenate and CoA biosynthesis(ko00770);…
mws0275	L-Malic acid	5990000	5490000	5720000	5980000	5800000	4230000	-0.103435	0.553608	0.7877	unchanged	unchanged	Hydroxy acids and derivatives	C00149	Biosynthesis of secondary metabolites(ko01110);;Carbon metabolism(ko01200);;Glyoxylate and dicarboxylate metabolism(ko00630);;Pyruvate metabolism(ko00620);;Carbon fixation in photosynthetic organisms(ko00710);;Metabolic pathways(ko01100);;Citrate cycle (TCA cycle)(ko00020)
Lmbn000198	3-Dehydro-L-Threonic Acid	5320000	5100000	4890000	5350000	5410000	3890000	-0.0635736	0.705269	0.487059	unchanged	unchanged	--	--	--
pme0040	Adenine	1350000	2050000	802000	3990000	325000	1340000	0.428451	0.708168	0.487928	unchanged	unchanged	Imidazopyrimidines	C00147	Metabolic pathways(ko01100);;Zeatin biosynthesis(ko00908);;Purine metabolism(ko00230)
HJKP000649	N-benzylformamide	1890000	1130000	1120000	1150000	1360000	1000000	-0.23816	0.508016	0.872454	unchanged	unchanged	--	--	--
mws0889	D-Threonic Acid	844000	1160000	964000	1820000	995000	566000	0.187959	0.747962	0.43138	unchanged	unchanged	--	--	--
pme0033	Hypoxanthine	15400	20000	21700	25800	9730	22400	0.0208199	0.961701	0.0360509	unchanged	unchanged	Imidazopyrimidines	C00262	Purine metabolism(ko00230);;Metabolic pathways(ko01100)
pme1173	Allopurinol	11800	14600	10100	14600	12700	16700	0.269607	0.226981	1.42383	unchanged	unchanged	--	--	--
pme2268	Trigonelline	32900000	32400000	36300000	28900000	39900000	39700000	0.0947946	0.599527	0.686971	unchanged	unchanged	--	C01004	Nicotinate and nicotinamide metabolism(ko00760)
mws1336	4-Aminobenzoic acid	15200	6120	18100	13800	23400	41200	0.991926	0.243305	1.38279	unchanged	unchanged	Benzene and substituted derivatives	C00568	Folate biosynthesis(ko00790);;Metabolic pathways(ko01100)
Lmbn002862	3-Hydroxybenzoic Acid	75100	94500	123000	99100	71800	88900	-0.171528	0.541512	0.796971	unchanged	unchanged	Benzene and substituted derivatives	C00587	Phenylalanine, tyrosine and tryptophan biosynthesis(ko00400)
Lmgn001670	Salicylic acid	33900	58700	25500	75600	29100	38300	0.276006	0.660297	0.581469	unchanged	unchanged	Benzene and substituted derivatives	C00805	Metabolic pathways(ko01100);;Phenylalanine metabolism(ko00360);;Biosynthesis of secondary metabolites(ko01110);;Plant hormone signal transduction(ko04075)
pme2828	4-Nitrophenol	4770000	4910000	5100000	5050000	5540000	7590000	0.298706	0.281658	1.38829	unchanged	unchanged	--	--	--
mws0704	O-Phosphorylethanolamine	87900	133000	145000	127000	159000	238000	0.518117	0.251548	1.38126	unchanged	unchanged	Organic phosphoric acids and derivatives	C00346	Glycerophospholipid metabolism(ko00564);;Metabolic pathways(ko01100);;Sphingolipid metabolism(ko00600)
pma2987	Histidinol	12700000	11400000	10800000	12100000	10900000	11700000	-0.00829137	0.92554	0.150706	unchanged	unchanged	Organonitrogen compounds	C00860	Biosynthesis of secondary metabolites(ko01110);;Biosynthesis of amino acids(ko01230);;Histidine metabolism(ko00340);;Metabolic pathways(ko01100)
pme3207	Muconic acid	2130000	2340000	2920000	1920000	2950000	5420000	0.477597	0.45205	0.976288	unchanged	unchanged	Fatty Acyls	C02480	Metabolic pathways(ko01100)
Rfmb320	1-Methylpiperidine-2-carboxylic acid	315000	230000	189000	171000	214000	215000	-0.290818	0.355088	1.16594	unchanged	unchanged	--	--	--
Lmqp000427	N-Methyl-Trans-4-Hydroxy-L-Proline	1100000	854000	945000	1060000	1150000	2190000	0.601948	0.30026	1.31468	unchanged	unchanged	--	--	--
mws0567	4-Guanidinobutyric acid	82000	86900	160000	106000	93000	158000	0.118275	0.785719	0.296132	unchanged	unchanged	Carboxylic acids and derivatives	C01035	Arginine and proline metabolism(ko00330);;Metabolic pathways(ko01100)
pme2380	α-Ketoglutaric acid	1270000	1300000	1580000	842000	1220000	1230000	-0.334147	0.15563	1.58296	unchanged	unchanged	Keto acids and derivatives	C00026	Biosynthesis of secondary metabolites(ko01110);;Arginine biosynthesis(ko00220);;Taurine and hypotaurine metabolism(ko00430);;Ascorbate and aldarate metabolism(ko00053);;Biosynthesis of amino acids(ko01230);;Alanine, aspartate and glutamate metabolism(ko00250);;C5-Branched dibasic acid metabolism(ko00660);;Citrate cycle (TCA cycle)(ko00020);;Metabolic pathways(ko01100);;Lysine biosynthesis(ko00300…
Lmgn000224	2-Methyl-3-oxosuccinic acid	21000	20500	40600	28000	19500	21100	-0.259174	0.57808	0.77453	unchanged	unchanged	--	--	--
mws0208	Adipic Acid	227000	282000	280000	440000	230000	198000	0.13767	0.764908	0.385774	unchanged	unchanged	Fatty Acyls	C06104	Metabolic pathways(ko01100)
Lmbn001609	2-Acetyl-2-Hydroxybutanoic Acid	9340	15600	9650	20600	12100	10000	0.303881	0.525784	0.823619	unchanged	unchanged	--	--	--
Wmzn000227	2,2-Dimethylsuccinic acid	209000	252000	170000	338000	131000	216000	0.118464	0.801048	0.328763	unchanged	unchanged	--	--	--
pme0193	L-Glutamine	24800	25800	30600	32400	22600	35300	0.153246	0.528749	0.757991	unchanged	unchanged	Carboxylic acids and derivatives	C00064	Biosynthesis of amino acids(ko01230);;Alanine, aspartate and glutamate metabolism(ko00250);;Metabolic pathways(ko01100);;Nitrogen metabolism(ko00910);;Pyrimidine metabolism(ko00240);;Aminoacyl-tRNA biosynthesis(ko00970);;Glyoxylate and dicarboxylate metabolism(ko00630);;Purine metabolism(ko00230);;ABC transporters(ko02010);;Arginine biosynthesis(ko00220)
pme0026	L-Lysine	24000	26900	30300	39300	33000	45800	0.540457	0.0604226	1.95996	unchanged	unchanged	Carboxylic acids and derivatives	C00047	Metabolic pathways(ko01100);;Lysine biosynthesis(ko00300);;Biosynthesis of amino acids(ko01230);;Biotin metabolism(ko00780);;ABC transporters(ko02010);;Tropane, piperidine and pyridine alkaloid biosynthesis(ko00960);;Lysine degradation(ko00310);;Aminoacyl-tRNA biosynthesis(ko00970);;2-Oxocarboxylic acid metabolism(ko01210);;Biosynthesis of secondary metabolites(ko01110)
pme1691	Acetylcholine	59700	78700	58600	56700	50400	133000	0.28544	0.64662	0.613958	unchanged	unchanged	Organonitrogen compounds	C01996	Glycerophospholipid metabolism(ko00564)
mws1050	O-Acetylserine	135000	148000	166000	125000	132000	167000	-0.0826512	0.628999	0.618146	unchanged	unchanged	--	--	--
pme0014	L-Glutamic acid	510000	434000	668000	299000	545000	966000	0.167138	0.774199	0.353086	unchanged	unchanged	Carboxylic acids and derivatives	C00025	Alanine, aspartate and glutamate metabolism(ko00250);;Biosynthesis of amino acids(ko01230);;Porphyrin and chlorophyll metabolism(ko00860);;Metabolic pathways(ko01100);;Nitrogen metabolism(ko00910);;C5-Branched dibasic acid metabolism(ko00660);;Biosynthesis of secondary metabolites(ko01110);;Arginine biosynthesis(ko00220);;Taurine and hypotaurine metabolism(ko00430);;Carbapenem biosynthesis(ko0033…
Zmzn000113	L-threo-3-Methylaspartate	3360000	3840000	3590000	3190000	3480000	3060000	-0.149183	0.131259	1.57868	unchanged	unchanged	--	C03618	Metabolic pathways(ko01100);;C5-Branched dibasic acid metabolism(ko00660);;Carbon metabolism(ko01200);;Glyoxylate and dicarboxylate metabolism(ko00630)
pmp001285	Phthalic anhydride	484000	452000	461000	510000	584000	484000	0.175765	0.17326	1.65422	unchanged	unchanged	--	--	--
pmb2826	L-Citramalic acid	104000	68600	105000	56000	67900	52400	-0.654975	0.0911998	1.93786	unchanged	unchanged	--	C02614	Metabolic pathways(ko01100);;C5-Branched dibasic acid metabolism(ko00660)
ML10171848	D-Arabinono-1,4-lactone	176000	173000	248000	202000	277000	306000	0.394962	0.191635	1.46091	unchanged	unchanged	--	--	--
pme3154	Mevalonic acid	73000	56200	79400	65300	90100	120000	0.400789	0.295177	1.26236	unchanged	unchanged	Fatty Acyls	C00418	Biosynthesis of secondary metabolites(ko01110);;Metabolic pathways(ko01100);;Terpenoid backbone biosynthesis(ko00900)
Lmgp000796	4-Hydroxymandelonitrile	3050000	2260000	2920000	3330000	3620000	1840000	0.0949707	0.77886	0.340681	unchanged	unchanged	--	--	--
pme1210	L-Methionine	2810000	2270000	2600000	3070000	3500000	1820000	0.127564	0.69137	0.512876	unchanged	unchanged	Carboxylic acids and derivatives	C00073	Glucosinolate biosynthesis(ko00966);;Metabolic pathways(ko01100);;Cysteine and methionine metabolism(ko00270);;Aminoacyl-tRNA biosynthesis(ko00970);;Biosynthesis of amino acids(ko01230);;2-Oxocarboxylic acid metabolism(ko01210);;Biosynthesis of secondary metabolites(ko01110)
mws0847	1-Methyladenine	57900	57300	66800	80000	79900	60300	0.274876	0.181796	1.55991	unchanged	unchanged	--	--	--
mws0262	L-Tartaric acid	1810000	1410000	1540000	794000	1490000	4370000	0.48326	0.623068	0.644488	unchanged	unchanged	--	C00898	Glyoxylate and dicarboxylate metabolism(ko00630)
mws1499	D-Arabinose*	17800000	12300000	16500000	6970000	12000000	35900000	0.235688	0.788385	0.335831	unchanged	unchanged	--	--	--
Zmgn000173	D-Ribose*	3270000	2600000	3830000	1900000	3030000	5670000	0.128008	0.818314	0.275684	unchanged	unchanged	--	--	--
pmf0420	Benzyl acetate	82200	79300	82800	78300	75000	102000	0.0635397	0.709332	0.471732	unchanged	unchanged	--	--	--
pme0183	Isoguanine*	77700	90600	80000	97800	130000	67900	0.25205	0.47322	0.981902	unchanged	unchanged	--	--	--
pme1109	Guanine*	172000	115000	99300	151000	91500	135000	-0.033245	0.922793	0.164298	unchanged	unchanged	--	--	--
pma0675	o-Anisic acid	73100	196000	156000	265000	363000	52200	0.678157	0.460518	0.981604	unchanged	unchanged	--	--	--
mws0458	Vanillin	54300	28900	29100	35500	29200	80700	0.372669	0.588618	0.655629	unchanged	unchanged	Phenols	C00755	Biosynthesis of secondary metabolites(ko01110);;Phenylalanine metabolism(ko00360);;Metabolic pathways(ko01100)
pme0513	Xylitol	121000	98300	135000	66500	120000	327000	0.535393	0.573905	0.732416	unchanged	unchanged	Organooxygen compounds	C00379	ABC transporters(ko02010);;Pentose and glucuronate interconversions(ko00040);;Metabolic pathways(ko01100)
mws0885	2,4-Dihydroxybenzoic acid	117000	105000	87400	93500	62400	67800	-0.467908	0.0916581	1.77285	unchanged	unchanged	Benzene and substituted derivatives	C00230	Metabolic pathways(ko01100);;Biosynthesis of secondary metabolites(ko01110);;Phenylalanine, tyrosine and tryptophan biosynthesis(ko00400)
mws0180	2,5-Dihydroxybenzoic acid; Gentisic Acid	69100	35600	48400	43900	30000	46600	-0.345441	0.396565	1.12111	unchanged	unchanged	--	--	--
mws0183	3,4-Dihydroxybenzoic acid (Protocatechuic acid)	153000	119000	117000	140000	95100	121000	-0.127488	0.564944	0.760843	unchanged	unchanged	--	--	--
pmb3099	Diethyl phosphate	21000	15700	13500	12700	12000	11200	-0.483704	0.161263	1.73468	unchanged	unchanged	--	--	--
mws0254	L-Histidine	11700000	11600000	14300000	9870000	11500000	16200000	-0.00115155	0.996505	0.0301858	unchanged	unchanged	Carboxylic acids and derivatives	C00135	ABC transporters(ko02010);;beta-Alanine metabolism(ko00410);;Metabolic pathways(ko01100);;Histidine metabolism(ko00340);;Biosynthesis of amino acids(ko01230);;Aminoacyl-tRNA biosynthesis(ko00970);;Biosynthesis of secondary metabolites(ko01110)
pme2165	Orotic acid	35500	37700	39800	22600	49000	54200	0.154809	0.706269	0.521784	unchanged	unchanged	Diazines	C00295	Pyrimidine metabolism(ko00240);;Metabolic pathways(ko01100)
pmb0819	3-Indoleacetonitrile	78000	58800	54000	74200	58800	58700	0.00678917	0.975069	0.00463755	unchanged	unchanged	Indoles and derivatives	C02938	Tryptophan metabolism(ko00380)
pmf0174	1-Decanol	13500000	13400000	13500000	13800000	12600000	13100000	-0.0325026	0.479841	0.976128	unchanged	unchanged	--	--	--
Lmbn001467	5-Acetamidopentanoic Acid	8310	5390	10300	9780	8460	6040	0.016734	0.961244	0.00973614	unchanged	unchanged	Fatty Acyls	C03087	Lysine degradation(ko00310)
Zmjn001813	Pimelic acid	5510	10700	10200	12100	6360	14700	0.32836	0.496101	0.844863	unchanged	unchanged	Fatty Acyls	C02656	Biotin metabolism(ko00780);;Metabolic pathways(ko01100)
pme3382	N-Acetyl-L-threonine	85800	78900	86000	87300	82000	84600	0.0182984	0.724659	0.350205	unchanged	unchanged	--	--	--
mws1346	DL-2-Aminoadipic acid	166000	195000	186000	170000	150000	181000	-0.12673	0.286791	1.22432	unchanged	unchanged	Carboxylic acids and derivatives	C00956	Biosynthesis of amino acids(ko01230);;2-Oxocarboxylic acid metabolism(ko01210);;Biosynthesis of secondary metabolites(ko01110);;Lysine biosynthesis(ko00300);;Lysine degradation(ko00310);;Metabolic pathways(ko01100)
pme2914	3-Hydroxy-3-methylpentane-1,5-dioic acid	12300000	7280000	10000000	8910000	7120000	4660000	-0.515688	0.196321	1.51196	unchanged	unchanged	--	--	--
pmf0440	4-MethoxycinnaMaldehyde	143000	137000	135000	163000	144000	132000	0.0811096	0.472115	0.919974	unchanged	unchanged	--	--	--
pme2758	4-Hydroxy-L-glutamic acid	53600	51800	45500	65600	52900	91500	0.476797	0.221367	1.52706	unchanged	unchanged	--	--	--
pme1419	L-Methionine methyl ester	15300	7670	16200	13100	16800	14000	0.164472	0.631815	0.547369	unchanged	unchanged	--	--	--
Lmbp000123	L-Homomethionine	74100	70500	85000	69700	90700	141000	0.392557	0.375459	1.13981	unchanged	unchanged	Carboxylic acids and derivatives	C17213	2-Oxocarboxylic acid metabolism(ko01210);;Biosynthesis of secondary metabolites(ko01110);;Glucosinolate biosynthesis(ko00966)
Lmbn002739	3-Hydroxycinnamic Acid	102000	35500	90600	452000	9	88200	1.24385	0.53158	0.78938	unchanged	unchanged	Cinnamic acids and derivatives	C12621	Phenylalanine metabolism(ko00360)
Lmmn001643	2-Hydroxycinnamic acid	55400	37000	33500	219000	9	51000	1.10073	0.543798	0.776932	unchanged	unchanged	--	--	--
pmb0142	Caffeic aldehyde	6500	5470	6810	3710	9690	12300	0.452571	0.460881	0.972661	unchanged	unchanged	--	C10945	Phenylpropanoid biosynthesis(ko00940);;Biosynthesis of secondary metabolites(ko01110)
pme3083	2-(Formylamino)benzoic acid	21600	19300	27800	29000	9	48200	0.168459	0.859475	0.194728	unchanged	unchanged	Benzene and substituted derivatives	C05653	Tryptophan metabolism(ko00380)
pme2617	L-Methionine Sulfoxide	1790000	1800000	1730000	1870000	1530000	1760000	-0.0440552	0.650771	0.619612	unchanged	unchanged	--	--	--
pme0021	L-Phenylalanine	8230000	7470000	6140000	10400000	7970000	7290000	0.232548	0.330421	1.16746	unchanged	unchanged	Carboxylic acids and derivatives	C00079	Metabolic pathways(ko01100);;Cyanoamino acid metabolism(ko00460);;Biosynthesis of amino acids(ko01230);;Phenylalanine, tyrosine and tryptophan biosynthesis(ko00400);;Phenylpropanoid biosynthesis(ko00940);;ABC transporters(ko02010);;Glucosinolate biosynthesis(ko00966);;Tropane, piperidine and pyridine alkaloid biosynthesis(ko00960);;Aminoacyl-tRNA biosynthesis(ko00970);;2-Oxocarboxylic acid metabo…
pme0281	Terephthalic acid*	601000	624000	591000	619000	540000	552000	-0.0859244	0.289484	1.30535	unchanged	unchanged	--	--	--
pme0282	Phthalic acid*	816000	686000	574000	609000	753000	663000	-0.0358845	0.847197	0.227142	unchanged	unchanged	--	--	--
pmc0274	6-Methylmercaptopurine	13200000	11700000	9880000	15900000	11900000	11500000	0.176271	0.431994	0.951238	unchanged	unchanged	--	--	--
mws0344	D-Xylonic acid	8050000	11600000	9120000	17600000	10900000	2420000	0.103975	0.887149	0.203154	unchanged	unchanged	--	--	--
pmn001681	1-(4-Methoxyphenyl)-1-propanol	31900	35900	42700	40800	29000	42600	0.0245957	0.911174	0.103133	unchanged	unchanged	--	--	--
Lmdp003146	Rhododendrol	144000	235000	187000	150000	178000	202000	-0.0948097	0.716935	0.388838	unchanged	unchanged	--	--	--
NK10253223	2-Amino-3-methoxybenzoic acid	44000	29800	32800	16100	27500	15200	-0.858319	0.053483	1.92704	unchanged	unchanged	--	--	--
Zmjp000624	Pyridoxal	33000	27200	21500	14300	31200	17600	-0.372696	0.379198	1.04143	unchanged	unchanged	Pyridines and derivatives	C00250	Metabolic pathways(ko01100);;Vitamin B6 metabolism(ko00750)
mws2125	Phosphoenolpyruvate	589000	804000	1010000	279000	1020000	1380000	0.156858	0.810399	0.325446	unchanged	unchanged	Organic phosphoric acids and derivatives	C00074	Biosynthesis of secondary metabolites(ko01110);;Glycolysis / Gluconeogenesis(ko00010);;Carbon fixation in photosynthetic organisms(ko00710);;Carbon metabolism(ko01200);;Phenylalanine, tyrosine and tryptophan biosynthesis(ko00400);;Pyruvate metabolism(ko00620);;Biosynthesis of amino acids(ko01230);;Metabolic pathways(ko01100);;Citrate cycle (TCA cycle)(ko00020)
Cmdn000784	Uric acid	5150	3610	7250	9640	10900	25900	1.53639	0.187597	1.62192	unchanged	unchanged	Imidazopyrimidines	C00366	Purine metabolism(ko00230);;Metabolic pathways(ko01100)
Zmjn002583	2',4',6'-Trihydroxyacetophenone	346000	239000	204000	1010000	9420	236000	0.670073	0.66009	0.554258	unchanged	unchanged	--	--	--
pme1292	Homogentisic acid	175000	221000	280000	145000	391000	308000	0.32022	0.532006	0.823052	unchanged	unchanged	Phenols	C01161	Ubiquinone and other terpenoid-quinone biosynthesis(ko00130);;Tyrosine metabolism(ko00350);;Metabolic pathways(ko01100)
Lmmp003042	Protocatechuic Acid Methyl Ester	151000	111000	111000	140000	161000	75100	0.0119407	0.973899	0.0390119	unchanged	unchanged	--	--	--
pme2598	3,4-Dihydroxybenzeneacetic acid	135000	167000	198000	116000	290000	243000	0.37629	0.445841	1.00244	unchanged	unchanged	--	--	--
pme1383	Pyridoxine	734000	495000	665000	740000	467000	514000	-0.138189	0.629174	0.678389	unchanged	unchanged	Pyridines and derivatives	C00314	Metabolic pathways(ko01100);;Vitamin B6 metabolism(ko00750)
pme0181	3-Methyl-L-Histidine	56200	63700	49000	56300	43500	48600	-0.186678	0.293677	1.19527	unchanged	unchanged	Carboxylic acids and derivatives	C01152	Histidine metabolism(ko00340)
Zmzn000078	Dihydroxyacetone phosphate	223000	193000	179000	172000	224000	160000	-0.0978048	0.614442	0.613689	unchanged	unchanged	Organooxygen compounds	C00111	Carbon fixation in photosynthetic organisms(ko00710);;Propanoate metabolism(ko00640);;Glycerolipid metabolism(ko00561);;Glycolysis / Gluconeogenesis(ko00010);;Inositol phosphate metabolism(ko00562);;Biosynthesis of secondary metabolites(ko01110);;Nicotinate and nicotinamide metabolism(ko00760);;Fructose and mannose metabolism(ko00051);;Biosynthesis of amino acids(ko01230);;Carbon metabolism(ko012…
mws0024	Gallic acid	147000	215000	210000	234000	171000	259000	0.215168	0.421078	0.980622	unchanged	unchanged	--	--	--
Xmbp001692	2,4,6-Trihydroxybenzoic acid	131000	157000	119000	83400	203000	249000	0.395588	0.479512	0.959407	unchanged	unchanged	--	--	--
Lmbn003524	9-Oxononanoic acid	17300	17900	18000	15800	16300	16800	-0.121592	0.0191513	2.11074	unchanged	down	--	C16322	alpha-Linolenic acid metabolism(ko00592);;Biosynthesis of secondary metabolites(ko01110)
pme3009	Trans-Citridic acid	2330000	1870000	1690000	2070000	1980000	3490000	0.356297	0.382364	1.08747	unchanged	unchanged	--	--	--
mws0154	Shikimic acid	78100	90000	112000	54400	106000	145000	0.124758	0.786421	0.355957	unchanged	unchanged	Organooxygen compounds	C00493	Metabolic pathways(ko01100);;Phenylalanine, tyrosine and tryptophan biosynthesis(ko00400);;Biosynthesis of amino acids(ko01230);;Biosynthesis of secondary metabolites(ko01110)
mws0242	Suberic Acid	16300	13000	15000	12500	15400	16100	-0.00980318	0.948787	0.122446	unchanged	unchanged	--	--	--
Zmyn000155	N-α-Acetyl-L-ornithine	6250000	5480000	5720000	4910000	5150000	7030000	-0.0300746	0.878349	0.228619	unchanged	unchanged	--	--	--
mws0260	L-Arginine	1180000	1020000	1070000	969000	980000	1100000	-0.100954	0.309337	1.24468	unchanged	unchanged	Carboxylic acids and derivatives	C00062	Arginine and proline metabolism(ko00330);;Monobactam biosynthesis(ko00261);;Metabolic pathways(ko01100);;Biosynthesis of amino acids(ko01230);;D-Arginine and D-ornithine metabolism(ko00472);;ABC transporters(ko02010);;Arginine biosynthesis(ko00220);;Aminoacyl-tRNA biosynthesis(ko00970);;Biosynthesis of secondary metabolites(ko01110)
pmf0173	1,2-Decanediol	29400	41800	36100	34600	40000	31100	-0.0216747	0.910332	0.0641505	unchanged	unchanged	--	--	--
pme2559	N-Acetyl-L-Aspartic Acid	52300	42100	48400	60000	47300	71300	0.322736	0.221215	1.42917	unchanged	unchanged	Carboxylic acids and derivatives	C01042	Metabolic pathways(ko01100);;Alanine, aspartate and glutamate metabolism(ko00250)
pme1651	Indole 3-acetic acid (IAA)	5380	8570	8670	9720	8230	8430	0.221846	0.372158	1.14041	unchanged	unchanged	--	--	--
pmb0312	5-Methoxyindole-3-carbaldehyde	15000	19400	19100	13500	17500	39200	0.391932	0.559618	0.774634	unchanged	unchanged	--	--	--
pme0008	L-Citrulline	1340000	1200000	1280000	1000000	917000	1470000	-0.173565	0.492755	0.929523	unchanged	unchanged	Carboxylic acids and derivatives	C00327	Metabolic pathways(ko01100);;Arginine biosynthesis(ko00220);;Biosynthesis of secondary metabolites(ko01110);;Biosynthesis of amino acids(ko01230)
Hmfn000531	L-Ascorbic acid (Vitamin C)	111000	171000	144000	138000	106000	96300	-0.324046	0.259832	1.27581	unchanged	unchanged	--	--	--
pmb3101	2-Isopropylmalic Acid	49400	49100	54900	23500	44900	35500	-0.562103	0.10631	1.86061	unchanged	unchanged	Fatty Acyls	C02504	Valine, leucine and isoleucine biosynthesis(ko00290);;Metabolic pathways(ko01100);;Biosynthesis of secondary metabolites(ko01110);;Pyruvate metabolism(ko00620);;Biosynthesis of amino acids(ko01230);;2-Oxocarboxylic acid metabolism(ko01210)
Zmgn001448	2-Propylmalic Acid	50500	42200	46400	20700	55100	45100	-0.202308	0.616463	0.648723	unchanged	unchanged	--	C05994	Pyruvate metabolism(ko00620)
pme2253	L-Gulono-1,4-Lactone	105000	68800	73200	89100	9	38900	-0.948266	0.261803	1.40999	unchanged	unchanged	Lactones	C01040	Ascorbate and aldarate metabolism(ko00053);;Metabolic pathways(ko01100)
mws1195	p-Coumaric acid methyl ester	18800	15700	16900	7310	32200	18000	0.162044	0.804847	0.355736	unchanged	unchanged	--	--	--
mws2212	Caffeic acid	278000	595000	459000	386000	215000	1260000	0.482484	0.645988	0.607863	unchanged	unchanged	Cinnamic acids and derivatives	C01197	Metabolic pathways(ko01100);;Phenylpropanoid biosynthesis(ko00940);;Biosynthesis of secondary metabolites(ko01110)
mws1164	D-Fructose*	21000000	27300000	28400000	32400000	21500000	21100000	-0.032336	0.904033	0.158072	unchanged	unchanged	--	--	--
pmf0138	D-Mannose*	22200000	24700000	28100000	30400000	21300000	21600000	-0.0330774	0.87905	0.223747	unchanged	unchanged	--	--	--
pmf0139	D-Galactose*	24600000	25500000	28100000	29800000	23100000	19600000	-0.109188	0.599213	0.704819	unchanged	unchanged	--	--	--
mws4170	D-Glucose*	25900000	28100000	26800000	29600000	21100000	21000000	-0.172382	0.399509	1.10034	unchanged	unchanged	--	--	--
pme0516	Inositol*	761000	684000	734000	520000	602000	1330000	0.170293	0.757918	0.397601	unchanged	unchanged	--	--	--
mws0250	L-Tyrosine	29300000	17600000	17600000	18600000	20600000	16500000	-0.211622	0.536173	0.836281	unchanged	unchanged	Carboxylic acids and derivatives	C00082	Phenylalanine metabolism(ko00360);;Biosynthesis of secondary metabolites(ko01110);;Tyrosine metabolism(ko00350);;Betalain biosynthesis(ko00965);;Phenylalanine, tyrosine and tryptophan biosynthesis(ko00400);;Biosynthesis of amino acids(ko01230);;Metabolic pathways(ko01100);;2-Oxocarboxylic acid metabolism(ko01210);;Ubiquinone and other terpenoid-quinone biosynthesis(ko00130);;Aminoacyl-tRNA biosyn…
mws0214	D-Sorbitol	97700	116000	105000	137000	92900	62600	-0.123762	0.728853	0.449298	unchanged	unchanged	Organooxygen compounds	C00794	Fructose and mannose metabolism(ko00051);;Galactose metabolism(ko00052);;ABC transporters(ko02010);;Metabolic pathways(ko01100)
HJN037	4-O-Methylgallic Acid	36500	26400	38900	12100	16700	7360	-1.49327	0.0122825	2.20993	down	down	--	--	--
pmb1754	O-Phosphocholine	135000	254000	293000	413000	522000	1490000	1.83014	0.2301	1.52658	unchanged	unchanged	Organonitrogen compounds	C00588	Glycerophospholipid metabolism(ko00564);;Metabolic pathways(ko01100)
pme2602	O-Phospho-L-serine	13200	16000	11500	6030	8740	12400	-0.583014	0.124822	1.63805	unchanged	unchanged	Carboxylic acids and derivatives	C01005	Aminoacyl-tRNA biosynthesis(ko00970);;Biosynthesis of amino acids(ko01230);;Cysteine and methionine metabolism(ko00270);;Carbon metabolism(ko01200);;Glycine, serine and threonine metabolism(ko00260);;Metabolic pathways(ko01100)
mws0752	Undecylic Acid	551000	435000	475000	423000	465000	480000	-0.0948879	0.475968	0.946633	unchanged	unchanged	--	--	--
pme0137	N-Acetyl-L-Glutamine	1210000	1100000	1240000	1310000	1220000	1610000	0.221812	0.231686	1.42929	unchanged	unchanged	--	--	--
mws0237	Azelaic acid	527000	454000	524000	527000	391000	454000	-0.133483	0.400086	1.10284	unchanged	unchanged	--	--	--
pme0122	N6-Acetyl-L-lysine	42600	14200	20000	37200	31900	56700	0.711954	0.229346	1.3328	unchanged	unchanged	Carboxylic acids and derivatives	C02727	Lysine degradation(ko00310)
mws5041	L-Glycyl-L-isoleucine	24800	17100	22100	30500	16100	20300	0.0639343	0.85416	0.169023	unchanged	unchanged	--	--	--
mws0736	N-Glycyl-L-leucine	20500	24700	21200	25600	21700	24800	0.118816	0.341848	1.16729	unchanged	unchanged	--	--	--
pme3388	Homoarginine	181000	224000	199000	192000	265000	288000	0.302692	0.241642	1.46101	unchanged	unchanged	--	--	--
Zmjp000182	N-Monomethyl-L-arginine	1230000	1320000	1530000	1090000	1210000	1350000	-0.160673	0.287286	1.2603	unchanged	unchanged	--	--	--
pme0075	N-Acetyl-L-glutamic acid	297000	255000	328000	337000	261000	286000	0.00654285	0.967533	0.0318361	unchanged	unchanged	Carboxylic acids and derivatives	C00624	Metabolic pathways(ko01100);;Arginine biosynthesis(ko00220);;Biosynthesis of secondary metabolites(ko01110);;Biosynthesis of amino acids(ko01230);;2-Oxocarboxylic acid metabolism(ko01210)
mws0193	L-Homocitrulline	21800	11100	16400	28100	20700	20300	0.487098	0.176689	1.45547	unchanged	unchanged	--	--	--
pme0278	2,6-Diaminooimelic acid	60600	46100	36400	44400	25500	49900	-0.256396	0.488921	0.871471	unchanged	unchanged	--	--	--
mws0281	Citric Acid*	16600000	13900000	12900000	12000000	13500000	9050000	-0.329009	0.161875	1.54902	unchanged	unchanged	--	--	--
Zmyn000453	Isocitric Acid*	9640000	7870000	8720000	6970000	9120000	8330000	-0.103155	0.499137	0.852678	unchanged	unchanged	--	--	--
Hmjp002337	Isoscopoletin (6-Hydroxy-7-Methoxycoumarin)	43900	31000	42900	29000	34600	64900	0.125429	0.787116	0.315096	unchanged	unchanged	--	--	--
pme2993	Scopoletin (7-Hydroxy-5-methoxycoumarin)	46100	50200	23700	26000	38000	42900	-0.166773	0.678815	0.464619	unchanged	unchanged	--	--	--
mws0277	Quinic Acid	500000	468000	478000	352000	431000	491000	-0.182702	0.288361	1.35855	unchanged	unchanged	--	C00296	Phenylalanine, tyrosine and tryptophan biosynthesis(ko00400)
pme2743	N-Phenylacetylglycine	16500	16600	32200	12900	26700	36900	0.228377	0.691354	0.477637	unchanged	unchanged	Carboxylic acids and derivatives	C05598	Phenylalanine metabolism(ko00360)
mws1189	D-Galacturonic acid*	8910000	8050000	5290000	12300000	6960000	1650000	-0.0896123	0.901375	0.159142	unchanged	unchanged	--	--	--
pme3705	D-Glucoronic acid*	10100000	10700000	6360000	14700000	6670000	1720000	-0.234215	0.761888	0.387084	unchanged	unchanged	--	--	--
Xmgn006542	Dimethyl Phthalate	18400	14500	15300	11400	33700	46400	0.924739	0.293051	1.36984	unchanged	unchanged	--	--	--
mws0014	Ferulic acid	41300	37300	24300	161000	7860	75000	1.24481	0.400261	1.0816	unchanged	unchanged	Cinnamic acids and derivatives	C01494	Biosynthesis of secondary metabolites(ko01110);;Phenylpropanoid biosynthesis(ko00940);;Metabolic pathways(ko01100)
mws2104	D-Pinitol	129000	145000	117000	153000	120000	42000	-0.311817	0.525311	0.812521	unchanged	unchanged	--	--	--
pme0534	Gluconic acid	742000	826000	626000	821000	569000	268000	-0.40412	0.383639	1.08679	unchanged	unchanged	--	--	--
pme3827	3,4-Dihydroxy-L-phenylalanine (L-Dopa)	43100	133000	27700	355000	18800	42800	1.03151	0.585947	0.713313	unchanged	unchanged	--	--	--
mws0027	Syringic acid	60200	92100	75400	138000	19400	16000	-0.39303	0.699398	0.51572	unchanged	unchanged	--	--	--
Zmzn000079	D-Erythrose-4-phosphate	36200	33900	32200	29900	31400	34800	-0.0901978	0.330661	1.15802	unchanged	unchanged	Organooxygen compounds	C00279	Biosynthesis of secondary metabolites(ko01110);;Carbon fixation in photosynthetic organisms(ko00710);;Carbon metabolism(ko01200);;Pentose phosphate pathway(ko00030);;Phenylalanine, tyrosine and tryptophan biosynthesis(ko00400);;Biosynthesis of amino acids(ko01230);;Metabolic pathways(ko01100);;Vitamin B6 metabolism(ko00750)
pmb2640	Dodecanoic acid (Lauric acid)	56800	51300	53700	51200	49500	48800	-0.114066	0.107453	1.85946	unchanged	unchanged	--	--	--
mws5037	L-Alanyl-L-leucine	41000	33300	43500	23000	55900	51700	0.148815	0.725455	0.461218	unchanged	unchanged	--	--	--
NK10251888	NG,NG-Dimethyl-L-arginine	56700	27900	44800	53400	58400	56000	0.374905	0.263449	1.37102	unchanged	unchanged	--	--	--
mws0018	Spermine	43500000	41500000	48500000	39700000	40700000	49100000	-0.0438876	0.734465	0.475008	unchanged	unchanged	Organonitrogen compounds	C00750	beta-Alanine metabolism(ko00410);;Arginine and proline metabolism(ko00330);;Metabolic pathways(ko01100);;Glutathione metabolism(ko00480)
pme2060	N6-Isopentenyladenine	184000	135000	105000	99500	73300	49800	-0.929611	0.0808552	1.8562	unchanged	unchanged	--	--	--
mws0282	L-Tryptophan	14000000	12500000	10700000	11700000	14300000	12500000	0.0495558	0.742193	0.444057	unchanged	unchanged	Indoles and derivatives	C00078	2-Oxocarboxylic acid metabolism(ko01210);;Aminoacyl-tRNA biosynthesis(ko00970);;Biosynthesis of secondary metabolites(ko01110);;Indole alkaloid biosynthesis(ko00901);;Glycine, serine and threonine metabolism(ko00260);;Tryptophan metabolism(ko00380);;Glucosinolate biosynthesis(ko00966);;Biosynthesis of amino acids(ko01230);;Phenylalanine, tyrosine and tryptophan biosynthesis(ko00400);;Metabolic pa…
Zmbp002538	1-Methoxy-indole-3-acetamide	1100000	769000	859000	750000	1040000	801000	-0.0743346	0.749216	0.424081	unchanged	unchanged	--	--	--
Zmtn001464	4,8-Dihydroxyquinoline-2-carboxylic acid	44700	34500	29300	39700	30900	52800	0.185647	0.562703	0.695837	unchanged	unchanged	Quinolines and derivatives	C02470	Tryptophan metabolism(ko00380)
pmb0818	Methoxyindoleacetic acid	878000	672000	609000	603000	836000	738000	0.0119782	0.957518	0.0713848	unchanged	unchanged	Indoles and derivatives	C05660	Tryptophan metabolism(ko00380)
Lmrn003201	Indole-3-lactic acid	26700	54400	55000	41600	109000	109000	0.931623	0.200328	1.56494	unchanged	unchanged	Indoles and derivatives	C02043	Tryptophan metabolism(ko00380)
Lmln010063	2,6-Di-tert-butylphenol*	886000	963000	746000	871000	738000	832000	-0.0882622	0.537032	0.728545	unchanged	unchanged	--	--	--
Lmbn013410	2,4-Di-Tert-Butylphenol*	955000	864000	931000	900000	707000	743000	-0.226771	0.139628	1.74418	unchanged	unchanged	--	--	--
Zmgn002106	N-Acetyl-L-phenylalanine	99300	86200	64100	75600	98100	71700	-0.0244827	0.920634	0.090438	unchanged	unchanged	Carboxylic acids and derivatives	C03519	Phenylalanine metabolism(ko00360)
Zmpn000199	D-Galactaric acid*	556000	508000	810000	1030000	888000	823000	0.548581	0.070997	1.84266	unchanged	unchanged	--	--	--
Zmyn000108	D-Saccharic acid*	462000	423000	626000	930000	583000	683000	0.539374	0.146203	1.59209	unchanged	unchanged	--	--	--
Hmcn000192	Sedoheptulose*	283000	262000	386000	555000	410000	353000	0.501497	0.157329	1.55943	unchanged	unchanged	--	--	--
pmb2507	2-Deoxyribose-1-phosphate	16000	19100	30700	14200	18300	27700	-0.128324	0.771388	0.391223	unchanged	unchanged	--	--	--
pme0170	N-Acetyl-L-Arginine	16200	12300	8230	14100	17200	9810	0.16253	0.66664	0.558277	unchanged	unchanged	--	--	--
Lmrj001698	L-Seryl-L-Isoleucine	5570	3270	4640	5910	9	6370	-0.133453	0.8681	0.276831	unchanged	unchanged	--	--	--
mws1337	D-Pantothenic Acid	1130000	1190000	1150000	1190000	1700000	1180000	0.230093	0.364096	1.22973	unchanged	unchanged	Alcohols and polyols	C00864	Metabolic pathways(ko01100);;beta-Alanine metabolism(ko00410);;Pantothenate and CoA biosynthesis(ko00770);;Biosynthesis of secondary metabolites(ko01110)
pme1228	5-Hydroxy-L-tryptophan	97400	45800	68700	26400	64600	55000	-0.537415	0.312069	1.23395	unchanged	unchanged	--	C00643	Tryptophan metabolism(ko00380);;Metabolic pathways(ko01100)
Hmyp002656	Methyl dioxindole-3-acetate	34900	49300	35000	47100	41800	46800	0.187036	0.372171	1.19892	unchanged	unchanged	--	--	--
mws4174	N-Acetyl-D-mannosamine	360000	425000	458000	371000	438000	876000	0.438922	0.451421	0.985857	unchanged	unchanged	Organooxygen compounds	C00645	Metabolic pathways(ko01100);;Amino sugar and nucleotide sugar metabolism(ko00520)
mws2608	N-Acetyl-D-galactosamine	186000	192000	260000	176000	172000	454000	0.330046	0.621703	0.627995	unchanged	unchanged	--	C01132	Galactose metabolism(ko00052)
mws5042	L-Glycyl-L-phenylalanine	57800	43900	52300	45300	37500	58700	-0.122128	0.607691	0.707458	unchanged	unchanged	--	--	--
Lmhp001430	Cyclo(Pro-Glu)	42200	40100	46700	47700	43300	50800	0.136486	0.218564	1.34568	unchanged	unchanged	--	--	--
Lmgp004223	Trans-resveratrol	97600	72200	125000	42100	157000	95300	-0.00195885	0.997332	0.00752284	unchanged	unchanged	Stilbenes	C03582	Biosynthesis of secondary metabolites(ko01110);;Stilbenoid, diarylheptanoid and gingerol biosynthesis(ko00945)
Zmjn003398	2-Dodecenedioic acid	7790	7730	5560	6010	6590	5180	-0.24562	0.278039	1.25633	unchanged	unchanged	Fatty Acyls	C16308	Biosynthesis of secondary metabolites(ko01110);;alpha-Linolenic acid metabolism(ko00592)
mws0119	Myristic Acid	7970000	8370000	7950000	8360000	7810000	7740000	-0.0227484	0.627382	0.57378	unchanged	unchanged	Fatty Acyls	C06424	Fatty acid biosynthesis(ko00061);;Metabolic pathways(ko01100)
Lmhp001670	L-Valyl-L-Leucine	26000	24200	33600	39400	21100	26700	0.0573779	0.86499	0.160798	unchanged	unchanged	--	--	--
pmb0962	L-Lysine-Butanoic Acid	28900	23900	15900	28500	15800	13900	-0.239291	0.588712	0.676261	unchanged	unchanged	--	--	--
pme2827	Palmitaldehyde	19900000	19400000	20100000	19000000	19700000	19600000	-0.026967	0.291413	1.27138	unchanged	unchanged	Fatty Acyls	C00517	Fatty acid degradation(ko00071)
mws0359	Pentadecanoic Acid	184000	206000	226000	198000	220000	213000	0.0347097	0.739921	0.437392	unchanged	unchanged	--	--	--
pme3732	Cytidine	198000	278000	226000	156000	310000	513000	0.479838	0.468114	0.971617	unchanged	unchanged	Pyrimidine nucleosides	C00475	Pyrimidine metabolism(ko00240);;Metabolic pathways(ko01100)
ML10180524	Cytarabine	47100	38300	46600	28100	44600	57300	-0.0220263	0.946102	0.108737	unchanged	unchanged	--	--	--
mws0248	Uridine	18200	22600	22000	32800	4600	16200	-0.228532	0.745485	0.455509	unchanged	unchanged	Pyrimidine nucleosides	C00299	Pyrimidine metabolism(ko00240);;Metabolic pathways(ko01100)
Lmhp002031	L-Leucyl-L-Leucine	35200	44400	51600	73900	32700	40100	0.161101	0.732303	0.419734	unchanged	unchanged	--	--	--
pme2563	γ-Glu-Cys	11800	12200	6550	9	5130	17200	-0.451608	0.654125	0.564564	unchanged	unchanged	Carboxylic acids and derivatives	C00669	Metabolic pathways(ko01100);;Glutathione metabolism(ko00480)
Lmcn009122	(7Z)-Hexadecenoic acid*	4800	5250	5420	4210	5300	4630	-0.129691	0.308679	1.19403	unchanged	unchanged	--	--	--
mws0361	Palmitoleic Acid*	3990	9400	11300	5470	6380	6490	-0.428933	0.436233	1.00477	unchanged	unchanged	--	--	--
pma3101	Nicotinate D-ribonucleoside	1730000	1870000	2020000	1560000	2140000	3280000	0.312657	0.465207	0.962497	unchanged	unchanged	Organooxygen compounds	C05841	Nicotinate and nicotinamide metabolism(ko00760);;Metabolic pathways(ko01100)
mws1359	Pterostilbene	9	3160	69800	9	10200	6470	-2.12925	0.497047	0.940343	unchanged	unchanged	--	C10287	Stilbenoid, diarylheptanoid and gingerol biosynthesis(ko00945)
mws1488	Palmitic acid	25400	28800	27500	33000	26800	26900	0.0856959	0.519102	0.825289	unchanged	unchanged	Fatty Acyls	C00249	Metabolic pathways(ko01100);;Fatty acid degradation(ko00071);;Biosynthesis of unsaturated fatty acids(ko01040);;Fatty acid biosynthesis(ko00061);;Fatty acid metabolism(ko01212);;Cutin, suberine and wax biosynthesis(ko00073);;Fatty acid elongation(ko00062)
pme3313	D-Fructose 6-phosphate*	4810000	4600000	5680000	4280000	4090000	9550000	0.247978	0.652864	0.574047	unchanged	unchanged	--	--	--
mws0866	D-Glucose 6-phosphate*	2240000	2020000	2480000	1950000	2280000	7970000	0.856061	0.450074	0.98868	unchanged	unchanged	--	--	--
Lmtn004049	Abscisic acid	97100	79000	67900	75700	74500	117000	0.131039	0.665891	0.533528	unchanged	unchanged	Prenol lipids	C06082	Metabolic pathways(ko01100);;Carotenoid biosynthesis(ko00906);;Plant hormone signal transduction(ko04075);;Biosynthesis of secondary metabolites(ko01110)
Hmsn000210	Methyl 7,10-hexadecadienoate	32200000	30900000	32000000	31300000	31700000	23900000	-0.130089	0.394023	1.11929	unchanged	unchanged	--	--	--
pme0230	Adenosine	2070000	1210000	1710000	1930000	879000	1440000	-0.231916	0.564895	0.789195	unchanged	unchanged	Purine nucleosides	C00212	Purine metabolism(ko00230);;Metabolic pathways(ko01100)
pme1119	Inosine	13500	35900	12300	9210	9	31400	-0.603116	0.592776	0.621558	unchanged	unchanged	Purine nucleosides	C00294	Purine metabolism(ko00230);;Metabolic pathways(ko01100)
mws1060	9-(Arabinosyl)hypoxanthine	9	41500	30600	9	9	9	-11.383	0.192682	1.6081	unchanged	unchanged	--	--	--
mws0383	10-Heptadecenoic Acid	138000	163000	190000	232000	164000	170000	0.205079	0.403756	0.993369	unchanged	unchanged	--	--	--
pmf0293	1-Octadecanol	93000	95000	93800	93900	95000	94700	0.00918592	0.43193	1.05548	unchanged	unchanged	--	--	--
pme3475	Butin*	13900	22100	12100	30400	9710	29200	0.527027	0.413012	1.03359	unchanged	unchanged	--	--	--
pme0376	Naringenin (5,7,4'-Trihydroxyflavanone)*	14100	25300	15600	29300	8210	27600	0.243448	0.688242	0.524283	unchanged	unchanged	--	--	--
mws0914	Pinobanksin*	17500	23700	17300	25300	8500	29900	0.122857	0.819814	0.297042	unchanged	unchanged	--	--	--
pme2960	Naringenin chalcone*	16600	28600	16000	28500	9200	31000	0.166778	0.774071	0.385154	unchanged	unchanged	--	--	--
pme3472	Arbutin	49400	39000	64400	27700	60900	51600	-0.124158	0.751914	0.421626	unchanged	unchanged	Organooxygen compounds	C06186	Glycolysis / Gluconeogenesis(ko00010)
Lmmn003323	2-Hydroxyhexadecanoic acid	145000	88200	142000	79100	108000	123000	-0.274926	0.395531	1.09462	unchanged	unchanged	--	--	--
pmb1452	N-Lauryldiethanolamine	39200	18000	17600	20400	17800	14900	-0.494326	0.41851	1.09185	unchanged	unchanged	--	--	--
mws1038	Pantetheine	44000	48800	61600	24900	49500	66300	-0.13405	0.752801	0.408521	unchanged	unchanged	Carboxylic acids and derivatives	C00831	Pantothenate and CoA biosynthesis(ko00770);;Carbapenem biosynthesis(ko00332)
Lmxp011770	Diisobutyl phthalate*	10700000	10300000	10900000	10900000	12400000	9880000	0.0567575	0.622719	0.654757	unchanged	unchanged	--	--	--
Lmlp012720	Dibutyl phthalate*	11300000	10800000	10700000	11300000	13100000	10900000	0.105972	0.343085	1.23499	unchanged	unchanged	--	--	--
mws5035	L-Leucyl-L-phenylalanine	30800	43800	23000	55300	23100	49100	0.385544	0.447043	0.954818	unchanged	unchanged	--	--	--
pmb1650	Octadeca-11E,13E,15Z-trienoic acid	3550000	3590000	3610000	3610000	4430000	3380000	0.087226	0.556121	0.816621	unchanged	unchanged	--	--	--
pmb0889	Punicic acid (9Z,11E,13Z-octadecatrienoic acid)	490000	507000	494000	649000	495000	447000	0.0936536	0.639648	0.615429	unchanged	unchanged	--	--	--
mws0367	α-Linolenic Acid*	6190000	6730000	5890000	13500000	5660000	6060000	0.423068	0.490515	0.899739	unchanged	unchanged	--	--	--
mws0366	γ-Linolenic Acid*	5880000	6800000	5910000	13700000	5360000	6110000	0.437178	0.497377	0.88558	unchanged	unchanged	--	--	--
Lmhn003223	Cinnamoyltartaric acid	33000	16900	15700	11200	21800	21500	-0.26744	0.609126	0.661437	unchanged	unchanged	--	--	--
mws0629	L-Aspartyl-L-Phenylalanine	19500	23300	17300	23500	21600	27400	0.270616	0.166447	1.57222	unchanged	unchanged	--	--	--
mws1491	Linoleic acid	27900000	29200000	27100000	31900000	23900000	25700000	-0.0470202	0.74974	0.428017	unchanged	unchanged	Fatty Acyls	C01595	Linoleic acid metabolism(ko00591);;Biosynthesis of unsaturated fatty acids(ko01040);;Metabolic pathways(ko01100)
YC512118	Oleamide (9-Octadecenamide)	91700	28800	119000	88600	62300	67300	-0.134375	0.819591	0.395526	unchanged	unchanged	--	--	--
Lmyn012331	Petroselinic acid*	1340000	1460000	1350000	2820000	1210000	1290000	0.358315	0.53443	0.809949	unchanged	unchanged	--	--	--
mws0396	Elaidic Acid*	4510000	4940000	4120000	9660000	3690000	4030000	0.357007	0.580043	0.721622	unchanged	unchanged	--	--	--
mws2623	11-Octadecanoic acid(Vaccenic acid)*	1610000	1760000	1610000	3270000	1400000	1410000	0.287926	0.615467	0.65424	unchanged	unchanged	--	--	--
pme1178	Guanosine	1610000	1540000	1640000	896000	2290000	4000000	0.585163	0.467495	0.968671	unchanged	unchanged	Purine nucleosides	C00387	Purine metabolism(ko00230);;Metabolic pathways(ko01100)
mws0668	Xanthosine	130000	143000	294000	78100	439000	519000	0.869743	0.372262	1.12703	unchanged	unchanged	Purine nucleosides	C01762	Metabolic pathways(ko01100);;Biosynthesis of secondary metabolites(ko01110);;Purine metabolism(ko00230);;Caffeine metabolism(ko00232)
mws1489	Stearic Acid	31400000	31800000	36100000	30100000	39400000	36500000	0.0941986	0.525764	0.803686	unchanged	unchanged	Fatty Acyls	C01530	Biosynthesis of unsaturated fatty acids(ko01040);;Fatty acid biosynthesis(ko00061)
pme1662	5,4'-Dihydroxy-7-methoxyflavanone (Sakuranetin)	3820	3710	4180	5430	3090	3830	0.07677	0.788772	0.311661	unchanged	unchanged	--	--	--
pmn001511	3-Hydroxy-5-Methylphenol-1-O-Glucoside	15200	12500	14300	10600	27500	26600	0.623376	0.301156	1.35044	unchanged	unchanged	--	--	--
mws0064	Eriodictyol (5,7,3',4'-Tetrahydroxyflavanone)	8780	16000	8140	37800	1990	19800	0.856106	0.483181	0.906329	unchanged	unchanged	--	--	--
Lmyn007883	9,16-Dihydroxypalmitic acid	27000	23300	10400	19500	10300	16900	-0.378274	0.473338	0.885316	unchanged	unchanged	--	--	--
pme3163	D-Sedoheptuiose 7-phosphate	4050000	3350000	3470000	2530000	3530000	3660000	-0.161324	0.42054	1.00171	unchanged	unchanged	--	--	--
mws0054	Catechin*	8000000	5020000	12900000	2130000	10700000	6980000	-0.387837	0.579607	0.712606	unchanged	unchanged	--	--	--
pme0460	Epicatechin*	15300000	12900000	15900000	8890000	17200000	10500000	-0.269329	0.434764	0.996708	unchanged	unchanged	--	--	--
mws2120	Brevifolin carboxylic acid	87400	60000	183000	27700	163000	79100	-0.292323	0.728652	0.455184	unchanged	unchanged	--	--	--
Zmpn003368	13S-Hydroxy-9Z,11E,15Z-octadecatrienoic acid	17300	18600	15800	73500	12300	21700	1.0561	0.431431	1.02127	unchanged	unchanged	--	--	--
pmb2792	13-Hydroxy-6,9,11-octadecatrienoic acid	28500	34400	36700	39200	33400	33000	0.0843922	0.562237	0.717048	unchanged	unchanged	--	--	--
pmb2786	9-Hydroxy-10,12,15-octadecatrienoic acid	4520	4830	3680	8570	4410	3900	0.373478	0.479426	0.920703	unchanged	unchanged	--	--	--
Lmqp000329	5-Aminoimidazole ribonucleotide	22200	29600	21100	35500	16000	13700	-0.161047	0.755388	0.392214	unchanged	unchanged	--	--	--
Lmbn005369	13(S)-HODE;13(S)-Hydroxyoctadeca-9Z,11E-dienoic acid	257000	248000	264000	271000	251000	253000	0.0112127	0.81297	0.227383	unchanged	unchanged	--	--	--
pmb2799	12,13-Epoxy-9-Octadecenoic Acid	47400	49100	47600	56800	54200	52700	0.183984	0.0187542	2.21587	unchanged	up	--	--	--
Rfmb091	9S-Hydroxy-10E,12Z-octadecadienoic acid	253000	244000	253000	260000	257000	248000	0.0285692	0.348329	1.0664	unchanged	unchanged	Fatty Acyls	C14767	Linoleic acid metabolism(ko00591)
Lmbn005662	9(10)-EpOME;(9R,10S)-(12Z)-9,10-Epoxyoctadecenoic acid	214000	209000	210000	211000	206000	205000	-0.0252909	0.204423	1.4834	unchanged	unchanged	--	--	--
pme1474	5'-Deoxy-5'-(methylthio)adenosine	6530000	5850000	6250000	2410000	5660000	5650000	-0.441347	0.267566	1.41222	unchanged	unchanged	5'-deoxyribonucleosides	C00170	Zeatin biosynthesis(ko00908);;Cysteine and methionine metabolism(ko00270);;Metabolic pathways(ko01100)
Zmyn004714	Ricinoleic acid	31300	31300	36200	32900	34400	32300	0.0116347	0.889948	0.143732	unchanged	unchanged	--	--	--
MA10012327	D-Sphingosine	18100	12900	12400	5810	16500	17500	-0.124564	0.793009	0.333951	unchanged	unchanged	--	--	--
ML10195036	3-Dehydrosphinganine	4620	4790	6840	3510	6840	8890	0.243669	0.606133	0.65355	unchanged	unchanged	Organooxygen compounds	C02934	Metabolic pathways(ko01100);;Sphingolipid metabolism(ko00600)
pmp000001	Hispidulin (5,7,4'-Trihydroxy-6-methoxyflavone)	3120	2060	2880	3000	3220	2990	0.192421	0.354585	1.12553	unchanged	unchanged	--	--	--
Zmhn001358	4-O-Glucosyl-4-hydroxybenzoic acid	217000	196000	203000	166000	196000	224000	-0.0720297	0.620942	0.656077	unchanged	unchanged	--	--	--
Zmhn001926	1-O-Salicyl-D-glucose	179000	173000	170000	128000	203000	188000	-0.00831527	0.969267	0.024137	unchanged	unchanged	--	--	--
pmb3142	Salicylic acid-2-O-glucoside	45300	39500	47600	29000	45200	51600	-0.0737712	0.781902	0.377374	unchanged	unchanged	--	--	--
pmc1990	4'-Hydroxy-5,7-dimethoxyflavanone	5940000	5370000	5720000	5560000	5490000	5770000	-0.0179007	0.732077	0.522399	unchanged	unchanged	--	--	--
Zmyn005384	2R-Hydroxyoctadecanoic Acid	14600	12700	12100	12800	12200	10100	-0.166725	0.267542	1.29819	unchanged	unchanged	--	--	--
Lmqn008288	3-Hydroxyoctadecanoic Acid	411000	419000	394000	374000	492000	378000	0.0233829	0.880201	0.248881	unchanged	unchanged	--	--	--
Zmhn000892	4-O-Glucosyl-3,4-dihydroxybenzyl alcohol	66300	69800	87300	72600	99900	142000	0.493431	0.268134	1.37734	unchanged	unchanged	--	--	--
mws1375	Nicotianamine	298000	339000	530000	420000	402000	1450000	0.961158	0.399618	1.08165	unchanged	unchanged	--	--	--
mws0044	Dihydroquercetin(Taxifolin)	11900	19400	28600	21400	18000	23700	0.075084	0.850537	0.227512	unchanged	unchanged	--	--	--
mws0049	Gallocatechin	2780000	2430000	3000000	1620000	4490000	5460000	0.494935	0.434243	1.03425	unchanged	unchanged	Flavonoids	C12127	Flavonoid biosynthesis(ko00941);;Biosynthesis of secondary metabolites(ko01110)
pmb0496	N-Feruloylagmatine	107000	99000	108000	50500	140000	108000	-0.0730336	0.862232	0.210369	unchanged	unchanged	--	--	--
pme1373	2'-Deoxycytidine-5'-monophosphate	10300	4450	6460	9	9300	19700	0.451756	0.698506	0.495283	unchanged	unchanged	Pyrimidine nucleotides	C00239	Pyrimidine metabolism(ko00240);;Metabolic pathways(ko01100)
pme1086	Glutathione reduced form	1400000	1030000	1370000	64900	1370000	2130000	-0.0921378	0.909452	0.156384	unchanged	unchanged	--	--	--
pmb2855	L-Glutamine-O-glycoside	716000	2020000	924000	2950000	298000	818000	0.151767	0.890994	0.192307	unchanged	unchanged	--	--	--
pmn001610	Eicosadienoic acid	22500	31500	19900	73600	19600	19500	0.608841	0.549537	0.784212	unchanged	unchanged	Fatty Acyls	C16525	Biosynthesis of unsaturated fatty acids(ko01040)
pmb2857	L-Glutamic acid-O-glycoside	706000	1060000	743000	1520000	235000	375000	-0.236259	0.789669	0.352917	unchanged	unchanged	--	--	--
pmb2791	9-Hydroperoxy-10E,12,15Z-octadecatrienoic acid	45400	44600	46000	56700	38400	95900	0.489966	0.392729	1.11011	unchanged	unchanged	--	--	--
pmb2789	13S-Hydroperoxy-6Z,9Z,11E-octadecatrienoic acid	49700	44400	61300	76600	39400	130000	0.662672	0.369529	1.13611	unchanged	unchanged	--	--	--
pme3967	2-(Dimethylamino)guanosine	249000	246000	310000	262000	418000	506000	0.559043	0.21119	1.54248	unchanged	unchanged	--	--	--
Lmhn001477	2-Caffeoyl-L-tartaric acid (Caftaric acid)	10100000	11400000	10700000	7970000	14000000	15500000	0.218675	0.526335	0.868055	unchanged	unchanged	--	--	--
Lmbn005287	7S,8S-DiHODE; (9Z,12Z)-(7S,8S)-Dihydroxyoctadeca-9,12-dienoic acid	38700	37500	38700	31900	34300	35800	-0.17181	0.0504702	2.08389	unchanged	unchanged	--	--	--
pmn001689	9-Hydroxy-12-oxo-15(Z)-octadecenoic acid	27300	31000	25700	51900	26400	25500	0.305345	0.527047	0.828732	unchanged	unchanged	--	--	--
Lmbn004685	5S,8R-DiHODE; (5S,8R,9Z,12Z)-5,8-Dihydroxyoctadeca-9,12-dienoate	24900	29600	24000	48100	23500	23700	0.279784	0.566442	0.751614	unchanged	unchanged	--	--	--
pmb2804	13S-Hydroperoxy-9Z,11E-octadecadienoic acid	183000	190000	185000	177000	179000	176000	-0.0688389	0.0377101	2.06443	unchanged	down	Fatty Acyls	C04717	Linoleic acid metabolism(ko00591);;Metabolic pathways(ko01100)
Cmzp002057	6-O-Acetylarbutin	61800	35400	56300	50500	99100	109000	0.752484	0.182608	1.56189	unchanged	unchanged	--	--	--
Lmbn005487	12,13-DHOME; (9Z)-12,13-Dihydroxyoctadec-9-enoic acid	31500	33000	32800	28600	29500	29000	-0.159767	0.00709001	2.24797	unchanged	down	--	--	--
Lmdp003808	Azaleatin (5-O-Methylquercetin)	32000	40600	60300	27400	114000	124000	0.997827	0.284123	1.36808	unchanged	unchanged	--	--	--
pmn001367	Protocatechuic acid-4-O-glucoside	1940000	2490000	3370000	2010000	5470000	2450000	0.34832	0.591588	0.719216	unchanged	unchanged	--	--	--
pmn001553	Cimidahurinine	2340000	2880000	4960000	4220000	8200000	13300000	1.33715	0.179882	1.62755	unchanged	unchanged	--	--	--
mws0032	Myricetin	11600	16600	12000	13200	20400	6580	-0.000717937	0.998873	0.0581261	unchanged	unchanged	Flavonoids	C10107	Flavone and flavonol biosynthesis(ko00944);;Flavonoid biosynthesis(ko00941)
pmp001267	2-(Dodecylamino)-3-phenyl-1-propanol	31200	26800	29500	21900	36700	45300	0.247841	0.50935	0.867414	unchanged	unchanged	--	--	--
mws0582	S-(Methyl)glutathione	3160000	2700000	3210000	2710000	2340000	1680000	-0.430496	0.104944	1.81807	unchanged	unchanged	--	--	--
YC512112	Anabasine-glucoside	59700	49800	52900	59400	66300	24300	-0.114589	0.783394	0.363541	unchanged	unchanged	--	--	--
mws0983	N-Oleoylethanolamine	5860	12800	7500	65500	6930	10700	1.66801	0.421544	1.04679	unchanged	unchanged	--	--	--
Lmhn002140	Feruloyltartaric acid (Fertaric acid)	11000000	8660000	11500000	8720000	15500000	17600000	0.424498	0.315249	1.25745	unchanged	unchanged	--	--	--
Zmhn002783	5-O-Galloylshikimic acid	3490	2580	11700	9	8130	21800	0.752582	0.605042	0.641746	unchanged	unchanged	--	--	--
Zmhn002301	p-Coumaric acid-4-O-glucoside	8710000	8170000	7390000	7950000	8350000	7270000	-0.0422223	0.663513	0.51895	unchanged	unchanged	--	--	--
Lmsn000363	Raspberryketone glucoside	8040000	9760000	6740000	13000000	4750000	7480000	0.040005	0.935568	0.105729	unchanged	unchanged	--	--	--
Lmtn002233	Androsin	444000	524000	482000	346000	654000	553000	0.0990049	0.745186	0.478884	unchanged	unchanged	--	--	--
pmn001690	3-Hydroxy-4-isopropylbenzylalcohol-3-O-glucoside	87600	56900	55300	54300	85400	67100	0.0496796	0.874592	0.193075	unchanged	unchanged	--	--	--
pmn001691	9,12,13-Trihydroxy-10,15-octadecadienoic acid	11200	18200	12200	56000	11100	15800	0.994789	0.436441	1.01323	unchanged	unchanged	--	--	--
mws0884	Cyclic 3',5'-Adenylic acid	11000	5450	15300	4490	5300	5250	-1.07795	0.189015	1.71839	unchanged	unchanged	Purine nucleotides	C00575	Purine metabolism(ko00230)
Zmhn001883	Vanillic acid-4-O-glucoside	38500	37000	42300	28200	53800	73300	0.398718	0.439814	1.02225	unchanged	unchanged	--	--	--
Lmmn003663	5-Glucosyloxy-2-Hydroxybenzoic acid methyl ester	1170000	790000	750000	993000	935000	516000	-0.149049	0.682532	0.529501	unchanged	unchanged	--	--	--
Lmtn002565	1-O-Vanilloyl-D-Glucose	985000	687000	629000	805000	947000	475000	-0.0471594	0.896865	0.166548	unchanged	unchanged	--	--	--
pmn001517	3,4,5-Trimethoxyphenyl-1-O-Glucoside	67700	44900	83100	54500	79800	94400	0.224813	0.53189	0.720224	unchanged	unchanged	--	--	--
pmn001694	9,10,13-Trihydroxy-11-Octadecenoic Acid	217000	222000	223000	403000	355000	213000	0.55264	0.212612	1.59493	unchanged	unchanged	Fatty Acyls	C14835	Linoleic acid metabolism(ko00591)
Lmbn004240	9,10-Dihydroxy-12,13-epoxyoctadecanoic acid	7380	7910	8320	7090	6060	8350	-0.135061	0.406687	1.06838	unchanged	unchanged	--	C14837	Linoleic acid metabolism(ko00591)
pmp001284	Monopalmitin	60400	52300	48800	63900	62700	49700	0.126498	0.43886	0.941499	unchanged	unchanged	--	--	--
pme3184	2'-Deoxyadenosine-5'-monophosphate	324000	217000	287000	281000	270000	190000	-0.160157	0.532811	0.824085	unchanged	unchanged	Purine nucleotides	C00360	Purine metabolism(ko00230);;Metabolic pathways(ko01100)
pmc0066	2'-Deoxyinosine-5'-monophosphate	6590000	8560000	10400000	5800000	8290000	5920000	-0.352602	0.253721	1.316	unchanged	unchanged	--	--	--
Lmfn000604	6-O-Galloyl-D-glucose	1510000	1610000	1880000	864000	1650000	1940000	-0.166827	0.636768	0.608774	unchanged	unchanged	--	--	--
pmn001518	1-O-Galloyl-D-glucose	1070000	1100000	1400000	652000	1840000	1460000	0.146659	0.756425	0.424627	unchanged	unchanged	--	--	--
Hmln000659	3-O-Galloyl-D-glucose	675000	728000	806000	414000	972000	1040000	0.135186	0.752361	0.43732	unchanged	unchanged	--	--	--
Hmln000873	2-O-Galloyl-D-glucose	417000	843000	1060000	364000	1080000	1220000	0.199469	0.744191	0.4356	unchanged	unchanged	--	--	--
Lmmn001294	Koaburaside	62800	69500	83000	93400	62800	28800	-0.218823	0.649608	0.607033	unchanged	unchanged	--	--	--
mws0675	β-Nicotinamide mononucleotide	26600	30100	45100	14100	26600	27600	-0.57578	0.197913	1.47612	unchanged	unchanged	Pyridine nucleotides	C00455	Metabolic pathways(ko01100);;Nicotinate and nicotinamide metabolism(ko00760)
Lmqn000432	1-(sn-Glycero-3-phospho)-1D-myo-inositol	2910000	5280000	7520000	4020000	2800000	1770000	-0.870953	0.210431	1.49246	unchanged	unchanged	--	--	--
pme3311	D-Fructose-1,6-biphosphate	156000	193000	263000	122000	151000	248000	-0.232248	0.573201	0.713679	unchanged	unchanged	--	--	--
Zmyn000083	D-Glucose 1,6-bisphosphate	120000	103000	154000	180000	98400	58600	-0.161816	0.755947	0.44504	unchanged	unchanged	Organooxygen compounds	C01231	Starch and sucrose metabolism(ko00500)
Lmbn001162	Esculetin-7-O-glucoside	15800	16900	30700	18800	32400	49200	0.663205	0.303458	1.23217	unchanged	unchanged	--	--	--
pmn001420	1-O-[(E)-Caffeoyl]-D-glucose	1250000	1370000	1130000	1240000	1290000	1220000	0	1	0.0898803	unchanged	unchanged	--	--	--
Lmsn000381	D-Maltose*	1730000	1560000	1600000	1790000	1510000	1210000	-0.116707	0.534217	0.831739	unchanged	unchanged	--	--	--
mws5038	Isomaltulose*	1430000	1660000	1870000	1480000	1470000	912000	-0.360992	0.191352	1.48835	unchanged	unchanged	--	--	--
MA10039641	Lactobiose*	2240000	1710000	1800000	2150000	1360000	1380000	-0.233727	0.412797	1.05096	unchanged	unchanged	--	--	--
mws1333	Melibiose*	578000	424000	690000	501000	494000	459000	-0.218702	0.412138	1.15219	unchanged	unchanged	--	--	--
pme0519	D-Sucrose*	731000	720000	663000	869000	690000	648000	0.0621113	0.698676	0.500679	unchanged	unchanged	--	--	--
mws1080	Galactinol*	200000	160000	191000	147000	98700	87000	-0.72783	0.0368137	2.06879	down	down	--	--	--
mws0264	D-Trehalose*	689000	622000	1090000	656000	767000	562000	-0.274496	0.45182	1.00001	unchanged	unchanged	--	--	--
mws0906	Coniferin	94900	129000	112000	130000	251000	149000	0.657961	0.222512	1.56372	unchanged	unchanged	Carbohydrates and carbohydrate conjugates	C00761	Phenylpropanoid biosynthesis(ko00940)
pmb2211	Cocamidopropyl betaine	14600	29100	20500	14700	25300	15800	-0.202308	0.632072	0.512578	unchanged	unchanged	--	--	--
Lmmn000774	Dihydrocaffeoylglucose	14300	11200	15000	21800	24700	22200	0.762388	0.00382796	2.25231	up	up	--	--	--
pmb0801	4-Pyridoxic acid-O-glucoside	69500	64400	79300	65100	92800	108000	0.318676	0.295236	1.30053	unchanged	unchanged	--	--	--
Zmjp004875	5,6,3鈥?4鈥?Tetrahydroxy-3,7-dimethoxyflavone	7340	12700	13600	6850	17200	4390	-0.242256	0.719569	0.418495	unchanged	unchanged	--	--	--
mws1002	Syringetin	13600	11700	10900	7330	6210	7000	-0.817554	0.0127182	2.26548	down	down	--	C11620	Flavone and flavonol biosynthesis(ko00944)
Lmtn000940	1-O-(3,4-Dihydroxy-5-methoxy-benzoyl)-glucoside	2760000	2680000	3710000	2700000	3710000	3750000	0.151057	0.519228	0.76997	unchanged	unchanged	--	--	--
pmb0981	Adenosine 5'-monophosphate	722000	429000	749000	701000	360000	294000	-0.487707	0.3286	1.22584	unchanged	unchanged	Purine nucleotides	C00020	Zeatin biosynthesis(ko00908);;Biosynthesis of secondary metabolites(ko01110);;Purine metabolism(ko00230);;Metabolic pathways(ko01100)
pmb0532	Inosine 5'-monophosphate	44500	34300	57200	50500	21200	28100	-0.446495	0.340645	1.20327	unchanged	unchanged	Purine nucleotides	C00130	Biosynthesis of secondary metabolites(ko01110);;Purine metabolism(ko00230);;Metabolic pathways(ko01100)
Lmhp011388	2-α-Linolenoyl-glycerol	214000	142000	181000	269000	229000	152000	0.275518	0.41168	0.97028	unchanged	unchanged	--	--	--
Lmhp011562	1-α-Linolenoyl-glycerol	433000	329000	372000	439000	390000	398000	0.113715	0.427389	0.920467	unchanged	unchanged	--	--	--
mws2108	Cryptochlorogenic acid (4-O-Caffeoylquinic acid)	40800	35700	48000	134000	20000	26500	0.535853	0.66429	0.547179	unchanged	unchanged	--	--	--
mws1077	Scopoletin-7-O-glucoside (Scopolin)	64400	39600	41700	33100	37600	43600	-0.350175	0.318841	1.28359	unchanged	unchanged	--	--	--
mws0178	Chlorogenic acid (3-O-Caffeoylquinic acid)	31800	34500	46100	88500	15600	25300	0.203196	0.828933	0.253579	unchanged	unchanged	--	--	--
Lmhp112042	1-Linoleoylglycerol	216000	182000	202000	232000	185000	186000	0.0071955	0.959651	0.00143909	unchanged	unchanged	--	--	--
Lmhp012042	2-Linoleoylglycerol	143000	84900	110000	174000	125000	89700	0.202061	0.602399	0.602666	unchanged	unchanged	--	--	--
Zmhn002422	1-O-Feruloyl-D-Glucose	432000	487000	521000	374000	576000	1050000	0.473931	0.450289	0.997962	unchanged	unchanged	--	--	--
Zmhn002334	6-O-Feruloyl-D-glucose	40900	58700	80900	68700	104000	166000	0.908009	0.196515	1.5475	unchanged	unchanged	--	--	--
Hmmn002544	Ferulic acid-4-O-glucoside	139000	127000	189000	135000	117000	61800	-0.536021	0.182349	1.52769	unchanged	unchanged	--	--	--
pmb0296	1-Oleoyl-Sn-Glycerol	9080	15000	8600	31000	2510	10100	0.416251	0.714193	0.47664	unchanged	unchanged	--	--	--
pmb3107	Glucosyringic Acid	391000	382000	453000	370000	367000	504000	0.0175441	0.92737	0.0809262	unchanged	unchanged	--	--	--
pmb0998	Guanosine 5'-monophosphate	32900	29900	38500	39300	13800	38900	-0.138928	0.753792	0.466885	unchanged	unchanged	Purine nucleotides	C00144	Metabolic pathways(ko01100);;Purine metabolism(ko00230)
mws5040	Turanose	3260000	2830000	2780000	2520000	3190000	2450000	-0.120365	0.454174	0.914004	unchanged	unchanged	--	--	--
pmb0964	Isopentenyladenine-7-N-glucoside	269000	298000	328000	174000	349000	358000	-0.0227457	0.946225	0.0683169	unchanged	unchanged	--	--	--
mws0179	Chlorogenic acid methyl ester	146000	113000	107000	109000	138000	93700	-0.103342	0.659935	0.547404	unchanged	unchanged	--	--	--
Lmgn003073	5-O-Feruloylquinic acid	51700	58800	40700	89000	110000	52200	0.732378	0.179333	1.66266	unchanged	unchanged	--	--	--
pmn001695	Trihydroxycinnamoylquinic acid	107000	83800	76700	74100	103000	149000	0.285776	0.475853	0.90231	unchanged	unchanged	--	--	--
mws0011	Syringin	9	8900	8860	6920	23400	31300	1.79404	0.168057	1.65125	unchanged	unchanged	--	C01533	Phenylpropanoid biosynthesis(ko00940)
pmn001400	2,3,5,4'-Tetrahydroxystilbene-2-O-D-xyloside	7340	7560	7280	6130	7820	28600	0.9399	0.446524	1.00465	unchanged	unchanged	--	--	--
mws0232	Riboflavin (Vitamin B2)	17000	18100	15400	20300	12600	19300	0.0477664	0.841017	0.253961	unchanged	unchanged	--	--	--
pme3337	Succinyladenosine	771000	671000	661000	793000	724000	706000	0.0800591	0.418339	0.947632	unchanged	unchanged	--	--	--
HJN003	1-O-Sinapoyl-D-glucose	19900	12500	15200	17800	17200	19600	0.197939	0.39656	1.01891	unchanged	unchanged	--	--	--
Zmhn001970	Piceid	230000	148000	270000	57400	227000	232000	-0.327505	0.558575	0.759593	unchanged	unchanged	--	--	--
Lmmp010562	Diisooctyl Phthalate	3790000	4590000	3210000	3970000	3290000	3940000	-0.0493818	0.794071	0.275312	unchanged	unchanged	--	--	--
Lmwp011196	Bis(2-ethylhexyl)phthalate	5060000	5590000	3490000	4600000	3840000	5190000	-0.0529966	0.832062	0.226728	unchanged	unchanged	--	--	--
pme2735	S-Adenosyl-L-methionine	376000	401000	372000	241000	185000	538000	-0.253274	0.630551	0.64962	unchanged	unchanged	5'-deoxyribonucleosides	C00019	Biosynthesis of secondary metabolites(ko01110);;Zeatin biosynthesis(ko00908);;Cysteine and methionine metabolism(ko00270);;Biosynthesis of amino acids(ko01230);;Metabolic pathways(ko01100);;Sulfur relay system(ko04122);;Monobactam biosynthesis(ko00261);;Arginine and proline metabolism(ko00330)
pmc0281	Ribosyladenosine	59200	46600	52500	49300	59000	62500	0.109647	0.481378	0.822833	unchanged	unchanged	--	--	--
Cmjn004337	Benzyl-(2''-O-xylosyl)glucoside	645000	744000	600000	410000	799000	716000	-0.0471848	0.877968	0.142687	unchanged	unchanged	--	--	--
pme3007	Uridine 5'-diphosphate	23500	19600	17900	21400	11600	11500	-0.455004	0.232981	1.44669	unchanged	unchanged	Pyrimidine nucleotides	C00015	Pyrimidine metabolism(ko00240);;Metabolic pathways(ko01100);;Zeatin biosynthesis(ko00908)
pmn001399	2,4,6,4'-Tetrahydroxy-stilbene-2-O-glucoside	735000	736000	860000	201000	1120000	1060000	0.0306186	0.960542	0.0847179	unchanged	unchanged	--	--	--
pmn001394	2,3,5,4'-Tetrahydroxystilbene-2-O-glucoside	1640000	1440000	1930000	816000	2270000	4040000	0.508282	0.529428	0.827227	unchanged	unchanged	--	--	--
Zmhn001746	Piceatannol-3'-O-glucoside	761000	624000	783000	188000	891000	937000	-0.104869	0.855376	0.238606	unchanged	unchanged	--	--	--
Lmbp003668	Kaempferol-3-O-arabinoside	8500	19100	24100	7520	28300	54400	0.803283	0.449064	0.981638	unchanged	unchanged	--	--	--
Lmyp004617	Pinocembrin-7-O-glucoside (Pinocembroside)	4840	4830	5020	3200	51900	3320	1.99163	0.463508	1.00662	unchanged	unchanged	--	--	--
Lmmn003020	Lyoniresinol	49900	33800	56800	18000	29300	37200	-0.733547	0.103983	1.77345	unchanged	unchanged	--	--	--
mws2523	Trehalose 6-phosphate	318000	332000	438000	303000	337000	429000	-0.0254167	0.911309	0.172116	unchanged	unchanged	Organooxygen compounds	C00689	Starch and sucrose metabolism(ko00500);;Metabolic pathways(ko01100)
Hmcp005535	α-Amyrenone	17000	15400	24200	25300	41100	35200	0.844026	0.0619455	1.93345	unchanged	unchanged	--	--	--
mws1430	Lupenone	5760	9	10600	9	11800	13100	0.605701	0.613529	0.599063	unchanged	unchanged	--	--	--
pmb0864	LysoPE 14:0	21400	24700	23600	63300	12200	29800	0.595275	0.511665	0.847974	unchanged	unchanged	--	--	--
Lmhp008337	LysoPE 14:0(2n isomer)	21900	26600	27700	67900	13400	32700	0.581171	0.512996	0.841584	unchanged	unchanged	--	--	--
pme2117	Adenosine 5'-diphosphate	692000	505000	590000	736000	358000	347000	-0.310469	0.473318	0.959729	unchanged	unchanged	Purine nucleotides	C00008	Photosynthesis(ko00195);;Metabolic pathways(ko01100);;Zeatin biosynthesis(ko00908);;Purine metabolism(ko00230);;Biosynthesis of secondary metabolites(ko01110);;Oxidative phosphorylation(ko00190)
Lmlp005572	Galangin-7-O-glucoside	44800	39800	29700	18800	48000	25500	-0.308423	0.512786	0.786922	unchanged	unchanged	--	--	--
pme0321	Kaempferol-7-O-rhamnoside	5200	4260	9000	2580	10900	7750	0.201702	0.763635	0.377805	unchanged	unchanged	--	--	--
mws0919	Kaempferol-3-O-rhamnoside (Afzelin)(Kaempferin)	10400	6390	12800	2880	14400	12200	-0.00537317	0.993247	0.0273695	unchanged	unchanged	--	--	--
Lmtn002324	Benzyl-(2''-O-glucosyl)glucoside	15500	16800	23800	11500	19300	28000	0.0678154	0.87838	0.184035	unchanged	unchanged	--	--	--
pme3392	Pelargonidin-3-O-glucoside	138000	85300	104000	65200	164000	69100	-0.13385	0.805391	0.316181	unchanged	unchanged	--	--	--
Smlp002877	Peonidin-3-O-arabinoside	259000	137000	279000	94400	340000	116000	-0.294407	0.675002	0.548493	unchanged	unchanged	--	--	--
mws2186	Avicularin(Quercetin-3-O-α-L-arabinofuranoside)	62900	85600	124000	48600	164000	375000	1.10858	0.386577	1.12879	unchanged	unchanged	--	--	--
HJN087	Naringenin-4'-O-glucoside*	148000	136000	167000	77700	247000	193000	0.198989	0.701699	0.525547	unchanged	unchanged	--	--	--
HJN090	Butin-7-O-glucoside*	147000	102000	140000	65100	228000	163000	0.22958	0.689001	0.530539	unchanged	unchanged	--	--	--
pme1611	Isohemiphloin	220000	274000	312000	256000	371000	386000	0.329782	0.242663	1.38586	unchanged	unchanged	--	--	--
mws1179	Naringenin-7-O-glucoside (Prunin)*	170000	157000	194000	106000	253000	204000	0.111852	0.780116	0.381225	unchanged	unchanged	--	--	--
Cmzn005251	6-O-Caffeoylarbutin	1110000	930000	914000	811000	1480000	1040000	0.173286	0.594725	0.71528	unchanged	unchanged	--	--	--
mws2118	Phloretin-2'-O-glucoside (Phlorizin)	911000	767000	903000	487000	1310000	1110000	0.171601	0.706059	0.512514	unchanged	unchanged	--	--	--
Lmfn004093	Phloretin-4'-O-glucoside (Trilobatin)	930000	792000	939000	491000	1780000	1140000	0.358226	0.571821	0.772564	unchanged	unchanged	--	--	--
Lmhp008440	LysoPE 15:1	4220	7870	10900	25700	6510	13400	0.988344	0.310565	1.24892	unchanged	unchanged	--	--	--
Lmhp008273	LysoPE 15:1(2n isomer)	1240	945	1770	5480	552	1820	0.989382	0.472992	0.907633	unchanged	unchanged	--	--	--
Lmhp008885	LysoPE 15:0(2n isomer)	18200	21700	23100	46600	10400	22000	0.326501	0.667991	0.543341	unchanged	unchanged	--	--	--
Lmhp009187	LysoPE 15:0	15600	24500	26900	53900	12500	23900	0.430565	0.59879	0.667547	unchanged	unchanged	--	--	--
Lmqp012453	Ursolaldehyde	21400	22100	12500	30500	22200	10700	0.179056	0.729823	0.464323	unchanged	unchanged	--	--	--
mws1397	Epicatechin gallate*	952000	581000	1540000	164000	806000	664000	-0.91124	0.239568	1.40807	unchanged	unchanged	--	--	--
mws0355	Catechin gallate*	1030000	637000	1800000	144000	974000	634000	-0.984685	0.250642	1.37703	unchanged	unchanged	--	--	--
pmb1283	L-Glutaminyl-L-valyl-L-valyl-L-cysteine	7960	12700	9870	11600	9160	21500	0.469065	0.414144	1.05237	unchanged	unchanged	--	--	--
mws0045	Quercetin-3-O-rhamnoside(Quercitrin)	34400	35000	47100	25100	68600	71900	0.507373	0.392657	1.11051	unchanged	unchanged	--	--	--
mws0913	Kaempferol-3-O-galactoside (Trifolin)	28400	65100	143000	12500	115000	349000	1.01064	0.51314	0.838079	unchanged	unchanged	--	--	--
pme2459	Luteolin-7-O-glucoside (Cynaroside)	229000	177000	190000	154000	209000	97400	-0.372424	0.29903	1.27186	unchanged	unchanged	--	--	--
mws2209	Kaempferol-3-O-glucoside (Astragalin)	1100000	2290000	4650000	1000000	5660000	13900000	1.35457	0.385045	1.11538	unchanged	unchanged	--	--	--
pmb0550	Cyanidin-3-O-glucoside (Kuromanin)	8110000	4820000	7440000	3650000	7730000	3610000	-0.442446	0.35482	1.13437	unchanged	unchanged	--	--	--
Lmfn003630	Myricetin-3-O-xyloside	49500	82100	100000	28200	157000	70600	0.143381	0.857303	0.27153	unchanged	unchanged	--	--	--
Lmmn004625	Dihydrokaempferol-7-O-glucoside	478000	402000	455000	313000	696000	447000	0.125171	0.755959	0.429909	unchanged	unchanged	--	--	--
Lmtn002796	Aromadendrin-7-O-glucoside	828000	584000	838000	690000	1120000	860000	0.246915	0.411092	0.98422	unchanged	unchanged	--	--	--
mws1361	Taxifolin-3-O-rhamnoside (Astilbin)	253000	410000	603000	28900	370000	175000	-1.14141	0.17826	1.48963	unchanged	unchanged	--	--	--
Xmyn004302	Ginkgoside A	51400	40600	52500	32500	87100	49700	0.228512	0.662715	0.588654	unchanged	unchanged	--	--	--
Lmhp008763	LysoPE 16:1(2n isomer)	24600	46800	33200	89600	15100	45100	0.518155	0.564181	0.745375	unchanged	unchanged	--	--	--
Lmhp009034	LysoPE 16:1	9280	11200	12200	24000	6270	12200	0.378036	0.59675	0.673707	unchanged	unchanged	--	--	--
Li512113	Maleoyl-caffeoylquinic acid	69500	57500	67600	76000	76200	68500	0.181575	0.135125	1.60119	unchanged	unchanged	--	--	--
HJN093	2-O-Salicyl-6-O-Galloyl-D-Glucose	21300	28400	35600	45600	33800	22100	0.250862	0.54114	0.755972	unchanged	unchanged	--	--	--
pmn001416	Catechin-(7,8-bc)-4α-(3,4-dihydroxyphenyl)-dihydro-2-(3H)-one	2570000	2510000	2520000	1320000	3490000	3700000	0.16316	0.72867	0.48528	unchanged	unchanged	--	--	--
HJN041	Epicatechin glucoside	247000	186000	197000	156000	313000	309000	0.304418	0.44697	0.977173	unchanged	unchanged	--	--	--
Hmpn005101	Sieboldin	17800	26800	23500	17900	34500	57900	0.695706	0.348832	1.22719	unchanged	unchanged	--	--	--
pmd0160	LysoPE 16:0(2n isomer)	135000	213000	177000	466000	73700	219000	0.531212	0.568819	0.736537	unchanged	unchanged	--	--	--
pmb0876	LysoPE 16:0	3220000	3610000	3690000	8620000	1730000	3660000	0.413322	0.628223	0.619328	unchanged	unchanged	--	--	--
mws1420	γ-Viniferin	11100	27700	58600	9	5280	12000	-2.49407	0.189529	1.63415	unchanged	unchanged	--	--	--
pmp000263	Sanguisorbigenin	68700	51900	50400	53300	97900	33500	0.111188	0.836995	0.289535	unchanged	unchanged	--	--	--
Zmjn003358	(-)-Epicatechin-3-(3''-O-methyl)gallate	23500	22800	28900	15000	47100	35300	0.373189	0.514749	0.875728	unchanged	unchanged	--	--	--
HJN110	Betulinic acid	2240000	1860000	1930000	1600000	2440000	1860000	-0.031443	0.885049	0.178809	unchanged	unchanged	--	--	--
mws4053	Ursolic acid	119000	99100	233000	75500	225000	296000	0.403075	0.569792	0.691834	unchanged	unchanged	--	--	--
pmb0464	L-Aspartic acid-O-diglucoside	20600000	20200000	16000000	16400000	23000000	14200000	-0.0836579	0.746856	0.363315	unchanged	unchanged	--	--	--
mws0034	Epigallocatechin-3-gallate	95300	80600	115000	15600	152000	146000	0.108402	0.882228	0.203838	unchanged	unchanged	--	--	--
mad2085	Caffeoyl-p-coumaroyltartaric acid	29900	30200	25200	33000	36500	38800	0.344416	0.0305838	2.05463	up	up	--	--	--
Zmhn003625	6-O-Glucosyl-feruloylbenzoic acid	2750	3980	1830	2640	2360	3870	0.0513233	0.90106	0.218201	unchanged	unchanged	--	--	--
pmb2654	Anthranilate-1-O-Sophoroside	128000	195000	128000	329000	85400	88500	0.157144	0.853143	0.245625	unchanged	unchanged	--	--	--
Lmhn002321	Vnilloylcaffeoyltartaric acid	37000	23500	25500	31900	36800	13900	-0.0581949	0.89729	0.178161	unchanged	unchanged	--	--	--
mws4167	Luteolin-7-O-glucuronide	1160000	1420000	1950000	691000	2800000	3940000	0.714045	0.41805	1.05931	unchanged	unchanged	--	--	--
Hmcp002539	Isorhamnetin-3-O-rhamnoside	44900	50600	33000	43900	49300	59600	0.249876	0.308492	1.24793	unchanged	unchanged	--	--	--
Hmgp002189	Hispidulin-7-O-Glucoside	70800	55200	86400	58100	62100	37700	-0.427773	0.199281	1.49684	unchanged	unchanged	--	--	--
pmf0203	Peonidin-3-O-glucoside	33700000	21800000	31800000	14300000	37500000	18800000	-0.306313	0.536723	0.791005	unchanged	unchanged	--	--	--
Lmdp003286	Isohyperoside*	20400000	29000000	36900000	16800000	48200000	67100000	0.614198	0.410752	1.0648	unchanged	unchanged	--	--	--
mws0056	Myricetin-3-O-rhamnoside (Myricitrin)	14900	16600	13600	8330	30600	18300	0.343644	0.595352	0.750482	unchanged	unchanged	--	--	--
mws0091	Quercetin-3-O-glucoside (Isoquercitrin)*	9920000	14900000	19500000	8060000	26200000	39200000	0.729001	0.396996	1.09611	unchanged	unchanged	--	--	--
HJAP155	Laricitrin-3-O-xyloside	6210	10100	11200	14500	18300	7370	0.546162	0.323318	1.24213	unchanged	unchanged	--	--	--
mws1329	Quercetin-7-O-glucoside*	8800000	10900000	16300000	6050000	20100000	31000000	0.666757	0.435658	1.00637	unchanged	unchanged	--	--	--
mws0061	Quercetin-3-O-galactoside (Hyperin)*	753000	895000	1250000	434000	1560000	2610000	0.66783	0.463151	0.960455	unchanged	unchanged	--	--	--
Lmzp002365	Hesperetin-7-O-glucoside	287000	372000	386000	242000	669000	529000	0.462566	0.406028	1.11198	unchanged	unchanged	--	--	--
pme1598	Hesperetin-5-O-glucoside	10900000	13000000	17900000	6980000	25000000	33700000	0.651951	0.420182	1.05146	unchanged	unchanged	--	--	--
pme1398	Delphinidin-3-O-glucoside (Mirtillin)	31400000	23900000	45000000	5100000	45500000	12600000	-0.666325	0.439309	0.970371	unchanged	unchanged	--	--	--
Lmhp009769	LysoPE 17:1	3380	5070	5180	11900	2320	5270	0.515949	0.564249	0.738931	unchanged	unchanged	--	--	--
Lmhp009464	LysoPE 17:1(2n isomer)	6060	10100	8730	17100	3940	7070	0.175517	0.8165	0.296476	unchanged	unchanged	--	--	--
Xmsn002700	Taxifolin-3'-O-glucoside	676000	703000	838000	400000	1140000	1330000	0.372442	0.524713	0.85138	unchanged	unchanged	--	--	--
pmd0130	LysoPC 14:0	8810	17500	17500	38400	5990	15100	0.441387	0.648592	0.580262	unchanged	unchanged	--	--	--
HJAP154	Galloylisorhamnetin	91700	196000	197000	83000	432000	142000	0.438801	0.654973	0.629425	unchanged	unchanged	--	--	--
Lmsn012627	2α,3α-Dihydroxyurs-12,18-dien-28-oic acid*	58000	33700	32600	26200	91500	63500	0.543757	0.431873	1.00567	unchanged	unchanged	--	--	--
pmn001704	2,3-Dihydroxy 5(6),12(13)diene ursolic acid*	61200	34000	35000	29000	91300	69200	0.541468	0.404059	1.04913	unchanged	unchanged	--	--	--
Hmjn008136	Camaldulenic acid*	1420000	728000	720000	669000	1930000	1550000	0.532719	0.396356	1.04254	unchanged	unchanged	--	--	--
Lmzn006582	Colubrinic acid	17000	19600	19800	15100	14800	17500	-0.250808	0.0733553	1.82007	unchanged	unchanged	--	--	--
Lmsp009971	Rubuminatus B	307000	211000	156000	171000	353000	118000	-0.0701753	0.905922	0.128467	unchanged	unchanged	--	--	--
Zmpn008194	Corosolic acid*	598000	404000	461000	322000	862000	694000	0.360267	0.484868	0.90465	unchanged	unchanged	--	--	--
Lmzn006169	Pomolic acid*	594000	459000	352000	358000	763000	599000	0.291838	0.494767	0.877473	unchanged	unchanged	--	--	--
pmb1912	10-Formyltetrahydrofuran	215000	219000	253000	246000	258000	404000	0.402382	0.281758	1.356	unchanged	unchanged	--	--	--
Lmhp008801	LysoPE 18:3	249000	337000	256000	518000	130000	276000	0.134073	0.834327	0.267927	unchanged	unchanged	--	--	--
Lmhp008589	LysoPE 18:3(2n isomer)	1170000	2290000	1500000	3420000	715000	1790000	0.256475	0.734021	0.444415	unchanged	unchanged	--	--	--
pmb0874	LysoPE 18:2(2n isomer)	6600000	10600000	6940000	17000000	3130000	7810000	0.210906	0.790587	0.346532	unchanged	unchanged	--	--	--
pmb0881	LysoPE 18:2	391000	578000	404000	960000	177000	615000	0.351671	0.637987	0.609138	unchanged	unchanged	--	--	--
Zmhn004909	3,4-Digalloylshikimic acid	272000	131000	362000	34300	211000	191000	-0.810139	0.280395	1.30605	unchanged	unchanged	--	--	--
Lmfn003760	Quercetin-4鈥?O-glucuronide	3840000	4490000	3620000	2630000	5780000	5000000	0.166299	0.663661	0.623659	unchanged	unchanged	--	--	--
Lmcp003788	Isotamarixin	356000	352000	449000	168000	460000	286000	-0.340123	0.447327	0.958097	unchanged	unchanged	--	--	--
Hmcp002207	Isorhamnetin-7-O-glucoside (Brassicin)	3680000	5170000	6340000	3050000	9830000	10000000	0.590965	0.381871	1.13501	unchanged	unchanged	--	--	--
Lmnn002886	1'-O-(3,4-Dihydroxyphenethyl)-O-caffeoyl-glucoside	2590000	2770000	2770000	1720000	4110000	3930000	0.263626	0.553123	0.818131	unchanged	unchanged	--	--	--
pme3391	Petunidin-3-O-glucoside	47800000	37900000	64100000	11300000	57000000	22000000	-0.73024	0.294478	1.27065	unchanged	unchanged	--	--	--
pmb0856	LysoPE 18:1(2n isomer)	406000	514000	334000	1300000	168000	364000	0.546882	0.638028	0.611195	unchanged	unchanged	--	--	--
mws0289	LysoPE 18:1	159000	191000	150000	401000	84800	170000	0.391328	0.638734	0.607773	unchanged	unchanged	--	--	--
pmb2260	LysoPC 15:1	6610	16600	12400	29400	7090	18400	0.624261	0.434735	0.983726	unchanged	unchanged	--	--	--
Lmdp002969	Myricetin-3-O-galactoside*	11700000	16900000	20300000	6180000	24500000	17600000	-0.0184088	0.974367	0.00960132	unchanged	unchanged	--	--	--
Lmpp003465	Myricetin-3-O-glucoside*	12800000	16200000	21300000	6460000	25000000	15200000	-0.108372	0.850962	0.21865	unchanged	unchanged	--	--	--
Lmmp003271	Gossypetin-8-O-glucoside	86200	100000	168000	50200	181000	40000	-0.385207	0.629888	0.600739	unchanged	unchanged	--	--	--
pmb2319	LysoPC 15:0	28700	43800	44300	122000	19500	40200	0.637518	0.562353	0.746601	unchanged	unchanged	--	--	--
pmb0883	LysoPE 18:0	52700	69400	59800	157000	36400	57600	0.464542	0.599716	0.681467	unchanged	unchanged	--	--	--
Lmhp009129	LysoPC 15:0(2n isomer)	4390	10200	5600	19000	2760	6360	0.477956	0.654419	0.585317	unchanged	unchanged	--	--	--
Lmhn000921	3,4,5,3',4',5'-Hexahydroxydiphenoyl Acid-glucose	35200	29300	45300	19800	35300	17400	-0.598825	0.166082	1.55925	unchanged	unchanged	--	--	--
HJN104	Dihydromyricetin-3-O-glucoside	135000	101000	161000	56000	153000	49300	-0.620091	0.307912	1.24998	unchanged	unchanged	--	--	--
pmb3072	3-O-p-Coumaroylshikimic acid-O-glucoside	43800	58500	42800	47300	35100	25500	-0.427353	0.203573	1.40497	unchanged	unchanged	--	--	--
pmb3066	5-O-p-Coumaroylshikimic acid O-glucoside	56800	48300	46000	22500	57600	27300	-0.49251	0.315045	1.25164	unchanged	unchanged	--	--	--
pmp000444	27,28-Dicarboxyl ursolic acid	41200	27500	15400	20600	59000	34700	0.442648	0.502046	0.861258	unchanged	unchanged	--	--	--
pmn001707	Quillaic acid	37200	27800	27800	9	34300	25200	-0.641017	0.39463	1.07778	unchanged	unchanged	--	--	--
Li512114	Corosolic Acid Methyl Ester	421000	267000	336000	154000	689000	771000	0.656425	0.417583	1.05851	unchanged	unchanged	--	--	--
Hmcn001296	Cistanoside F	16700	15100	15700	16200	11100	8220	-0.419296	0.22602	1.54911	unchanged	unchanged	--	--	--
Lmmn000214	Solatriose	447000	438000	291000	710000	244000	58900	-0.215396	0.808679	0.323579	unchanged	unchanged	--	--	--
Zmpn006881	Tormentic acid	269000	130000	110000	105000	441000	210000	0.570721	0.513244	0.842204	unchanged	unchanged	--	--	--
Lmmp003903	Kaempferol-3-O-(2''-acetyl)glucoside	20900	26000	67000	9070	107000	267000	1.74984	0.354754	1.19732	unchanged	unchanged	--	--	--
Lmpp003059	Cyanidin-3-O-(6''-O-acetyl)glucoside	1820000	1320000	1070000	489000	1390000	885000	-0.607063	0.232775	1.35579	unchanged	unchanged	--	--	--
pmb0863	LysoPC 16:2(2n isomer)	9470	14900	12200	17500	7010	11000	-0.0424353	0.924604	0.115137	unchanged	unchanged	--	--	--
pma1303	LysoPC 16:2	9250	15200	13900	17300	5250	12400	-0.133934	0.792236	0.342889	unchanged	unchanged	--	--	--
pme0444	Malvidin-3-O-glucoside (Oenin)*	128000000	119000000	159000000	46700000	173000000	83900000	-0.419308	0.463612	0.933115	unchanged	unchanged	--	--	--
pme0443	Malvidin-3-O-galactoside (Primulin)*	48500000	43800000	63000000	16600000	72600000	30400000	-0.37684	0.561162	0.742373	unchanged	unchanged	--	--	--
Lmhp008833	LysoPC 16:1(2n isomer)	115000	216000	173000	336000	80300	198000	0.28552	0.679402	0.531797	unchanged	unchanged	--	--	--
pmp001270	LysoPC 16:1	17500	27500	22400	60600	12400	23200	0.513288	0.580866	0.716759	unchanged	unchanged	--	--	--
Hmlp002821	Myricetin-3-O-glucuronide	922000	1640000	1510000	454000	2770000	2170000	0.405618	0.597421	0.73248	unchanged	unchanged	--	--	--
Lmjp003231	Patuletin-3-O-glucoside	2730000	4190000	4220000	2740000	5970000	2780000	0.0446296	0.927727	0.166674	unchanged	unchanged	--	--	--
Lmtn002997	Mearnsetin-3-O-glucoside	684000	1050000	1140000	716000	1450000	512000	-0.101904	0.850358	0.203022	unchanged	unchanged	--	--	--
Zmln000668	Monogalloyl-diglucose	14400	11800	12700	7020	13700	14000	-0.164003	0.611027	0.661752	unchanged	unchanged	--	--	--
pmb0855	LysoPC 16:0	5180000	8540000	7020000	20700000	2950000	6200000	0.525315	0.635824	0.61387	unchanged	unchanged	--	--	--
pmd0132	LysoPC 16:0(2n isomer)	240000	420000	268000	830000	110000	362000	0.488533	0.619145	0.646	unchanged	unchanged	--	--	--
pme2125	Raffinose	25000	30600	24100	37500	23200	35200	0.266951	0.35403	1.15735	unchanged	unchanged	Organooxygen compounds	C00492	ABC transporters(ko02010);;Galactose metabolism(ko00052)
mws1589	D-Panose	6870	24600	5910	27000	5040	17600	0.409237	0.666457	0.576772	unchanged	unchanged	--	--	--
Smpp002603	Peonidin-3-O-(6''-O-Acetyl)glucoside	7410000	5350000	5140000	3530000	7670000	3630000	-0.271441	0.554203	0.734102	unchanged	unchanged	--	--	--
Lmhp008718	LysoPC 17:2	21200	40900	29800	49100	10900	24500	-0.121114	0.856832	0.223714	unchanged	unchanged	--	--	--
Zmsp004363	Quercetin-3-O-(6''-acetyl)glucoside	340000	476000	712000	211000	1120000	1880000	1.07138	0.364946	1.17759	unchanged	unchanged	--	--	--
Smpp002257	Delphinidin-3-O-(6''-O-acetyl)glucoside	3630000	3110000	4090000	548000	3650000	1180000	-1.00989	0.18772	1.60234	unchanged	unchanged	--	--	--
Lmhp009590	LysoPC 17:1	27200	48900	36300	62300	16600	34300	0.0102319	0.986735	0.0276552	unchanged	unchanged	--	--	--
Hmcp002187	Limocitrin-3-O-galactoside*	1170000	1780000	2300000	1680000	3000000	1240000	0.17328	0.740928	0.446837	unchanged	unchanged	--	--	--
HJAP006	Syringetin-7-O-glucoside*	1550000	2340000	2530000	1910000	3640000	1670000	0.169426	0.725596	0.492858	unchanged	unchanged	--	--	--
Lmhp009526	2-α-Linolenoyl-glycerol-1-O-glucoside	36100	38400	32600	25800	7870	20000	-0.996771	0.0663805	2.02365	unchanged	unchanged	--	--	--
Lmhp009773	1-α-Linolenoyl-glycerol-3-O-glucoside	17800	31700	14600	41100	1560	17800	-0.0843434	0.929855	0.105281	unchanged	unchanged	--	--	--
Lmhp010573	1-Linoleoylglycerol-3-O-glucoside	1790	4410	1680	12000	9	1370	0.763703	0.680079	0.540085	unchanged	unchanged	--	--	--
Lmhp010334	2-Linoleoylglycerol-1-O-glucoside	6160	6980	3340	5150	1860	2540	-0.787144	0.196673	1.43251	unchanged	unchanged	--	--	--
pmb0865	LysoPC 18:3(2n isomer)	2760000	5090000	3520000	5180000	1780000	4010000	-0.0516687	0.918235	0.110495	unchanged	unchanged	--	--	--
pmb0854	LysoPC 18:3	917000	1350000	1280000	1730000	520000	1250000	-0.0192444	0.969824	0.0629977	unchanged	unchanged	--	--	--
pmp001273	LysoPC 18:2	1360000	2130000	1620000	3160000	660000	1670000	0.103483	0.880803	0.191758	unchanged	unchanged	--	--	--
pmp001251	LysoPC 18:2(2n isomer)	9620000	15400000	10400000	18900000	5120000	10700000	-0.0287973	0.961212	0.0548953	unchanged	unchanged	--	--	--
pma0791	Naringenin-7-O-(6''-malonyl)glucoside	109000	85600	78100	97000	134000	82200	0.19977	0.50324	0.849627	unchanged	unchanged	--	--	--
pmp000682	Matairesinol-4'-O-glucoside (Matairesinoside)	111000	93800	113000	65100	150000	116000	0.0591479	0.876	0.215924	unchanged	unchanged	--	--	--
Smpp002418	Petunidin-3-O-(6''-O-Acetyl)glucoside	11600000	11000000	14300000	3680000	16200000	6140000	-0.504	0.446254	0.972894	unchanged	unchanged	--	--	--
Lmhp010190	LysoPC 18:1(2n isomer)	1370000	1640000	1150000	3100000	506000	1240000	0.220211	0.796684	0.328252	unchanged	unchanged	--	--	--
pmp001281	LysoPC 18:1	322000	425000	415000	1010000	149000	371000	0.396922	0.682425	0.522447	unchanged	unchanged	--	--	--
pmb3041	Tricin-7-O-saccharic acid	366000	269000	335000	164000	261000	324000	-0.373019	0.262017	1.35882	unchanged	unchanged	--	--	--
Lmmn002274	Isolariciresinol-9'-O-glucoside	196000	175000	240000	109000	259000	270000	0.062384	0.882906	0.188445	unchanged	unchanged	--	--	--
HJN083	Lariciresinol-4'-O-glucoside	72400	34400	47700	35000	62100	81900	0.212353	0.667141	0.503957	unchanged	unchanged	--	--	--
pmd0136	LysoPC 18:0(2n isomer)	13200	20500	15000	47100	6040	18600	0.558856	0.593876	0.692238	unchanged	unchanged	--	--	--
mws0126	LysoPC 18:0	149000	273000	213000	574000	102000	190000	0.44761	0.652352	0.584924	unchanged	unchanged	--	--	--
Lmtn003096	Secoisolariciresinol 4-O-glucoside	54500	43300	62100	29800	52200	46600	-0.314279	0.297621	1.25389	unchanged	unchanged	--	--	--
Lmdp004892	Kaempferol-3-O-(6''-malonyl)galactoside*	13800	13200	5600	4110	9010	15000	-0.213275	0.735182	0.391219	unchanged	unchanged	--	--	--
Lmmp003817	Kaempferol-3-O-(6''-malonyl)glucoside*	7150	9840	12000	7000	13900	18600	0.446297	0.41559	1.03894	unchanged	unchanged	--	--	--
Smpp002618	Malvidin-3-O-(6''-O-acetyl)glucoside	86300000	76600000	94800000	41600000	115000000	55100000	-0.283671	0.570132	0.732453	unchanged	unchanged	--	--	--
Zmfn000481	Uridine-5'-Diphosphate-D-Xylose	895000	759000	1060000	581000	771000	1070000	-0.164222	0.596968	0.703993	unchanged	unchanged	--	--	--
pmb0686	Eriodictyol-7-O-(6''-malonyl)glucoside	21500	12100	11100	11200	15900	16100	-0.0492435	0.900823	0.182469	unchanged	unchanged	--	--	--
Lmhp009890	LysoPC 20:3	3930	7120	5540	9320	2310	4520	-0.0387797	0.952763	0.0736217	unchanged	unchanged	--	--	--
pmd0147	LysoPC 20:2	7480	14000	7200	17700	4620	6130	-0.0116164	0.987965	0.00142502	unchanged	unchanged	--	--	--
pmp000589	Quercetin-7-O-(6''-malonyl)glucoside	100000	109000	89400	77100	153000	178000	0.451675	0.350987	1.23965	unchanged	unchanged	--	--	--
HJAP007	Syringetin-3-O-(6''-Acetyl)glucoside	25500	31200	42800	10300	40200	12000	-0.67084	0.341411	1.14878	unchanged	unchanged	--	--	--
HJN078	Pinocembrin-7-O-(2''-O-arabinosyl)glucoside	18300	14000	15900	14200	21400	12700	0.00299004	0.991762	0.0119138	unchanged	unchanged	--	--	--
pma0702	N1,N8-Bis(sinapoyl)spermidine	227000	142000	187000	109000	258000	198000	0.023166	0.955532	0.0604826	unchanged	unchanged	--	--	--
HJN076	Pinocembrin-7-O-neohesperidoside	6210	4040	2950	2110	6240	4620	-0.0253594	0.962714	0.0414323	unchanged	unchanged	--	--	--
pmb2922	Uridine 5'-diphospho-D-glucose	4750000	4980000	6310000	4180000	4270000	5460000	-0.205552	0.329417	1.18829	unchanged	unchanged	--	--	--
Lmpp003930	Apigenin-7-O-(6''-p-Coumaryl)glucoside	64700	66900	49100	31000	111000	59400	0.156467	0.798912	0.385503	unchanged	unchanged	--	--	--
mws0836	Procyanidin B1	5250000	4670000	4850000	4110000	5380000	4150000	-0.114826	0.471739	0.909815	unchanged	unchanged	--	--	--
pme0434	Procyanidin B2	1870000	1580000	1960000	960000	2440000	1710000	-0.0823053	0.839789	0.258086	unchanged	unchanged	--	--	--
pmn001667	Procyanidin B4	56600	40100	86500	38400	88000	82700	0.190774	0.699504	0.454827	unchanged	unchanged	--	--	--
pme0436	Procyanidin B3	7100000	6640000	6930000	6030000	6390000	5190000	-0.231143	0.0887279	1.91331	unchanged	unchanged	--	--	--
pme0368	Apigenin-7-O-rutinoside (Isorhoifolin)	18600	9910	22600	9	22700	13400	-0.501247	0.554056	0.760647	unchanged	unchanged	--	--	--
pme2493	Kaempferol-3,7-O-dirhamnoside (Kaempferitrin)	52000	33200	48000	22200	96200	53500	0.367975	0.613382	0.67353	unchanged	unchanged	--	--	--
mws0046	Naringenin-7-O-Neohesperidoside(Naringin)	48900	38900	37800	42900	61100	53700	0.328346	0.177913	1.53737	unchanged	unchanged	--	--	--
pmb0492	N',N'',N'''-p-Coumaroyl-cinnamoyl-caffeoyl spermidine	3610	12700	7950	11600	3240	5620	-0.245773	0.743825	0.373586	unchanged	unchanged	--	--	--
Lmfp005436	Quercetin-3-O-(2''-Galloyl)Arabinoside	8120	4250	5320	6420	5820	4480	-0.0813592	0.818411	0.352671	unchanged	unchanged	--	--	--
Zmxn004029	7,8-Dihydro-Buddlenol B(erythro)	23600	16000	24200	3370	13000	22300	-0.722342	0.264737	1.37809	unchanged	unchanged	--	--	--
HJN074	Procyanidin A6	4710	5480	7040	9	5860	7040	-0.416545	0.582539	0.704747	unchanged	unchanged	--	--	--
pmp001079	Luteolin-7-O-neohesperidoside (Lonicerin)	8610	9	27600	8680	29800	39500	1.10636	0.318778	1.14431	unchanged	unchanged	--	--	--
Lmsn002815	Kaempferol-3-O-rutinoside(Nicotiflorin)*	153000	101000	83900	66500	206000	104000	0.156054	0.80064	0.347797	unchanged	unchanged	--	--	--
pme1605	Kaempferol-3-O-robinobioside(Biorobin)	224000	138000	133000	73300	238000	165000	-0.055558	0.917816	0.123648	unchanged	unchanged	--	--	--
Lmjp002867	Kaempferol-3-O-neohesperidoside*	493000	563000	764000	317000	1320000	1610000	0.835169	0.348165	1.22507	unchanged	unchanged	--	--	--
pme1773	Cyanidin-3-O-rutinoside (Keracyanin)	131000	138000	146000	105000	182000	189000	0.19785	0.530075	0.850356	unchanged	unchanged	--	--	--
pme1793	Pelargonidin-3,5-O-diglucoside	332000	324000	323000	276000	542000	565000	0.49842	0.283548	1.41386	unchanged	unchanged	--	--	--
Lmjp002596	Quercetin-3-O-sambubioside	125000	130000	164000	96300	315000	338000	0.838593	0.287908	1.38354	unchanged	unchanged	--	--	--
pmb3002	Chrysoeriol-7-O-rutinoside	819000	501000	539000	323000	686000	469000	-0.330881	0.432169	0.960001	unchanged	unchanged	--	--	--
mws1661	Diosmetin-7-O-rutinoside (Diosmin)	22000000	20500000	21600000	14200000	33800000	22000000	0.127031	0.763203	0.431006	unchanged	unchanged	--	--	--
Lmdp004267	Quercetin-3-O-(6''-p-Coumaroyl)glucoside	189000	90600	156000	67100	352000	130000	0.334065	0.711702	0.489541	unchanged	unchanged	--	--	--
Lmyp004052	Quercetin-3-O-(6''-p-Coumaroyl)galactoside	203000	92300	138000	48600	330000	136000	0.248085	0.783918	0.364195	unchanged	unchanged	--	--	--
Lmbp002592	Kaempferol-3,7-di-O-glucoside	168000	114000	89200	94600	125000	59500	-0.411415	0.366046	1.07915	unchanged	unchanged	--	--	--
pmn001583	Quercetin-3-O-robinobioside*	5270000	5250000	6090000	2350000	8360000	7730000	0.150787	0.78049	0.3904	unchanged	unchanged	--	--	--
Lmsp004166	Quercetin-3-O-glucoside-7-O-rhamnoside*	42000000	40000000	43300000	14100000	54300000	36300000	-0.259125	0.615025	0.646094	unchanged	unchanged	--	--	--
Hmpp002612	Luteolin-7-O-gentiobioside	117000	91500	54100	79200	110000	30000	-0.260619	0.652025	0.53751	unchanged	unchanged	--	--	--
mws0059	Quercetin-3-O-rutinoside (Rutin)*	2250000	2440000	3170000	1480000	4280000	4960000	0.447704	0.468195	0.953256	unchanged	unchanged	--	--	--
mws4134	Oxiglutatione	206000	194000	165000	191000	73400	151000	-0.44375	0.283231	1.35889	unchanged	unchanged	Carboxylic acids and derivatives	C00127	Glutathione metabolism(ko00480)
Zmxp002867	Chrysoeriol-5,7-di-O-glucoside	140000	77300	114000	44400	134000	37300	-0.619112	0.358463	1.13187	unchanged	unchanged	--	--	--
Zmxp004480	Chrysoeriol-7-O-gentiobioside	371000	355000	261000	390000	429000	139000	-0.0430244	0.927992	0.0900215	unchanged	unchanged	--	--	--
HJAP026	Chrysoeriol-6-C-glucoside-4'-O-glucoside	106000	75200	135000	61500	159000	37900	-0.291231	0.671438	0.551088	unchanged	unchanged	--	--	--
Lmpp003815	Petunidin-3-O-(6''-O-p-Coumaroyl)glucoside	36000000	33700000	38400000	13900000	53300000	24500000	-0.237373	0.688825	0.508959	unchanged	unchanged	--	--	--
pmf0614	Peonidin-3,5-O-diglucoside	86500	68300	125000	31600	179000	106000	0.178265	0.80828	0.320995	unchanged	unchanged	--	--	--
pmp000596	Quercetin-3-O-(2''-O-galactosyl)glucoside	29300	21700	32000	29300	45700	84900	0.945987	0.258274	1.42945	unchanged	unchanged	--	--	--
pmp001311	6-Hydroxykaempferol-7,6-O-Diglucoside	191000	219000	190000	125000	351000	282000	0.337235	0.514391	0.904861	unchanged	unchanged	--	--	--
Lmmp002796	Gossypetin-3-O-rutinoside	32000	50400	51200	28800	84400	55000	0.332258	0.558132	0.798485	unchanged	unchanged	--	--	--
Lmsp003729	Myricetin-3-O-rutinoside	49600	55200	51700	24000	88100	56800	0.110007	0.844307	0.304261	unchanged	unchanged	--	--	--
Lmtp003677	Quercetin-3-O-sophoroside (Baimaside)	518000	380000	457000	172000	656000	272000	-0.300789	0.62765	0.624289	unchanged	unchanged	--	--	--
Lmpp003958	Malvidin-3-O-(6''-O-p-coumaroyl)glucoside	18000000	18900000	21100000	8970000	25900000	14400000	-0.235343	0.621002	0.626144	unchanged	unchanged	--	--	--
Lmmp002560	Quercetin-3-O-(2''-O-glucosyl)glucuronide	88900	77200	64700	68400	130000	111000	0.42283	0.285284	1.3519	unchanged	unchanged	--	--	--
Hmgp001888	Patuletin-3-O-rutinoside	718000	641000	652000	563000	862000	183000	-0.322646	0.565574	0.746987	unchanged	unchanged	--	--	--
pmb2653	D(+)-Melezitose O-rhamnoside	34400	43000	20500	62100	7470	5920	-0.375023	0.733209	0.441509	unchanged	unchanged	--	--	--
Zmxp004503	Tricin-5,7-O-diglucoside	3610000	3300000	3280000	3350000	4090000	998000	-0.272181	0.595734	0.6934	unchanged	unchanged	--	--	--
pmb0713	Tricin-7-O-(2''-O-glucosyl)glucoside	621000	459000	816000	283000	643000	117000	-0.86222	0.212246	1.4574	unchanged	unchanged	--	--	--
Lmsp004749	Syringetin-3-O-rutinoside	64300	52900	71600	64000	102000	65900	0.296644	0.37193	1.11333	unchanged	unchanged	--	--	--
pme1786	Malvidin-3,5-di-O-glucoside (Malvin)	13900000	14700000	19500000	9120000	18900000	5340000	-0.527918	0.353085	1.14744	unchanged	unchanged	--	--	--
Hmgp001758	Patuletin-3-O-gentiobioside	210000	232000	248000	111000	275000	105000	-0.490873	0.35557	1.16928	unchanged	unchanged	--	--	--
Hmgp001927	Patuletin-7-O-gentiobioside	91500	106000	97700	98800	128000	29700	-0.202734	0.70259	0.477728	unchanged	unchanged	--	--	--
pmb0530	Nicotinic acid adenine dinucleotide	247000	199000	192000	193000	174000	115000	-0.404523	0.1554	1.59532	unchanged	unchanged	--	--	--
Hmcp001579	Limocitrin-3-O-sophoroside	27300	50700	45200	43600	76100	27200	0.253832	0.656522	0.621914	unchanged	unchanged	--	--	--
Lmhp008744	1-α-Linolenoyl-glycerol-2,3-di-O-glucoside	28500	28300	12900	72300	758	22200	0.450682	0.730282	0.437734	unchanged	unchanged	--	--	--
pmp001276	1-Linolenoyl-rac-glycerol-diglucoside	54400	126000	58700	524000	18100	119000	1.46725	0.459613	0.962106	unchanged	unchanged	--	--	--
Lmhp008513	2-α-Linolenoyl-glycerol-1,3-di-O-glucoside	69200	75000	45600	125000	14100	76000	0.180528	0.820964	0.282587	unchanged	unchanged	--	--	--
HJN102	3,4,5-Tricaffeoylquinic acid	37900	52200	40000	31300	62500	26300	-0.115385	0.804435	0.257755	unchanged	unchanged	--	--	--
mws1421	α-Viniferin	808	563	608	172	3100	1350	1.22375	0.409207	1.11687	unchanged	unchanged	--	--	--
Lmhp009190	2-Linoleoylglycerol-1,3-di-O-glucoside	12100	4710	4990	20000	1390	3680	0.201634	0.875688	0.161275	unchanged	unchanged	--	--	--
pmp001271	1-Linoleoyl-sn-glycerol-diglucoside	4940	3990	1190	15600	139	3270	0.909473	0.597917	0.674178	unchanged	unchanged	--	--	--
Lmmn004145	3-O-(2-O-Acetyl-glucosyl)oleanolic acid	130000	125000	94000	255000	29800	158000	0.343428	0.680829	0.519715	unchanged	unchanged	--	--	--
pmf0616	Malvidin-3-O-(6''-O-acetyl)glucoside-5-O-glucoside	1480000	1380000	1360000	755000	1460000	516000	-0.627814	0.220396	1.53772	unchanged	unchanged	--	--	--
mws1035	Kaempferol-3-O-robinoside-7-O-rhamnoside (Robinin)	25900	26900	23400	20000	31500	51600	0.436181	0.434217	1.0426	unchanged	unchanged	--	--	--
pme2651	NADP (Nicotinamide adenine dinucleotide phosphate)	226000	202000	231000	135000	122000	303000	-0.234852	0.629824	0.666534	unchanged	unchanged	--	--	--
Lmpp003268	Kaempferol-3-O-rutinoside-7-O-glucoside	494000	464000	334000	222000	398000	220000	-0.621145	0.123503	1.62921	unchanged	unchanged	--	--	--
pmb0672	Isovitexin-7-O-(6''-feruloyl)glucoside	2390000	1940000	1700000	1460000	2600000	1140000	-0.213646	0.612355	0.625475	unchanged	unchanged	--	--	--
pmb0592	Chrysoeriol-7-O-rutinoside-5-O-glucoside	1920000	1680000	1450000	1210000	2420000	1050000	-0.109775	0.807294	0.287123	unchanged	unchanged	--	--	--
Lmpp003387	Peonidin-3-O-(6''-O-p-Coumaroylglucoside)-5-O-Glucoside	2630000	2240000	2380000	1850000	3010000	1430000	-0.204921	0.571726	0.72954	unchanged	unchanged	--	--	--
Lmmp002755	Quercetin-7-O-rutinoside-4'-O-glucoside	2130000	1780000	1500000	496000	2020000	473000	-0.855966	0.251381	1.39125	unchanged	unchanged	--	--	--
Lmmp002334	Quercetin-3-O-rutinoside-7-O-glucoside	22000	15100	1910	8390	22100	27500	0.57196	0.483009	0.881957	unchanged	unchanged	--	--	--
pmb0666	Isovitexin-7-O-(6''-sinapoyl)glucoside	33200000	32000000	35600000	20400000	41000000	18000000	-0.344285	0.431974	1.01426	unchanged	unchanged	--	--	--
Zmpp002858	Malvidin-3-O-(6''-O-p-coumaroyl)glucoside-5-O-glucoside	35600000	37300000	38200000	20300000	41500000	18300000	-0.471985	0.297973	1.32447	unchanged	unchanged	--	--	--
pmn001647	Procyanidin C2	201000	193000	161000	131000	388000	243000	0.457303	0.452403	1.02612	unchanged	unchanged	--	--	--
pmn001646	Procyanidin C1	124000	84200	89700	59600	202000	108000	0.311137	0.631347	0.646663	unchanged	unchanged	--	--	--
Lmmp002068	Gallocatechin-catechin-catechin	156000	136000	108000	118000	314000	254000	0.778209	0.238205	1.51091	unchanged	unchanged	--	--	--
Lmmp001653	Gallocatechin-gallocatechin-catechin	23500	26900	22100	12600	58500	40600	0.623576	0.431314	1.07802	unchanged	unchanged	--	--	--
Lmmp001550	Gallocatechin-gallocatechin-gallocatechin	8730	6880	12000	10500	19700	24600	0.988985	0.148582	1.69761	unchanged	unchanged	--	--	--
pmp000103	Arecatannin A2	33300	37700	29700	16600	64700	57400	0.461904	0.487437	0.955067	unchanged	unchanged	--	--	--
