# Supplementary material for: Integrated Transcriptome and Metabolome Dissecting Interaction between Vitis vinifera L. and Grapevine Fabavirus
Source: Int J Mol Sci. 2023 Feb 7;24(4):3247. doi: 10.3390/ijms24043247 (PMC9961852; doi:10.3390/ijms24043247)
Supplement: Supplementary file 1 [file ijms-24-03247-s001.zip › Table S14.xlsx]

## Sheet: EL15 DEMs
Table S14: Differentially expressed genes in leaves were annotated at the EL15 and EL31 stages
#ID	name	GFabv-free_E-L15-1	GFabv-free_E-L15-2	GFabv-free_E-L15-3	GFabv-infected_E-L15-1	GFabv-infected_E-L15-2	GFabv-infected_E-L15-3	GFabv-infected_E-L15_vs_GFabv-free_E-L15_log2FC	GFabv-infected_E-L15_vs_GFabv-free_E-L15_Pvalue	GFabv-infected_E-L15_vs_GFabv-free_E-L15_VIP	GFabv-free_E-L15_vs_GFabv-infected_E-L15_(FC_1_Pvalue_0.05_VIP_1)_regulated	HMDB_taxonomy	KEGG_annotation	KEGG_pathway_annotation
mws0258	L-Isoleucine	9832600	11203000	7313000	13233000	14743000	12719000	-0.521574	0.0486164	1.69556	up	Carboxylic acids and derivatives	C00407	Biosynthesis of amino acids(ko01230);;Glucosinolate biosynthesis(ko00966);;Cyanoamino acid metabolism(ko00460);;ABC transporters(ko02010);;Tropane, piperidine and pyridine alkaloid biosynthesis(ko00960);;2-Oxocarboxylic acid metabolism(ko01210);;Metabolic pathways(ko01100);;Valine, leucine and isoleucine degradation(ko00280);;Biosynthesis of secondary metabolites(ko01110);;Valine, leucine and iso…
Lmbn002862	3-Hydroxybenzoic Acid	1697300	1491400	3874200	7647800	9843200	5528100	-1.7045	0.030234	1.81862	up	Benzene and substituted derivatives	C00587	Phenylalanine, tyrosine and tryptophan biosynthesis(ko00400)
mws0262	L-Tartaric acid	836980	1025700	781010	595260	487940	425650	0.809104	0.0175516	1.90532	down	--	C00898	Glyoxylate and dicarboxylate metabolism(ko00630)
mws0159	Phenylpyruvic acid	469150	609600	709340	368870	333690	234550	0.932129	0.034957	1.78409	down	Benzene and substituted derivatives	C00166	Biosynthesis of amino acids(ko01230);;Biosynthesis of secondary metabolites(ko01110);;Phenylalanine, tyrosine and tryptophan biosynthesis(ko00400);;2-Oxocarboxylic acid metabolism(ko01210);;Metabolic pathways(ko01100);;Tropane, piperidine and pyridine alkaloid biosynthesis(ko00960);;Phenylalanine metabolism(ko00360)
mws0260	L-Arginine	341020	479120	342060	547100	694810	534520	-0.612122	0.0418151	1.67912	up	Carboxylic acids and derivatives	C00062	D-Arginine and D-ornithine metabolism(ko00472);;Aminoacyl-tRNA biosynthesis(ko00970);;Arginine and proline metabolism(ko00330);;Biosynthesis of secondary metabolites(ko01110);;Monobactam biosynthesis(ko00261);;Metabolic pathways(ko01100);;ABC transporters(ko02010);;Biosynthesis of amino acids(ko01230);;Arginine biosynthesis(ko00220)
pme2602	O-Phospho-L-serine	74924	81962	75247	45386	31135	35701	1.0486	0.00320027	2.01734	down	Carboxylic acids and derivatives	C01005	Cysteine and methionine metabolism(ko00270);;Carbon metabolism(ko01200);;Aminoacyl-tRNA biosynthesis(ko00970);;Biosynthesis of amino acids(ko01230);;Metabolic pathways(ko01100);;Glycine, serine and threonine metabolism(ko00260)
Zmgn000447	3-Phospho-D-glyceric acid	1328300	1587500	1257900	1189800	938880	877030	0.473621	0.0484081	1.74708	down	Carbohydrates and carbohydrate conjugates	C00197	Carbon metabolism(ko01200);;Glycolysis / Gluconeogenesis(ko00010);;Glycerolipid metabolism(ko00561);;Biosynthesis of secondary metabolites(ko01110);;Carbon fixation in photosynthetic organisms(ko00710);;Pentose phosphate pathway(ko00030);;Metabolic pathways(ko01100);;Glycine, serine and threonine metabolism(ko00260);;Glyoxylate and dicarboxylate metabolism(ko00630);;Biosynthesis of amino acids(ko…
pme3827	3,4-Dihydroxy-L-phenylalanine	11750	13876	50982	86948	87608	75286	-1.70545	0.0356367	1.87527	up	Carboxylic acids and derivatives	C00355	Isoquinoline alkaloid biosynthesis(ko00950);;Betalain biosynthesis(ko00965);;Biosynthesis of secondary metabolites(ko01110);;Tyrosine metabolism(ko00350);;Metabolic pathways(ko01100)
pme3475	Butin	377690	464990	501690	312570	277580	250710	0.676993	0.027985	1.85193	down	--	C09614	Flavonoid biosynthesis(ko00941)
mws0918	Prunetin (5,4'-Dihydroxy-7-methoxyisoflavone)	3719.9	4758.1	4348.5	1909	2613.3	3058.2	0.758763	0.0181891	1.80841	down	Isoflavonoids	C10521	Isoflavonoid biosynthesis(ko00943)
mws1080	Galactinol*	6098000	5797100	6365000	5341900	4857600	5542200	0.214103	0.0345332	1.71672	down	Organooxygen compounds	C01235	Galactose metabolism(ko00052)
MA10039641	Lactobiose*	2277300	2507500	2222300	1831300	1678200	1685000	0.431833	0.00781118	1.98216	down	Organooxygen compounds	C00243	ABC transporters(ko02010);;Galactose metabolism(ko00052);;Metabolic pathways(ko01100)
pmn001400	2,3,5,4'-Tetrahydroxystilbene-2-O-D-xyloside	7947.5	6574.7	9869.2	13417	11198	11482	-0.565506	0.034191	1.75471	up	--	--	--
Cmjn004337	Benzyl-(2''-O-xylosyl)glucoside	311340	270090	267490	445650	353380	366260	-0.456989	0.0483912	1.70057	up	--	--	--
pmn001394	2,3,5,4'-Tetrahydroxystilbene-2-O-D-glucoside*	9	9	9	172450	270420	284960	-14.7184	0.0205567	1.98572	up	--	--	--
mws2523	Trehalose 6-phosphate	479920	441960	501790	389160	390260	376180	0.300973	0.0296971	1.85321	down	Organooxygen compounds	C00689	Metabolic pathways(ko01100);;Starch and sucrose metabolism(ko00500)
pmb2999	Chrysoeriol-5-O-glucoside	135630	126720	132660	119890	116090	105540	0.209919	0.0326373	1.77355	down	--	--	--
Hmdn001667	Ellagic acid-4-O-glucoside	41063	77705	37820	253440	257410	139740	-2.05477	0.039763	1.80286	up	--	--	--
Zmln000668	Monogalloyl-diglucose	45419	68801	73485	127000	126720	95773	-0.896796	0.017266	1.80692	up	--	--	--
Lmhp009773	1-α-Linolenoyl-glycerol-3-O-glucoside	56061	46294	61352	39834	43277	31377	0.51592	0.0465416	1.63019	down	--	--	--
Rfmb25702	Pinoresinol-4-O-(6''-acetyl)glucoside	13579	10166	8884.8	9	9	2664.8	3.60438	0.00647579	1.92829	down	--	--	--
Lmmp002796	Gossypetin-3-O-rutinoside	941420	1005200	825930	625530	790240	595430	0.463157	0.0348926	1.73373	down	--	--	--
Hmln002480	Galloyl-HHDP(Hexahydroxydiphenoyl)-glueopy ranose	109300	86607	115060	179780	161650	135540	-0.617137	0.0290194	1.78314	up	--	--	--
Lmmp002560	Quercetin-3-O-(2''-O-glucosyl)glucuronide	767230	779520	680500	1031400	1068900	1057400	-0.503611	0.00520881	1.98632	up	--	--	--
HJN094	Galloylprocyanidin B4	817940	798980	872110	1133300	1129200	1335600	-0.531652	0.023648	1.92125	up	--	--	--
N2869	Procyanidin dimer monoester	614470	677990	795920	1027000	1020700	1329800	-0.693572	0.0332144	1.81734	up	--	--	--
pmp001313	6-Hydroxykaempferol-3,6-O-Diglucoside-7-O-Glucuronic Acid	113820	204190	327670	390700	455760	518170	-1.07962	0.0398173	1.78027	up	--	--	--

## Sheet: EL31 DEMs
#ID	name	GFabv-free_E-L31-1	GFabv-free_E-L31-2	GFabv-free_E-L31-3	GFabv-infected_E-L31-1	GFabv-infected_E-L31-2	GFabv-infected_E-L31-3	GFabv-free_E-L31_vs_GFabv-infected_E-L31_log2FC	GFabv-free_E-L31_vs_GFabv-infected_E-L31_Pvalue	GFabv-free_E-L31_vs_GFabv-infected_E-L31_VIP	GFabv-free_E-L31_vs_GFabv-infected_E-L31_(FC_1_Pvalue_0.05_VIP_1)_regulated	HMDB_taxonomy	KEGG_annotation	KEGG_pathway_annotation
ML10198895	N-Methylglycine	5949.4	5978.9	5972.9	2327.8	3104.9	4412.4	-0.862579	0.0476352	1.71257	down	Carboxylic acids and derivatives	C00213	Glycine, serine and threonine metabolism(ko00260);;Metabolic pathways(ko01100);;Arginine and proline metabolism(ko00330)
mws0192	Succinic acid	2166700	2763300	2442900	1668200	1388900	1686900	-0.636128	0.0193384	1.72284	down	Carboxylic acids and derivatives	C00042	Phenylalanine metabolism(ko00360);;Sulfur metabolism(ko00920);;Glyoxylate and dicarboxylate metabolism(ko00630);;Tyrosine metabolism(ko00350);;Oxidative phosphorylation(ko00190);;Propanoate metabolism(ko00640);;Pyruvate metabolism(ko00620);;Carbon metabolism(ko01200);;Citrate cycle (TCA cycle)(ko00020);;Alanine, aspartate and glutamate metabolism(ko00250);;Nicotinate and nicotinamide metabolism(k…
mws0470	Methylmalonic acid	2274000	2918500	2467500	1816800	1425100	1692900	-0.634353	0.0223867	1.69596	down	Carboxylic acids and derivatives	C02170	Pyrimidine metabolism(ko00240);;Propanoate metabolism(ko00640);;Valine, leucine and isoleucine degradation(ko00280)
mws2368	Tyrosol	43654	52731	41475	15988	17093	26733	-1.20465	0.00583333	1.75919	down	Phenols	C06044	Tyrosine metabolism(ko00350)
mws2213	Cinnamic acid	5628.7	4011.8	4368.8	3185	2590	2465.8	-0.765529	0.0422173	1.66431	down	Cinnamic acids and derivatives	C00423	Metabolic pathways(ko01100);;Biosynthesis of secondary metabolites(ko01110);;Phenylpropanoid biosynthesis(ko00940);;Phenylalanine metabolism(ko00360);;Ubiquinone and other terpenoid-quinone biosynthesis(ko00130)
Lmmn001643	2-Hydroxycinnamic acid	345090	290910	400480	208530	110520	179000	-1.05733	0.0141268	1.7296	down	Cinnamic acids and derivatives	C01772	Phenylalanine metabolism(ko00360);;Biosynthesis of secondary metabolites(ko01110);;Phenylpropanoid biosynthesis(ko00940)
pme2617	L-Methionine Sulfoxide	1268600	1256800	1257200	1456800	1402900	1388900	0.167609	0.014807	1.82237	up	--	C02989	Cysteine and methionine metabolism(ko00270)
Shikimic acid	Shikimic acid	1243200	1045300	1025900	1741200	1632100	1703500	0.615172	0.00572161	1.83761	up	Organooxygen compounds	C00493	Biosynthesis of secondary metabolites(ko01110);;Biosynthesis of amino acids(ko01230);;Phenylalanine, tyrosine and tryptophan biosynthesis(ko00400);;Metabolic pathways(ko01100)
mws1350	Syringaldehyde; 4-Hydroxy-3,5-Dimethoxybenzaldehyde	44021	30704	32419	24744	16196	19971	-0.814776	0.0452161	1.61021	down	--	--	--
Zmgn000447	3-Phospho-D-glyceric acid	1295600	786630	757040	2428700	1954800	1834600	1.13095	0.0110958	1.72413	up	Carbohydrates and carbohydrate conjugates	C00197	Carbon metabolism(ko01200);;Glycolysis / Gluconeogenesis(ko00010);;Glycerolipid metabolism(ko00561);;Biosynthesis of secondary metabolites(ko01110);;Carbon fixation in photosynthetic organisms(ko00710);;Pentose phosphate pathway(ko00030);;Metabolic pathways(ko01100);;Glycine, serine and threonine metabolism(ko00260);;Glyoxylate and dicarboxylate metabolism(ko00630);;Biosynthesis of amino acids(ko…
pme1654	Jasmonic acid	1050700	923530	657230	336410	247040	220180	-1.71126	0.0261795	1.75476	down	Fatty Acyls	C08491	Biosynthesis of secondary metabolites(ko01110);;Plant hormone signal transduction(ko04075);;alpha-Linolenic acid metabolism(ko00592);;Metabolic pathways(ko01100)
mws4176	L-Alanyl-L-Phenylalanine	17315	21822	25143	10859	8671.5	13313	-0.968762	0.0245619	1.70049	down	--	--	--
pme0428	3,4,5-Trimethoxycinnamic acid	15193	12477	17288	9	5186	8357.8	-1.72999	0.030235	1.66759	down	--	--	--
pme0264	Thymidine	11242	10857	13260	6480.2	6352.5	9253	-0.678965	0.0234107	1.6675	down	Pyrimidine nucleosides	C00214	Pyrimidine metabolism(ko00240);;Metabolic pathways(ko01100)
pme3732	Cytidine	1393600	1362800	1547700	638730	603810	1081100	-0.889325	0.0372345	1.69301	down	Pyrimidine nucleosides	C00475	Metabolic pathways(ko01100);;Pyrimidine metabolism(ko00240)
mws0248	Uridine	320050	370470	521110	127280	120930	207630	-1.41035	0.0360164	1.68763	down	Pyrimidine nucleosides	C00299	Metabolic pathways(ko01100);;Pyrimidine metabolism(ko00240)
mws0976	β-Pseudouridine	30212	31156	43440	13037	14341	24841	-1.0051	0.037293	1.59791	down	Nucleoside and nucleotide analogues	C02067	Pyrimidine metabolism(ko00240)
pmb2591	N-Acetyl-L-Tryptophan	41708	46943	52567	31876	37427	23294	-0.608887	0.0384278	1.61974	down	--	--	--
pme0230	Adenosine	1681800	1561800	2543500	526960	556030	1251900	-1.30949	0.0453459	1.57948	down	Purine nucleosides	C00212	Metabolic pathways(ko01100);;Purine metabolism(ko00230)
Lmbn005923	Crepenynic acid	121300	143730	185700	89966	54067	71549	-1.06403	0.0337401	1.68239	down	--	C07289	Linoleic acid metabolism(ko00591)
mws0367	α-Linolenic Acid*	4309900	4977600	6650500	3289900	2031100	2887200	-0.957333	0.045772	1.63819	down	Fatty Acyls	C06427	Biosynthesis of secondary metabolites(ko01110);;Biosynthesis of unsaturated fatty acids(ko01040);;alpha-Linolenic acid metabolism(ko00592);;Metabolic pathways(ko01100)
mws0366	γ-Linolenic Acid*	4897200	5570800	7065400	3417600	2259700	3099200	-0.998388	0.026614	1.71445	down	Fatty Acyls	C06426	Biosynthesis of unsaturated fatty acids(ko01040);;Metabolic pathways(ko01100);;Linoleic acid metabolism(ko00591)
pmn001686	10,16-Dihydroxypalmitic acid	7860.1	8627.3	6214.8	4140.1	3171	2975	-1.14214	0.0143506	1.76175	down	Fatty Acyls	C08285	Cutin, suberine and wax biosynthesis(ko00073)
Rfmb091	9S-Hydroxy-10E,12Z-octadecadienoic acid	81852	93939	84489	69717	63843	74650	-0.322025	0.0237111	1.64249	down	Fatty Acyls	C14767	Linoleic acid metabolism(ko00591)
pmb2804	13S-Hydroperoxy-9Z,11E-octadecadienoic acid	47942	61692	77943	15738	24661	27625	-1.46337	0.0302421	1.72305	down	Fatty Acyls	C04717	Metabolic pathways(ko01100);;Linoleic acid metabolism(ko00591)
mws0032	Myricetin	9	9	9	5294.2	11539	12585	10.0895	0.0499621	1.73609	up	Flavonoids	C10107	Flavone and flavonol biosynthesis(ko00944);;Flavonoid biosynthesis(ko00941)
Lmtn002233	Androsin	1101600	1336900	1188500	1841500	1818500	1518300	0.513702	0.0191899	1.7019	up	--	--	--
pmn001691	9,12,13-Trihydroxy-10,15-octadecadienoic acid	58105	62689	79821	22506	24439	25268	-1.4741	0.0216556	1.82207	down	--	--	--
pmb3107	Glucosyringic Acid	208710	166050	193030	85422	146120	119600	-0.693303	0.0333577	1.62765	down	--	--	--
Lmbp002309	Sinapaldehyde-4-O-Glucoside	534720	867530	818450	9	361860	258330	-1.84021	0.0234354	1.64642	down	--	--	--
HJN012	4,7,9,9'-Tetrahydroxy-3,3'-dimethoxy-8-O-4'-neolignan	122710	141550	146560	65440	63700	54857	-1.15882	0.00335714	1.86302	down	--	--	--
pme3337	Succinyladenosine	1535400	1706700	2015200	801130	1061000	1334800	-0.717635	0.0304604	1.6193	down	--	--	--
mws1179	Naringenin-7-O-glucoside (Prunin)	4270000	6004700	6846000	8661200	10676000	8090600	0.679897	0.034589	1.59062	up	--	C09099	Flavonoid biosynthesis(ko00941)
HJN055	Dihydrocharcone-4'-O-glucoside	11440000	11431000	13767000	21246000	23240000	17477000	0.758066	0.0230186	1.71991	up	--	--	--
pmb0881	LysoPE 18:2	2104800	2378900	2940000	992570	831300	855590	-1.4702	0.0198507	1.82116	down	--	--	--
Lmjp002906	Rhamnetin-3-O-Glucoside	1680600	1941700	1627100	816330	815890	1174700	-0.903165	0.00688546	1.7565	down	--	--	--
mws0289	LysoPE 18:1	252000	277050	371080	104830	66320	97660	-1.74355	0.0201249	1.79743	down	--	--	--
pmb0863	LysoPC 16:2(2n isomer)	13950	16365	20245	10678	5079	5897.7	-1.22332	0.019096	1.7009	down	--	--	--
pmp001270	LysoPC 16:1	98455	103990	140510	39806	39486	42039	-1.49907	0.0300509	1.7998	down	--	--	--
Lmhp010040	LysoPE 20:3	7605.1	6706.2	10302	3547.5	2316.3	2276.5	-1.59628	0.0247272	1.76988	down	--	--	--
Lmhp009773	1-α-Linolenoyl-glycerol-3-O-glucoside	59105	47963	46025	26707	22104	31031	-0.939189	0.0110832	1.75704	down	--	--	--
pmp001273	LysoPC 18:2	8571900	10323000	14156000	5239500	3721300	3864300	-1.36572	0.0455728	1.71037	down	--	--	--
mws0046	Naringenin-7-O-Neohesperidoside(Naringin)	29119	22251	23280	43223	45347	37432	0.755232	0.00598196	1.77117	up	Flavonoids	C09789	Flavonoid biosynthesis(ko00941)
pmp001275	3-Hydroxypropyl palmitate glc-glucosamine	849250	1291300	1394400	471390	484850	787490	-1.01951	0.0488215	1.58218	down	--	--	--
pme2651	NADP (Nicotinamide adenine dinucleotide phosphate)	412270	255780	313990	515910	446870	518590	0.593078	0.0480662	1.61068	up	(5'->5')-dinucleotides	C00006	Metabolic pathways(ko01100);;Glutathione metabolism(ko00480);;Nicotinate and nicotinamide metabolism(ko00760);;Photosynthesis(ko00195)
pmb2947	Catechin-catechin-catechin	139250	246170	288300	423490	436970	333840	0.825944	0.038682	1.5852	up	--	--	--
