# Supplementary material for: Integrated Transcriptome and Metabolome Dissecting Interaction between Vitis vinifera L. and Grapevine Fabavirus
Source: Int J Mol Sci. 2023 Feb 7;24(4):3247. doi: 10.3390/ijms24043247 (PMC9961852; doi:10.3390/ijms24043247)
Supplement: Supplementary file 1 [file ijms-24-03247-s001.zip › Table S15.xlsx]

## Sheet: Sheet1
Table S15: Common metabolites were annotated between GFabV-infected and GfabV-free leaves
#ID	name	GFabv-infected_E-L15-1	GFabv-infected_E-L15-2	GFabv-infected_E-L15-3	GFabv-infected_E-L31-1	GFabv-infected_E-L31-2	GFabv-infected_E-L31-3	Infected-EL15_vs_Infected-EL31_log2FC	Infected-EL15_vs_Infected-EL31_Pvalue	Infected-EL15_vs_Infected-EL31_VIP	Infected-EL15_vs_Infected-EL31_(FC_1_Pvalue_0.05_VIP_1)_regulated	HMDB_taxonomy	sub_class(HMDB)	pubchem_compound_id(HMDB)	cas_registry_number(HMDB)
pme0120	5-Aminovaleric acid	35961	37977	17208	9	9	9	-11.6324	0.0442756	1.21571	down	Carboxylic acids and derivatives	Amino acids, peptides, and analogues	138	660-88-8
Rfmb319	Pipecolic acid	27485000	24229000	13735000	9850900	1311600	4080800	-2.47953	0.0353944	1.1457	down	Carboxylic acids and derivatives	Amino acids, peptides, and analogues	439227	3105-95-1
mws0425	Citraconic acid	460180	665770	751530	1704900	1678800	1093900	1.25511	0.0336708	1.18987	up	Fatty Acyls	Fatty acids and conjugates	638129	498-24-8
mws0712	N-Propionylglycine	11256	17665	25789	64108	62672	35186	1.59499	0.0457277	1.15601	up	Carboxylic acids and derivatives	Amino acids, peptides, and analogues	98681	21709-90-0
mws0219	L-Aspartic Acid	13905000	12857000	12405000	1790200	1643500	1702300	-2.93016	0.00140445	1.3149	down	--	--	--	--
mws0275	L-(-)-Malic acid	3437500	4483900	4580900	8606200	8685700	7450700	0.993217	0.00171145	1.27916	up	Hydroxy acids and derivatives	Beta hydroxy acids and derivatives	222656	97-67-6
Lmbn000198	3-Dehydro-L-Threonic Acid	3208300	4855400	4348000	8600500	8385500	7051400	0.969492	0.00486252	1.24647	up	--	--	--	--
pme2268	Trigonelline	38422000	26840000	25889000	283060	219410	795670	-6.34777	0.0174515	1.2728	down	_	_	5570	535-83-1
mws1078	Anthranilic Acid	109950	105320	92699	44257	36122	24042	-1.60123	0.00104324	1.28303	down	Benzene and substituted derivatives	Benzoic acids and derivatives	227	118-92-3
pme1002	L-Tyramine	51591000	53627000	30797000	318560	12232	10216	-10.3317	0.0250229	1.2601	down	--	--	--	--
mws0262	L-Tartaric acid	595260	487940	425650	238190	306660	163600	-1.12366	0.0153898	1.18099	down	Organooxygen compounds	Carbohydrates and carbohydrate conjugates	875	_
pme0183	Isoguanine*	238040	142090	223210	121450	37695	57040	-1.61785	0.0311407	1.11911	down	--	--	--	--
mws0183	3,4-Dihydroxybenzoic acid (Protocatechuic acid)	626340	572890	435210	293990	179200	364730	-1.00758	0.0278523	1.14752	down	--	--	--	--
mws0180	2,5-Dihydroxybenzoic acid	286420	247810	200850	131090	89589	170400	-0.944203	0.0281426	1.14574	down	Benzene and substituted derivatives	Benzoic acids and derivatives	3469	490-79-9
mws0987	6-MethylCoumarin	30558	39818	36689	5327.7	9	9	-8.87237	0.00100362	1.2963	down	--	--	--	--
pme3382	N-Acetyl-L-threonine	214080	212470	211760	148790	117110	98323	-0.830366	0.0248	1.24971	down	Carboxylic acids and derivatives	Amino acids, peptides, and analogues	152204	17093-74-2
mws0159	Phenylpyruvic acid	368870	333690	234550	174610	134080	108370	-1.16944	0.0325997	1.17361	down	Benzene and substituted derivatives	Phenylpyruvic acid derivatives	997	156-06-9
pme0516	Inositol	3133800	3436600	4676500	5338800	6443800	7889800	0.810031	0.0412542	1.11249	up	Organooxygen compounds	Alcohols and polyols	_	87-89-8
Cmyp007180	Dihydroactinidiolide	1271200	988790	1028100	420620	360300	420990	-1.44673	0.0124181	1.27532	down	--	--	--	--
mws1350	Syringaldehyde; 4-Hydroxy-3,5-Dimethoxybenzaldehyde	9	9	9	24744	16196	19971	11.1144	0.0145281	1.28062	up	--	--	--	--
pme2602	O-Phospho-L-serine	45386	31135	35701	12155	7288.8	7187.7	-2.10261	0.0121488	1.25327	down	Carboxylic acids and derivatives	Amino acids, peptides, and analogues	106	17885-08-4
pme0075	N-Acetyl-L-glutamic acid	3231700	3097100	2694700	1435000	719050	949700	-1.59419	0.00226678	1.27519	down	Carboxylic acids and derivatives	Amino acids, peptides, and analogues	70914	1188-37-0
Zmyn000453	Isocitric Acid*	3814400	5256500	5924300	15289000	16080000	10738000	1.49136	0.0215771	1.2368	up	--	--	--	--
mws0277	Quinic Acid	5698400	7939700	9732100	21263000	21930000	17612000	1.40707	0.00233284	1.27473	up	Quinolines and derivatives	_	7060	91-63-4
pma6599	6-Hydroxymethylherniarin	112050	215970	230640	1271600	1121400	1808400	2.95061	0.0252193	1.2363	up	--	--	--	--
Zmgn002106	N-Acetyl-L-phenylalanine	619210	527190	692330	358230	441000	289300	-0.76866	0.0184581	1.15594	down	--	--	--	--
mws0863	2-Deoxyribose-5'-phosphate	69470	60486	45778	28835	20421	35424	-1.06835	0.0276959	1.17131	down	--	--	--	--
pme0170	N-Acetyl-L-Arginine	67370	61480	95796	105110	129780	124190	0.698037	0.0306878	1.14772	up	Carboxylic acids and derivatives	Amino acids, peptides, and analogues	67427	155-84-0
pme1228	5-Hydroxy-L-tryptophan	9	7795	9	43158	90031	92252	9.69113	0.0422873	1.19868	up	Indoles and derivatives	Tryptamines and derivatives	439280	4350-09-08
mws5042	L-Glycyl-L-phenylalanine	75722	103520	121150	48048	52031	39050	-1.09403	0.0462874	1.16913	down	Carboxylic acids and derivatives	Amino acids, peptides, and analogues	97415	_
pme0264	Thymidine	139690	121310	70166	6480.2	6352.5	9253	-3.86935	0.0381787	1.22725	down	--	--	--	--
pme2266	Biotin	70245	43582	51932	19153	9	9	-8.86786	0.00945576	1.21267	down	--	--	--	--
mws0124	N-(3-Indolylacetyl)-L-alanine	33185	27374	16553	2676.1	8337.3	2409.6	-2.70924	0.0350118	1.18319	down	--	--	--	--
pma3101	Nicotinate D-ribonucleoside	1571100	2126200	1688500	880820	1017100	1007100	-0.881402	0.0324975	1.22291	down	--	--	--	--
pme3313	D-Fructose 6-phosphate	16673000	16042000	15647000	3222600	2128200	1513000	-2.88526	9.00096e-05	1.3131	down	Organooxygen compounds	Carbohydrates and carbohydrate conjugates	69507	643-13-0
mws0866	D-Glucose 6-phosphate	33764000	29328000	25220000	4983600	4213300	3039300	-2.87075	0.00696849	1.29336	down	Organooxygen compounds	Carbohydrates and carbohydrate conjugates	5958	56-73-5
Zmpn000095	Sorbitol-6-phosphate	310440	312280	216110	50868	49736	38202	-2.58667	0.0167652	1.27501	down	--	--	--	--
Hmsn000210	Methyl 7,10-hexadecadienoate	11103000	14236000	15397000	27681000	28707000	26203000	1.0323	0.00200162	1.29311	up	--	--	--	--
mws0914	Pinobanksin	257590	258020	181040	12126	7863.5	6148	-4.77504	0.0125406	1.28858	down	--	--	--	--
pme0376	Naringenin (5,7,4'-Trihydroxyflavanone)	265940	290100	183950	13848	9657.2	5421	-4.75225	0.0174211	1.27697	down	--	--	--	--
pme2960	Naringenin chalcone	276850	316330	209910	9	9	9	-14.8362	0.0131971	1.28914	down	Linear 1,3-diarylpropanoids	Chalcones and dihydrochalcones	155802	_
pmb3081	Glucarate O-Phosphoric acid	4804400	3077400	3190800	1174100	361480	893660	-2.31955	0.0222499	1.21467	down	--	--	--	--
pme3163	D-Sedoheptuiose 7-phosphate	26120000	20725000	19662000	8193300	3404900	6027700	-1.99469	0.00387683	1.26433	down	--	--	--	--
pmf0297	1-Eicosanol	64104	52639	67532	43228	32550	37596	-0.702305	0.0160998	1.19103	down	Fatty Acyls	Fatty alcohols	12404	629-96-9
MA10012327	D-Sphingosine	74481	111470	90617	31602	15644	9675.1	-2.43242	0.00757966	1.24943	down	Organonitrogen compounds	Amines	5280335	123-78-4
pme2954	Quercetin	847740	1185700	1285900	136640	132870	117230	-3.08209	0.0177322	1.27274	down	--	--	--	--
mws0049	Gallocatechin*	15996000	19809000	18061000	8100900	6817100	3653200	-1.60871	0.00268618	1.26318	down	--	--	--	--
mws0042	Epigallocatechin*	6331600	7760400	6726400	2938400	2913100	1569600	-1.54018	0.00201028	1.26879	down	--	--	--	--
Lmhn001477	2-Caffeoyl-L-tartaric acid (Caftaric acid)	11801000	12618000	12666000	8815500	6928400	6094800	-0.780331	0.015848	1.24601	down	--	--	--	--
mws0038	Kumatakenin	2614.6	2094.1	1389.4	18415	18831	18185	3.23171	2.80115e-05	1.31754	up	--	--	--	--
pmp001267	2-(Dodecylamino)-3-phenyl-1-propanol	20296	26073	23450	16882	11931	7339.1	-1.02315	0.0344907	1.13878	down	--	--	--	--
mws0744	Dihydromyricetin (Ampelopsin)	165670	211320	115590	11504	9636.2	8362.5	-4.03062	0.0304928	1.2482	down	--	--	--	--
pmb0751	Trans-5-O-(p-Coumaroyl)shikimate	717580	588410	619260	214660	109520	69152	-2.44314	0.000985465	1.28176	down	--	--	--	--
pmb3075	3-O-p-Coumaroylshikimic acid	395220	375980	314650	78552	35674	33290	-2.98974	0.00103902	1.29844	down	--	--	--	--
pmn001691	9,12,13-Trihydroxy-10,15-octadecadienoic acid	11899	12797	13968	22506	24439	25268	0.902678	0.000608067	1.29615	up	--	--	--	--
pme3184	2'-Deoxyadenosine-5'-monophosphate	17815	42812	38707	353820	237730	262670	3.18256	0.0155983	1.26814	up	Purine nucleotides	Purine deoxyribonucleotides	12599	653-63-4
pmb3074	5-O-p-Coumaroylquinic acid	6000200	5577600	4745500	1211100	784650	542980	-2.75527	0.0015059	1.29766	down	--	--	--	--
Lmbn001162	Esculetin-7-O-glucoside	1901200	2716500	3798800	9966100	17863000	20732000	2.51851	0.0496584	1.1792	up	--	--	--	--
pmb0801	4-Pyridoxic acid-O-glucoside	23193	53168	76796	385610	720540	827830	3.74869	0.0451469	1.19614	up	--	--	--	--
mws1077	Scopoletin-7-O-glucoside (Scopolin)	732260	619400	600710	224810	80862	116100	-2.33743	0.00104246	1.28331	down	--	--	--	--
Lmdn004267	Epipinoresinol*	115190	99363	74432	33745	12826	14108	-2.37477	0.00977535	1.24245	down	--	--	--	--
pmb3107	Glucosyringic Acid	41501	46556	29820	85422	146120	119600	1.56515	0.0390793	1.19294	up	--	--	--	--
pmb0108	Feruloyl syringic acid	1767300	2666900	2900400	3731300	4072500	4167700	0.737294	0.0334604	1.1869	up	--	--	--	--
pmb2940	1-O-Glucosyl sinapate	9	47878	48271	593110	1002700	1129100	8.31356	0.0313782	1.23132	up	--	--	--	--
Lmyp004617	Pinocembrin-7-O-glucoside (Pinocembroside)	1349000	1298500	1163500	482950	118630	188330	-2.52046	0.00432764	1.28047	down	--	--	--	--
mws2523	Trehalose 6-phosphate	389160	390260	376180	224050	190860	154660	-1.03693	0.00788156	1.28716	down	--	--	--	--
mws0919	Kaempferol-3-O-rhamnoside (Afzelin)(Kaempferin)	199650	270030	224300	30213	44562	50726	-2.48937	0.00754355	1.29086	down	--	--	--	--
HJN087	Naringenin-4'-O-glucoside	17382000	17765000	20907000	4634800	2036700	2007800	-2.80402	0.000500532	1.2953	down	--	--	--	--
mws1360	Engeletin	35504	83003	28810	112190	136150	91774	1.34846	0.0434598	1.09777	up	--	--	--	--
Lmlp006175	Isosalipurposide (Phlorizin Chalcone)	13771000	12997000	13890000	2262200	506160	311830	-4.25514	0.000544802	1.30913	down	--	--	--	--
HJN090	Butin-7-O-glucoside	19683000	18305000	17875000	4708300	2593300	1934700	-2.69694	0.000260853	1.30653	down	--	--	--	--
pmn001521	3-Hydroxy-5-Methylphenol-1-O-(6'-Galloyl)Glucoside	9	9	9	19987	14786	19075	10.9459	0.00789354	1.29584	up	--	--	--	--
pmn001416	Catechin-(7,8-bc)-4伪-(3,4-dihydroxyphenyl)-dihydro-2-(3H)-one*	29589000	37181000	27310000	8801300	16134000	17484000	-1.19904	0.0131191	1.20512	down	--	--	--	--
mws2220	Gallocatechin 3-O-gallate*	11315000	6560600	8959300	2795400	2458100	1930800	-1.88253	0.0374487	1.20598	down	--	--	--	--
mws4167	Luteolin-7-O-glucuronide	3099900	3853200	3517100	842240	1596700	2249600	-1.2652	0.0240144	1.19997	down	--	--	--	--
pmp001309	6-Hydroxykaempferol-7-O-glucoside	549670	674400	687660	419760	390170	406550	-0.645588	0.0302727	1.23195	down	--	--	--	--
Hmjn008136	Camaldulenic acid	12806	12410	9001.5	29052	32102	48767	1.66355	0.049471	1.16971	up	--	--	--	--
pmb1912	10-Formyltetrahydrofuran	524000	547610	513100	247740	198900	185050	-1.33772	0.000609522	1.30656	down	--	--	--	--
Zmhn004909	3,4-Digalloylshikimic acid	376600	189180	286590	76889	19705	9	-6.83681	0.0287745	1.18658	down	--	--	--	--
Hmjp003123	Quercetin-5-O-glucuronide	32194000	36107000	35401000	14003000	15503000	18808000	-1.11108	0.000660242	1.29758	down	--	--	--	--
Lmnn002886	1'-O-(3,4-Dihydroxyphenethyl)-O-caffeoyl-glucoside	55756000	71264000	62338000	30888000	41876000	44160000	-0.705501	0.016806	1.18719	down	--	--	--	--
pmn001527	Di-O-galloyl Methyl gallate	9	4238.4	1798.1	6249.6	9378.3	8619.7	4.281	0.0194176	1.1685	up	--	--	--	--
Lmmp003903	Kaempferol-3-O-(2''-acetyl)glucoside*	3876400	4994400	5801700	585370	1705300	3356300	-1.68906	0.0434138	1.11416	down	--	--	--	--
Lmtp004915	3,5-Dihydroxy-3',4'-diacetoxylstilbene-3-O-glucoside	73150	100000	78358	53640	48148	32591	-0.922536	0.0220719	1.1651	down	--	--	--	--
Lmhp010040	LysoPE 20:3	9307.8	13888	11549	3547.5	2316.3	2276.5	-2.10615	0.0147781	1.2622	down	--	--	--	--
Smpp002603	Peonidin-3-O-(6''-O-Acetyl)glucoside	1565200	1752100	1024700	309770	36847	17133	-4.60358	0.0146169	1.24577	down	--	--	--	--
Zmsp004363	Quercetin-3-O-(6''-acetyl)glucoside	18064000	20981000	22928000	4149000	9039900	14330000	-1.33835	0.0415342	1.15543	down	--	--	--	--
Hmln002199	Quercetin-3-O-(6''-acetyl)galactoside	2966300	2755700	2985400	442120	713860	794350	-2.20165	0.00014428	1.31025	down	--	--	--	--
Lmtn002916	Mearnsetin-3-O-glucuronide	746720	716180	532490	168380	420840	317400	-1.22078	0.0219343	1.16058	down	--	--	--	--
Cmsn001914	7R,8S-erythro-3',4,9,9'-tetrahydroxy-3-methoxy-8-O-4'-neolignan-7-O-glucopyr-anoside,	78972	80398	58210	119830	109200	91774	0.566712	0.0348778	1.11839	up	--	--	--	--
Lmdp004892	Kaempferol-3-O-(6''-malonyl)galactoside*	929930	707820	774820	67230	75895	186120	-3.02296	0.0020986	1.28907	down	--	--	--	--
Zmfn000481	Uridine-5'-Diphosphate-D-Xylose	932420	694700	484350	123120	109330	182650	-2.33186	0.0449722	1.20004	down	--	--	--	--
pmp000589	Quercetin-7-O-(6''-malonyl)glucoside*	5998100	6615900	5373200	718010	811900	1145700	-2.77285	0.00211132	1.30849	down	--	--	--	--
Lmmn002260	5'-Methoxyisolariciresinol-9'-O-glucoside	67302	67786	88334	501870	975830	1089700	3.45699	0.0489938	1.1923	up	--	--	--	--
pmb2922	Uridine 5'-diphospho-D-glucose	5030600	4082500	2716600	805500	463140	710600	-2.57247	0.0367752	1.22222	down	--	--	--	--
Lmpp003930	Apigenin-7-O-(6''-p-Coumaryl)glucoside	230120	252180	239490	58672	56066	67669	-1.9881	0.000114332	1.31677	down	--	--	--	--
pmp001079	Luteolin-7-O-neohesperidoside (Lonicerin)	753440	968780	1113900	171740	381190	646530	-1.42125	0.0376188	1.12246	down	--	--	--	--
Hmbp001825	Quercetin-3-O-sambubioside	5026200	5123200	5699700	1435000	1717000	2665900	-1.49395	0.00361806	1.28157	down	--	--	--	--
Lmjp002596	Quercetin-3-O-xylosyl(1鈫?)glucoside	5992300	5530600	5096600	1344600	1806400	2553900	-1.58903	0.00163982	1.2874	down	--	--	--	--
pmp001080	Diosmetin-7-O-Neohesperidoside (Neodiosmin)*	55020	55745	55831	5575	4844	3778.4	-3.5709	4.42893e-06	1.31812	down	--	--	--	--
pmb3002	Chrysoeriol-7-O-rutinoside	1375700	1279400	1035800	285770	9	9	-12.0632	0.00124124	1.28138	down	--	--	--	--
Lmpp003977	Peonidin-3-O-(6''-O-p-Coumaroyl)glucoside	53506000	59982000	50225000	7778400	753600	330750	-5.44775	0.000192012	1.30656	down	--	--	--	--
Lmdp004267	Quercetin-3-O-(6''-p-Coumaroyl)glucoside*	290150	362520	287550	34811	16715	13052	-3.9865	0.00446497	1.30207	down	--	--	--	--
Lmyp004052	Quercetin-3-O-(6''-p-Coumaroyl)galactoside*	317490	358120	320240	35610	8512.1	6180.2	-4.74883	8.20815e-05	1.31302	down	--	--	--	--
Lmjp002461	Quercetin-3-O-neohesperidoside*	2143800	2052400	2335400	869310	1030000	1398600	-1.01219	0.00855154	1.25654	down	--	--	--	--
Hmpp002612	Luteolin-7-O-gentiobioside	5281500	3771600	2603200	602290	76782	9	-8.96301	0.0357838	1.20933	down	--	--	--	--
Lmcp004436	Cyanidin-3-O-(6''-O-caffeoyl)glucoside	4452000	4578800	2689100	486650	64940	9	-9.1728	0.020614	1.25354	down	--	--	--	--
Lmpp003662	Delphinidin-3-O-(6''-O-p-coumaroyl)glucoside	2165100	2300200	2349100	901300	1006600	1475800	-1.04241	0.0161384	1.26232	down	--	--	--	--
HJN051	Tamarixetin-3-O-rutinoside	5688100	4503900	3735700	1018000	1732000	2314000	-1.51731	0.0166892	1.20348	down	--	--	--	--
HJAP120	Rhamnetin-3-O-Rutinoside	26959000	25594000	20687000	5291700	7589600	11363000	-1.65568	0.00333807	1.26402	down	--	--	--	--
Lmmp002463	Sexangularetin-3-O-glucoside-7-O-rhamnoside	27814000	25275000	20250000	5219900	7681300	11033000	-1.66937	0.00512307	1.25582	down	--	--	--	--
Lmhp003217	2'-Hydoxy,5-methoxyGenistein-O-rhamnosyl-glucoside	29402000	27333000	20592000	5851000	7940400	11966000	-1.63189	0.00842323	1.24345	down	--	--	--	--
Zmmp002642	Cyanidin-3-O-(6''-O-feruloyl)glucoside	129900	149000	188020	75814	52692	36813	-1.54304	0.011466	1.2143	down	--	--	--	--
Lmpp003815	Petunidin-3-O-(6''-O-p-Coumaroyl)glucoside	25911000	25875000	18381000	5465300	7080900	10926000	-1.62173	0.00975709	1.24073	down	--	--	--	--
Smsp001641	Petunidin-3-O-rutinoside	14003	17035	15235	7674.5	6934.2	9	-4.29529	0.0372947	1.1751	down	--	--	--	--
Lmmp002796	Gossypetin-3-O-rutinoside	625530	790240	595430	277820	384820	436180	-0.886015	0.0185554	1.19043	down	--	--	--	--
pmp001310	6-Hydroxykaempferol-3,6-O-Diglucoside	763350	643610	461520	161990	122130	195550	-1.95769	0.0284534	1.23368	down	--	--	--	--
Lmmp002560	Quercetin-3-O-(2''-O-glucosyl)glucuronide	1031400	1068900	1057400	351700	388570	599440	-1.27697	0.0143757	1.28402	down	--	--	--	--
Lmhp002800	2'-Hydoxy,5-methoxyGenistein-4',7-O-diglucoside	735470	639880	346570	152630	28487	9	-7.32911	0.0342296	1.18632	down	--	--	--	--
Lmjn003562	3,6'-Diferuloylsucrose	26866	45365	40816	9	7389.2	14511	-5.21668	0.0141644	1.20734	down	--	--	--	--
HJN094	Galloylprocyanidin B4	1133300	1129200	1335600	511890	459730	262450	-1.59681	0.00158704	1.26953	down	--	--	--	--
N2869	Procyanidin dimer monoester	1027000	1020700	1329800	397440	307380	246590	-1.84404	0.00742343	1.26618	down	--	--	--	--
Lmpp003268	Kaempferol-3-O-rutinoside-7-O-glucoside*	2457400	1898600	1284700	224990	9	9	-12.7506	0.0286276	1.23256	down	--	--	--	--
Lmpp003387	Peonidin-3-O-(6''-O-p-Coumaroylglucoside)-5-O-Glucoside	5916200	4551100	3950000	605070	38524	9980.2	-6.26746	0.00972763	1.27357	down	--	--	--	--
Lmmp002334	Quercetin-3-O-rutinoside-7-O-glucoside*	48865	44848	46549	11895	9275.8	16752	-1.92879	0.000767821	1.30764	down	--	--	--	--
Lmmp002068	Gallocatechin-catechin-catechin	980700	1213400	1160300	553110	584180	383690	-1.1591	0.00303968	1.25744	down	--	--	--	--
Lmmp001550	Gallocatechin-gallocatechin-gallocatechin	194620	241140	250610	89463	166890	121300	-0.899712	0.0247183	1.15274	down	--	--	--	--
