# Supplementary material for: Integrated Transcriptome and Metabolome Dissecting Interaction between Vitis vinifera L. and Grapevine Fabavirus
Source: Int J Mol Sci. 2023 Feb 7;24(4):3247. doi: 10.3390/ijms24043247 (PMC9961852; doi:10.3390/ijms24043247)
Supplement: Supplementary file 1 [file ijms-24-03247-s001.zip › Table S16.xlsx]

## Sheet: Sheet1
Table S16: Metabolites that were significantly increased or decreased in at least one of the com-parisons
name	Infected EL31/EL15	Free EL31/EL15	EL31 Infected/Free	EL15 Infected/Free
2-Aminoisobutyric acid	-1.46133	0	0	0
Choline	-1.70718	0	0	0
N-Acetyl-L-glycine	-1.23258	0	0	0
5-Aminovaleric acid	-11.721	-12.7029	0	0
Succinic acid	-0.877926	0	0.636128	0
Methylmalonic acid	-0.869224	0	0.634353	0
D-(-)-Threose	-7.34408	-6.62893	1.38149	0
Benzamide	-6.5872	-7.92241	0	0
Thymine	-2.45926	0	0	0
Pipecolic acid	-2.1022	-3.71363	0	0
Citraconic acid	1.25393	2.06182	0	0
1-Methyladenine	-1.86633	0	0	0
L-Tartaric acid	-1.09071	-1.11093	0	0.809104
Isoguanine*	-1.4807	-1.10053	0	0
Dihydroactinidiolide	-1.45192	-1.04593	0	0
Syringaldehyde; 4-Hydroxy-3,5-Dimethoxybenzaldehyde	11.1395	11.9543	0.814776	0
O-Phospho-L-serine	-2.07515	-3.15142	0	1.0486
3-Phospho-D-glyceric acid	1.04877	0	-1.13095	0.473621
Anchoic Acid	-0.423753	0	0.808071	0
Homoarginine	0.644932	0.551479	0	0
N-Acetyl-L-glutamic acid	-1.53967	-1.70736	0	0
L-Proline	0	-1.83528	0	0
Betaine	0	-3.4466	0	0
L-Leucine	0	1.57718	0	0
L-Isoleucine	0	1.56787	0	0
3-Hydroxybenzoic Acid	0	1.446	0	0
N-Methylglycine	0	0	-0.862579	0
Tyrosol	0	0	-1.20465	0
2-Hydroxycinnamic acid	0	0	-1.05733	0
Shikimic acid	0	0	0.615172	0
Eucommiol	0	0	-0.673367	0
Butin	0	0	0	-0.676993
Galactinol*	0	0	0	-0.214103
Lactobiose*	0	0	0	-0.431833
Pinoresinol-4-O-(6''-acetyl)glucoside	0	0	0	-3.60438
