# Supplementary material for: Integrated Transcriptome and Metabolome Dissecting Interaction between Vitis vinifera L. and Grapevine Fabavirus
Source: Int J Mol Sci. 2023 Feb 7;24(4):3247. doi: 10.3390/ijms24043247 (PMC9961852; doi:10.3390/ijms24043247)
Supplement: Supplementary file 1 [file ijms-24-03247-s001.zip › Table S17.xlsx]

## Sheet: DEMs in berries
	Table S17: Differentially expressed genes in berries were annotated at the EL38 stage
#ID	Compounds	GFabv-free-G1	GFabv-free-G2	GFabv-free-G3	GFabv-infected-G1	GFabv-infected-G2	GFabv-infected-G3	Free_vs_Infected_log2FC	Free_vs_Infected_Pvalue	Free_vs_Infected_VIP	Free_vs_Infected_(FC_1_Pvalue_0.05_VIP_1)_regulated	HMDB_taxonomy	KEGG_annotation	KEGG_pathway_annotation
mws0192	Succinic acid*	7620000	6100000	7580000	4690000	5230000	5340000	-0.481098	0.0417893	2.13381	down	--	--	--
mws0470	Methylmalonic acid*	7560000	6010000	7660000	4440000	5190000	5360000	-0.502104	0.0403707	2.09312	down	--	--	--
pme3096	Aminomalonic acid	218000	174000	219000	124000	136000	146000	-0.589693	0.0294229	2.18515	down	--	--	--
pme0195	L-Cysteine	21700	6730	20100	33100	37900	32700	1.09547	0.0479901	2.04893	up	Carboxylic acids and derivatives	C00097	Carbon metabolism(ko01200);;Pantothenate and CoA biosynthesis(ko00770);;Cyanoamino acid metabolism(ko00460);;Biosynthesis of amino acids(ko01230);;Glutathione metabolism(ko00480);;Metabolic pathways(ko01100);;Sulfur metabolism(ko00920);;Sulfur relay system(ko04122);;Thiamine metabolism(ko00730);;Biosynthesis of secondary metabolites(ko01110);;Aminoacyl-tRNA biosynthesis(ko00970);;Cysteine and met…
mws1587	L-Norleucine*	705000	625000	625000	961000	861000	777000	0.410788	0.0376534	2.06598	up	--	--	--
mws0258	L-Isoleucine*	722000	623000	606000	957000	872000	782000	0.420389	0.0282459	2.05834	up	--	--	--
mws0227	L-Leucine*	679000	562000	554000	862000	1130000	884000	0.68008	0.0352209	2.11098	up	--	--	--
Lmgn000160	3-Ureidopropionic Acid	36300	33700	32000	86300	86900	109000	1.46815	0.0132328	2.30281	up	Organic carbonic acids and derivatives	C02642	Metabolic pathways(ko01100);;Pyrimidine metabolism(ko00240);;beta-Alanine metabolism(ko00410);;Pantothenate and CoA biosynthesis(ko00770)
mws0219	L-Aspartic Acid	10600000	9290000	9750000	7350000	8650000	8240000	-0.290156	0.0294591	2.04987	down	Carboxylic acids and derivatives	C00049	Cyanoamino acid metabolism(ko00460);;Carbon metabolism(ko01200);;Monobactam biosynthesis(ko00261);;Histidine metabolism(ko00340);;Carbon fixation in photosynthetic organisms(ko00710);;2-Oxocarboxylic acid metabolism(ko01210);;Aminoacyl-tRNA biosynthesis(ko00970);;Biosynthesis of amino acids(ko01230);;Alanine, aspartate and glutamate metabolism(ko00250);;Pantothenate and CoA biosynthesis(ko00770);…
Lmbn003524	9-Oxononanoic acid	17300	17900	18000	15800	16300	16800	-0.121592	0.0191513	2.11074	down	--	C16322	alpha-Linolenic acid metabolism(ko00592);;Biosynthesis of secondary metabolites(ko01110)
HJN037	4-O-Methylgallic Acid	36500	26400	38900	12100	16700	7360	-1.49327	0.0122825	2.20993	down	--	--	--
pmb2799	12,13-Epoxy-9-Octadecenoic Acid	47400	49100	47600	56800	54200	52700	0.183984	0.0187542	2.21587	up	--	--	--
pmb2804	13S-Hydroperoxy-9Z,11E-octadecadienoic acid	183000	190000	185000	177000	179000	176000	-0.0688389	0.0377101	2.06443	down	Fatty Acyls	C04717	Linoleic acid metabolism(ko00591);;Metabolic pathways(ko01100)
Lmbn005487	12,13-DHOME; (9Z)-12,13-Dihydroxyoctadec-9-enoic acid	31500	33000	32800	28600	29500	29000	-0.159767	0.00709001	2.24797	down	--	--	--
mws1080	Galactinol*	200000	160000	191000	147000	98700	87000	-0.72783	0.0368137	2.06879	down	--	--	--
Lmmn000774	Dihydrocaffeoylglucose	14300	11200	15000	21800	24700	22200	0.762388	0.00382796	2.25231	up	--	--	--
mws1002	Syringetin	13600	11700	10900	7330	6210	7000	-0.817554	0.0127182	2.26548	down	--	C11620	Flavone and flavonol biosynthesis(ko00944)
mad2085	Caffeoyl-p-coumaroyltartaric acid	29900	30200	25200	33000	36500	38800	0.344416	0.0305838	2.05463	up	--	--	--
