# Supplementary material for: Integrated Transcriptome and Metabolome Dissecting Interaction between Vitis vinifera L. and Grapevine Fabavirus
Source: Int J Mol Sci. 2023 Feb 7;24(4):3247. doi: 10.3390/ijms24043247 (PMC9961852; doi:10.3390/ijms24043247)
Supplement: Supplementary file 1 [file ijms-24-03247-s001.zip › Table S18.xlsx]

## Sheet: EL15
Table S18: A coexpression network between DEGs and DEMs at EL15. The data were screened by the threshold: |correlation coefficient| > 0.8
geneName	metaName	CC
VIT_17s0000g09800	L-Isoleucine	-0.835247
VIT_04s0008g06930	L-Isoleucine	-0.878721
Vitis_vinifera_newGene_1051	L-Isoleucine	-0.982054
VIT_18s0001g08220	L-Isoleucine	-0.827731
VIT_18s0166g00250	L-Isoleucine	-0.835693
VIT_11s0016g02190	L-Isoleucine	-0.839944
VIT_19s0027g01400	3-Hydroxybenzoic Acid	0.890177
VIT_08s0007g06690	3-Hydroxybenzoic Acid	-0.891271
VIT_06s0009g01450	3-Hydroxybenzoic Acid	-0.821421
VIT_14s0066g00070	3-Hydroxybenzoic Acid	0.830803
Vitis_vinifera_newGene_2378	3-Hydroxybenzoic Acid	-0.835574
VIT_06s0009g02910	3-Hydroxybenzoic Acid	0.882008
VIT_07s0104g00220	3-Hydroxybenzoic Acid	-0.848858
VIT_18s0001g08220	3-Hydroxybenzoic Acid	-0.842273
Vitis_vinifera_newGene_2838	3-Hydroxybenzoic Acid	0.873162
Vitis_vinifera_newGene_2801	3-Hydroxybenzoic Acid	-0.860843
VIT_11s0037g01370	3-Hydroxybenzoic Acid	0.929866
VIT_14s0171g00110	3-Hydroxybenzoic Acid	0.978544
VIT_11s0016g02190	3-Hydroxybenzoic Acid	-0.818211
VIT_03s0038g00250	L-Tartaric acid	0.97562
VIT_07s0005g03310	L-Tartaric acid	0.880057
VIT_01s0026g00880	L-Tartaric acid	0.837865
VIT_08s0007g06690	L-Tartaric acid	0.895829
VIT_09s0002g05560	L-Tartaric acid	0.876332
VIT_07s0141g00340	L-Tartaric acid	-0.84095
VIT_04s0044g00870	L-Tartaric acid	0.898958
VIT_08s0007g07120	L-Tartaric acid	0.850867
VIT_06s0009g01450	L-Tartaric acid	0.883063
VIT_07s0005g00900	L-Tartaric acid	-0.985503
VIT_14s0066g00070	L-Tartaric acid	-0.956976
VIT_17s0000g03440	L-Tartaric acid	0.866194
VIT_15s0046g02170	L-Tartaric acid	0.892514
VIT_11s0118g00360	L-Tartaric acid	0.83822
Vitis_vinifera_newGene_2378	L-Tartaric acid	0.943833
VIT_00s0258g00100	L-Tartaric acid	0.813132
Vitis_vinifera_newGene_1989	L-Tartaric acid	-0.915852
VIT_18s0001g14990	L-Tartaric acid	0.832175
VIT_00s0238g00020	L-Tartaric acid	-0.898198
VIT_02s0087g00630	L-Tartaric acid	0.813104
VIT_02s0033g01400	L-Tartaric acid	0.834445
VIT_00s0515g00030	L-Tartaric acid	0.916706
VIT_08s0007g00810	L-Tartaric acid	0.824136
VIT_06s0009g02910	L-Tartaric acid	-0.85553
VIT_18s0001g11580	L-Tartaric acid	0.8256
VIT_08s0040g02600	L-Tartaric acid	0.83579
VIT_01s0010g01680	L-Tartaric acid	0.929511
VIT_13s0156g00150	L-Tartaric acid	0.892603
VIT_06s0004g02370	L-Tartaric acid	0.881772
VIT_01s0011g00530	L-Tartaric acid	0.815012
VIT_03s0017g00670	L-Tartaric acid	0.828106
VIT_16s0039g02360	L-Tartaric acid	0.816002
VIT_00s0179g00170	L-Tartaric acid	-0.932488
VIT_17s0000g09800	L-Tartaric acid	0.840775
VIT_14s0006g02610	L-Tartaric acid	0.960679
VIT_18s0117g00140	L-Tartaric acid	0.875676
VIT_00s0388g00090	L-Tartaric acid	0.817383
VIT_00s0586g00030	L-Tartaric acid	0.817782
VIT_08s0040g00510	L-Tartaric acid	-0.994387
VIT_00s0541g00010	L-Tartaric acid	0.884064
VIT_03s0038g02120	L-Tartaric acid	-0.923723
VIT_13s0064g01370	L-Tartaric acid	0.848983
VIT_00s0125g00090	L-Tartaric acid	0.846349
VIT_18s0001g00840	L-Tartaric acid	0.877221
VIT_00s0398g00020	L-Tartaric acid	0.838443
VIT_07s0005g02570	L-Tartaric acid	0.864919
VIT_07s0095g00660	L-Tartaric acid	0.896886
VIT_18s0001g13350	L-Tartaric acid	-0.878332
VIT_16s0148g00320	L-Tartaric acid	0.823628
VIT_01s0011g05890	L-Tartaric acid	0.816529
VIT_02s0087g01020	L-Tartaric acid	0.82432
VIT_06s0009g00680	L-Tartaric acid	0.816972
VIT_16s0022g00650	L-Tartaric acid	0.863539
VIT_13s0320g00030	L-Tartaric acid	-0.972348
VIT_14s0068g00110	L-Tartaric acid	0.86179
VIT_00s1553g00010	L-Tartaric acid	0.828101
VIT_18s0041g00270	L-Tartaric acid	0.875918
VIT_00s1522g00010	L-Tartaric acid	0.979151
VIT_13s0067g03260	L-Tartaric acid	0.941892
VIT_12s0028g00860	L-Tartaric acid	0.815142
Vitis_vinifera_newGene_5541	L-Tartaric acid	0.8635
VIT_16s0039g01310	L-Tartaric acid	0.833952
VIT_02s0025g00530	L-Tartaric acid	0.836534
VIT_18s0001g08220	L-Tartaric acid	0.828679
Vitis_vinifera_newGene_2838	L-Tartaric acid	-0.916465
VIT_10s0003g01400	L-Tartaric acid	-0.959046
VIT_08s0056g00250	L-Tartaric acid	0.852629
VIT_14s0066g01570	L-Tartaric acid	0.821849
Vitis_vinifera_newGene_2801	L-Tartaric acid	0.869905
VIT_03s0038g04100	L-Tartaric acid	0.85127
VIT_18s0001g02020	L-Tartaric acid	0.883355
VIT_11s0037g01370	L-Tartaric acid	-0.950158
VIT_11s0016g01520	L-Tartaric acid	0.871256
VIT_01s0010g02460	L-Tartaric acid	0.895658
VIT_14s0171g00110	L-Tartaric acid	-0.849205
VIT_02s0033g00180	L-Tartaric acid	0.91298
VIT_11s0016g01430	L-Tartaric acid	0.863401
VIT_04s0079g00630	L-Tartaric acid	-0.897704
VIT_06s0061g01480	L-Tartaric acid	0.877039
VIT_07s0151g00070	L-Tartaric acid	-0.883683
VIT_04s0044g00730	L-Tartaric acid	0.819736
VIT_03s0038g00250	Phenylpyruvic acid	0.847247
VIT_16s0050g00370	Phenylpyruvic acid	0.855041
VIT_01s0026g00880	Phenylpyruvic acid	0.827407
VIT_02s0025g04300	Phenylpyruvic acid	0.894862
VIT_07s0141g00340	Phenylpyruvic acid	-0.878993
VIT_04s0044g00870	Phenylpyruvic acid	0.985444
VIT_06s0009g01450	Phenylpyruvic acid	0.841312
VIT_07s0005g00900	Phenylpyruvic acid	-0.870116
VIT_14s0066g00070	Phenylpyruvic acid	-0.830331
VIT_15s0046g02170	Phenylpyruvic acid	0.820674
VIT_09s0002g01310	Phenylpyruvic acid	0.842512
VIT_17s0000g02930	Phenylpyruvic acid	0.861362
VIT_06s0004g01670	Phenylpyruvic acid	0.905747
VIT_16s0098g00420	Phenylpyruvic acid	0.912433
Vitis_vinifera_newGene_2378	Phenylpyruvic acid	0.89449
VIT_08s0040g01570	Phenylpyruvic acid	0.849357
VIT_03s0017g01280	Phenylpyruvic acid	0.897736
VIT_02s0033g01400	Phenylpyruvic acid	0.971544
VIT_00s0515g00030	Phenylpyruvic acid	0.847599
VIT_01s0010g01680	Phenylpyruvic acid	0.87442
VIT_13s0156g00150	Phenylpyruvic acid	0.848179
VIT_02s0154g00320	Phenylpyruvic acid	0.835036
VIT_06s0004g05740	Phenylpyruvic acid	0.884715
VIT_16s0039g02360	Phenylpyruvic acid	0.813402
VIT_00s0179g00170	Phenylpyruvic acid	-0.818925
VIT_17s0000g09800	Phenylpyruvic acid	0.990062
VIT_05s0077g01720	Phenylpyruvic acid	0.939373
VIT_14s0066g01840	Phenylpyruvic acid	0.890852
VIT_14s0066g01820	Phenylpyruvic acid	0.911921
VIT_08s0040g00510	Phenylpyruvic acid	-0.849767
VIT_00s0541g00010	Phenylpyruvic acid	0.856419
VIT_03s0038g02120	Phenylpyruvic acid	-0.905792
VIT_14s0081g00030	Phenylpyruvic acid	0.925085
VIT_18s0001g00840	Phenylpyruvic acid	0.854036
VIT_00s0398g00020	Phenylpyruvic acid	0.899738
VIT_07s0095g00660	Phenylpyruvic acid	0.832077
VIT_12s0055g00800	Phenylpyruvic acid	0.824723
VIT_11s0103g00520	Phenylpyruvic acid	0.835083
VIT_01s0011g05920	Phenylpyruvic acid	0.83297
VIT_03s0063g00550	Phenylpyruvic acid	0.833801
VIT_01s0011g05890	Phenylpyruvic acid	0.841142
VIT_11s0052g01250	Phenylpyruvic acid	0.906595
VIT_08s0007g06060	Phenylpyruvic acid	0.848304
VIT_16s0022g00650	Phenylpyruvic acid	0.851258
Vitis_vinifera_newGene_695	Phenylpyruvic acid	0.838885
VIT_04s0008g06930	Phenylpyruvic acid	0.991136
VIT_16s0148g00060	Phenylpyruvic acid	0.84894
VIT_18s0041g00270	Phenylpyruvic acid	0.963109
VIT_00s1522g00010	Phenylpyruvic acid	0.822475
VIT_05s0020g04680	Phenylpyruvic acid	0.902784
VIT_09s0002g05270	Phenylpyruvic acid	0.893514
Vitis_vinifera_newGene_1051	Phenylpyruvic acid	0.829807
VIT_18s0001g08220	Phenylpyruvic acid	0.860626
VIT_10s0003g01400	Phenylpyruvic acid	-0.836138
VIT_04s0044g00640	Phenylpyruvic acid	0.838099
VIT_08s0056g00250	Phenylpyruvic acid	0.834632
VIT_14s0066g01570	Phenylpyruvic acid	0.817759
VIT_14s0066g01830	Phenylpyruvic acid	0.933248
VIT_07s0151g00260	Phenylpyruvic acid	0.875195
VIT_11s0016g01520	Phenylpyruvic acid	0.950722
VIT_01s0010g02460	Phenylpyruvic acid	0.907303
VIT_02s0033g00180	Phenylpyruvic acid	0.961084
VIT_16s0050g01430	Phenylpyruvic acid	0.913767
VIT_10s0003g02000	Phenylpyruvic acid	0.909372
VIT_11s0016g01430	Phenylpyruvic acid	0.895831
VIT_04s0008g03530	Phenylpyruvic acid	0.887384
VIT_04s0079g00630	Phenylpyruvic acid	-0.824334
VIT_17s0000g02370	Phenylpyruvic acid	0.893273
VIT_14s0066g02070	Phenylpyruvic acid	0.829034
VIT_02s0025g01280	Phenylpyruvic acid	0.883923
VIT_07s0151g00070	Phenylpyruvic acid	-0.843838
VIT_18s0166g00250	Phenylpyruvic acid	0.937184
VIT_04s0044g00730	Phenylpyruvic acid	0.925729
VIT_05s0094g00350	L-Arginine	-0.847719
VIT_05s0049g01110	L-Arginine	0.831618
Vitis_vinifera_newGene_1051	L-Arginine	-0.885446
VIT_14s0171g00110	L-Arginine	0.85544
VIT_11s0016g02190	L-Arginine	-0.862555
VIT_03s0038g00250	O-Phospho-L-serine	0.904301
VIT_08s0007g06690	O-Phospho-L-serine	0.887983
VIT_04s0044g00870	O-Phospho-L-serine	0.932146
VIT_06s0009g01450	O-Phospho-L-serine	0.900362
VIT_07s0005g00900	O-Phospho-L-serine	-0.941734
VIT_14s0066g00070	O-Phospho-L-serine	-0.951372
VIT_15s0046g02170	O-Phospho-L-serine	0.841277
Vitis_vinifera_newGene_2378	O-Phospho-L-serine	0.96535
Vitis_vinifera_newGene_1989	O-Phospho-L-serine	-0.834457
VIT_05s0094g00350	O-Phospho-L-serine	0.876404
VIT_00s0238g00020	O-Phospho-L-serine	-0.860978
VIT_02s0033g01400	O-Phospho-L-serine	0.860619
VIT_00s0515g00030	O-Phospho-L-serine	0.896733
VIT_06s0009g02910	O-Phospho-L-serine	-0.859719
VIT_01s0010g01680	O-Phospho-L-serine	0.845565
VIT_13s0156g00150	O-Phospho-L-serine	0.851157
VIT_00s0179g00170	O-Phospho-L-serine	-0.851728
VIT_17s0000g09800	O-Phospho-L-serine	0.898735
VIT_14s0006g02610	O-Phospho-L-serine	0.883055
VIT_08s0040g00510	O-Phospho-L-serine	-0.942763
VIT_00s0541g00010	O-Phospho-L-serine	0.857235
VIT_03s0038g02120	O-Phospho-L-serine	-0.910243
VIT_18s0001g00840	O-Phospho-L-serine	0.821304
VIT_00s0398g00020	O-Phospho-L-serine	0.81857
VIT_07s0095g00660	O-Phospho-L-serine	0.832949
VIT_18s0001g13350	O-Phospho-L-serine	-0.884136
VIT_07s0104g00220	O-Phospho-L-serine	0.828681
VIT_16s0022g00650	O-Phospho-L-serine	0.83535
VIT_13s0320g00030	O-Phospho-L-serine	-0.872917
VIT_04s0008g06930	O-Phospho-L-serine	0.878865
VIT_18s0041g00270	O-Phospho-L-serine	0.887711
VIT_00s1522g00010	O-Phospho-L-serine	0.900265
VIT_13s0067g03260	O-Phospho-L-serine	0.856391
VIT_18s0001g08220	O-Phospho-L-serine	0.901194
Vitis_vinifera_newGene_2838	O-Phospho-L-serine	-0.906769
VIT_10s0003g01400	O-Phospho-L-serine	-0.863558
VIT_07s0151g00260	O-Phospho-L-serine	0.841865
VIT_11s0037g01370	O-Phospho-L-serine	-0.923482
VIT_11s0016g01520	O-Phospho-L-serine	0.907489
VIT_01s0010g02460	O-Phospho-L-serine	0.863637
VIT_14s0171g00110	O-Phospho-L-serine	-0.920029
VIT_02s0033g00180	O-Phospho-L-serine	0.89826
VIT_11s0016g01430	O-Phospho-L-serine	0.821128
VIT_07s0151g00070	O-Phospho-L-serine	-0.857515
VIT_04s0044g00730	O-Phospho-L-serine	0.81267
VIT_03s0038g00250	3-Phospho-D-glyceric acid	0.97988
VIT_07s0005g03310	3-Phospho-D-glyceric acid	0.914631
VIT_01s0026g00880	3-Phospho-D-glyceric acid	0.845182
VIT_07s0005g01360	3-Phospho-D-glyceric acid	0.825188
VIT_08s0007g06690	3-Phospho-D-glyceric acid	0.81929
VIT_09s0002g05560	3-Phospho-D-glyceric acid	0.863566
VIT_07s0141g00340	3-Phospho-D-glyceric acid	-0.873805
VIT_04s0044g00870	3-Phospho-D-glyceric acid	0.863329
VIT_08s0007g07120	3-Phospho-D-glyceric acid	0.883927
VIT_07s0005g00900	3-Phospho-D-glyceric acid	-0.95652
VIT_14s0066g00070	3-Phospho-D-glyceric acid	-0.968239
VIT_17s0000g03440	3-Phospho-D-glyceric acid	0.847222
VIT_15s0046g02170	3-Phospho-D-glyceric acid	0.84885
VIT_11s0118g00360	3-Phospho-D-glyceric acid	0.872834
Vitis_vinifera_newGene_2378	3-Phospho-D-glyceric acid	0.929813
VIT_00s0258g00100	3-Phospho-D-glyceric acid	0.817534
Vitis_vinifera_newGene_1989	3-Phospho-D-glyceric acid	-0.839936
VIT_00s0238g00020	3-Phospho-D-glyceric acid	-0.953522
VIT_02s0087g00630	3-Phospho-D-glyceric acid	0.834653
VIT_10s0003g03330	3-Phospho-D-glyceric acid	0.812388
VIT_00s0515g00030	3-Phospho-D-glyceric acid	0.916714
VIT_08s0007g00810	3-Phospho-D-glyceric acid	0.840796
VIT_06s0009g02910	3-Phospho-D-glyceric acid	-0.888694
VIT_18s0001g11580	3-Phospho-D-glyceric acid	0.855502
VIT_08s0040g02600	3-Phospho-D-glyceric acid	0.835602
VIT_00s0386g00050	3-Phospho-D-glyceric acid	0.819375
VIT_01s0010g01680	3-Phospho-D-glyceric acid	0.898276
VIT_13s0156g00150	3-Phospho-D-glyceric acid	0.905051
VIT_06s0004g02370	3-Phospho-D-glyceric acid	0.829328
VIT_17s0000g09710	3-Phospho-D-glyceric acid	0.815678
VIT_03s0017g00670	3-Phospho-D-glyceric acid	0.855126
VIT_00s0179g00170	3-Phospho-D-glyceric acid	-0.963417
VIT_14s0006g02610	3-Phospho-D-glyceric acid	0.962436
VIT_18s0117g00140	3-Phospho-D-glyceric acid	0.878497
VIT_00s0586g00030	3-Phospho-D-glyceric acid	0.826244
VIT_08s0040g00510	3-Phospho-D-glyceric acid	-0.967755
VIT_03s0038g02120	3-Phospho-D-glyceric acid	-0.940275
VIT_13s0064g01370	3-Phospho-D-glyceric acid	0.867302
VIT_00s0125g00090	3-Phospho-D-glyceric acid	0.87929
VIT_18s0001g00840	3-Phospho-D-glyceric acid	0.881187
VIT_00s0398g00020	3-Phospho-D-glyceric acid	0.839648
VIT_07s0005g02570	3-Phospho-D-glyceric acid	0.893471
VIT_07s0095g00660	3-Phospho-D-glyceric acid	0.911959
VIT_16s0148g00320	3-Phospho-D-glyceric acid	0.84293
VIT_02s0087g01020	3-Phospho-D-glyceric acid	0.821962
VIT_06s0009g00680	3-Phospho-D-glyceric acid	0.823184
VIT_16s0022g00650	3-Phospho-D-glyceric acid	0.873579
VIT_13s0320g00030	3-Phospho-D-glyceric acid	-0.951457
VIT_14s0068g00110	3-Phospho-D-glyceric acid	0.892565
VIT_00s1553g00010	3-Phospho-D-glyceric acid	0.855679
VIT_16s0148g00060	3-Phospho-D-glyceric acid	0.813302
VIT_00s1522g00010	3-Phospho-D-glyceric acid	0.978144
VIT_13s0067g03260	3-Phospho-D-glyceric acid	0.883901
Vitis_vinifera_newGene_5541	3-Phospho-D-glyceric acid	0.812708
VIT_07s0031g03090	3-Phospho-D-glyceric acid	0.81175
VIT_16s0039g01310	3-Phospho-D-glyceric acid	0.861936
VIT_02s0025g00530	3-Phospho-D-glyceric acid	0.823838
Vitis_vinifera_newGene_2838	3-Phospho-D-glyceric acid	-0.821534
VIT_10s0003g01400	3-Phospho-D-glyceric acid	-0.943336
VIT_08s0056g00250	3-Phospho-D-glyceric acid	0.833311
VIT_14s0066g01570	3-Phospho-D-glyceric acid	0.829623
Vitis_vinifera_newGene_2801	3-Phospho-D-glyceric acid	0.817877
VIT_03s0038g04100	3-Phospho-D-glyceric acid	0.851056
VIT_18s0001g02020	3-Phospho-D-glyceric acid	0.901887
VIT_01s0011g01050	3-Phospho-D-glyceric acid	0.82195
VIT_11s0037g01370	3-Phospho-D-glyceric acid	-0.90612
VIT_12s0034g02570	3-Phospho-D-glyceric acid	0.829525
VIT_11s0016g01520	3-Phospho-D-glyceric acid	0.855527
VIT_01s0010g02460	3-Phospho-D-glyceric acid	0.890295
VIT_02s0033g00180	3-Phospho-D-glyceric acid	0.89235
VIT_11s0016g01430	3-Phospho-D-glyceric acid	0.852213
VIT_04s0079g00630	3-Phospho-D-glyceric acid	-0.922683
VIT_10s0116g01660	3-Phospho-D-glyceric acid	0.823904
VIT_06s0061g01480	3-Phospho-D-glyceric acid	0.912099
VIT_07s0151g00070	3-Phospho-D-glyceric acid	-0.933752
VIT_04s0044g00730	3-Phospho-D-glyceric acid	0.812048
VIT_08s0007g06690	3,4-Dihydroxy-L-phenylalanine	-0.895469
VIT_06s0009g01450	3,4-Dihydroxy-L-phenylalanine	-0.874186
VIT_07s0005g00900	3,4-Dihydroxy-L-phenylalanine	0.844793
Vitis_vinifera_newGene_1989	3,4-Dihydroxy-L-phenylalanine	0.887407
VIT_05s0094g00350	3,4-Dihydroxy-L-phenylalanine	-0.839323
VIT_18s0001g14990	3,4-Dihydroxy-L-phenylalanine	-0.864393
VIT_10s0116g00410	3,4-Dihydroxy-L-phenylalanine	0.874537
VIT_08s0040g00510	3,4-Dihydroxy-L-phenylalanine	0.862337
VIT_00s0541g00010	3,4-Dihydroxy-L-phenylalanine	-0.811535
VIT_18s0001g13350	3,4-Dihydroxy-L-phenylalanine	0.852715
VIT_07s0104g00220	3,4-Dihydroxy-L-phenylalanine	-0.903944
VIT_13s0320g00030	3,4-Dihydroxy-L-phenylalanine	0.819578
VIT_13s0067g03260	3,4-Dihydroxy-L-phenylalanine	-0.870365
VIT_18s0001g08220	3,4-Dihydroxy-L-phenylalanine	-0.834434
Vitis_vinifera_newGene_2838	3,4-Dihydroxy-L-phenylalanine	0.942021
Vitis_vinifera_newGene_2801	3,4-Dihydroxy-L-phenylalanine	-0.886053
VIT_11s0037g01370	3,4-Dihydroxy-L-phenylalanine	0.952321
VIT_14s0171g00110	3,4-Dihydroxy-L-phenylalanine	0.971741
VIT_15s0021g01720	3,4-Dihydroxy-L-phenylalanine	0.835822
VIT_03s0038g00250	Butin	0.87683
VIT_04s0008g00300	Butin	0.835967
VIT_16s0050g00370	Butin	0.880517
VIT_01s0026g00880	Butin	0.862399
VIT_02s0025g04300	Butin	0.879007
VIT_01s0011g05900	Butin	0.836773
VIT_07s0141g00340	Butin	-0.867415
VIT_04s0044g00870	Butin	0.990548
VIT_06s0009g01450	Butin	0.871635
VIT_07s0005g00900	Butin	-0.889453
VIT_14s0066g00070	Butin	-0.878182
VIT_15s0046g02170	Butin	0.860691
VIT_09s0002g01310	Butin	0.866548
VIT_17s0000g02930	Butin	0.890381
VIT_06s0004g01670	Butin	0.908716
VIT_16s0098g00420	Butin	0.932494
VIT_07s0031g00080	Butin	0.815829
VIT_13s0067g01940	Butin	0.834369
Vitis_vinifera_newGene_2378	Butin	0.936659
VIT_00s0258g00100	Butin	0.837117
VIT_08s0040g01570	Butin	0.866896
VIT_03s0017g01280	Butin	0.884028
VIT_02s0033g01400	Butin	0.981508
VIT_00s0515g00030	Butin	0.894658
VIT_08s0040g02600	Butin	0.830589
VIT_01s0010g01680	Butin	0.883093
VIT_13s0156g00150	Butin	0.886459
VIT_02s0154g00320	Butin	0.863967
VIT_06s0004g05740	Butin	0.909475
VIT_17s0000g09710	Butin	0.81669
VIT_16s0039g02360	Butin	0.846956
VIT_00s0179g00170	Butin	-0.829307
VIT_17s0000g09800	Butin	0.998119
VIT_05s0077g01720	Butin	0.943502
VIT_01s0026g01730	Butin	0.81623
VIT_14s0066g01840	Butin	0.905885
VIT_14s0066g01820	Butin	0.91955
VIT_14s0006g02610	Butin	0.832569
VIT_08s0040g00510	Butin	-0.876815
VIT_00s0541g00010	Butin	0.869549
VIT_03s0038g02120	Butin	-0.917482
VIT_14s0081g00030	Butin	0.927038
VIT_18s0001g00840	Butin	0.884942
VIT_00s0398g00020	Butin	0.92245
VIT_07s0005g02570	Butin	0.844607
VIT_07s0095g00660	Butin	0.867914
VIT_11s0103g00520	Butin	0.862297
VIT_01s0011g05920	Butin	0.847348
VIT_03s0063g00550	Butin	0.861727
VIT_01s0011g05890	Butin	0.868424
VIT_11s0052g01250	Butin	0.898813
VIT_08s0007g06060	Butin	0.871768
VIT_02s0087g01020	Butin	0.838448
VIT_06s0009g00680	Butin	0.823966
VIT_16s0022g00650	Butin	0.889334
VIT_13s0320g00030	Butin	-0.819398
VIT_14s0068g00110	Butin	0.839939
Vitis_vinifera_newGene_695	Butin	0.86532
VIT_04s0008g06930	Butin	0.984712
VIT_16s0148g00060	Butin	0.872635
VIT_18s0041g00270	Butin	0.974028
VIT_00s1522g00010	Butin	0.857179
VIT_12s0028g00860	Butin	0.824669
VIT_05s0020g04680	Butin	0.906162
VIT_07s0031g03090	Butin	0.826343
VIT_04s0044g01610	Butin	0.843111
VIT_09s0002g05270	Butin	0.879824
VIT_16s0039g01310	Butin	0.817267
Vitis_vinifera_newGene_1051	Butin	0.851885
VIT_18s0001g08220	Butin	0.893701
VIT_10s0003g01400	Butin	-0.855452
VIT_17s0000g03230	Butin	0.8312
VIT_04s0044g00640	Butin	0.862721
VIT_08s0056g00250	Butin	0.870642
VIT_14s0066g01570	Butin	0.850067
VIT_14s0066g01830	Butin	0.933899
VIT_03s0038g04100	Butin	0.839597
VIT_07s0151g00260	Butin	0.914981
VIT_01s0011g01050	Butin	0.812965
VIT_11s0016g01520	Butin	0.94654
VIT_01s0010g02460	Butin	0.932262
VIT_02s0033g00180	Butin	0.971483
VIT_16s0050g01430	Butin	0.912803
VIT_10s0003g02000	Butin	0.925777
VIT_11s0016g01430	Butin	0.916734
VIT_04s0008g03530	Butin	0.881482
VIT_04s0079g00630	Butin	-0.821109
VIT_17s0000g02370	Butin	0.90552
VIT_14s0066g02070	Butin	0.85599
VIT_02s0025g01280	Butin	0.910687
VIT_07s0151g00070	Butin	-0.867274
VIT_18s0166g00250	Butin	0.917496
VIT_04s0044g00730	Butin	0.94055
VIT_19s0027g01400	Prunetin	-0.950532
VIT_08s0007g06690	Prunetin	0.959104
VIT_06s0009g01450	Prunetin	0.972702
VIT_15s0046g02170	Prunetin	0.902036
VIT_09s0002g01310	Prunetin	0.845883
VIT_07s0031g00080	Prunetin	0.93439
VIT_13s0067g01940	Prunetin	0.847115
Vitis_vinifera_newGene_2378	Prunetin	0.819747
Vitis_vinifera_newGene_1989	Prunetin	-0.820379
VIT_02s0033g01400	Prunetin	0.81479
VIT_00s0515g00030	Prunetin	0.812492
VIT_02s0154g00320	Prunetin	0.881385
VIT_06s0004g05740	Prunetin	0.832256
VIT_06s0004g02370	Prunetin	0.839385
VIT_01s0011g00530	Prunetin	0.835893
VIT_19s0015g00250	Prunetin	0.831663
VIT_17s0000g09800	Prunetin	0.833005
VIT_00s0388g00090	Prunetin	0.816834
VIT_00s0541g00010	Prunetin	0.92089
VIT_07s0104g00220	Prunetin	0.954376
VIT_01s0011g05920	Prunetin	0.815814
VIT_10s0003g03390	Prunetin	-0.866198
VIT_03s0063g00550	Prunetin	0.844467
VIT_06s0004g06840	Prunetin	0.898024
VIT_18s0041g00270	Prunetin	0.895005
VIT_13s0067g03260	Prunetin	0.865138
Vitis_vinifera_newGene_5541	Prunetin	0.910483
VIT_05s0020g04680	Prunetin	0.908926
Vitis_vinifera_newGene_1051	Prunetin	0.81387
VIT_18s0001g08220	Prunetin	0.982614
Vitis_vinifera_newGene_2838	Prunetin	-0.941471
VIT_08s0056g00250	Prunetin	0.842785
Vitis_vinifera_newGene_2801	Prunetin	0.871252
VIT_07s0151g00260	Prunetin	0.844192
VIT_11s0037g01370	Prunetin	-0.864183
VIT_15s0021g01720	Prunetin	-0.874177
Vitis_vinifera_newGene_1051	Galactinol*	0.954564
VIT_18s0001g08220	Galactinol*	0.817709
VIT_14s0171g00110	Galactinol*	-0.836398
VIT_11s0016g02190	Galactinol*	0.863118
VIT_03s0038g00250	Lactobiose*	0.948149
VIT_07s0005g03310	Lactobiose*	0.843963
VIT_01s0026g00880	Lactobiose*	0.827675
VIT_08s0007g06690	Lactobiose*	0.927708
VIT_09s0002g05560	Lactobiose*	0.84052
VIT_04s0044g00870	Lactobiose*	0.909592
VIT_08s0007g07120	Lactobiose*	0.814414
VIT_06s0009g01450	Lactobiose*	0.919369
VIT_07s0005g00900	Lactobiose*	-0.969368
VIT_14s0066g00070	Lactobiose*	-0.957329
VIT_17s0000g03440	Lactobiose*	0.847957
VIT_15s0046g02170	Lactobiose*	0.895502
Vitis_vinifera_newGene_2378	Lactobiose*	0.95985
Vitis_vinifera_newGene_1989	Lactobiose*	-0.902611
VIT_05s0094g00350	Lactobiose*	0.822899
VIT_18s0001g14990	Lactobiose*	0.815588
VIT_00s0238g00020	Lactobiose*	-0.877579
VIT_02s0033g01400	Lactobiose*	0.849098
VIT_00s0515g00030	Lactobiose*	0.919736
VIT_06s0009g02910	Lactobiose*	-0.866802
VIT_08s0040g02600	Lactobiose*	0.821438
VIT_01s0010g01680	Lactobiose*	0.900664
VIT_13s0156g00150	Lactobiose*	0.882464
VIT_06s0004g02370	Lactobiose*	0.858622
VIT_00s0179g00170	Lactobiose*	-0.884383
VIT_17s0000g09800	Lactobiose*	0.868466
VIT_14s0006g02610	Lactobiose*	0.940506
VIT_18s0117g00140	Lactobiose*	0.854885
VIT_08s0040g00510	Lactobiose*	-0.978456
VIT_00s0541g00010	Lactobiose*	0.895372
VIT_03s0038g02120	Lactobiose*	-0.904421
VIT_13s0064g01370	Lactobiose*	0.811628
VIT_18s0001g00840	Lactobiose*	0.862412
VIT_00s0398g00020	Lactobiose*	0.834543
VIT_07s0005g02570	Lactobiose*	0.841001
VIT_07s0095g00660	Lactobiose*	0.877106
VIT_18s0001g13350	Lactobiose*	-0.884696
VIT_07s0104g00220	Lactobiose*	0.843999
VIT_16s0022g00650	Lactobiose*	0.859893
VIT_13s0320g00030	Lactobiose*	-0.939721
VIT_14s0068g00110	Lactobiose*	0.83559
VIT_04s0008g06930	Lactobiose*	0.823274
VIT_18s0041g00270	Lactobiose*	0.893108
VIT_00s1522g00010	Lactobiose*	0.952706
VIT_13s0067g03260	Lactobiose*	0.929804
Vitis_vinifera_newGene_5541	Lactobiose*	0.875215
VIT_18s0001g08220	Lactobiose*	0.888577
Vitis_vinifera_newGene_2838	Lactobiose*	-0.943143
VIT_10s0003g01400	Lactobiose*	-0.924928
VIT_08s0056g00250	Lactobiose*	0.850891
Vitis_vinifera_newGene_2801	Lactobiose*	0.880937
VIT_03s0038g04100	Lactobiose*	0.843829
VIT_07s0151g00260	Lactobiose*	0.83656
VIT_18s0001g02020	Lactobiose*	0.845908
VIT_11s0037g01370	Lactobiose*	-0.965322
VIT_11s0016g01520	Lactobiose*	0.871336
VIT_01s0010g02460	Lactobiose*	0.887964
VIT_14s0171g00110	Lactobiose*	-0.902624
VIT_02s0033g00180	Lactobiose*	0.907062
VIT_11s0016g01430	Lactobiose*	0.853777
VIT_04s0079g00630	Lactobiose*	-0.840086
VIT_06s0061g01480	Lactobiose*	0.852489
VIT_07s0151g00070	Lactobiose*	-0.858056
VIT_04s0044g00730	Lactobiose*	0.819792
VIT_08s0007g06690	2,3,5,4'-Tetrahydroxystilbene-2-O-D-xyloside	-0.93083
VIT_09s0002g05560	2,3,5,4'-Tetrahydroxystilbene-2-O-D-xyloside	-0.815612
VIT_06s0009g01450	2,3,5,4'-Tetrahydroxystilbene-2-O-D-xyloside	-0.929605
VIT_07s0005g00900	2,3,5,4'-Tetrahydroxystilbene-2-O-D-xyloside	0.817452
VIT_17s0000g03440	2,3,5,4'-Tetrahydroxystilbene-2-O-D-xyloside	-0.860297
VIT_15s0046g02170	2,3,5,4'-Tetrahydroxystilbene-2-O-D-xyloside	-0.8243
Vitis_vinifera_newGene_1989	2,3,5,4'-Tetrahydroxystilbene-2-O-D-xyloside	0.95037
VIT_18s0001g14990	2,3,5,4'-Tetrahydroxystilbene-2-O-D-xyloside	-0.876272
VIT_10s0116g00410	2,3,5,4'-Tetrahydroxystilbene-2-O-D-xyloside	0.936777
VIT_06s0004g02370	2,3,5,4'-Tetrahydroxystilbene-2-O-D-xyloside	-0.886369
VIT_08s0040g00510	2,3,5,4'-Tetrahydroxystilbene-2-O-D-xyloside	0.839348
VIT_00s0541g00010	2,3,5,4'-Tetrahydroxystilbene-2-O-D-xyloside	-0.904031
VIT_18s0001g13350	2,3,5,4'-Tetrahydroxystilbene-2-O-D-xyloside	0.827293
VIT_07s0104g00220	2,3,5,4'-Tetrahydroxystilbene-2-O-D-xyloside	-0.956344
VIT_06s0004g06840	2,3,5,4'-Tetrahydroxystilbene-2-O-D-xyloside	-0.832826
VIT_13s0320g00030	2,3,5,4'-Tetrahydroxystilbene-2-O-D-xyloside	0.84715
VIT_13s0067g03260	2,3,5,4'-Tetrahydroxystilbene-2-O-D-xyloside	-0.937741
Vitis_vinifera_newGene_5541	2,3,5,4'-Tetrahydroxystilbene-2-O-D-xyloside	-0.872876
VIT_18s0001g08220	2,3,5,4'-Tetrahydroxystilbene-2-O-D-xyloside	-0.862074
Vitis_vinifera_newGene_2838	2,3,5,4'-Tetrahydroxystilbene-2-O-D-xyloside	0.975026
Vitis_vinifera_newGene_2801	2,3,5,4'-Tetrahydroxystilbene-2-O-D-xyloside	-0.927655
VIT_11s0037g01370	2,3,5,4'-Tetrahydroxystilbene-2-O-D-xyloside	0.919588
VIT_14s0171g00110	2,3,5,4'-Tetrahydroxystilbene-2-O-D-xyloside	0.853777
VIT_15s0021g01720	2,3,5,4'-Tetrahydroxystilbene-2-O-D-xyloside	0.929051
VIT_19s0027g01400	Benzyl-(2''-O-xylosyl)glucoside	0.841881
VIT_08s0007g06690	Benzyl-(2''-O-xylosyl)glucoside	-0.863087
VIT_06s0009g01450	Benzyl-(2''-O-xylosyl)glucoside	-0.950563
VIT_07s0031g00080	Benzyl-(2''-O-xylosyl)glucoside	-0.870666
VIT_10s0116g00410	Benzyl-(2''-O-xylosyl)glucoside	0.851525
VIT_00s0541g00010	Benzyl-(2''-O-xylosyl)glucoside	-0.924674
VIT_07s0104g00220	Benzyl-(2''-O-xylosyl)glucoside	-0.950485
VIT_10s0003g03390	Benzyl-(2''-O-xylosyl)glucoside	0.955041
VIT_06s0004g06840	Benzyl-(2''-O-xylosyl)glucoside	-0.969937
VIT_18s0041g00270	Benzyl-(2''-O-xylosyl)glucoside	-0.857551
VIT_05s0020g04680	Benzyl-(2''-O-xylosyl)glucoside	-0.910878
VIT_18s0001g08220	Benzyl-(2''-O-xylosyl)glucoside	-0.951759
Vitis_vinifera_newGene_2838	Benzyl-(2''-O-xylosyl)glucoside	0.894331
Vitis_vinifera_newGene_2834	Benzyl-(2''-O-xylosyl)glucoside	0.842323
VIT_15s0021g01720	Benzyl-(2''-O-xylosyl)glucoside	0.915502
VIT_03s0038g00250	Benzyl-(2''-O-xylosyl)glucoside2,3,5,4'-Tetrahydroxystilbene-2-O-D-glucoside*	-0.882608
VIT_07s0141g00340	Benzyl-(2''-O-xylosyl)glucoside2,3,5,4'-Tetrahydroxystilbene-2-O-D-glucoside*	0.857593
VIT_04s0044g00870	Benzyl-(2''-O-xylosyl)glucoside2,3,5,4'-Tetrahydroxystilbene-2-O-D-glucoside*	-0.944049
VIT_06s0009g01450	Benzyl-(2''-O-xylosyl)glucoside2,3,5,4'-Tetrahydroxystilbene-2-O-D-glucoside*	-0.850021
VIT_07s0005g00900	Benzyl-(2''-O-xylosyl)glucoside2,3,5,4'-Tetrahydroxystilbene-2-O-D-glucoside*	0.940854
VIT_14s0066g00070	Benzyl-(2''-O-xylosyl)glucoside2,3,5,4'-Tetrahydroxystilbene-2-O-D-glucoside*	0.927185
Vitis_vinifera_newGene_2378	Benzyl-(2''-O-xylosyl)glucoside2,3,5,4'-Tetrahydroxystilbene-2-O-D-glucoside*	-0.936476
VIT_05s0094g00350	Benzyl-(2''-O-xylosyl)glucoside2,3,5,4'-Tetrahydroxystilbene-2-O-D-glucoside*	-0.916106
VIT_00s0238g00020	Benzyl-(2''-O-xylosyl)glucoside2,3,5,4'-Tetrahydroxystilbene-2-O-D-glucoside*	0.847126
VIT_02s0033g01400	Benzyl-(2''-O-xylosyl)glucoside2,3,5,4'-Tetrahydroxystilbene-2-O-D-glucoside*	-0.842488
VIT_00s0515g00030	Benzyl-(2''-O-xylosyl)glucoside2,3,5,4'-Tetrahydroxystilbene-2-O-D-glucoside*	-0.84397
VIT_01s0010g01680	Benzyl-(2''-O-xylosyl)glucoside2,3,5,4'-Tetrahydroxystilbene-2-O-D-glucoside*	-0.826093
VIT_00s0179g00170	Benzyl-(2''-O-xylosyl)glucoside2,3,5,4'-Tetrahydroxystilbene-2-O-D-glucoside*	0.872876
VIT_17s0000g09800	Benzyl-(2''-O-xylosyl)glucoside2,3,5,4'-Tetrahydroxystilbene-2-O-D-glucoside*	-0.892185
VIT_14s0006g02610	Benzyl-(2''-O-xylosyl)glucoside2,3,5,4'-Tetrahydroxystilbene-2-O-D-glucoside*	-0.830833
VIT_08s0040g00510	Benzyl-(2''-O-xylosyl)glucoside2,3,5,4'-Tetrahydroxystilbene-2-O-D-glucoside*	0.929705
VIT_00s0541g00010	Benzyl-(2''-O-xylosyl)glucoside2,3,5,4'-Tetrahydroxystilbene-2-O-D-glucoside*	-0.821219
VIT_03s0038g02120	Benzyl-(2''-O-xylosyl)glucoside2,3,5,4'-Tetrahydroxystilbene-2-O-D-glucoside*	0.9334
VIT_18s0001g13350	Benzyl-(2''-O-xylosyl)glucoside2,3,5,4'-Tetrahydroxystilbene-2-O-D-glucoside*	0.910657
VIT_13s0320g00030	Benzyl-(2''-O-xylosyl)glucoside2,3,5,4'-Tetrahydroxystilbene-2-O-D-glucoside*	0.845595
VIT_04s0008g06930	Benzyl-(2''-O-xylosyl)glucoside2,3,5,4'-Tetrahydroxystilbene-2-O-D-glucoside*	-0.902925
VIT_18s0041g00270	Benzyl-(2''-O-xylosyl)glucoside2,3,5,4'-Tetrahydroxystilbene-2-O-D-glucoside*	-0.861063
VIT_00s1522g00010	Benzyl-(2''-O-xylosyl)glucoside2,3,5,4'-Tetrahydroxystilbene-2-O-D-glucoside*	-0.86854
VIT_18s0001g08220	Benzyl-(2''-O-xylosyl)glucoside2,3,5,4'-Tetrahydroxystilbene-2-O-D-glucoside*	-0.85031
Vitis_vinifera_newGene_2838	Benzyl-(2''-O-xylosyl)glucoside2,3,5,4'-Tetrahydroxystilbene-2-O-D-glucoside*	0.8493
VIT_10s0003g01400	Benzyl-(2''-O-xylosyl)glucoside2,3,5,4'-Tetrahydroxystilbene-2-O-D-glucoside*	0.840434
VIT_11s0037g01370	Benzyl-(2''-O-xylosyl)glucoside2,3,5,4'-Tetrahydroxystilbene-2-O-D-glucoside*	0.857019
VIT_11s0016g01520	Benzyl-(2''-O-xylosyl)glucoside2,3,5,4'-Tetrahydroxystilbene-2-O-D-glucoside*	-0.950854
VIT_01s0010g02460	Benzyl-(2''-O-xylosyl)glucoside2,3,5,4'-Tetrahydroxystilbene-2-O-D-glucoside*	-0.828188
VIT_14s0171g00110	Benzyl-(2''-O-xylosyl)glucoside2,3,5,4'-Tetrahydroxystilbene-2-O-D-glucoside*	0.882565
VIT_02s0033g00180	Benzyl-(2''-O-xylosyl)glucoside2,3,5,4'-Tetrahydroxystilbene-2-O-D-glucoside*	-0.889252
VIT_04s0079g00630	Benzyl-(2''-O-xylosyl)glucoside2,3,5,4'-Tetrahydroxystilbene-2-O-D-glucoside*	0.82155
VIT_07s0151g00070	Benzyl-(2''-O-xylosyl)glucoside2,3,5,4'-Tetrahydroxystilbene-2-O-D-glucoside*	0.865859
VIT_04s0044g00870	Trehalose 6-phosphate	0.867267
VIT_05s0094g00350	Trehalose 6-phosphate	0.94505
VIT_17s0000g09800	Trehalose 6-phosphate	0.848781
VIT_18s0001g13350	Trehalose 6-phosphate	-0.880721
VIT_06s0004g06840	Trehalose 6-phosphate	0.841888
VIT_04s0008g06930	Trehalose 6-phosphate	0.911646
Vitis_vinifera_newGene_1051	Trehalose 6-phosphate	0.891601
VIT_18s0001g08220	Trehalose 6-phosphate	0.851072
VIT_11s0016g01520	Trehalose 6-phosphate	0.872505
VIT_11s0016g02190	Trehalose 6-phosphate	0.863091
VIT_07s0141g00340	Chrysoeriol-5-O-glucoside	-0.837221
VIT_04s0044g00870	Chrysoeriol-5-O-glucoside	0.858807
VIT_07s0005g00900	Chrysoeriol-5-O-glucoside	-0.860719
VIT_05s0094g00350	Chrysoeriol-5-O-glucoside	0.951829
VIT_08s0040g00510	Chrysoeriol-5-O-glucoside	-0.824693
VIT_03s0038g02120	Chrysoeriol-5-O-glucoside	-0.852054
VIT_18s0001g13350	Chrysoeriol-5-O-glucoside	-0.935039
VIT_04s0008g06930	Chrysoeriol-5-O-glucoside	0.843635
VIT_11s0016g01520	Chrysoeriol-5-O-glucoside	0.922941
VIT_19s0027g01400	Ellagic acid-4-O-glucoside	0.901173
VIT_08s0007g06690	Ellagic acid-4-O-glucoside	-0.822212
VIT_06s0009g01450	Ellagic acid-4-O-glucoside	-0.842087
VIT_07s0104g00220	Ellagic acid-4-O-glucoside	-0.889455
VIT_06s0004g06840	Ellagic acid-4-O-glucoside	-0.856956
Vitis_vinifera_newGene_1051	Ellagic acid-4-O-glucoside	-0.90854
VIT_18s0001g08220	Ellagic acid-4-O-glucoside	-0.910486
Vitis_vinifera_newGene_2838	Ellagic acid-4-O-glucoside	0.827257
VIT_14s0171g00110	Ellagic acid-4-O-glucoside	0.913238
VIT_11s0016g02190	Ellagic acid-4-O-glucoside	-0.952681
VIT_19s0027g01400	Monogalloyl-diglucose	0.821792
VIT_08s0007g06690	Monogalloyl-diglucose	-0.812382
VIT_06s0009g01450	Monogalloyl-diglucose	-0.82064
VIT_05s0094g00350	Monogalloyl-diglucose	-0.861783
VIT_10s0116g00410	Monogalloyl-diglucose	0.825701
VIT_07s0104g00220	Monogalloyl-diglucose	-0.899284
VIT_06s0004g06840	Monogalloyl-diglucose	-0.822582
VIT_18s0001g08220	Monogalloyl-diglucose	-0.846442
Vitis_vinifera_newGene_2838	Monogalloyl-diglucose	0.855602
VIT_11s0037g01370	Monogalloyl-diglucose	0.832915
VIT_14s0171g00110	Monogalloyl-diglucose	0.971452
VIT_15s0021g01720	Monogalloyl-diglucose	0.848272
VIT_11s0016g02190	Monogalloyl-diglucose	-0.952139
VIT_04s0044g00870	1-a-Linolenoyl-glycerol-3-O-glucoside	0.821684
VIT_05s0094g00350	1-a-Linolenoyl-glycerol-3-O-glucoside	0.900697
VIT_18s0001g13350	1-a-Linolenoyl-glycerol-3-O-glucoside	-0.871306
VIT_04s0008g06930	1-a-Linolenoyl-glycerol-3-O-glucoside	0.875282
VIT_11s0016g01520	1-a-Linolenoyl-glycerol-3-O-glucoside	0.860889
VIT_08s0007g06690	Pinoresinol-4-O-(6''-acetyl)glucoside	0.839969
VIT_06s0009g01450	Pinoresinol-4-O-(6''-acetyl)glucoside	0.869789
VIT_05s0094g00350	Pinoresinol-4-O-(6''-acetyl)glucoside	0.925166
VIT_18s0001g14990	Pinoresinol-4-O-(6''-acetyl)glucoside	0.814683
VIT_10s0116g00410	Pinoresinol-4-O-(6''-acetyl)glucoside	-0.86637
VIT_18s0001g13350	Pinoresinol-4-O-(6''-acetyl)glucoside	-0.870983
VIT_07s0104g00220	Pinoresinol-4-O-(6''-acetyl)glucoside	0.912423
VIT_06s0004g06840	Pinoresinol-4-O-(6''-acetyl)glucoside	0.838814
VIT_18s0001g08220	Pinoresinol-4-O-(6''-acetyl)glucoside	0.873092
Vitis_vinifera_newGene_2838	Pinoresinol-4-O-(6''-acetyl)glucoside	-0.90281
VIT_11s0037g01370	Pinoresinol-4-O-(6''-acetyl)glucoside	-0.875567
VIT_14s0171g00110	Pinoresinol-4-O-(6''-acetyl)glucoside	-0.982869
VIT_15s0021g01720	Pinoresinol-4-O-(6''-acetyl)glucoside	-0.842578
VIT_11s0016g02190	Pinoresinol-4-O-(6''-acetyl)glucoside	0.927877
VIT_03s0038g00250	Gossypetin-3-O-rutinoside	0.811409
VIT_08s0007g06690	Gossypetin-3-O-rutinoside	0.819052
VIT_06s0009g01450	Gossypetin-3-O-rutinoside	0.889899
VIT_07s0005g00900	Gossypetin-3-O-rutinoside	-0.900122
Vitis_vinifera_newGene_1989	Gossypetin-3-O-rutinoside	-0.990012
VIT_18s0001g14990	Gossypetin-3-O-rutinoside	0.973407
VIT_01s0010g01680	Gossypetin-3-O-rutinoside	0.876029
VIT_10s0116g00410	Gossypetin-3-O-rutinoside	-0.928997
VIT_06s0004g02370	Gossypetin-3-O-rutinoside	0.891714
VIT_08s0040g00510	Gossypetin-3-O-rutinoside	-0.899332
VIT_00s0541g00010	Gossypetin-3-O-rutinoside	0.929633
VIT_18s0001g13350	Gossypetin-3-O-rutinoside	-0.934423
VIT_07s0104g00220	Gossypetin-3-O-rutinoside	0.862734
VIT_13s0320g00030	Gossypetin-3-O-rutinoside	-0.909934
VIT_00s1522g00010	Gossypetin-3-O-rutinoside	0.829096
VIT_13s0067g03260	Gossypetin-3-O-rutinoside	0.937451
Vitis_vinifera_newGene_2838	Gossypetin-3-O-rutinoside	-0.920687
VIT_10s0003g01400	Gossypetin-3-O-rutinoside	-0.877152
VIT_11s0037g01370	Gossypetin-3-O-rutinoside	-0.834743
VIT_15s0021g01720	Gossypetin-3-O-rutinoside	-0.824438
VIT_19s0027g01400	Galloyl-HHDP(Hexahydroxydiphenoyl)-glueopy ranose	0.949811
VIT_08s0007g06690	Galloyl-HHDP(Hexahydroxydiphenoyl)-glueopy ranose	-0.966537
VIT_06s0009g01450	Galloyl-HHDP(Hexahydroxydiphenoyl)-glueopy ranose	-0.938915
VIT_17s0000g03440	Galloyl-HHDP(Hexahydroxydiphenoyl)-glueopy ranose	-0.823481
VIT_15s0046g02170	Galloyl-HHDP(Hexahydroxydiphenoyl)-glueopy ranose	-0.845702
VIT_07s0031g00080	Galloyl-HHDP(Hexahydroxydiphenoyl)-glueopy ranose	-0.852292
Vitis_vinifera_newGene_1989	Galloyl-HHDP(Hexahydroxydiphenoyl)-glueopy ranose	0.829398
VIT_10s0116g00410	Galloyl-HHDP(Hexahydroxydiphenoyl)-glueopy ranose	0.837968
VIT_00s0541g00010	Galloyl-HHDP(Hexahydroxydiphenoyl)-glueopy ranose	-0.861254
VIT_07s0104g00220	Galloyl-HHDP(Hexahydroxydiphenoyl)-glueopy ranose	-0.96986
VIT_10s0003g03390	Galloyl-HHDP(Hexahydroxydiphenoyl)-glueopy ranose	0.829991
VIT_06s0004g06840	Galloyl-HHDP(Hexahydroxydiphenoyl)-glueopy ranose	-0.858854
VIT_13s0067g03260	Galloyl-HHDP(Hexahydroxydiphenoyl)-glueopy ranose	-0.861642
Vitis_vinifera_newGene_5541	Galloyl-HHDP(Hexahydroxydiphenoyl)-glueopy ranose	-0.902216
VIT_18s0001g08220	Galloyl-HHDP(Hexahydroxydiphenoyl)-glueopy ranose	-0.936061
Vitis_vinifera_newGene_2838	Galloyl-HHDP(Hexahydroxydiphenoyl)-glueopy ranose	0.954271
Vitis_vinifera_newGene_2801	Galloyl-HHDP(Hexahydroxydiphenoyl)-glueopy ranose	-0.923593
VIT_11s0037g01370	Galloyl-HHDP(Hexahydroxydiphenoyl)-glueopy ranose	0.913632
VIT_14s0171g00110	Galloyl-HHDP(Hexahydroxydiphenoyl)-glueopy ranose	0.884505
VIT_15s0021g01720	Galloyl-HHDP(Hexahydroxydiphenoyl)-glueopy ranose	0.91401
VIT_11s0016g02190	Galloyl-HHDP(Hexahydroxydiphenoyl)-glueopy ranose	-0.813823
VIT_08s0007g06690	Quercetin-3-O-(2''-O-glucosyl)glucuronide	-0.814451
VIT_04s0044g00870	Quercetin-3-O-(2''-O-glucosyl)glucuronide	-0.933775
VIT_06s0009g01450	Quercetin-3-O-(2''-O-glucosyl)glucuronide	-0.897176
VIT_07s0005g00900	Quercetin-3-O-(2''-O-glucosyl)glucuronide	0.863518
VIT_14s0066g00070	Quercetin-3-O-(2''-O-glucosyl)glucuronide	0.8381
Vitis_vinifera_newGene_2378	Quercetin-3-O-(2''-O-glucosyl)glucuronide	-0.894378
VIT_05s0094g00350	Quercetin-3-O-(2''-O-glucosyl)glucuronide	-0.91281
VIT_02s0033g01400	Quercetin-3-O-(2''-O-glucosyl)glucuronide	-0.864328
VIT_17s0000g09800	Quercetin-3-O-(2''-O-glucosyl)glucuronide	-0.927208
VIT_08s0040g00510	Quercetin-3-O-(2''-O-glucosyl)glucuronide	0.848602
VIT_00s0541g00010	Quercetin-3-O-(2''-O-glucosyl)glucuronide	-0.849358
VIT_03s0038g02120	Quercetin-3-O-(2''-O-glucosyl)glucuronide	0.84122
VIT_18s0001g13350	Quercetin-3-O-(2''-O-glucosyl)glucuronide	0.883946
VIT_07s0104g00220	Quercetin-3-O-(2''-O-glucosyl)glucuronide	-0.838539
VIT_06s0004g06840	Quercetin-3-O-(2''-O-glucosyl)glucuronide	-0.843947
VIT_04s0008g06930	Quercetin-3-O-(2''-O-glucosyl)glucuronide	-0.943318
VIT_18s0041g00270	Quercetin-3-O-(2''-O-glucosyl)glucuronide	-0.894562
VIT_05s0020g04680	Quercetin-3-O-(2''-O-glucosyl)glucuronide	-0.824771
Vitis_vinifera_newGene_1051	Quercetin-3-O-(2''-O-glucosyl)glucuronide	-0.917965
VIT_18s0001g08220	Quercetin-3-O-(2''-O-glucosyl)glucuronide	-0.933076
Vitis_vinifera_newGene_2838	Quercetin-3-O-(2''-O-glucosyl)glucuronide	0.854689
VIT_11s0016g01520	Quercetin-3-O-(2''-O-glucosyl)glucuronide	-0.906832
VIT_14s0171g00110	Quercetin-3-O-(2''-O-glucosyl)glucuronide	0.861453
VIT_02s0033g00180	Quercetin-3-O-(2''-O-glucosyl)glucuronide	-0.862527
VIT_18s0166g00250	Quercetin-3-O-(2''-O-glucosyl)glucuronide	-0.829557
VIT_11s0016g02190	Quercetin-3-O-(2''-O-glucosyl)glucuronide	-0.843759
VIT_03s0038g00250	Galloylprocyanidin B4	-0.892663
VIT_07s0141g00340	Galloylprocyanidin B4	0.862756
VIT_04s0044g00870	Galloylprocyanidin B4	-0.915525
VIT_06s0009g01450	Galloylprocyanidin B4	-0.870765
VIT_07s0005g00900	Galloylprocyanidin B4	0.975623
VIT_14s0066g00070	Galloylprocyanidin B4	0.851868
Vitis_vinifera_newGene_2378	Galloylprocyanidin B4	-0.857113
Vitis_vinifera_newGene_1989	Galloylprocyanidin B4	0.90957
VIT_05s0094g00350	Galloylprocyanidin B4	-0.905643
VIT_18s0001g14990	Galloylprocyanidin B4	-0.908869
VIT_01s0010g01680	Galloylprocyanidin B4	-0.897474
VIT_00s0179g00170	Galloylprocyanidin B4	0.901617
VIT_17s0000g09800	Galloylprocyanidin B4	-0.838791
VIT_14s0006g02610	Galloylprocyanidin B4	-0.825001
VIT_08s0040g00510	Galloylprocyanidin B4	0.959519
VIT_00s0541g00010	Galloylprocyanidin B4	-0.893489
VIT_03s0038g02120	Galloylprocyanidin B4	0.904681
VIT_18s0001g13350	Galloylprocyanidin B4	0.981734
VIT_13s0320g00030	Galloylprocyanidin B4	0.912274
VIT_04s0008g06930	Galloylprocyanidin B4	-0.850255
VIT_18s0041g00270	Galloylprocyanidin B4	-0.859191
VIT_00s1522g00010	Galloylprocyanidin B4	-0.884355
VIT_13s0067g03260	Galloylprocyanidin B4	-0.872488
VIT_18s0001g08220	Galloylprocyanidin B4	-0.81731
Vitis_vinifera_newGene_2838	Galloylprocyanidin B4	0.87625
VIT_10s0003g01400	Galloylprocyanidin B4	0.90148
VIT_11s0037g01370	Galloylprocyanidin B4	0.83327
VIT_11s0016g01520	Galloylprocyanidin B4	-0.923722
VIT_02s0033g00180	Galloylprocyanidin B4	-0.879358
VIT_04s0079g00630	Galloylprocyanidin B4	0.886332
VIT_03s0038g00250	Procyanidin dimer monoester	-0.842303
VIT_07s0141g00340	Procyanidin dimer monoester	0.83283
VIT_04s0044g00870	Procyanidin dimer monoester	-0.844534
VIT_07s0005g00900	Procyanidin dimer monoester	0.944427
Vitis_vinifera_newGene_1989	Procyanidin dimer monoester	0.890251
VIT_05s0094g00350	Procyanidin dimer monoester	-0.906843
VIT_18s0001g14990	Procyanidin dimer monoester	-0.938196
VIT_01s0010g01680	Procyanidin dimer monoester	-0.840659
VIT_00s0179g00170	Procyanidin dimer monoester	0.882725
VIT_08s0040g00510	Procyanidin dimer monoester	0.924884
VIT_00s0541g00010	Procyanidin dimer monoester	-0.828572
VIT_03s0038g02120	Procyanidin dimer monoester	0.861678
VIT_18s0001g13350	Procyanidin dimer monoester	0.978048
VIT_13s0320g00030	Procyanidin dimer monoester	0.87761
VIT_00s1522g00010	Procyanidin dimer monoester	-0.834091
VIT_13s0067g03260	Procyanidin dimer monoester	-0.826352
Vitis_vinifera_newGene_2838	Procyanidin dimer monoester	0.822934
VIT_10s0003g01400	Procyanidin dimer monoester	0.855034
VIT_11s0016g01520	Procyanidin dimer monoester	-0.87972
VIT_04s0079g00630	Procyanidin dimer monoester	0.864859
VIT_07s0005g00900	6-Hydroxykaempferol-3,6-O-Diglucoside-7-O-Glucuronic Acid	0.879281
Vitis_vinifera_newGene_1989	6-Hydroxykaempferol-3,6-O-Diglucoside-7-O-Glucuronic Acid	0.840836
VIT_05s0094g00350	6-Hydroxykaempferol-3,6-O-Diglucoside-7-O-Glucuronic Acid	-0.901468
VIT_18s0001g14990	6-Hydroxykaempferol-3,6-O-Diglucoside-7-O-Glucuronic Acid	-0.910423
VIT_00s0238g00020	6-Hydroxykaempferol-3,6-O-Diglucoside-7-O-Glucuronic Acid	0.818761
VIT_08s0040g00510	6-Hydroxykaempferol-3,6-O-Diglucoside-7-O-Glucuronic Acid	0.874503
VIT_18s0001g13350	6-Hydroxykaempferol-3,6-O-Diglucoside-7-O-Glucuronic Acid	0.909074
VIT_13s0320g00030	6-Hydroxykaempferol-3,6-O-Diglucoside-7-O-Glucuronic Acid	0.813033
Vitis_vinifera_newGene_2838	6-Hydroxykaempferol-3,6-O-Diglucoside-7-O-Glucuronic Acid	0.812026
VIT_11s0037g01370	6-Hydroxykaempferol-3,6-O-Diglucoside-7-O-Glucuronic Acid	0.838726
VIT_14s0171g00110	6-Hydroxykaempferol-3,6-O-Diglucoside-7-O-Glucuronic Acid	0.886934
