# Supplementary material for: Integrated Transcriptome and Metabolome Dissecting Interaction between Vitis vinifera L. and Grapevine Fabavirus
Source: Int J Mol Sci. 2023 Feb 7;24(4):3247. doi: 10.3390/ijms24043247 (PMC9961852; doi:10.3390/ijms24043247)
Supplement: Supplementary file 1 [file ijms-24-03247-s001.zip › Table S19.xlsx]

## Sheet: EL31
Table S19: A coexpression network between DEGs and DEMs at EL31. The data were selected by the threshold: |correlation coefficient| > 0.8
geneName	metaName	CC
VIT_00s0131g00010	ML10198895	0.865969
VIT_09s0002g00700	ML10198895	-0.953372
VIT_10s0003g00760	ML10198895	-0.914918
VIT_09s0002g07680	ML10198895	-0.975655
VIT_18s0001g11580	ML10198895	-0.847058
VIT_01s0011g03110	ML10198895	-0.966002
VIT_03s0038g01070	ML10198895	0.84137
VIT_00s0471g00050	ML10198895	-0.97689
Vitis_vinifera_newGene_5103	ML10198895	-0.842773
VIT_05s0020g04320	ML10198895	-0.83563
VIT_08s0058g00410	ML10198895	-0.856682
VIT_18s0089g01010	ML10198895	0.839763
VIT_05s0020g03340	ML10198895	0.853268
VIT_19s0014g05320	ML10198895	-0.973577
VIT_19s0085g01000	ML10198895	-0.951544
VIT_14s0060g01220	ML10198895	0.854226
VIT_08s0007g06610	ML10198895	-0.821367
VIT_08s0007g07600	ML10198895	0.860856
VIT_04s0023g01150	ML10198895	0.823761
VIT_09s0002g07710	ML10198895	-0.975975
VIT_08s0007g02520	ML10198895	-0.82566
VIT_11s0037g00540	ML10198895	0.909095
VIT_00s0425g00030	ML10198895	-0.83088
VIT_04s0069g00540	mws0192	-0.90861
VIT_01s0026g00880	mws0192	-0.853804
VIT_00s0131g00010	mws0192	0.894043
VIT_09s0002g00700	mws0192	-0.913632
VIT_10s0003g00760	mws0192	-0.821389
VIT_09s0002g07680	mws0192	-0.890149
VIT_01s0011g02200	mws0192	-0.830602
VIT_18s0001g11580	mws0192	-0.847033
VIT_01s0011g03110	mws0192	-0.84362
VIT_00s0317g00140	mws0192	-0.866884
VIT_00s0471g00050	mws0192	-0.812165
Vitis_vinifera_newGene_5103	mws0192	-0.927653
VIT_05s0020g04320	mws0192	-0.850919
VIT_08s0007g05030	mws0192	-0.830032
VIT_16s0039g01310	mws0192	-0.864401
VIT_02s0025g00530	mws0192	-0.83211
VIT_19s0014g05320	mws0192	-0.895338
VIT_19s0085g01000	mws0192	-0.87576
VIT_10s0116g00900	mws0192	0.972394
VIT_09s0002g03640	mws0192	-0.87417
VIT_08s0007g06610	mws0192	-0.855521
VIT_08s0007g07600	mws0192	0.915343
VIT_04s0023g01150	mws0192	0.919999
VIT_08s0007g02100	mws0192	-0.929541
VIT_08s0007g02520	mws0192	-0.865506
VIT_00s0425g00030	mws0192	-0.91489
VIT_04s0069g00540	mws0470	-0.916736
VIT_01s0026g00880	mws0470	-0.879638
VIT_00s0131g00010	mws0470	0.890756
VIT_07s0141g00890	mws0470	-0.81406
VIT_09s0002g00700	mws0470	-0.868956
VIT_09s0002g07680	mws0470	-0.860898
VIT_01s0011g02200	mws0470	-0.841252
VIT_18s0001g11580	mws0470	-0.8468
VIT_00s0317g00140	mws0470	-0.866618
Vitis_vinifera_newGene_5103	mws0470	-0.903788
VIT_05s0020g04320	mws0470	-0.865252
VIT_08s0007g05030	mws0470	-0.819645
VIT_18s0001g12170	mws0470	-0.840218
VIT_16s0039g01310	mws0470	-0.848552
VIT_02s0025g00530	mws0470	-0.877815
VIT_19s0014g05320	mws0470	-0.857884
VIT_19s0085g01000	mws0470	-0.855368
VIT_10s0116g00900	mws0470	0.989137
VIT_09s0002g03640	mws0470	-0.892492
VIT_08s0007g06610	mws0470	-0.826123
VIT_08s0007g07600	mws0470	0.924393
VIT_04s0023g01150	mws0470	0.933095
VIT_08s0007g02100	mws0470	-0.944181
VIT_08s0007g02520	mws0470	-0.848149
VIT_00s0425g00030	mws0470	-0.931515
VIT_00s0131g00010	mws2368	0.913339
VIT_09s0002g00700	mws2368	-0.942178
VIT_10s0003g00760	mws2368	-0.913844
VIT_09s0002g07680	mws2368	-0.963156
VIT_18s0001g11580	mws2368	-0.877134
VIT_01s0011g03110	mws2368	-0.920507
VIT_03s0038g01070	mws2368	0.814734
VIT_00s0471g00050	mws2368	-0.930017
Vitis_vinifera_newGene_5103	mws2368	-0.889744
VIT_05s0020g04320	mws2368	-0.92573
VIT_08s0058g00410	mws2368	-0.870654
VIT_19s0014g05320	mws2368	-0.970968
VIT_19s0085g01000	mws2368	-0.947414
VIT_10s0116g00900	mws2368	0.879458
VIT_14s0060g01220	mws2368	0.831037
VIT_08s0007g06610	mws2368	-0.829382
VIT_08s0007g07600	mws2368	0.940776
VIT_04s0023g01150	mws2368	0.914346
VIT_08s0007g02100	mws2368	-0.818178
VIT_09s0002g07710	mws2368	-0.916022
VIT_08s0007g02520	mws2368	-0.827481
VIT_11s0037g00540	mws2368	0.841072
VIT_00s0425g00030	mws2368	-0.935519
VIT_01s0026g00880	mws2213	-0.877051
VIT_00s0131g00010	mws2213	0.898744
VIT_07s0141g00890	mws2213	-0.852739
VIT_10s0003g00760	mws2213	-0.931955
VIT_03s0038g04570	mws2213	0.942
VIT_18s0001g11580	mws2213	-0.888565
VIT_03s0038g01070	mws2213	0.971186
VIT_07s0197g00060	mws2213	0.856049
VIT_00s0125g00090	mws2213	-0.822438
VIT_02s0025g04880	mws2213	-0.853853
VIT_02s0012g01040	mws2213	0.984648
VIT_18s0001g12170	mws2213	-0.871638
VIT_08s0007g02470	mws2213	0.82794
VIT_18s0117g00190	mws2213	0.915657
VIT_18s0089g01010	mws2213	0.868631
VIT_02s0025g00530	mws2213	-0.832707
VIT_19s0085g01000	mws2213	-0.842777
VIT_14s0060g01220	mws2213	0.878896
VIT_18s0001g15450	mws2213	0.84053
VIT_08s0007g07600	mws2213	0.885136
VIT_04s0023g01150	mws2213	0.886956
VIT_00s0484g00010	mws2213	-0.857511
VIT_18s0001g08430	mws2213	0.935462
VIT_06s0004g07820	mws2213	0.924925
VIT_08s0007g02520	mws2213	-0.863111
VIT_06s0009g02020	mws2213	0.888714
VIT_00s0425g00030	mws2213	-0.843366
VIT_01s0026g00880	Lmmn001643	-0.891419
VIT_00s0131g00010	Lmmn001643	0.885733
VIT_07s0141g00890	Lmmn001643	-0.825954
VIT_10s0003g00760	Lmmn001643	-0.866038
VIT_08s0040g01620	Lmmn001643	0.901648
VIT_13s0067g01940	Lmmn001643	-0.841733
VIT_09s0002g07680	Lmmn001643	-0.858962
VIT_01s0011g02200	Lmmn001643	-0.886379
VIT_18s0001g11580	Lmmn001643	-0.909267
VIT_03s0038g01070	Lmmn001643	0.838164
VIT_07s0197g00060	Lmmn001643	0.828688
VIT_00s0125g00090	Lmmn001643	-0.933932
VIT_04s0023g00920	Lmmn001643	0.917563
VIT_02s0025g04880	Lmmn001643	-0.906079
VIT_18s0122g00920	Lmmn001643	0.861336
VIT_02s0012g01040	Lmmn001643	0.883097
VIT_18s0001g07250	Lmmn001643	0.816289
VIT_05s0020g03340	Lmmn001643	0.83444
VIT_06s0004g06130	Lmmn001643	0.840982
VIT_05s0020g02630	Lmmn001643	0.900135
VIT_19s0085g01000	Lmmn001643	-0.883871
VIT_14s0060g01220	Lmmn001643	0.84569
VIT_09s0002g03640	Lmmn001643	-0.824198
VIT_08s0007g07600	Lmmn001643	0.856773
VIT_04s0023g01150	Lmmn001643	0.881149
VIT_05s0077g01080	Lmmn001643	0.845155
VIT_08s0007g02100	Lmmn001643	-0.870066
VIT_05s0051g00340	Lmmn001643	0.898682
VIT_18s0001g15530	Lmmn001643	0.852279
VIT_06s0004g07820	Lmmn001643	0.913408
VIT_08s0007g02520	Lmmn001643	-0.990641
VIT_05s0062g01010	Lmmn001643	-0.812232
VIT_00s0131g00010	pme2617	-0.936498
VIT_09s0002g00700	pme2617	0.915237
VIT_10s0003g00760	pme2617	0.938035
VIT_09s0002g07680	pme2617	0.941406
VIT_18s0001g11580	pme2617	0.829107
VIT_01s0011g03110	pme2617	0.945346
VIT_03s0038g01070	pme2617	-0.861039
VIT_00s0471g00050	pme2617	0.964971
VIT_04s0023g00920	pme2617	-0.842079
Vitis_vinifera_newGene_5103	pme2617	0.926229
VIT_05s0020g04320	pme2617	0.819048
VIT_08s0058g00410	pme2617	0.93771
VIT_05s0020g03340	pme2617	-0.895391
VIT_19s0014g05320	pme2617	0.985005
VIT_19s0085g01000	pme2617	0.925221
VIT_14s0060g01220	pme2617	-0.936096
VIT_08s0007g07600	pme2617	-0.89348
VIT_04s0023g01150	pme2617	-0.867396
VIT_05s0051g00340	pme2617	-0.832165
VIT_00s0484g00010	pme2617	0.883679
VIT_09s0002g07710	pme2617	0.903059
VIT_06s0004g07820	pme2617	-0.817599
VIT_08s0007g02520	pme2617	0.870314
VIT_11s0037g00540	pme2617	-0.96261
VIT_00s0425g00030	pme2617	0.852184
VIT_00s0131g00010	mws0154	-0.949789
VIT_09s0002g00700	mws0154	0.878158
VIT_10s0003g00760	mws0154	0.878748
VIT_09s0002g07680	mws0154	0.87073
VIT_01s0011g03110	mws0154	0.888347
VIT_00s0471g00050	mws0154	0.884163
VIT_04s0023g00920	mws0154	-0.850705
Vitis_vinifera_newGene_5103	mws0154	0.991686
VIT_18s0122g00920	mws0154	-0.813748
VIT_08s0058g00410	mws0154	0.911906
VIT_05s0020g03340	mws0154	-0.873738
VIT_19s0014g05320	mws0154	0.941817
VIT_19s0085g01000	mws0154	0.856651
VIT_10s0116g00900	mws0154	-0.833291
VIT_14s0060g01220	mws0154	-0.928903
VIT_08s0007g07600	mws0154	-0.883071
VIT_04s0023g01150	mws0154	-0.881715
VIT_05s0051g00340	mws0154	-0.84205
VIT_00s0484g00010	mws0154	0.91967
VIT_06s0004g07820	mws0154	-0.866275
VIT_08s0007g02520	mws0154	0.90566
VIT_11s0037g00540	mws0154	-0.938785
VIT_00s0425g00030	mws0154	0.839818
VIT_01s0026g00880	mws1350	-0.902449
VIT_00s0131g00010	mws1350	0.867658
VIT_07s0141g00890	mws1350	-0.883434
VIT_10s0003g00760	mws1350	-0.921168
VIT_03s0038g04570	mws1350	0.938698
VIT_18s0001g11580	mws1350	-0.931186
VIT_03s0038g01070	mws1350	0.96064
VIT_07s0197g00060	mws1350	0.817956
VIT_00s0125g00090	mws1350	-0.880514
VIT_02s0025g04880	mws1350	-0.915742
VIT_05s0020g04320	mws1350	-0.836379
VIT_02s0012g01040	mws1350	0.967406
VIT_18s0001g12170	mws1350	-0.913059
VIT_08s0007g02470	mws1350	0.837848
VIT_18s0117g00190	mws1350	0.908888
VIT_18s0089g01010	mws1350	0.885255
VIT_02s0025g00530	mws1350	-0.839014
VIT_19s0085g01000	mws1350	-0.869826
VIT_14s0060g01220	mws1350	0.814405
VIT_18s0001g15450	mws1350	0.840243
VIT_08s0007g07600	mws1350	0.89362
VIT_04s0023g01150	mws1350	0.894802
VIT_18s0001g08430	mws1350	0.950701
VIT_06s0004g07820	mws1350	0.875383
VIT_08s0007g02520	mws1350	-0.852807
VIT_06s0009g02020	mws1350	0.876489
VIT_00s0425g00030	mws1350	-0.86666
VIT_00s0131g00010	Zmgn000447	-0.870539
VIT_09s0002g00700	Zmgn000447	0.941189
VIT_10s0003g00760	Zmgn000447	0.833009
VIT_09s0002g07680	Zmgn000447	0.890697
VIT_01s0011g03110	Zmgn000447	0.971841
VIT_00s0471g00050	Zmgn000447	0.956115
VIT_04s0023g00920	Zmgn000447	-0.825176
Vitis_vinifera_newGene_5103	Zmgn000447	0.958654
VIT_08s0058g00410	Zmgn000447	0.886903
VIT_05s0020g03340	Zmgn000447	-0.877155
VIT_19s0014g05320	Zmgn000447	0.978794
VIT_19s0085g01000	Zmgn000447	0.850985
VIT_14s0060g01220	Zmgn000447	-0.866844
VIT_08s0007g07600	Zmgn000447	-0.812832
VIT_05s0051g00340	Zmgn000447	-0.835689
VIT_00s0484g00010	Zmgn000447	0.822432
VIT_09s0002g07710	Zmgn000447	0.859531
VIT_08s0007g02520	Zmgn000447	0.828148
VIT_11s0037g00540	Zmgn000447	-0.946467
VIT_01s0026g00880	pme1654	-0.895794
VIT_00s0131g00010	pme1654	0.952868
VIT_07s0141g00890	pme1654	-0.855692
VIT_10s0003g00760	pme1654	-0.959957
VIT_09s0002g07680	pme1654	-0.855794
VIT_03s0038g04570	pme1654	0.972696
VIT_18s0001g11580	pme1654	-0.90303
VIT_03s0038g01070	pme1654	0.936799
VIT_05s0020g04320	pme1654	-0.934499
VIT_02s0012g01040	pme1654	0.856466
VIT_18s0001g12170	pme1654	-0.925245
VIT_00s2851g00010	pme1654	0.812274
VIT_18s0117g00190	pme1654	0.870495
VIT_08s0058g00410	pme1654	-0.866253
VIT_02s0025g00530	pme1654	-0.925276
VIT_19s0014g05320	pme1654	-0.814359
VIT_19s0085g01000	pme1654	-0.895448
VIT_14s0060g01220	pme1654	0.878227
VIT_08s0007g07600	pme1654	0.9741
VIT_04s0023g01150	pme1654	0.960477
VIT_00s0484g00010	pme1654	-0.873007
VIT_18s0001g08430	pme1654	0.973171
VIT_06s0004g07820	pme1654	0.862822
VIT_08s0007g02520	pme1654	-0.828885
VIT_00s0425g00030	pme1654	-0.961032
VIT_04s0069g00540	mws4176	-0.841209
VIT_00s0131g00010	mws4176	0.85028
VIT_09s0002g00700	mws4176	-0.936934
VIT_09s0002g07680	mws4176	-0.885874
VIT_01s0011g02200	mws4176	-0.813252
VIT_01s0011g03110	mws4176	-0.884249
VIT_00s0317g00140	mws4176	-0.844536
VIT_00s0471g00050	mws4176	-0.827886
VIT_04s0023g00920	mws4176	0.872764
Vitis_vinifera_newGene_5103	mws4176	-0.924418
VIT_05s0020g03340	mws4176	0.836564
VIT_16s0039g01310	mws4176	-0.86417
VIT_19s0014g05320	mws4176	-0.880265
VIT_06s0004g06130	mws4176	0.868394
VIT_19s0085g01000	mws4176	-0.860714
VIT_10s0116g00900	mws4176	0.843266
VIT_09s0002g03640	mws4176	-0.815776
VIT_08s0007g06610	mws4176	-0.880629
Vitis_vinifera_newGene_4418	mws4176	0.850966
VIT_08s0007g07600	mws4176	0.817315
VIT_04s0023g01150	mws4176	0.828314
VIT_05s0077g01080	mws4176	0.886755
VIT_08s0007g02100	mws4176	-0.863971
VIT_05s0051g00340	mws4176	0.887159
VIT_18s0001g15530	mws4176	0.859894
VIT_09s0002g07710	mws4176	-0.812659
VIT_08s0007g02520	mws4176	-0.921027
VIT_11s0037g00540	mws4176	0.846979
VIT_00s0131g00010	pme0428	0.831827
VIT_09s0002g00700	pme0428	-0.886177
VIT_10s0003g00760	pme0428	-0.88147
VIT_09s0002g07680	pme0428	-0.910041
VIT_01s0011g03110	pme0428	-0.932243
VIT_03s0038g01070	pme0428	0.832412
VIT_00s0471g00050	pme0428	-0.94453
VIT_04s0023g00920	pme0428	0.901437
Vitis_vinifera_newGene_5103	pme0428	-0.820512
VIT_18s0122g00920	pme0428	0.853121
VIT_08s0058g00410	pme0428	-0.84255
VIT_18s0089g01010	pme0428	0.854268
VIT_05s0020g03340	pme0428	0.949874
VIT_19s0014g05320	pme0428	-0.923409
VIT_05s0020g02630	pme0428	0.856881
VIT_19s0085g01000	pme0428	-0.88727
VIT_14s0060g01220	pme0428	0.887855
VIT_05s0077g01080	pme0428	0.814575
VIT_05s0051g00340	pme0428	0.902466
VIT_09s0002g07710	pme0428	-0.917531
VIT_08s0007g02520	pme0428	-0.830827
VIT_11s0037g00540	pme0428	0.955555
VIT_00s0131g00010	pme0264	0.823581
VIT_09s0002g00700	pme0264	-0.935202
VIT_10s0003g00760	pme0264	-0.849449
VIT_08s0040g01620	pme0264	0.850659
VIT_09s0002g07680	pme0264	-0.935608
VIT_18s0001g11580	pme0264	-0.844138
VIT_01s0011g03110	pme0264	-0.908366
VIT_00s0471g00050	pme0264	-0.879293
VIT_00s0125g00090	pme0264	-0.831437
VIT_04s0023g00920	pme0264	0.916921
VIT_02s0025g04880	pme0264	-0.814255
Vitis_vinifera_newGene_5103	pme0264	-0.826254
VIT_18s0122g00920	pme0264	0.817873
VIT_05s0020g03340	pme0264	0.900685
VIT_16s0039g01310	pme0264	-0.826163
VIT_19s0014g05320	pme0264	-0.885351
VIT_06s0004g06130	pme0264	0.859044
VIT_05s0020g02630	pme0264	0.862063
VIT_19s0085g01000	pme0264	-0.915265
VIT_14s0060g01220	pme0264	0.820085
VIT_08s0007g06610	pme0264	-0.876159
Vitis_vinifera_newGene_4418	pme0264	0.839407
VIT_05s0077g01080	pme0264	0.903907
VIT_05s0051g00340	pme0264	0.927205
VIT_18s0001g15530	pme0264	0.864587
VIT_09s0002g07710	pme0264	-0.913757
VIT_08s0007g02520	pme0264	-0.901731
VIT_11s0037g00540	pme0264	0.879723
VIT_00s0131g00010	pme3732	0.84478
VIT_09s0002g00700	pme3732	-0.960104
VIT_10s0003g00760	pme3732	-0.885797
VIT_09s0002g07680	pme3732	-0.975659
VIT_18s0001g11580	pme3732	-0.886396
VIT_01s0011g03110	pme3732	-0.927115
VIT_03s0038g01070	pme3732	0.817584
VIT_00s0471g00050	pme3732	-0.909382
VIT_00s0125g00090	pme3732	-0.840091
VIT_04s0023g00920	pme3732	0.861919
VIT_02s0025g04880	pme3732	-0.841876
Vitis_vinifera_newGene_5103	pme3732	-0.821813
VIT_08s0007g05030	pme3732	-0.818439
VIT_18s0089g01010	pme3732	0.839159
VIT_05s0020g03340	pme3732	0.857468
VIT_16s0039g01310	pme3732	-0.85428
VIT_19s0014g05320	pme3732	-0.916821
VIT_19s0085g01000	pme3732	-0.957115
VIT_14s0060g01220	pme3732	0.816399
VIT_08s0007g06610	pme3732	-0.903228
VIT_08s0007g07600	pme3732	0.846198
VIT_04s0023g01150	pme3732	0.827338
VIT_05s0077g01080	pme3732	0.833496
VIT_05s0051g00340	pme3732	0.867992
VIT_09s0002g07710	pme3732	-0.958358
VIT_08s0007g02520	pme3732	-0.887647
VIT_11s0037g00540	pme3732	0.865413
VIT_00s0425g00030	pme3732	-0.814172
VIT_01s0026g00670	mws0248	0.846927
VIT_00s0131g00010	mws0248	0.836438
VIT_09s0002g00700	mws0248	-0.906581
VIT_08s0040g01620	mws0248	0.884979
VIT_09s0002g07680	mws0248	-0.865045
VIT_01s0011g03110	mws0248	-0.882817
VIT_00s0471g00050	mws0248	-0.834524
VIT_04s0023g00920	mws0248	0.939748
Vitis_vinifera_newGene_5103	mws0248	-0.906622
VIT_18s0122g00920	mws0248	0.848648
VIT_18s0001g07250	mws0248	0.851514
VIT_05s0020g03340	mws0248	0.912431
VIT_19s0014g05320	mws0248	-0.867666
VIT_06s0004g06130	mws0248	0.930224
VIT_05s0020g02630	mws0248	0.876845
VIT_19s0085g01000	mws0248	-0.840383
VIT_14s0060g01220	mws0248	0.833482
VIT_08s0007g06610	mws0248	-0.824917
Vitis_vinifera_newGene_4418	mws0248	0.911456
VIT_05s0077g01080	mws0248	0.939194
VIT_05s0051g00340	mws0248	0.953523
VIT_18s0001g15530	mws0248	0.927596
VIT_08s0007g02520	mws0248	-0.922634
VIT_11s0037g00540	mws0248	0.893777
VIT_01s0026g00670	mws0976	0.820672
VIT_09s0002g00700	mws0976	-0.921887
VIT_08s0040g01620	mws0976	0.869791
VIT_09s0002g07680	mws0976	-0.882433
VIT_01s0011g03110	mws0976	-0.907133
VIT_00s0471g00050	mws0976	-0.861357
VIT_04s0023g00920	mws0976	0.927726
Vitis_vinifera_newGene_5103	mws0976	-0.836849
VIT_18s0122g00920	mws0976	0.822785
VIT_05s0020g03340	mws0976	0.912772
VIT_19s0014g05320	mws0976	-0.864849
VIT_06s0004g06130	mws0976	0.909405
VIT_05s0020g02630	mws0976	0.866447
VIT_19s0085g01000	mws0976	-0.850323
VIT_08s0007g06610	mws0976	-0.844958
Vitis_vinifera_newGene_4418	mws0976	0.897559
VIT_05s0077g01080	mws0976	0.945553
VIT_05s0051g00340	mws0976	0.948242
VIT_18s0001g15530	mws0976	0.909694
VIT_09s0002g07710	mws0976	-0.865027
VIT_08s0007g02520	mws0976	-0.874486
VIT_11s0037g00540	mws0976	0.881868
VIT_00s0131g00010	pmb2591	0.850484
VIT_00s0455g00010	pmb2591	-0.886333
Vitis_vinifera_newGene_5103	pmb2591	-0.923065
VIT_18s0122g00920	pmb2591	0.840259
VIT_08s0058g00410	pmb2591	-0.831057
VIT_18s0001g07250	pmb2591	0.876218
VIT_05s0020g03340	pmb2591	0.819985
VIT_14s0060g01220	pmb2591	0.88339
VIT_00s0484g00010	pmb2591	-0.933176
VIT_06s0004g07820	pmb2591	0.876817
VIT_08s0007g02520	pmb2591	-0.813019
VIT_11s0037g00540	pmb2591	0.85519
VIT_01s0026g00670	pme0230	0.844211
VIT_09s0002g00700	pme0230	-0.889466
VIT_08s0040g01620	pme0230	0.904085
VIT_09s0002g07680	pme0230	-0.865935
VIT_01s0011g03110	pme0230	-0.87203
VIT_00s0471g00050	pme0230	-0.828895
VIT_04s0023g00920	pme0230	0.947488
VIT_18s0122g00920	pme0230	0.849969
VIT_18s0001g07250	pme0230	0.829717
VIT_05s0020g03340	pme0230	0.921748
VIT_19s0014g05320	pme0230	-0.830356
VIT_06s0004g06130	pme0230	0.925199
VIT_05s0020g02630	pme0230	0.898659
VIT_19s0085g01000	pme0230	-0.840757
VIT_08s0007g06610	pme0230	-0.826749
Vitis_vinifera_newGene_4418	pme0230	0.913248
VIT_05s0077g01080	pme0230	0.959121
VIT_05s0051g00340	pme0230	0.964698
VIT_18s0001g15530	pme0230	0.928667
VIT_09s0002g07710	pme0230	-0.845209
VIT_08s0007g02520	pme0230	-0.882891
VIT_11s0037g00540	pme0230	0.871007
VIT_04s0069g00540	Lmbn005923	-0.824466
VIT_01s0026g00880	Lmbn005923	-0.825977
VIT_01s0026g00670	Lmbn005923	0.835054
VIT_00s0131g00010	Lmbn005923	0.852527
VIT_09s0002g00700	Lmbn005923	-0.818162
VIT_08s0040g01620	Lmbn005923	0.870862
VIT_01s0011g02200	Lmbn005923	-0.856064
VIT_00s0317g00140	Lmbn005923	-0.837596
VIT_04s0023g00920	Lmbn005923	0.892794
Vitis_vinifera_newGene_5103	Lmbn005923	-0.89799
VIT_18s0122g00920	Lmbn005923	0.812181
VIT_18s0001g07250	Lmbn005923	0.834439
VIT_05s0020g03340	Lmbn005923	0.815479
VIT_06s0004g06130	Lmbn005923	0.896541
VIT_05s0020g02630	Lmbn005923	0.839937
VIT_10s0116g00900	Lmbn005923	0.821095
VIT_09s0002g03640	Lmbn005923	-0.854915
Vitis_vinifera_newGene_4418	Lmbn005923	0.87451
VIT_04s0023g01150	Lmbn005923	0.8323
VIT_05s0077g01080	Lmbn005923	0.882954
VIT_08s0007g02100	Lmbn005923	-0.890758
VIT_05s0051g00340	Lmbn005923	0.893929
VIT_18s0001g15530	Lmbn005923	0.890781
VIT_06s0004g07820	Lmbn005923	0.857778
VIT_08s0007g02520	Lmbn005923	-0.957538
VIT_04s0069g00540	mws0367	-0.81839
VIT_01s0026g00670	mws0367	0.861334
VIT_00s0131g00010	mws0367	0.822174
VIT_09s0002g00700	mws0367	-0.821922
VIT_08s0040g01620	mws0367	0.888386
VIT_01s0011g02200	mws0367	-0.853738
VIT_00s0317g00140	mws0367	-0.841012
VIT_00s0125g00090	mws0367	-0.813079
VIT_04s0023g00920	mws0367	0.90139
Vitis_vinifera_newGene_5103	mws0367	-0.873856
VIT_18s0001g07250	mws0367	0.835049
VIT_05s0020g03340	mws0367	0.818306
VIT_16s0039g01310	mws0367	-0.821849
VIT_06s0004g06130	mws0367	0.916165
VIT_05s0020g02630	mws0367	0.849128
VIT_09s0002g03640	mws0367	-0.844316
VIT_08s0007g06610	mws0367	-0.81507
Vitis_vinifera_newGene_4418	mws0367	0.900214
VIT_05s0077g01080	mws0367	0.912044
VIT_08s0007g02100	mws0367	-0.873983
VIT_05s0051g00340	mws0367	0.90751
VIT_18s0001g15530	mws0367	0.909813
VIT_06s0004g07820	mws0367	0.831862
VIT_08s0007g02520	mws0367	-0.948882
VIT_04s0069g00540	mws0366	-0.830453
VIT_01s0026g00880	mws0366	-0.828248
VIT_01s0026g00670	mws0366	0.827964
VIT_00s0131g00010	mws0366	0.866722
VIT_09s0002g00700	mws0366	-0.851251
VIT_08s0040g01620	mws0366	0.876959
VIT_09s0002g07680	mws0366	-0.8348
VIT_01s0011g02200	mws0366	-0.856366
VIT_18s0001g11580	mws0366	-0.820866
VIT_00s0317g00140	mws0366	-0.837581
VIT_00s0125g00090	mws0366	-0.823413
VIT_04s0023g00920	mws0366	0.907763
Vitis_vinifera_newGene_5103	mws0366	-0.903295
VIT_18s0122g00920	mws0366	0.823531
VIT_18s0001g07250	mws0366	0.833278
VIT_05s0020g03340	mws0366	0.83918
VIT_16s0039g01310	mws0366	-0.828789
VIT_06s0004g06130	mws0366	0.899219
VIT_05s0020g02630	mws0366	0.853438
VIT_19s0085g01000	mws0366	-0.830717
VIT_10s0116g00900	mws0366	0.821307
VIT_14s0060g01220	mws0366	0.81882
VIT_09s0002g03640	mws0366	-0.846871
VIT_08s0007g06610	mws0366	-0.825874
Vitis_vinifera_newGene_4418	mws0366	0.876381
VIT_08s0007g07600	mws0366	0.816949
VIT_04s0023g01150	mws0366	0.84516
VIT_05s0077g01080	mws0366	0.894563
VIT_08s0007g02100	mws0366	-0.888159
VIT_05s0051g00340	mws0366	0.909523
VIT_18s0001g15530	mws0366	0.895266
VIT_06s0004g07820	mws0366	0.85848
VIT_08s0007g02520	mws0366	-0.965917
VIT_11s0037g00540	mws0366	0.819441
VIT_01s0026g00880	pmn001686	-0.91232
VIT_00s0131g00010	pmn001686	0.954748
VIT_07s0141g00890	pmn001686	-0.870252
VIT_10s0003g00760	pmn001686	-0.914843
VIT_09s0002g07680	pmn001686	-0.847286
VIT_03s0038g04570	pmn001686	0.901258
VIT_18s0001g11580	pmn001686	-0.881058
VIT_03s0038g01070	pmn001686	0.852027
Vitis_vinifera_newGene_5103	pmn001686	-0.842316
VIT_05s0020g04320	pmn001686	-0.932302
VIT_18s0001g12170	pmn001686	-0.923851
VIT_00s2851g00010	pmn001686	0.832637
VIT_08s0058g00410	pmn001686	-0.856479
VIT_02s0025g00530	pmn001686	-0.958765
VIT_19s0014g05320	pmn001686	-0.835738
VIT_19s0085g01000	pmn001686	-0.874201
VIT_10s0116g00900	pmn001686	0.892524
VIT_14s0060g01220	pmn001686	0.845104
VIT_08s0007g07600	pmn001686	0.980647
VIT_04s0023g01150	pmn001686	0.97628
VIT_08s0007g02100	pmn001686	-0.856836
VIT_00s0484g00010	pmn001686	-0.861649
VIT_18s0001g08430	pmn001686	0.927773
VIT_06s0004g07820	pmn001686	0.840134
VIT_08s0007g02520	pmn001686	-0.832747
VIT_00s0425g00030	pmn001686	-0.978472
VIT_04s0069g00540	Rfmb091	-0.917474
VIT_01s0026g00880	Rfmb091	-0.820338
VIT_00s0131g00010	Rfmb091	0.848449
VIT_09s0002g00700	Rfmb091	-0.939903
VIT_10s0003g00760	Rfmb091	-0.814835
VIT_09s0002g07680	Rfmb091	-0.919736
VIT_01s0011g02200	Rfmb091	-0.813495
VIT_18s0001g11580	Rfmb091	-0.859931
VIT_01s0011g03110	Rfmb091	-0.86318
VIT_00s0317g00140	Rfmb091	-0.866257
VIT_00s0471g00050	Rfmb091	-0.834907
Vitis_vinifera_newGene_5103	Rfmb091	-0.864291
VIT_05s0020g04320	Rfmb091	-0.89609
VIT_08s0007g05030	Rfmb091	-0.892684
VIT_13s0019g05010	Rfmb091	-0.813878
VIT_16s0039g01310	Rfmb091	-0.896532
VIT_19s0014g05320	Rfmb091	-0.900954
VIT_19s0085g01000	Rfmb091	-0.899505
VIT_10s0116g00900	Rfmb091	0.956954
VIT_09s0002g03640	Rfmb091	-0.847772
VIT_08s0007g06610	Rfmb091	-0.898405
VIT_08s0007g07600	Rfmb091	0.907164
VIT_04s0023g01150	Rfmb091	0.897821
VIT_08s0007g02100	Rfmb091	-0.899963
VIT_09s0002g07710	Rfmb091	-0.851701
VIT_06s0061g01480	Rfmb091	-0.822343
VIT_00s0425g00030	Rfmb091	-0.921133
VIT_00s0131g00010	pmb2804	0.86292
VIT_09s0002g00700	pmb2804	-0.901433
VIT_08s0040g01620	pmb2804	0.829748
VIT_09s0002g07680	pmb2804	-0.84809
VIT_01s0011g03110	pmb2804	-0.91119
VIT_00s0471g00050	pmb2804	-0.87556
VIT_04s0023g00920	pmb2804	0.914273
Vitis_vinifera_newGene_5103	pmb2804	-0.959155
VIT_18s0122g00920	pmb2804	0.84451
VIT_08s0058g00410	pmb2804	-0.818834
VIT_18s0001g07250	pmb2804	0.852787
VIT_05s0020g03340	pmb2804	0.92156
VIT_19s0014g05320	pmb2804	-0.91081
VIT_06s0004g06130	pmb2804	0.895805
VIT_05s0020g02630	pmb2804	0.842565
VIT_19s0085g01000	pmb2804	-0.817165
VIT_14s0060g01220	pmb2804	0.871755
Vitis_vinifera_newGene_4418	pmb2804	0.867608
VIT_05s0077g01080	pmb2804	0.88327
VIT_05s0051g00340	pmb2804	0.925657
VIT_18s0001g15530	pmb2804	0.892335
VIT_00s0484g00010	pmb2804	-0.834827
VIT_08s0007g02520	pmb2804	-0.893305
VIT_11s0037g00540	pmb2804	0.938193
VIT_01s0026g00880	mws0032	0.969679
VIT_00s0131g00010	mws0032	-0.933398
VIT_07s0141g00890	mws0032	0.949088
VIT_10s0003g00760	mws0032	0.849467
VIT_01s0011g02200	mws0032	0.864775
VIT_18s0001g11580	mws0032	0.872324
Vitis_vinifera_newGene_5103	mws0032	0.824225
VIT_02s0012g01040	mws0032	-0.874248
VIT_18s0001g12170	mws0032	0.904266
VIT_02s0025g00530	mws0032	0.945049
VIT_10s0116g00900	mws0032	-0.856429
VIT_14s0060g01220	mws0032	-0.836156
VIT_09s0002g03640	mws0032	0.863361
VIT_08s0007g07600	mws0032	-0.919451
VIT_04s0023g01150	mws0032	-0.953551
VIT_08s0007g02100	mws0032	0.918862
VIT_00s0484g00010	mws0032	0.870224
VIT_18s0001g08430	mws0032	-0.859533
VIT_06s0004g07820	mws0032	-0.942668
VIT_08s0007g02520	mws0032	0.931768
VIT_00s0425g00030	mws0032	0.894612
VIT_00s0131g00010	Lmtn002233	-0.864096
VIT_09s0002g00700	Lmtn002233	0.877779
VIT_10s0003g00760	Lmtn002233	0.944433
VIT_09s0002g07680	Lmtn002233	0.965961
VIT_18s0001g11580	Lmtn002233	0.908385
VIT_01s0011g03110	Lmtn002233	0.866801
VIT_03s0038g01070	Lmtn002233	-0.920494
VIT_00s0471g00050	Lmtn002233	0.89055
VIT_00s0125g00090	Lmtn002233	0.84867
VIT_04s0023g00920	Lmtn002233	-0.85107
VIT_02s0025g04880	Lmtn002233	0.87012
VIT_05s0020g04320	Lmtn002233	0.825196
VIT_18s0117g00190	Lmtn002233	-0.820701
VIT_18s0089g01010	Lmtn002233	-0.945752
VIT_05s0020g03340	Lmtn002233	-0.86261
VIT_19s0014g05320	Lmtn002233	0.886124
VIT_05s0020g02630	Lmtn002233	-0.819571
VIT_19s0085g01000	Lmtn002233	0.968441
VIT_14s0060g01220	Lmtn002233	-0.862848
VIT_08s0007g07600	Lmtn002233	-0.863356
VIT_04s0023g01150	Lmtn002233	-0.835289
VIT_05s0051g00340	Lmtn002233	-0.837031
VIT_09s0002g07710	Lmtn002233	0.951535
VIT_08s0007g02520	Lmtn002233	0.8721
VIT_11s0037g00540	Lmtn002233	-0.867158
VIT_00s0425g00030	Lmtn002233	0.82399
VIT_00s0131g00010	pmn001691	0.928654
VIT_09s0002g00700	pmn001691	-0.86983
VIT_10s0003g00760	pmn001691	-0.87224
VIT_08s0040g01620	pmn001691	0.866275
VIT_09s0002g07680	pmn001691	-0.872237
VIT_18s0001g11580	pmn001691	-0.811492
VIT_01s0011g03110	pmn001691	-0.862986
VIT_00s0471g00050	pmn001691	-0.84582
VIT_04s0023g00920	pmn001691	0.940701
Vitis_vinifera_newGene_5103	pmn001691	-0.955016
VIT_18s0122g00920	pmn001691	0.893974
VIT_08s0058g00410	pmn001691	-0.841667
VIT_18s0001g07250	pmn001691	0.878958
VIT_05s0020g03340	pmn001691	0.929214
VIT_19s0014g05320	pmn001691	-0.895599
VIT_06s0004g06130	pmn001691	0.883704
VIT_05s0020g02630	pmn001691	0.889383
VIT_19s0085g01000	pmn001691	-0.864305
VIT_14s0060g01220	pmn001691	0.927314
Vitis_vinifera_newGene_4418	pmn001691	0.843861
VIT_08s0007g07600	pmn001691	0.850632
VIT_04s0023g01150	pmn001691	0.858925
VIT_05s0077g01080	pmn001691	0.86147
VIT_05s0051g00340	pmn001691	0.934851
VIT_18s0001g15530	pmn001691	0.887796
VIT_00s0484g00010	pmn001691	-0.89885
VIT_06s0004g07820	pmn001691	0.898147
VIT_08s0007g02520	pmn001691	-0.957317
VIT_11s0037g00540	pmn001691	0.937688
VIT_00s0131g00010	pmb3107	0.843175
VIT_10s0003g00760	pmb3107	-0.886903
VIT_03s0038g01070	pmb3107	0.88152
VIT_00s0455g00010	pmb3107	-0.814354
VIT_00s0471g00050	pmb3107	-0.860853
VIT_04s0023g00920	pmb3107	0.83368
VIT_18s0122g00920	pmb3107	0.88121
VIT_18s0117g00190	pmb3107	0.824693
VIT_08s0058g00410	pmb3107	-0.923462
VIT_18s0089g01010	pmb3107	0.836859
VIT_05s0020g03340	pmb3107	0.922177
VIT_19s0014g05320	pmb3107	-0.843006
VIT_05s0020g02630	pmb3107	0.826601
VIT_14s0060g01220	pmb3107	0.948812
VIT_00s0484g00010	pmb3107	-0.890126
VIT_11s0037g00540	pmb3107	0.949239
VIT_00s0131g00010	Lmbp002309	0.83705
VIT_09s0002g00700	Lmbp002309	-0.875174
VIT_01s0011g03110	Lmbp002309	-0.938704
VIT_00s0471g00050	Lmbp002309	-0.930977
Vitis_vinifera_newGene_5103	Lmbp002309	-0.960086
VIT_08s0058g00410	Lmbp002309	-0.909688
VIT_05s0020g03340	Lmbp002309	0.843549
VIT_19s0014g05320	Lmbp002309	-0.955337
VIT_14s0060g01220	Lmbp002309	0.850714
VIT_00s0484g00010	Lmbp002309	-0.828961
VIT_11s0037g00540	Lmbp002309	0.937286
VIT_01s0026g00880	HJN012	-0.85018
VIT_00s0131g00010	HJN012	0.970718
VIT_09s0002g00700	HJN012	-0.845082
VIT_10s0003g00760	HJN012	-0.892153
VIT_09s0002g07680	HJN012	-0.863754
VIT_18s0001g11580	HJN012	-0.829935
VIT_01s0011g03110	HJN012	-0.829594
VIT_00s0471g00050	HJN012	-0.826352
VIT_04s0023g00920	HJN012	0.855965
Vitis_vinifera_newGene_5103	HJN012	-0.977804
VIT_18s0122g00920	HJN012	0.825028
VIT_08s0058g00410	HJN012	-0.882594
VIT_05s0020g03340	HJN012	0.85141
VIT_02s0025g00530	HJN012	-0.819694
VIT_19s0014g05320	HJN012	-0.900858
VIT_19s0085g01000	HJN012	-0.864778
VIT_10s0116g00900	HJN012	0.859581
VIT_14s0060g01220	HJN012	0.93182
VIT_08s0007g07600	HJN012	0.912323
VIT_04s0023g01150	HJN012	0.921975
VIT_08s0007g02100	HJN012	-0.858151
VIT_05s0051g00340	HJN012	0.838805
VIT_00s0484g00010	HJN012	-0.933311
VIT_06s0004g07820	HJN012	0.915424
VIT_08s0007g02520	HJN012	-0.944537
VIT_11s0037g00540	HJN012	0.903951
VIT_00s0425g00030	HJN012	-0.870721
VIT_09s0002g00700	pme3337	-0.942808
VIT_09s0002g07680	pme3337	-0.883391
VIT_01s0011g03110	pme3337	-0.963732
VIT_00s0471g00050	pme3337	-0.92904
VIT_04s0023g00920	pme3337	0.889627
Vitis_vinifera_newGene_5103	pme3337	-0.885159
VIT_05s0020g03340	pme3337	0.917357
VIT_19s0014g05320	pme3337	-0.927122
VIT_06s0004g06130	pme3337	0.862426
VIT_05s0020g02630	pme3337	0.812912
VIT_19s0085g01000	pme3337	-0.839032
VIT_14s0060g01220	pme3337	0.817432
Vitis_vinifera_newGene_4418	pme3337	0.843721
VIT_05s0077g01080	pme3337	0.887758
VIT_05s0051g00340	pme3337	0.911833
VIT_18s0001g15530	pme3337	0.860879
VIT_09s0002g07710	pme3337	-0.879489
VIT_08s0007g02520	pme3337	-0.829322
VIT_11s0037g00540	pme3337	0.928163
VIT_01s0026g00880	mws1179	0.888375
VIT_00s0131g00010	mws1179	-0.843058
VIT_07s0141g00890	mws1179	0.845145
VIT_10s0003g00760	mws1179	0.924495
VIT_13s0067g01940	mws1179	0.830116
VIT_09s0002g07680	mws1179	0.91185
VIT_03s0038g04570	mws1179	-0.914766
VIT_18s0001g11580	mws1179	0.978757
VIT_03s0038g01070	mws1179	-0.922276
VIT_00s0125g00090	mws1179	0.897747
VIT_02s0025g04880	mws1179	0.948413
VIT_05s0020g04320	mws1179	0.946036
VIT_02s0012g01040	mws1179	-0.838291
VIT_18s0001g12170	mws1179	0.931406
VIT_18s0117g00190	mws1179	-0.86511
VIT_18s0089g01010	mws1179	-0.892751
VIT_13s0019g05010	mws1179	0.905168
VIT_12s0028g00860	mws1179	0.874349
VIT_02s0025g00530	mws1179	0.820109
VIT_19s0085g01000	mws1179	0.950739
VIT_18s0157g00040	mws1179	0.878969
VIT_08s0007g07600	mws1179	-0.928217
VIT_04s0023g01150	mws1179	-0.911156
VIT_09s0002g07710	mws1179	0.845943
VIT_18s0001g08430	mws1179	-0.93464
VIT_06s0061g01480	mws1179	0.885586
VIT_08s0007g02520	mws1179	0.816733
VIT_05s0062g01010	mws1179	0.883234
VIT_00s0425g00030	mws1179	0.929376
VIT_04s0069g00540	HJN055	0.844731
VIT_01s0026g00880	HJN055	0.847105
VIT_00s0131g00010	HJN055	-0.890461
VIT_09s0002g00700	HJN055	0.920216
VIT_10s0003g00760	HJN055	0.938272
VIT_09s0002g07680	HJN055	0.991271
VIT_03s0038g04570	HJN055	-0.840897
VIT_18s0001g11580	HJN055	0.956664
VIT_01s0011g03110	HJN055	0.863355
VIT_03s0038g01070	HJN055	-0.875727
VIT_00s0471g00050	HJN055	0.877193
VIT_00s0125g00090	HJN055	0.841865
VIT_02s0025g04880	HJN055	0.882012
VIT_05s0020g04320	HJN055	0.95461
VIT_08s0007g05030	HJN055	0.864291
VIT_18s0001g12170	HJN055	0.859943
VIT_18s0089g01010	HJN055	-0.84227
VIT_13s0019g05010	HJN055	0.88653
VIT_12s0028g00860	HJN055	0.816665
VIT_16s0039g01310	HJN055	0.858808
VIT_19s0014g05320	HJN055	0.909781
VIT_19s0085g01000	HJN055	0.992777
VIT_10s0116g00900	HJN055	-0.835735
VIT_08s0007g06610	HJN055	0.883782
VIT_18s0157g00040	HJN055	0.825477
VIT_08s0007g07600	HJN055	-0.949349
VIT_04s0023g01150	HJN055	-0.92469
VIT_08s0007g02100	HJN055	0.83381
VIT_09s0002g07710	HJN055	0.948564
VIT_18s0001g08430	HJN055	-0.84658
VIT_06s0061g01480	HJN055	0.855276
VIT_08s0007g02520	HJN055	0.852908
VIT_05s0062g01010	HJN055	0.817728
VIT_00s0425g00030	HJN055	0.946647
VIT_01s0026g00880	pmb0881	-0.82771
VIT_00s0131g00010	pmb0881	0.933352
VIT_09s0002g00700	pmb0881	-0.853789
VIT_10s0003g00760	pmb0881	-0.859481
VIT_08s0040g01620	pmb0881	0.855386
VIT_09s0002g07680	pmb0881	-0.857084
VIT_18s0001g11580	pmb0881	-0.822337
VIT_01s0011g03110	pmb0881	-0.827019
VIT_04s0023g00920	pmb0881	0.920381
Vitis_vinifera_newGene_5103	pmb0881	-0.957047
VIT_18s0122g00920	pmb0881	0.870978
VIT_08s0058g00410	pmb0881	-0.815962
VIT_18s0001g07250	pmb0881	0.863713
VIT_05s0020g03340	pmb0881	0.891668
VIT_19s0014g05320	pmb0881	-0.869968
VIT_06s0004g06130	pmb0881	0.871629
VIT_05s0020g02630	pmb0881	0.868398
VIT_19s0085g01000	pmb0881	-0.854585
VIT_10s0116g00900	pmb0881	0.817673
VIT_14s0060g01220	pmb0881	0.909836
Vitis_vinifera_newGene_4418	pmb0881	0.832237
VIT_08s0007g07600	pmb0881	0.863709
VIT_04s0023g01150	pmb0881	0.880541
VIT_05s0077g01080	pmb0881	0.84557
VIT_08s0007g02100	pmb0881	-0.85346
VIT_05s0051g00340	pmb0881	0.912204
VIT_18s0001g15530	pmb0881	0.873352
VIT_00s0484g00010	pmb0881	-0.895124
VIT_06s0004g07820	pmb0881	0.9101
VIT_08s0007g02520	pmb0881	-0.968994
VIT_11s0037g00540	pmb0881	0.901973
VIT_00s0425g00030	pmb0881	-0.812579
VIT_04s0069g00540	Lmjp002906	-0.824611
VIT_00s0131g00010	Lmjp002906	0.908697
VIT_09s0002g00700	Lmjp002906	-0.951977
VIT_10s0003g00760	Lmjp002906	-0.914853
VIT_09s0002g07680	Lmjp002906	-0.973114
VIT_18s0001g11580	Lmjp002906	-0.88952
VIT_01s0011g03110	Lmjp002906	-0.92374
VIT_03s0038g01070	Lmjp002906	0.817684
VIT_00s0471g00050	Lmjp002906	-0.929364
Vitis_vinifera_newGene_5103	Lmjp002906	-0.88222
VIT_05s0020g04320	Lmjp002906	-0.926045
VIT_08s0007g05030	Lmjp002906	-0.821054
VIT_08s0058g00410	Lmjp002906	-0.854686
VIT_16s0039g01310	Lmjp002906	-0.823389
VIT_19s0014g05320	Lmjp002906	-0.96824
VIT_19s0085g01000	Lmjp002906	-0.957367
VIT_10s0116g00900	Lmjp002906	0.877986
VIT_14s0060g01220	Lmjp002906	0.82513
VIT_08s0007g06610	Lmjp002906	-0.851692
VIT_08s0007g07600	Lmjp002906	0.939813
VIT_04s0023g01150	Lmjp002906	0.914128
VIT_08s0007g02100	Lmjp002906	-0.826096
VIT_09s0002g07710	Lmjp002906	-0.928498
VIT_08s0007g02520	Lmjp002906	-0.836791
VIT_11s0037g00540	Lmjp002906	0.83776
VIT_00s0425g00030	Lmjp002906	-0.934449
VIT_01s0026g00880	mws0289	-0.828593
VIT_00s0131g00010	mws0289	0.914783
VIT_09s0002g00700	mws0289	-0.864462
VIT_10s0003g00760	mws0289	-0.852659
VIT_08s0040g01620	mws0289	0.881302
VIT_09s0002g07680	mws0289	-0.867769
VIT_01s0011g02200	mws0289	-0.812752
VIT_18s0001g11580	mws0289	-0.837568
VIT_01s0011g03110	mws0289	-0.82554
VIT_04s0023g00920	mws0289	0.934419
Vitis_vinifera_newGene_5103	mws0289	-0.933028
VIT_18s0122g00920	mws0289	0.872121
VIT_18s0001g07250	mws0289	0.863119
VIT_05s0020g03340	mws0289	0.893138
VIT_19s0014g05320	mws0289	-0.856331
VIT_06s0004g06130	mws0289	0.892508
VIT_05s0020g02630	mws0289	0.884503
VIT_19s0085g01000	mws0289	-0.865137
VIT_14s0060g01220	mws0289	0.889306
Vitis_vinifera_newGene_4418	mws0289	0.858844
VIT_08s0007g07600	mws0289	0.852811
VIT_04s0023g01150	mws0289	0.870817
VIT_05s0077g01080	mws0289	0.87893
VIT_08s0007g02100	mws0289	-0.859596
VIT_05s0051g00340	mws0289	0.929551
VIT_18s0001g15530	mws0289	0.894207
VIT_00s0484g00010	mws0289	-0.862711
VIT_06s0004g07820	mws0289	0.897605
VIT_08s0007g02520	mws0289	-0.976939
VIT_11s0037g00540	mws0289	0.886931
VIT_04s0069g00540	pmb0863	-0.835087
VIT_01s0026g00880	pmb0863	-0.883663
VIT_00s0131g00010	pmb0863	0.878718
VIT_07s0141g00890	pmb0863	-0.826552
VIT_08s0040g01620	pmb0863	0.831847
VIT_01s0011g02200	pmb0863	-0.880092
VIT_18s0001g11580	pmb0863	-0.812482
VIT_00s0317g00140	pmb0863	-0.83351
VIT_04s0023g00920	pmb0863	0.851548
Vitis_vinifera_newGene_5103	pmb0863	-0.887824
VIT_06s0004g06130	pmb0863	0.834565
VIT_10s0116g00900	pmb0863	0.848816
VIT_09s0002g03640	pmb0863	-0.885577
VIT_08s0007g07600	pmb0863	0.831073
VIT_04s0023g01150	pmb0863	0.872772
VIT_08s0007g02100	pmb0863	-0.921769
VIT_05s0051g00340	pmb0863	0.839592
VIT_18s0001g15530	pmb0863	0.831244
VIT_00s0484g00010	pmb0863	-0.819499
VIT_06s0004g07820	pmb0863	0.897248
VIT_08s0007g02520	pmb0863	-0.962814
VIT_01s0026g00670	pmp001270	0.812432
VIT_00s0131g00010	pmp001270	0.914603
VIT_09s0002g00700	pmp001270	-0.855063
VIT_10s0003g00760	pmp001270	-0.855723
VIT_08s0040g01620	pmp001270	0.890832
VIT_09s0002g07680	pmp001270	-0.856681
VIT_01s0011g03110	pmp001270	-0.842409
VIT_00s0471g00050	pmp001270	-0.820119
VIT_04s0023g00920	pmp001270	0.952897
Vitis_vinifera_newGene_5103	pmp001270	-0.941775
VIT_18s0122g00920	pmp001270	0.904427
VIT_08s0058g00410	pmp001270	-0.813255
VIT_18s0001g07250	pmp001270	0.895355
VIT_05s0020g03340	pmp001270	0.930504
VIT_19s0014g05320	pmp001270	-0.870857
VIT_06s0004g06130	pmp001270	0.905072
VIT_05s0020g02630	pmp001270	0.905836
VIT_19s0085g01000	pmp001270	-0.850474
VIT_14s0060g01220	pmp001270	0.916136
Vitis_vinifera_newGene_4418	pmp001270	0.868048
VIT_08s0007g07600	pmp001270	0.832545
VIT_04s0023g01150	pmp001270	0.845306
VIT_05s0077g01080	pmp001270	0.882327
VIT_05s0051g00340	pmp001270	0.947923
VIT_18s0001g15530	pmp001270	0.909011
VIT_00s0484g00010	pmp001270	-0.887262
VIT_06s0004g07820	pmp001270	0.900354
VIT_08s0007g02520	pmp001270	-0.962478
VIT_11s0037g00540	pmp001270	0.925085
VIT_01s0026g00880	Lmhp010040	-0.832708
VIT_01s0026g00670	Lmhp010040	0.820689
VIT_00s0131g00010	Lmhp010040	0.907698
VIT_10s0003g00760	Lmhp010040	-0.848994
VIT_08s0040g01620	Lmhp010040	0.927666
VIT_18s0001g11580	Lmhp010040	-0.822661
VIT_07s0197g00060	Lmhp010040	0.826587
VIT_00s0125g00090	Lmhp010040	-0.822367
VIT_04s0023g00920	Lmhp010040	0.957673
Vitis_vinifera_newGene_5103	Lmhp010040	-0.880807
VIT_18s0122g00920	Lmhp010040	0.928817
VIT_02s0012g01040	Lmhp010040	0.85466
VIT_18s0001g07250	Lmhp010040	0.913437
VIT_05s0020g03340	Lmhp010040	0.90265
VIT_06s0004g06130	Lmhp010040	0.897393
VIT_05s0020g02630	Lmhp010040	0.936607
VIT_19s0085g01000	Lmhp010040	-0.825626
VIT_14s0060g01220	Lmhp010040	0.907228
Vitis_vinifera_newGene_4418	Lmhp010040	0.856819
VIT_08s0007g07600	Lmhp010040	0.825183
VIT_04s0023g01150	Lmhp010040	0.851015
VIT_05s0077g01080	Lmhp010040	0.864192
VIT_08s0007g02100	Lmhp010040	-0.81785
VIT_05s0051g00340	Lmhp010040	0.940174
VIT_18s0001g15530	Lmhp010040	0.906933
VIT_00s0484g00010	Lmhp010040	-0.88785
VIT_06s0004g07820	Lmhp010040	0.948634
VIT_08s0007g02520	Lmhp010040	-0.984199
VIT_11s0037g00540	Lmhp010040	0.867277
VIT_01s0026g00880	Lmhp009773	-0.875975
VIT_00s0131g00010	Lmhp009773	0.926924
VIT_07s0141g00890	Lmhp009773	-0.811592
VIT_10s0003g00760	Lmhp009773	-0.98795
VIT_09s0002g07680	Lmhp009773	-0.941111
VIT_03s0038g04570	Lmhp009773	0.944519
VIT_18s0001g11580	Lmhp009773	-0.964271
VIT_03s0038g01070	Lmhp009773	0.97842
VIT_00s0125g00090	Lmhp009773	-0.860639
VIT_02s0025g04880	Lmhp009773	-0.905087
VIT_05s0020g04320	Lmhp009773	-0.927281
VIT_02s0012g01040	Lmhp009773	0.88623
VIT_18s0001g12170	Lmhp009773	-0.892209
VIT_18s0117g00190	Lmhp009773	0.905762
VIT_08s0058g00410	Lmhp009773	-0.815305
VIT_18s0089g01010	Lmhp009773	0.92489
VIT_02s0025g00530	Lmhp009773	-0.820176
VIT_19s0014g05320	Lmhp009773	-0.84257
VIT_19s0085g01000	Lmhp009773	-0.972203
VIT_14s0060g01220	Lmhp009773	0.876278
VIT_08s0007g07600	Lmhp009773	0.955258
VIT_04s0023g01150	Lmhp009773	0.935015
VIT_00s0484g00010	Lmhp009773	-0.816422
VIT_09s0002g07710	Lmhp009773	-0.87497
VIT_18s0001g08430	Lmhp009773	0.932058
VIT_06s0004g07820	Lmhp009773	0.845943
VIT_08s0007g02520	Lmhp009773	-0.877489
VIT_00s0425g00030	Lmhp009773	-0.93268
VIT_01s0026g00670	pmp001273	0.851915
VIT_00s0131g00010	pmp001273	0.867746
VIT_08s0040g01620	pmp001273	0.885595
VIT_04s0023g00920	pmp001273	0.919754
Vitis_vinifera_newGene_5103	pmp001273	-0.927484
VIT_18s0122g00920	pmp001273	0.859156
VIT_18s0001g07250	pmp001273	0.884979
VIT_05s0020g03340	pmp001273	0.864983
VIT_06s0004g06130	pmp001273	0.917133
VIT_05s0020g02630	pmp001273	0.869348
VIT_14s0060g01220	pmp001273	0.845943
Vitis_vinifera_newGene_4418	pmp001273	0.889175
VIT_04s0023g01150	pmp001273	0.81537
VIT_05s0077g01080	pmp001273	0.886566
VIT_08s0007g02100	pmp001273	-0.841816
VIT_05s0051g00340	pmp001273	0.919456
VIT_18s0001g15530	pmp001273	0.913545
VIT_00s0484g00010	pmp001273	-0.839165
VIT_06s0004g07820	pmp001273	0.87811
VIT_08s0007g02520	pmp001273	-0.950803
VIT_11s0037g00540	pmp001273	0.847833
VIT_04s0069g00540	mws0046	0.865555
VIT_01s0026g00880	mws0046	0.81174
VIT_00s0131g00010	mws0046	-0.900965
VIT_09s0002g00700	mws0046	0.973934
VIT_10s0003g00760	mws0046	0.872543
VIT_09s0002g07680	mws0046	0.955592
VIT_18s0001g11580	mws0046	0.874196
VIT_01s0011g03110	mws0046	0.928694
VIT_00s0317g00140	mws0046	0.829378
VIT_00s0471g00050	mws0046	0.900345
Vitis_vinifera_newGene_5103	mws0046	0.928053
VIT_05s0020g04320	mws0046	0.837372
VIT_08s0007g05030	mws0046	0.836084
VIT_16s0039g01310	mws0046	0.876003
VIT_19s0014g05320	mws0046	0.948735
VIT_19s0085g01000	mws0046	0.93391
VIT_10s0116g00900	mws0046	-0.892746
VIT_14s0060g01220	mws0046	-0.826102
VIT_08s0007g06610	mws0046	0.897596
VIT_08s0007g07600	mws0046	-0.9034
VIT_04s0023g01150	mws0046	-0.896397
VIT_08s0007g02100	mws0046	0.875304
VIT_09s0002g07710	mws0046	0.894362
VIT_08s0007g02520	mws0046	0.901639
VIT_11s0037g00540	mws0046	-0.858676
VIT_00s0425g00030	mws0046	0.885041
VIT_09s0002g00700	pmp001275	-0.958836
VIT_09s0002g07680	pmp001275	-0.857551
VIT_01s0011g03110	pmp001275	-0.928886
VIT_00s0471g00050	pmp001275	-0.862866
Vitis_vinifera_newGene_5103	pmp001275	-0.915908
VIT_16s0039g01310	pmp001275	-0.832292
VIT_19s0014g05320	pmp001275	-0.89929
VIT_06s0004g06130	pmp001275	0.822155
VIT_10s0116g00900	pmp001275	0.817497
VIT_08s0007g06610	pmp001275	-0.864222
Vitis_vinifera_newGene_4418	pmp001275	0.812932
VIT_05s0077g01080	pmp001275	0.851042
VIT_05s0051g00340	pmp001275	0.830868
VIT_09s0002g07710	pmp001275	-0.818226
VIT_08s0007g02520	pmp001275	-0.825259
VIT_11s0037g00540	pmp001275	0.834019
VIT_00s0131g00010	pme2651	-0.839074
VIT_01s0011g03110	pme2651	0.823936
Vitis_vinifera_newGene_5103	pme2651	0.972887
VIT_08s0058g00410	pme2651	0.868206
VIT_19s0014g05320	pme2651	0.879171
VIT_10s0116g00900	pme2651	-0.822047
VIT_00s0484g00010	pme2651	0.83373
VIT_11s0037g00540	pme2651	-0.84004
VIT_00s0131g00010	pmb2947	-0.835213
VIT_10s0003g00760	pmb2947	0.947483
VIT_09s0002g07680	pmb2947	0.920771
VIT_03s0038g04570	pmb2947	-0.931302
VIT_18s0001g11580	pmb2947	0.919765
VIT_03s0038g01070	pmb2947	-0.949838
VIT_02s0025g04880	pmb2947	0.865224
VIT_05s0020g04320	pmb2947	0.924854
VIT_18s0001g12170	pmb2947	0.834494
VIT_18s0117g00190	pmb2947	-0.928936
VIT_18s0089g01010	pmb2947	-0.946168
VIT_13s0019g05010	pmb2947	0.835208
VIT_19s0085g01000	pmb2947	0.946637
VIT_18s0001g15450	pmb2947	-0.818739
VIT_08s0007g07600	pmb2947	-0.893167
VIT_04s0023g01150	pmb2947	-0.85342
VIT_09s0002g07710	pmb2947	0.89942
VIT_18s0001g08430	pmb2947	-0.898857
VIT_00s0425g00030	pmb2947	0.881714
VIT_06s0004g05400	ML10198895	-0.884811
VIT_09s0002g05600	ML10198895	-0.919423
VIT_02s0154g00480	ML10198895	0.964103
VIT_00s0531g00060	ML10198895	0.843666
VIT_14s0060g02340	ML10198895	0.81383
VIT_08s0040g03150	ML10198895	0.928395
VIT_06s0004g06430	ML10198895	-0.903019
VIT_07s0005g02720	ML10198895	-0.878853
VIT_18s0157g00170	ML10198895	-0.821568
VIT_00s2300g00010	ML10198895	0.856571
VIT_16s0050g01170	ML10198895	0.906076
VIT_00s2547g00010	ML10198895	-0.887574
VIT_01s0010g03560	ML10198895	-0.932883
VIT_02s0025g01850	ML10198895	-0.949161
Vitis_vinifera_newGene_3338	ML10198895	-0.947702
VIT_00s2086g00010	ML10198895	-0.823907
VIT_15s0048g02310	ML10198895	0.900129
VIT_00s0771g00010	ML10198895	0.835711
VIT_05s0020g03260	ML10198895	-0.891309
VIT_18s0001g02820	ML10198895	-0.877522
VIT_08s0058g00400	ML10198895	-0.918711
VIT_00s0189g00050	ML10198895	0.847791
VIT_04s0008g00610	ML10198895	-0.856279
VIT_06s0009g00370	ML10198895	-0.87469
VIT_06s0009g01930	ML10198895	-0.862215
VIT_19s0014g00930	ML10198895	0.91855
VIT_11s0016g02980	ML10198895	-0.861754
VIT_07s0031g02700	ML10198895	0.939628
VIT_04s0008g01530	ML10198895	0.990019
VIT_09s0002g05600	mws0192	-0.889571
VIT_02s0154g00480	mws0192	0.909909
VIT_10s0003g03290	mws0192	0.852111
VIT_06s0004g06430	mws0192	-0.818943
VIT_10s0116g00170	mws0192	-0.860274
VIT_00s2547g00010	mws0192	-0.941638
VIT_18s0122g00460	mws0192	-0.888867
VIT_15s0048g02310	mws0192	0.95004
VIT_00s0771g00010	mws0192	0.919895
VIT_11s0016g04670	mws0192	0.889057
VIT_08s0007g04230	mws0192	-0.870076
VIT_00s0189g00050	mws0192	0.955123
VIT_04s0008g00610	mws0192	-0.886148
VIT_06s0009g00370	mws0192	-0.980183
VIT_18s0001g08200	mws0192	0.910966
VIT_09s0018g00680	mws0192	-0.827583
VIT_11s0016g02980	mws0192	-0.890871
VIT_07s0031g02700	mws0192	0.830082
VIT_04s0008g01530	mws0192	0.861875
VIT_09s0002g05600	mws0470	-0.847466
VIT_02s0154g00480	mws0470	0.881227
VIT_10s0003g03290	mws0470	0.842772
VIT_10s0116g00170	mws0470	-0.855778
VIT_00s2547g00010	mws0470	-0.926747
VIT_18s0122g00460	mws0470	-0.901537
VIT_15s0048g02310	mws0470	0.930286
VIT_00s0771g00010	mws0470	0.885438
VIT_11s0016g04670	mws0470	0.916957
VIT_08s0007g04230	mws0470	-0.886727
VIT_00s0189g00050	mws0470	0.931458
VIT_04s0008g00610	mws0470	-0.888353
VIT_06s0009g00370	mws0470	-0.965001
VIT_18s0001g08200	mws0470	0.888716
VIT_09s0018g00680	mws0470	-0.851894
VIT_11s0016g02980	mws0470	-0.889739
VIT_04s0008g01530	mws0470	0.819099
VIT_09s0002g05600	mws2368	-0.885143
VIT_02s0154g00480	mws2368	0.987668
VIT_08s0040g03150	mws2368	0.859237
VIT_10s0003g03290	mws2368	0.826601
VIT_06s0004g06430	mws2368	-0.903172
VIT_18s0157g00170	mws2368	-0.876336
VIT_00s2300g00010	mws2368	0.923697
VIT_00s2547g00010	mws2368	-0.938294
VIT_01s0010g03560	mws2368	-0.837172
VIT_02s0025g01850	mws2368	-0.891917
Vitis_vinifera_newGene_3338	mws2368	-0.864639
VIT_00s2086g00010	mws2368	-0.823424
VIT_18s0122g00460	mws2368	-0.856065
VIT_15s0048g02310	mws2368	0.958842
VIT_00s0771g00010	mws2368	0.866256
VIT_11s0016g04670	mws2368	0.841384
VIT_05s0020g03260	mws2368	-0.862859
VIT_18s0001g02820	mws2368	-0.903742
VIT_00s0189g00050	mws2368	0.925054
VIT_04s0008g00610	mws2368	-0.939331
VIT_06s0009g00370	mws2368	-0.958403
VIT_06s0009g01930	mws2368	-0.865794
VIT_19s0014g00930	mws2368	0.821202
VIT_09s0018g00680	mws2368	-0.83269
VIT_11s0016g02980	mws2368	-0.924976
VIT_07s0031g02700	mws2368	0.916348
VIT_04s0008g01530	mws2368	0.941093
VIT_08s0040g03150	mws2213	0.891924
VIT_10s0003g03290	mws2213	0.881763
VIT_06s0004g06430	mws2213	-0.920277
VIT_18s0157g00170	mws2213	-0.871729
VIT_10s0116g00170	mws2213	-0.823541
VIT_01s0010g02670	mws2213	0.904979
Vitis_vinifera_newGene_3338	mws2213	-0.840831
VIT_10s0003g00380	mws2213	-0.831355
VIT_04s0023g03470	mws2213	-0.917652
VIT_18s0001g10330	mws2213	0.923891
VIT_18s0001g07320	mws2213	0.982376
VIT_13s0019g02240	mws2213	0.889609
VIT_07s0031g00260	mws2213	0.951105
VIT_09s0018g00680	mws2213	-0.864486
VIT_19s0015g00380	mws2213	0.89788
VIT_11s0016g02980	mws2213	-0.855345
VIT_11s0016g04940	mws2213	0.939267
VIT_09s0002g01030	mws2213	0.963201
VIT_07s0031g02700	mws2213	0.904238
VIT_09s0002g05600	Lmmn001643	-0.922162
VIT_00s0531g00060	Lmmn001643	0.900319
VIT_09s0002g02110	Lmmn001643	0.87435
VIT_14s0060g02340	Lmmn001643	0.955081
VIT_08s0040g03150	Lmmn001643	0.830536
VIT_10s0003g03290	Lmmn001643	0.930717
VIT_06s0004g06430	Lmmn001643	-0.85313
VIT_18s0001g14650	Lmmn001643	0.823561
VIT_10s0116g00170	Lmmn001643	-0.971641
VIT_16s0050g01170	Lmmn001643	0.925453
VIT_00s2547g00010	Lmmn001643	-0.827267
Vitis_vinifera_newGene_3338	Lmmn001643	-0.840906
VIT_00s2086g00010	Lmmn001643	-0.887298
VIT_18s0122g00460	Lmmn001643	-0.855852
VIT_10s0003g05800	Lmmn001643	0.873379
VIT_04s0023g03470	Lmmn001643	-0.871793
VIT_18s0001g12430	Lmmn001643	-0.894659
VIT_18s0001g03190	Lmmn001643	0.846355
VIT_01s0011g00730	Lmmn001643	0.88504
VIT_13s0019g02240	Lmmn001643	0.870739
VIT_19s0014g00930	Lmmn001643	0.906357
VIT_07s0031g00260	Lmmn001643	0.924931
VIT_18s0001g08200	Lmmn001643	0.943858
VIT_11s0016g02980	Lmmn001643	-0.812377
VIT_07s0197g00050	Lmmn001643	0.945599
VIT_07s0031g02700	Lmmn001643	0.90106
VIT_17s0000g04420	Lmmn001643	-0.848182
VIT_05s0094g01130	Lmmn001643	0.823751
VIT_04s0008g01530	Lmmn001643	0.87256
VIT_06s0004g05400	pme2617	0.858066
VIT_09s0002g05600	pme2617	0.888316
VIT_02s0154g00480	pme2617	-0.944975
VIT_00s0531g00060	pme2617	-0.901469
VIT_14s0060g02340	pme2617	-0.837796
VIT_08s0040g03150	pme2617	-0.935201
VIT_10s0003g03290	pme2617	-0.891131
VIT_06s0004g06430	pme2617	0.952233
VIT_07s0005g02720	pme2617	0.886327
VIT_18s0157g00170	pme2617	0.888334
VIT_00s2300g00010	pme2617	-0.87886
VIT_16s0050g01170	pme2617	-0.909118
VIT_00s2547g00010	pme2617	0.846629
VIT_01s0010g03560	pme2617	0.893247
VIT_02s0025g01850	pme2617	0.87732
Vitis_vinifera_newGene_3338	pme2617	0.960066
VIT_10s0003g00380	pme2617	0.873103
VIT_15s0048g02310	pme2617	-0.956542
VIT_00s0771g00010	pme2617	-0.902923
VIT_18s0001g02820	pme2617	0.934001
VIT_08s0058g00400	pme2617	0.857227
VIT_00s0189g00050	pme2617	-0.878376
VIT_06s0009g00370	pme2617	0.87127
VIT_19s0014g00930	pme2617	-0.933731
VIT_07s0031g00260	pme2617	-0.817126
VIT_18s0001g08200	pme2617	-0.824029
VIT_09s0018g00680	pme2617	0.828102
VIT_11s0016g02980	pme2617	0.940692
VIT_07s0197g00050	pme2617	-0.87505
VIT_07s0031g02700	pme2617	-0.932445
VIT_04s0008g01530	pme2617	-0.982727
VIT_09s0002g05600	mws0154	0.870114
VIT_02s0154g00480	mws0154	-0.885108
VIT_00s0531g00060	mws0154	-0.908269
VIT_09s0002g02110	mws0154	-0.814844
VIT_14s0060g02340	mws0154	-0.864888
VIT_08s0040g03150	mws0154	-0.840231
VIT_10s0003g03290	mws0154	-0.941912
VIT_06s0004g06430	mws0154	0.912488
VIT_13s0019g02630	mws0154	0.841251
VIT_18s0157g00170	mws0154	0.844433
VIT_10s0116g00170	mws0154	0.871629
VIT_16s0050g01170	mws0154	-0.872071
VIT_00s2547g00010	mws0154	0.823503
Vitis_vinifera_newGene_3338	mws0154	0.880957
VIT_10s0003g00380	mws0154	0.86395
VIT_15s0048g02310	mws0154	-0.978809
VIT_10s0003g05800	mws0154	-0.862159
VIT_00s0771g00010	mws0154	-0.972623
VIT_11s0016g04670	mws0154	-0.82402
VIT_18s0001g02820	mws0154	0.899562
Vitis_vinifera_newGene_5852	mws0154	0.831021
VIT_00s0189g00050	mws0154	-0.917358
VIT_06s0009g00370	mws0154	0.884118
VIT_19s0014g00930	mws0154	-0.904023
VIT_07s0031g00260	mws0154	-0.851398
VIT_18s0001g08200	mws0154	-0.904241
VIT_09s0018g00680	mws0154	0.870412
VIT_11s0016g02980	mws0154	0.950965
VIT_07s0197g00050	mws0154	-0.924841
VIT_07s0031g02700	mws0154	-0.862096
VIT_04s0008g01530	mws0154	-0.922584
VIT_08s0040g03150	mws1350	0.869735
VIT_10s0003g03290	mws1350	0.837349
VIT_06s0004g06430	mws1350	-0.88741
VIT_18s0157g00170	mws1350	-0.832736
VIT_10s0116g00170	mws1350	-0.8148
VIT_01s0010g02670	mws1350	0.881848
VIT_11s0118g00310	mws1350	-0.822923
VIT_00s2086g00010	mws1350	-0.857644
VIT_18s0122g00460	mws1350	-0.834307
VIT_04s0023g03470	mws1350	-0.908014
VIT_18s0001g12430	mws1350	-0.831303
VIT_18s0001g10330	mws1350	0.94076
VIT_18s0001g07320	mws1350	0.984844
VIT_13s0019g02240	mws1350	0.831646
VIT_07s0031g00260	mws1350	0.914163
VIT_09s0018g00680	mws1350	-0.820296
VIT_19s0015g00380	mws1350	0.826295
VIT_11s0016g02980	mws1350	-0.814985
VIT_11s0016g04940	mws1350	0.895582
VIT_13s0019g05070	mws1350	-0.831714
VIT_09s0002g01030	mws1350	0.945922
VIT_07s0031g02700	mws1350	0.912982
VIT_06s0004g05400	Zmgn000447	0.882049
VIT_09s0002g05600	Zmgn000447	0.888743
VIT_02s0154g00480	Zmgn000447	-0.933005
VIT_00s0531g00060	Zmgn000447	-0.876092
VIT_14s0060g02340	Zmgn000447	-0.839358
VIT_08s0040g03150	Zmgn000447	-0.829395
VIT_10s0003g03290	Zmgn000447	-0.842861
VIT_06s0004g06430	Zmgn000447	0.859228
VIT_07s0005g02720	Zmgn000447	0.863119
VIT_16s0050g01170	Zmgn000447	-0.875749
VIT_00s2547g00010	Zmgn000447	0.834161
VIT_01s0010g03560	Zmgn000447	0.864256
VIT_02s0025g01850	Zmgn000447	0.880996
Vitis_vinifera_newGene_3338	Zmgn000447	0.885036
VIT_15s0048g02310	Zmgn000447	-0.968343
VIT_10s0003g05800	Zmgn000447	-0.828701
VIT_00s0771g00010	Zmgn000447	-0.964813
VIT_18s0001g02820	Zmgn000447	0.917332
VIT_08s0058g00400	Zmgn000447	0.823749
VIT_00s0189g00050	Zmgn000447	-0.94211
VIT_06s0009g00370	Zmgn000447	0.901883
VIT_19s0014g00930	Zmgn000447	-0.910589
VIT_18s0001g08200	Zmgn000447	-0.848847
VIT_11s0016g02980	Zmgn000447	0.881436
VIT_07s0197g00050	Zmgn000447	-0.865771
VIT_07s0031g02700	Zmgn000447	-0.837972
VIT_04s0008g01530	Zmgn000447	-0.943766
VIT_02s0154g00480	pme1654	0.816179
VIT_08s0040g03150	pme1654	0.880532
VIT_10s0003g03290	pme1654	0.874644
VIT_06s0004g06430	pme1654	-0.952177
VIT_13s0019g02630	pme1654	-0.814138
VIT_18s0157g00170	pme1654	-0.969948
VIT_00s2300g00010	pme1654	0.935047
VIT_01s0010g02670	pme1654	0.842933
Vitis_vinifera_newGene_3338	pme1654	-0.834903
VIT_10s0003g00380	pme1654	-0.847105
VIT_18s0122g00460	pme1654	-0.839694
VIT_15s0048g02310	pme1654	0.834955
VIT_04s0008g00610	pme1654	-0.845238
VIT_18s0001g10330	pme1654	0.850279
VIT_18s0001g07320	pme1654	0.862056
VIT_07s0031g00260	pme1654	0.887686
VIT_09s0018g00680	pme1654	-0.955796
VIT_11s0016g02980	pme1654	-0.953113
VIT_11s0016g04940	pme1654	0.817616
VIT_13s0019g05070	pme1654	-0.812733
VIT_09s0002g01030	pme1654	0.932009
VIT_07s0031g02700	pme1654	0.917019
VIT_04s0008g01530	pme1654	0.831189
VIT_09s0002g05600	mws4176	-0.967622
VIT_02s0154g00480	mws4176	0.852945
VIT_00s0531g00060	mws4176	0.873427
VIT_09s0002g02110	mws4176	0.874944
VIT_14s0060g02340	mws4176	0.934454
VIT_10s0003g03290	mws4176	0.870353
VIT_10s0116g00170	mws4176	-0.896597
VIT_16s0050g01170	mws4176	0.899018
VIT_00s2547g00010	mws4176	-0.89733
VIT_15s0048g02310	mws4176	0.897149
VIT_10s0003g05800	mws4176	0.875337
VIT_00s0771g00010	mws4176	0.948569
VIT_00s0189g00050	mws4176	0.898344
VIT_06s0009g00370	mws4176	-0.905823
VIT_19s0014g00930	mws4176	0.90881
VIT_18s0001g08200	mws4176	0.97244
VIT_11s0016g02980	mws4176	-0.815426
VIT_07s0197g00050	mws4176	0.920198
VIT_07s0031g02700	mws4176	0.833601
VIT_04s0008g01530	mws4176	0.907949
VIT_06s0004g05400	pme0428	-0.9317
VIT_09s0002g05600	pme0428	-0.89168
VIT_02s0154g00480	pme0428	0.868362
VIT_00s0531g00060	pme0428	0.924761
VIT_09s0002g02110	pme0428	0.856158
VIT_14s0060g02340	pme0428	0.876958
VIT_08s0040g03150	pme0428	0.9396
VIT_10s0003g03290	pme0428	0.813161
VIT_06s0004g06430	pme0428	-0.887023
VIT_07s0005g02720	pme0428	-0.89986
VIT_16s0050g01170	pme0428	0.964191
VIT_01s0010g02670	pme0428	0.813808
VIT_01s0010g03560	pme0428	-0.918596
VIT_02s0025g01850	pme0428	-0.883987
Vitis_vinifera_newGene_3338	pme0428	-0.975607
VIT_15s0048g02310	pme0428	0.83716
VIT_10s0003g05800	pme0428	0.846022
VIT_00s0771g00010	pme0428	0.819025
VIT_18s0001g02820	pme0428	-0.82959
VIT_18s0001g03190	pme0428	0.823784
VIT_08s0058g00400	pme0428	-0.915011
VIT_19s0014g00930	pme0428	0.97425
VIT_11s0016g02980	pme0428	-0.813781
VIT_07s0197g00050	pme0428	0.865359
VIT_07s0031g02700	pme0428	0.906488
VIT_05s0094g01130	pme0428	0.828841
VIT_04s0008g01530	pme0428	0.974701
VIT_06s0004g05400	pme0264	-0.841628
VIT_09s0002g05600	pme0264	-0.981275
VIT_02s0154g00480	pme0264	0.858054
VIT_00s0531g00060	pme0264	0.905478
VIT_09s0002g02110	pme0264	0.894714
VIT_14s0060g02340	pme0264	0.945057
VIT_08s0040g03150	pme0264	0.871122
VIT_10s0003g03290	pme0264	0.828755
VIT_06s0004g06430	pme0264	-0.834902
VIT_10s0116g00170	pme0264	-0.828654
VIT_16s0050g01170	pme0264	0.973268
VIT_00s2547g00010	pme0264	-0.874212
VIT_02s0025g01850	pme0264	-0.855981
Vitis_vinifera_newGene_3338	pme0264	-0.910099
VIT_00s2086g00010	pme0264	-0.860356
VIT_15s0048g02310	pme0264	0.824835
VIT_10s0003g05800	pme0264	0.866668
VIT_00s0771g00010	pme0264	0.84583
VIT_05s0020g03260	pme0264	-0.832046
VIT_18s0001g03190	pme0264	0.82104
VIT_06s0009g00370	pme0264	-0.823098
VIT_06s0009g01930	pme0264	-0.83425
VIT_01s0011g00730	pme0264	0.811953
VIT_19s0014g00930	pme0264	0.968182
VIT_18s0001g08200	pme0264	0.887596
VIT_07s0197g00050	pme0264	0.89922
VIT_07s0031g02700	pme0264	0.906904
VIT_05s0094g01130	pme0264	0.867113
VIT_04s0008g01530	pme0264	0.963806
VIT_06s0004g05400	pme3732	-0.83187
VIT_09s0002g05600	pme3732	-0.982022
VIT_02s0154g00480	pme3732	0.912192
VIT_00s0531g00060	pme3732	0.864363
VIT_09s0002g02110	pme3732	0.822902
VIT_14s0060g02340	pme3732	0.896958
VIT_08s0040g03150	pme3732	0.892892
VIT_10s0003g03290	pme3732	0.817343
VIT_06s0004g06430	pme3732	-0.861163
VIT_16s0050g01170	pme3732	0.945996
VIT_00s2547g00010	pme3732	-0.920665
VIT_01s0010g03560	pme3732	-0.842193
VIT_02s0025g01850	pme3732	-0.900744
Vitis_vinifera_newGene_3338	pme3732	-0.917243
VIT_00s2086g00010	pme3732	-0.897258
VIT_18s0122g00460	pme3732	-0.824121
VIT_15s0048g02310	pme3732	0.850664
VIT_00s0771g00010	pme3732	0.831824
VIT_05s0020g03260	pme3732	-0.897084
VIT_08s0058g00400	pme3732	-0.841334
VIT_00s0189g00050	pme3732	0.815581
VIT_04s0008g00610	pme3732	-0.837045
VIT_06s0009g00370	pme3732	-0.86786
VIT_06s0009g01930	pme3732	-0.895324
VIT_19s0014g00930	pme3732	0.941907
VIT_18s0001g08200	pme3732	0.863827
VIT_07s0197g00050	pme3732	0.856881
VIT_07s0031g02700	pme3732	0.938858
VIT_04s0008g01530	pme3732	0.979743
VIT_09s0002g05600	mws0248	-0.956556
VIT_02s0154g00480	mws0248	0.812782
VIT_00s0531g00060	mws0248	0.932973
VIT_09s0002g02110	mws0248	0.943233
VIT_14s0060g02340	mws0248	0.973253
VIT_10s0003g03290	mws0248	0.876713
VIT_18s0001g14650	mws0248	0.817319
VIT_10s0116g00170	mws0248	-0.881656
VIT_16s0050g01170	mws0248	0.950457
VIT_00s2547g00010	mws0248	-0.831589
Vitis_vinifera_newGene_3338	mws0248	-0.856249
VIT_15s0048g02310	mws0248	0.862962
VIT_10s0003g05800	mws0248	0.937839
VIT_00s0771g00010	mws0248	0.931737
VIT_00s0189g00050	mws0248	0.83818
VIT_06s0009g00370	mws0248	-0.830666
VIT_01s0011g00730	mws0248	0.827154
VIT_19s0014g00930	mws0248	0.958371
VIT_18s0001g08200	mws0248	0.950897
VIT_07s0197g00050	mws0248	0.954186
VIT_07s0031g02700	mws0248	0.835053
VIT_05s0094g01130	mws0248	0.859161
VIT_04s0008g01530	mws0248	0.919162
VIT_06s0004g05400	mws0976	-0.861473
VIT_09s0002g05600	mws0976	-0.963095
VIT_02s0154g00480	mws0976	0.820561
VIT_00s0531g00060	mws0976	0.909806
VIT_09s0002g02110	mws0976	0.929825
VIT_14s0060g02340	mws0976	0.954505
VIT_08s0040g03150	mws0976	0.813351
VIT_18s0001g14650	mws0976	0.816399
VIT_16s0050g01170	mws0976	0.963016
VIT_00s2547g00010	mws0976	-0.827009
VIT_02s0025g01850	mws0976	-0.83209
Vitis_vinifera_newGene_3338	mws0976	-0.873031
VIT_15s0048g02310	mws0976	0.813052
VIT_10s0003g05800	mws0976	0.901196
VIT_00s0771g00010	mws0976	0.871957
VIT_18s0001g03190	mws0976	0.819582
VIT_01s0011g00730	mws0976	0.819052
VIT_19s0014g00930	mws0976	0.963998
VIT_18s0001g08200	mws0976	0.890384
VIT_07s0197g00050	mws0976	0.905428
VIT_07s0031g02700	mws0976	0.840932
VIT_05s0094g01130	mws0976	0.891341
VIT_04s0008g01530	mws0976	0.93207
VIT_00s0531g00060	pmb2591	0.868819
VIT_10s0003g03290	pmb2591	0.909891
VIT_13s0019g02630	pmb2591	-0.930896
VIT_10s0116g00170	pmb2591	-0.818373
VIT_10s0003g00380	pmb2591	-0.869528
VIT_15s0048g02310	pmb2591	0.837959
VIT_10s0003g05800	pmb2591	0.873084
VIT_00s0771g00010	pmb2591	0.890568
Vitis_vinifera_newGene_5852	pmb2591	-0.916576
VIT_07s0031g00260	pmb2591	0.834582
VIT_09s0018g00680	pmb2591	-0.830471
VIT_11s0016g02980	pmb2591	-0.852135
VIT_07s0197g00050	pmb2591	0.895114
VIT_06s0004g05400	pme0230	-0.840833
VIT_09s0002g05600	pme0230	-0.954799
VIT_00s0531g00060	pme0230	0.920613
VIT_09s0002g02110	pme0230	0.947357
VIT_14s0060g02340	pme0230	0.968242
VIT_08s0040g03150	pme0230	0.817575
VIT_18s0001g14650	pme0230	0.857067
VIT_10s0116g00170	pme0230	-0.815253
VIT_16s0050g01170	pme0230	0.974238
Vitis_vinifera_newGene_3338	pme0230	-0.874058
VIT_10s0003g05800	pme0230	0.914559
VIT_00s0771g00010	pme0230	0.840181
VIT_18s0001g03190	pme0230	0.863153
VIT_01s0011g00730	pme0230	0.862488
VIT_19s0014g00930	pme0230	0.969084
VIT_18s0001g08200	pme0230	0.884814
VIT_07s0197g00050	pme0230	0.914193
VIT_07s0031g02700	pme0230	0.840666
VIT_05s0094g01130	pme0230	0.925207
VIT_04s0008g01530	pme0230	0.920058
VIT_09s0002g05600	Lmbn005923	-0.911798
VIT_00s0531g00060	Lmbn005923	0.882299
VIT_09s0002g02110	Lmbn005923	0.895093
VIT_14s0060g02340	Lmbn005923	0.951877
VIT_10s0003g03290	Lmbn005923	0.915888
VIT_10s0116g00170	Lmbn005923	-0.965795
VIT_16s0050g01170	Lmbn005923	0.872547
VIT_00s2547g00010	Lmbn005923	-0.817469
VIT_15s0048g02310	Lmbn005923	0.828937
VIT_10s0003g05800	Lmbn005923	0.909195
VIT_00s0771g00010	Lmbn005923	0.908912
VIT_18s0001g12430	Lmbn005923	-0.816222
VIT_01s0011g00730	Lmbn005923	0.812796
VIT_19s0014g00930	Lmbn005923	0.874916
VIT_07s0031g00260	Lmbn005923	0.847454
VIT_18s0001g08200	Lmbn005923	0.996673
VIT_07s0197g00050	Lmbn005923	0.955524
VIT_04s0008g01530	Lmbn005923	0.828761
VIT_09s0002g05600	mws0367	-0.92217
VIT_00s0531g00060	mws0367	0.879382
VIT_09s0002g02110	mws0367	0.910963
VIT_14s0060g02340	mws0367	0.962748
VIT_10s0003g03290	mws0367	0.891719
VIT_10s0116g00170	mws0367	-0.95305
VIT_16s0050g01170	mws0367	0.881952
VIT_00s2547g00010	mws0367	-0.81393
VIT_10s0003g05800	mws0367	0.913909
VIT_00s0771g00010	mws0367	0.89378
VIT_01s0011g00730	mws0367	0.829849
VIT_19s0014g00930	mws0367	0.88014
VIT_07s0031g00260	mws0367	0.822515
VIT_18s0001g08200	mws0367	0.993035
VIT_07s0197g00050	mws0367	0.950165
VIT_04s0008g01530	mws0367	0.825372
VIT_09s0002g05600	mws0366	-0.937787
VIT_00s0531g00060	mws0366	0.898492
VIT_09s0002g02110	mws0366	0.904466
VIT_14s0060g02340	mws0366	0.963563
VIT_10s0003g03290	mws0366	0.919713
VIT_10s0116g00170	mws0366	-0.961939
VIT_16s0050g01170	mws0366	0.900735
VIT_00s2547g00010	mws0366	-0.844053
VIT_15s0048g02310	mws0366	0.845648
VIT_10s0003g05800	mws0366	0.913263
VIT_00s0771g00010	mws0366	0.914286
VIT_18s0001g12430	mws0366	-0.812317
VIT_00s0189g00050	mws0366	0.816229
VIT_06s0009g00370	mws0366	-0.830528
VIT_01s0011g00730	mws0366	0.821209
VIT_19s0014g00930	mws0366	0.902135
VIT_07s0031g00260	mws0366	0.85146
VIT_18s0001g08200	mws0366	0.996166
VIT_11s0016g02980	mws0366	-0.81346
VIT_07s0197g00050	mws0366	0.961105
VIT_07s0031g02700	mws0366	0.82462
VIT_04s0008g01530	mws0366	0.865034
VIT_02s0154g00480	pmn001686	0.845242
VIT_10s0003g03290	pmn001686	0.879859
VIT_06s0004g06430	pmn001686	-0.914337
VIT_13s0019g02630	pmn001686	-0.848359
VIT_18s0157g00170	pmn001686	-0.938768
VIT_10s0116g00170	pmn001686	-0.819757
VIT_00s2300g00010	pmn001686	0.92081
VIT_00s2547g00010	pmn001686	-0.833179
VIT_18s0122g00460	pmn001686	-0.868144
VIT_15s0048g02310	pmn001686	0.893738
VIT_11s0016g04670	pmn001686	0.909743
VIT_18s0001g02820	pmn001686	-0.827752
VIT_04s0008g00610	pmn001686	-0.871926
VIT_06s0009g00370	pmn001686	-0.847639
VIT_07s0031g00260	pmn001686	0.857417
VIT_09s0018g00680	pmn001686	-0.970073
VIT_11s0016g02980	pmn001686	-0.963718
VIT_09s0002g01030	pmn001686	0.830734
VIT_07s0031g02700	pmn001686	0.872591
VIT_04s0008g01530	pmn001686	0.814301
VIT_09s0002g05600	Rfmb091	-0.890454
VIT_02s0154g00480	Rfmb091	0.945426
VIT_00s2300g00010	Rfmb091	0.824201
VIT_00s2547g00010	Rfmb091	-0.974506
VIT_02s0025g01850	Rfmb091	-0.831612
VIT_13s0019g00480	Rfmb091	-0.838718
VIT_11s0118g00310	Rfmb091	-0.836041
VIT_00s2086g00010	Rfmb091	-0.834789
VIT_18s0001g13780	Rfmb091	-0.83921
VIT_18s0122g00460	Rfmb091	-0.905034
VIT_15s0048g02310	Rfmb091	0.922364
VIT_00s0771g00010	Rfmb091	0.861117
VIT_11s0016g04670	Rfmb091	0.857047
VIT_05s0020g03260	Rfmb091	-0.845795
VIT_08s0007g04230	Rfmb091	-0.886353
VIT_00s0189g00050	Rfmb091	0.944542
VIT_04s0008g00610	Rfmb091	-0.947407
VIT_06s0009g00370	Rfmb091	-0.99478
VIT_06s0009g01930	Rfmb091	-0.886498
VIT_18s0001g08200	Rfmb091	0.849639
VIT_11s0016g02980	Rfmb091	-0.849775
VIT_13s0019g05070	Rfmb091	-0.820888
VIT_07s0031g02700	Rfmb091	0.837247
VIT_04s0008g01530	Rfmb091	0.864416
VIT_06s0004g05400	pmb2804	-0.83396
VIT_09s0002g05600	pmb2804	-0.91236
VIT_02s0154g00480	pmb2804	0.842391
VIT_00s0531g00060	pmb2804	0.935802
VIT_09s0002g02110	pmb2804	0.913908
VIT_14s0060g02340	pmb2804	0.932486
VIT_10s0003g03290	pmb2804	0.889319
VIT_06s0004g06430	pmb2804	-0.831595
VIT_10s0116g00170	pmb2804	-0.850257
VIT_16s0050g01170	pmb2804	0.922098
Vitis_vinifera_newGene_3338	pmb2804	-0.866017
VIT_15s0048g02310	pmb2804	0.920621
VIT_10s0003g05800	pmb2804	0.930758
VIT_00s0771g00010	pmb2804	0.974785
VIT_18s0001g02820	pmb2804	-0.817616
VIT_00s0189g00050	pmb2804	0.888707
VIT_06s0009g00370	pmb2804	-0.847394
VIT_19s0014g00930	pmb2804	0.946743
VIT_18s0001g08200	pmb2804	0.923697
VIT_11s0016g02980	pmb2804	-0.845741
VIT_07s0197g00050	pmb2804	0.94644
VIT_07s0031g02700	pmb2804	0.816828
VIT_04s0008g01530	pmb2804	0.91918
VIT_10s0003g03290	mws0032	-0.947767
VIT_06s0004g06430	mws0032	0.855487
VIT_13s0019g02630	mws0032	0.921353
VIT_10s0116g00170	mws0032	0.958775
Vitis_vinifera_newGene_1744	mws0032	0.912272
VIT_18s0122g00460	mws0032	0.86544
VIT_04s0023g03470	mws0032	0.907028
VIT_18s0001g12430	mws0032	0.885589
VIT_07s0031g00260	mws0032	-0.950799
VIT_18s0001g08200	mws0032	-0.88133
VIT_09s0018g00680	mws0032	0.923637
VIT_11s0016g02980	mws0032	0.894504
VIT_07s0197g00050	mws0032	-0.852476
VIT_07s0031g02700	mws0032	-0.824888
VIT_17s0000g04420	mws0032	0.816075
VIT_18s0001g11950	mws0032	0.823937
VIT_09s0002g05600	Lmtn002233	0.917498
VIT_02s0154g00480	Lmtn002233	-0.874533
VIT_00s0531g00060	Lmtn002233	-0.866159
VIT_14s0060g02340	Lmtn002233	-0.85167
VIT_08s0040g03150	Lmtn002233	-0.966952
VIT_10s0003g03290	Lmtn002233	-0.822813
VIT_06s0004g06430	Lmtn002233	0.916769
VIT_16s0050g01170	Lmtn002233	-0.942807
VIT_00s2547g00010	Lmtn002233	0.855217
VIT_01s0010g02670	Lmtn002233	-0.877804
VIT_01s0010g03560	Lmtn002233	0.857681
VIT_02s0025g01850	Lmtn002233	0.859164
Vitis_vinifera_newGene_3338	Lmtn002233	0.964693
VIT_00s2086g00010	Lmtn002233	0.894381
VIT_05s0020g03260	Lmtn002233	0.879571
VIT_08s0058g00400	Lmtn002233	0.861328
VIT_04s0008g00610	Lmtn002233	0.815436
VIT_06s0009g01930	Lmtn002233	0.855844
VIT_19s0014g00930	Lmtn002233	-0.932746
VIT_11s0016g02980	Lmtn002233	0.82795
VIT_07s0197g00050	Lmtn002233	-0.829094
VIT_07s0031g02700	Lmtn002233	-0.979187
VIT_04s0008g01530	Lmtn002233	-0.974478
VIT_09s0002g05600	pmn001691	-0.918457
VIT_02s0154g00480	pmn001691	0.828439
VIT_00s0531g00060	pmn001691	0.964138
VIT_09s0002g02110	pmn001691	0.915181
VIT_14s0060g02340	pmn001691	0.954528
VIT_08s0040g03150	pmn001691	0.855329
VIT_10s0003g03290	pmn001691	0.957332
VIT_06s0004g06430	pmn001691	-0.897583
VIT_10s0116g00170	pmn001691	-0.921564
VIT_16s0050g01170	pmn001691	0.944791
VIT_00s2547g00010	pmn001691	-0.81579
Vitis_vinifera_newGene_3338	pmn001691	-0.90061
VIT_10s0003g00380	pmn001691	-0.831344
VIT_15s0048g02310	pmn001691	0.915791
VIT_10s0003g05800	pmn001691	0.94014
VIT_00s0771g00010	pmn001691	0.947896
VIT_00s0189g00050	pmn001691	0.846768
VIT_06s0009g00370	pmn001691	-0.830636
VIT_01s0011g00730	pmn001691	0.821837
VIT_13s0019g02240	pmn001691	0.821959
VIT_19s0014g00930	pmn001691	0.960501
VIT_07s0031g00260	pmn001691	0.885331
VIT_18s0001g08200	pmn001691	0.947782
VIT_11s0016g02980	pmn001691	-0.899737
VIT_07s0197g00050	pmn001691	0.982072
VIT_07s0031g02700	pmn001691	0.87949
VIT_04s0008g01530	pmn001691	0.933214
VIT_06s0004g05400	pmb3107	-0.834304
VIT_00s0531g00060	pmb3107	0.899376
VIT_08s0040g03150	pmb3107	0.95036
VIT_10s0003g03290	pmb3107	0.819846
VIT_06s0004g06430	pmb3107	-0.921338
VIT_07s0005g02720	pmb3107	-0.91091
VIT_18s0157g00170	pmb3107	-0.8643
VIT_16s0050g01170	pmb3107	0.869165
VIT_01s0010g02670	pmb3107	0.910409
VIT_01s0010g03560	pmb3107	-0.858788
Vitis_vinifera_newGene_3338	pmb3107	-0.963856
VIT_10s0003g00380	pmb3107	-0.946532
VIT_18s0001g02820	pmb3107	-0.856319
VIT_08s0058g00400	pmb3107	-0.835679
VIT_13s0019g02240	pmb3107	0.830846
VIT_19s0014g00930	pmb3107	0.891213
VIT_19s0015g00380	pmb3107	0.921758
VIT_11s0016g02980	pmb3107	-0.847252
VIT_11s0016g04940	pmb3107	0.875201
VIT_09s0002g01030	pmb3107	0.824196
VIT_07s0031g02700	pmb3107	0.852283
VIT_04s0008g01530	pmb3107	0.879902
VIT_06s0004g05400	Lmbp002309	-0.863873
VIT_02s0154g00480	Lmbp002309	0.892265
VIT_00s0531g00060	Lmbp002309	0.836058
VIT_06s0004g06430	Lmbp002309	-0.821304
VIT_07s0005g02720	Lmbp002309	-0.874709
VIT_01s0010g03560	Lmbp002309	-0.840363
VIT_02s0025g01850	Lmbp002309	-0.827963
Vitis_vinifera_newGene_3338	Lmbp002309	-0.834131
VIT_10s0003g00380	Lmbp002309	-0.812844
VIT_15s0048g02310	Lmbp002309	0.964457
VIT_00s0771g00010	Lmbp002309	0.960647
VIT_18s0001g02820	Lmbp002309	-0.945051
VIT_00s0189g00050	Lmbp002309	0.935844
VIT_06s0009g00370	Lmbp002309	-0.857039
VIT_19s0014g00930	Lmbp002309	0.849474
VIT_11s0016g02980	Lmbp002309	-0.86961
VIT_07s0197g00050	Lmbp002309	0.818235
VIT_04s0008g01530	Lmbp002309	0.880258
VIT_09s0002g05600	HJN012	-0.870862
VIT_02s0154g00480	HJN012	0.848421
VIT_00s0531g00060	HJN012	0.90652
VIT_09s0002g02110	HJN012	0.812751
VIT_14s0060g02340	HJN012	0.878488
VIT_08s0040g03150	HJN012	0.834643
VIT_10s0003g03290	HJN012	0.974075
VIT_06s0004g06430	HJN012	-0.920333
VIT_13s0019g02630	HJN012	-0.887468
VIT_18s0157g00170	HJN012	-0.84765
VIT_10s0116g00170	HJN012	-0.926627
VIT_16s0050g01170	HJN012	0.867385
VIT_00s2547g00010	HJN012	-0.830279
Vitis_vinifera_newGene_3338	HJN012	-0.863986
VIT_10s0003g00380	HJN012	-0.858448
VIT_15s0048g02310	HJN012	0.9556
VIT_10s0003g05800	HJN012	0.863053
VIT_00s0771g00010	HJN012	0.949708
VIT_11s0016g04670	HJN012	0.827208
VIT_18s0001g02820	HJN012	-0.84897
Vitis_vinifera_newGene_5852	HJN012	-0.834504
VIT_00s0189g00050	HJN012	0.882469
VIT_06s0009g00370	HJN012	-0.868672
VIT_19s0014g00930	HJN012	0.89119
VIT_07s0031g00260	HJN012	0.905153
VIT_18s0001g08200	HJN012	0.932387
VIT_09s0018g00680	HJN012	-0.90318
VIT_11s0016g02980	HJN012	-0.958782
VIT_07s0197g00050	HJN012	0.941698
VIT_07s0031g02700	HJN012	0.874872
VIT_04s0008g01530	HJN012	0.903754
VIT_06s0004g05400	pme3337	-0.923125
VIT_09s0002g05600	pme3337	-0.93015
VIT_02s0154g00480	pme3337	0.876913
VIT_00s0531g00060	pme3337	0.900543
VIT_09s0002g02110	pme3337	0.888885
VIT_14s0060g02340	pme3337	0.90378
VIT_08s0040g03150	pme3337	0.822032
VIT_07s0005g02720	pme3337	-0.835261
VIT_16s0050g01170	pme3337	0.934786
VIT_00s2547g00010	pme3337	-0.815025
VIT_01s0010g03560	pme3337	-0.858745
VIT_02s0025g01850	pme3337	-0.886274
Vitis_vinifera_newGene_3338	pme3337	-0.888147
VIT_15s0048g02310	pme3337	0.877642
VIT_10s0003g05800	pme3337	0.876891
VIT_00s0771g00010	pme3337	0.915532
VIT_08s0058g00400	pme3337	-0.846265
VIT_00s0189g00050	pme3337	0.860976
VIT_06s0009g00370	pme3337	-0.836646
VIT_19s0014g00930	pme3337	0.953171
VIT_18s0001g08200	pme3337	0.851925
VIT_07s0197g00050	pme3337	0.87997
VIT_07s0031g02700	pme3337	0.827486
VIT_05s0094g01130	pme3337	0.819079
VIT_04s0008g01530	pme3337	0.944878
VIT_08s0040g03150	mws1179	-0.865385
VIT_06s0004g06430	mws1179	0.865388
VIT_18s0157g00170	mws1179	0.819427
VIT_00s2300g00010	mws1179	-0.833946
VIT_00s2547g00010	mws1179	0.868611
VIT_01s0010g02670	mws1179	-0.832238
VIT_13s0019g00480	mws1179	0.87594
VIT_11s0118g00310	mws1179	0.934888
VIT_00s2086g00010	mws1179	0.947737
VIT_18s0001g13780	mws1179	0.885904
VIT_18s0122g00460	mws1179	0.922447
VIT_19s0093g00110	mws1179	0.829666
VIT_05s0020g03260	mws1179	0.863192
VIT_04s0008g00610	mws1179	0.903107
VIT_06s0009g01930	mws1179	0.876322
VIT_18s0001g10330	mws1179	-0.86244
VIT_18s0001g07320	mws1179	-0.885878
VIT_13s0019g05070	mws1179	0.960005
VIT_09s0002g01030	mws1179	-0.876348
VIT_07s0031g02700	mws1179	-0.945388
VIT_17s0000g04420	mws1179	0.854144
VIT_12s0057g00780	mws1179	0.875195
VIT_18s0001g11950	mws1179	0.827127
VIT_04s0008g01530	mws1179	-0.837194
VIT_14s0068g01360	mws1179	0.847493
VIT_09s0002g05600	HJN055	0.914523
VIT_02s0154g00480	HJN055	-0.947239
VIT_08s0040g03150	HJN055	-0.890757
VIT_06s0004g06430	HJN055	0.898902
VIT_18s0157g00170	HJN055	0.842106
VIT_00s2300g00010	HJN055	-0.888577
VIT_16s0050g01170	HJN055	-0.827682
VIT_00s2547g00010	HJN055	0.96101
VIT_02s0025g01850	HJN055	0.871034
Vitis_vinifera_newGene_3338	HJN055	0.873991
VIT_13s0019g00480	HJN055	0.859991
VIT_11s0118g00310	HJN055	0.890987
VIT_00s2086g00010	HJN055	0.932773
VIT_18s0001g13780	HJN055	0.867365
VIT_18s0122g00460	HJN055	0.920169
VIT_15s0048g02310	HJN055	-0.866721
VIT_05s0020g03260	HJN055	0.931972
VIT_08s0007g04230	HJN055	0.821177
VIT_00s0189g00050	HJN055	-0.81792
VIT_04s0008g00610	HJN055	0.961684
VIT_06s0009g00370	HJN055	0.906211
VIT_06s0009g01930	HJN055	0.938111
VIT_19s0014g00930	HJN055	-0.825033
VIT_11s0016g02980	HJN055	0.873263
VIT_13s0019g05070	HJN055	0.911733
VIT_07s0031g02700	HJN055	-0.964887
VIT_17s0000g04420	HJN055	0.821301
VIT_04s0008g01530	HJN055	-0.942763
VIT_09s0002g05600	pmb0881	-0.912523
VIT_00s0531g00060	pmb0881	0.942137
VIT_09s0002g02110	pmb0881	0.896461
VIT_14s0060g02340	pmb0881	0.947448
VIT_08s0040g03150	pmb0881	0.821369
VIT_10s0003g03290	pmb0881	0.967049
VIT_06s0004g06430	pmb0881	-0.88338
VIT_13s0019g02630	pmb0881	-0.838587
VIT_10s0116g00170	pmb0881	-0.950262
VIT_16s0050g01170	pmb0881	0.917532
VIT_00s2547g00010	pmb0881	-0.825228
Vitis_vinifera_newGene_3338	pmb0881	-0.863198
VIT_15s0048g02310	pmb0881	0.911835
VIT_10s0003g05800	pmb0881	0.926559
VIT_00s0771g00010	pmb0881	0.947724
VIT_00s0189g00050	pmb0881	0.849029
VIT_06s0009g00370	pmb0881	-0.839752
VIT_13s0019g02240	pmb0881	0.81294
VIT_19s0014g00930	pmb0881	0.931685
VIT_07s0031g00260	pmb0881	0.898196
VIT_18s0001g08200	pmb0881	0.969266
VIT_09s0018g00680	pmb0881	-0.823939
VIT_11s0016g02980	pmb0881	-0.900855
VIT_07s0197g00050	pmb0881	0.979969
VIT_07s0031g02700	pmb0881	0.865261
VIT_04s0008g01530	pmb0881	0.906907
VIT_09s0002g05600	Lmjp002906	-0.902459
VIT_02s0154g00480	Lmjp002906	0.987724
VIT_08s0040g03150	Lmjp002906	0.862934
VIT_10s0003g03290	Lmjp002906	0.824992
VIT_06s0004g06430	Lmjp002906	-0.899788
VIT_18s0157g00170	Lmjp002906	-0.862582
VIT_00s2300g00010	Lmjp002906	0.911921
VIT_16s0050g01170	Lmjp002906	0.81343
VIT_00s2547g00010	Lmjp002906	-0.950305
VIT_01s0010g03560	Lmjp002906	-0.837514
VIT_02s0025g01850	Lmjp002906	-0.899274
Vitis_vinifera_newGene_3338	Lmjp002906	-0.868483
VIT_00s2086g00010	Lmjp002906	-0.84479
VIT_18s0122g00460	Lmjp002906	-0.868341
VIT_15s0048g02310	Lmjp002906	0.950442
VIT_00s0771g00010	Lmjp002906	0.862424
VIT_11s0016g04670	Lmjp002906	0.821277
VIT_05s0020g03260	Lmjp002906	-0.880592
VIT_18s0001g02820	Lmjp002906	-0.887686
VIT_00s0189g00050	Lmjp002906	0.919659
VIT_04s0008g00610	Lmjp002906	-0.944536
VIT_06s0009g00370	Lmjp002906	-0.960002
VIT_06s0009g01930	Lmjp002906	-0.884958
VIT_19s0014g00930	Lmjp002906	0.831219
VIT_18s0001g08200	Lmjp002906	0.819409
VIT_09s0018g00680	Lmjp002906	-0.817287
VIT_11s0016g02980	Lmjp002906	-0.914812
VIT_13s0019g05070	Lmjp002906	-0.819739
VIT_07s0031g02700	Lmjp002906	0.924484
VIT_04s0008g01530	Lmjp002906	0.948111
VIT_09s0002g05600	mws0289	-0.936863
VIT_00s0531g00060	mws0289	0.942364
VIT_09s0002g02110	mws0289	0.914565
VIT_14s0060g02340	mws0289	0.967802
VIT_08s0040g03150	mws0289	0.820363
VIT_10s0003g03290	mws0289	0.953956
VIT_06s0004g06430	mws0289	-0.867891
VIT_10s0116g00170	mws0289	-0.955805
VIT_16s0050g01170	mws0289	0.934891
VIT_00s2547g00010	mws0289	-0.84002
Vitis_vinifera_newGene_3338	mws0289	-0.862191
VIT_15s0048g02310	mws0289	0.886616
VIT_10s0003g05800	mws0289	0.932039
VIT_00s0771g00010	mws0289	0.931041
VIT_00s0189g00050	mws0289	0.83034
VIT_06s0009g00370	mws0289	-0.834465
VIT_01s0011g00730	mws0289	0.83465
VIT_13s0019g02240	mws0289	0.815201
VIT_19s0014g00930	mws0289	0.941933
VIT_07s0031g00260	mws0289	0.889551
VIT_18s0001g08200	mws0289	0.978837
VIT_11s0016g02980	mws0289	-0.872039
VIT_07s0197g00050	mws0289	0.981802
VIT_07s0031g02700	mws0289	0.872178
VIT_04s0008g01530	mws0289	0.911578
VIT_09s0002g05600	pmb0863	-0.865826
VIT_00s0531g00060	pmb0863	0.8522
VIT_09s0002g02110	pmb0863	0.838038
[truncated: 2,070 more rows]
