# Supplementary material for: Integrated Transcriptome and Metabolome Dissecting Interaction between Vitis vinifera L. and Grapevine Fabavirus
Source: Int J Mol Sci. 2023 Feb 7;24(4):3247. doi: 10.3390/ijms24043247 (PMC9961852; doi:10.3390/ijms24043247)
Supplement: Supplementary file 1 [file ijms-24-03247-s001.zip › Table S2.xlsx]

## Sheet: Leaf
Table S2: Statistical of GFabV-infected RNA-sequencing data in leaves
Samples	Clean reads	Clean bases	GC Content	%（≥Q30）
GFabV-free E-L15-1	21566301	6432370048	0.4719	0.9507
GFabV-free E-L15-2	19851225	5882705948	0.4686	0.9455
GFabV-free E-L15-3	20085824	5953873810	0.4687	0.9455
GFabV-free E-L31-1	20255493	6038558274	0.47	0.9427
GFabV-free E-L31-2	20740920	6181473980	0.4684	0.9458
GFabV-free E-L31-3	20716173	6165027202	0.465	0.9425
GFabV-infected E-L15-1	20040491	5968394904	0.4705	0.9396
GFabV-infected E-L15-2	21116368	6294429050	0.4698	0.9386
GFabV-infected E-L15-3	20740295	6183787862	0.4667	0.9411
GFabV-infected E-L31-1	20931711	6240292148	0.4685	0.9422
GFabV-infected E-L31-2	20478040	6099745148	0.469	0.939
GFabV-infected E-L31-3	20154098	5979920558	0.4728	0.9449
