# Supplementary material for: Integrated Transcriptome and Metabolome Dissecting Interaction between Vitis vinifera L. and Grapevine Fabavirus
Source: Int J Mol Sci. 2023 Feb 7;24(4):3247. doi: 10.3390/ijms24043247 (PMC9961852; doi:10.3390/ijms24043247)
Supplement: Supplementary file 1 [file ijms-24-03247-s001.zip › Table S20.xlsx]

## Sheet: BEERY
Table S20: A coexpression network between DEGs and DEMs at EL38. The data were screened by the threshold: |correlation coefficient| > 0.8
geneName	metaName	CC
VIT_18s0122g00390	mws0192	-0.842543
VIT_12s0028g02010	mws0192	-0.853766
VIT_12s0057g00110	mws0192	-0.848679
VIT_09s0096g00200	mws0192	0.812945
VIT_05s0077g00900	mws0192	-0.930802
VIT_05s0049g00070	mws0192	-0.979021
VIT_12s0057g00420	mws0192	-0.816454
VIT_12s0059g02430	mws0192	0.868768
VIT_03s0038g03130	mws0192	0.878547
VIT_07s0031g01270	mws0192	-0.818597
VIT_01s0010g01260	mws0192	0.983363
VIT_18s0122g00390	mws0470	-0.864712
VIT_12s0028g02010	mws0470	-0.877219
VIT_12s0057g00110	mws0470	-0.863014
VIT_09s0096g00200	mws0470	0.814282
VIT_05s0077g00900	mws0470	-0.951896
VIT_05s0049g00070	mws0470	-0.986303
VIT_12s0057g00420	mws0470	-0.81434
VIT_12s0059g02430	mws0470	0.83733
VIT_03s0038g03130	mws0470	0.873139
VIT_07s0031g01270	mws0470	-0.847559
VIT_01s0010g01260	mws0470	0.972163
VIT_18s0122g00390	pme3096	-0.854291
VIT_12s0028g02010	pme3096	-0.867079
VIT_12s0057g00110	pme3096	-0.83886
VIT_09s0096g00200	pme3096	0.834767
VIT_05s0077g00900	pme3096	-0.933269
VIT_05s0049g00070	pme3096	-0.980248
VIT_12s0059g02430	pme3096	0.871785
VIT_03s0038g03130	pme3096	0.85498
VIT_07s0031g01270	pme3096	-0.81241
VIT_01s0010g01260	pme3096	0.972357
VIT_02s0025g02560	pme0195	-0.817907
VIT_00s0125g00080	pme0195	-0.829522
VIT_00s0324g00070	pme0195	-0.932146
VIT_17s0000g06360	pme0195	-0.889227
Vitis_vinifera_newGene_1058	pme0195	-0.822357
VIT_08s0058g00410	pme0195	-0.959575
VIT_18s0001g11830	pme0195	-0.879163
VIT_03s0091g01240	pme0195	0.94724
VIT_18s0001g06170	pme0195	0.840424
VIT_14s0060g00810	pme0195	-0.902333
VIT_08s0007g04240	pme0195	-0.903551
VIT_04s0023g02780	pme0195	0.935585
VIT_01s0011g05800	pme0195	-0.838933
VIT_18s0122g00390	mws1587	0.973001
VIT_05s0062g00250	mws1587	0.951856
VIT_10s0116g00590	mws1587	0.940923
VIT_13s0067g00220	mws1587	0.844178
VIT_17s0000g04150	mws1587	0.873692
VIT_12s0028g02010	mws1587	0.845333
VIT_06s0004g02850	mws1587	0.917501
VIT_12s0057g00110	mws1587	0.825002
VIT_02s0241g00180	mws1587	0.880578
VIT_09s0096g00200	mws1587	-0.920377
VIT_07s0005g01470	mws1587	0.834772
VIT_03s0091g01240	mws1587	0.856299
VIT_05s0077g00900	mws1587	0.897627
VIT_05s0049g00070	mws1587	0.887599
VIT_04s0023g02780	mws1587	0.883248
VIT_08s0007g00330	mws1587	0.917468
VIT_07s0031g01270	mws1587	0.831458
VIT_18s0001g15130	mws1587	-0.811705
VIT_18s0122g00390	mws0258	0.959736
VIT_05s0062g00250	mws0258	0.922762
VIT_10s0116g00590	mws0258	0.938704
VIT_13s0067g00220	mws0258	0.812457
VIT_17s0000g04150	mws0258	0.838307
VIT_12s0028g02010	mws0258	0.834343
VIT_06s0004g02850	mws0258	0.889528
VIT_12s0057g00110	mws0258	0.821909
VIT_02s0241g00180	mws0258	0.875595
VIT_09s0096g00200	mws0258	-0.887344
VIT_03s0091g01240	mws0258	0.841052
VIT_05s0077g00900	mws0258	0.885215
VIT_05s0049g00070	mws0258	0.873887
VIT_14s0060g00810	mws0258	-0.839874
VIT_04s0023g02780	mws0258	0.906052
VIT_08s0007g00330	mws0258	0.885271
VIT_10s0003g03250	mws0258	0.854655
VIT_18s0001g15130	mws0258	-0.854702
VIT_03s0038g03860	mws0227	0.814242
VIT_02s0025g03680	mws0227	0.828016
VIT_11s0052g01260	mws0227	0.816438
VIT_00s0324g00070	mws0227	-0.817369
VIT_13s0106g00690	mws0227	0.815897
VIT_18s0001g11830	mws0227	-0.88234
VIT_18s0001g06170	mws0227	0.88978
VIT_04s0023g02780	mws0227	0.971231
VIT_18s0001g13200	mws0227	0.84296
VIT_10s0003g03250	mws0227	0.880956
VIT_08s0007g07330	mws0227	0.908023
VIT_02s0025g03320	mws0227	0.812714
VIT_04s0023g01720	Lmgn000160	0.887517
VIT_11s0118g00730	Lmgn000160	0.818904
VIT_06s0009g03050	Lmgn000160	0.901454
VIT_18s0001g11830	Lmgn000160	-0.867926
VIT_00s0125g00060	Lmgn000160	-0.842518
VIT_05s0049g00070	Lmgn000160	0.814933
VIT_04s0023g02780	Lmgn000160	0.847016
VIT_01s0010g01260	Lmgn000160	-0.813904
VIT_02s0025g03320	Lmgn000160	0.895337
VIT_18s0122g00390	mws0219	-0.861531
VIT_05s0062g00250	mws0219	-0.835194
VIT_12s0057g00110	mws0219	-0.855989
VIT_09s0096g00200	mws0219	0.879796
VIT_00s0125g00060	mws0219	0.862908
VIT_05s0077g00900	mws0219	-0.890754
VIT_05s0049g00070	mws0219	-0.948762
VIT_12s0057g00420	mws0219	-0.860103
VIT_02s0236g00150	mws0219	-0.813469
VIT_12s0059g02430	mws0219	0.84189
VIT_14s0060g01180	mws0219	-0.833615
VIT_08s0007g00330	mws0219	-0.864229
VIT_07s0031g01270	mws0219	-0.874533
VIT_01s0010g01260	mws0219	0.940676
VIT_18s0122g00390	Lmbn003524	-0.957577
VIT_05s0062g00250	Lmbn003524	-0.922995
VIT_10s0116g00590	Lmbn003524	-0.92714
VIT_17s0000g04150	Lmbn003524	-0.824371
VIT_12s0028g02010	Lmbn003524	-0.824857
VIT_06s0004g02850	Lmbn003524	-0.887717
VIT_12s0057g00110	Lmbn003524	-0.832714
VIT_02s0241g00180	Lmbn003524	-0.859972
VIT_09s0096g00200	Lmbn003524	0.891777
VIT_03s0091g01240	Lmbn003524	-0.849914
VIT_05s0077g00900	Lmbn003524	-0.883631
VIT_05s0049g00070	Lmbn003524	-0.882784
VIT_14s0060g00810	Lmbn003524	0.845709
VIT_04s0023g02780	Lmbn003524	-0.917265
VIT_08s0007g00330	Lmbn003524	-0.87933
VIT_10s0003g03250	Lmbn003524	-0.852302
VIT_18s0001g15130	Lmbn003524	0.858308
VIT_04s0023g01720	HJN037	-0.846964
VIT_11s0118g00730	HJN037	-0.893445
VIT_12s0057g00110	HJN037	-0.885086
VIT_06s0009g03050	HJN037	-0.817164
VIT_05s0049g00070	HJN037	-0.9096
VIT_12s0057g00420	HJN037	-0.879076
VIT_12s0059g02430	HJN037	0.819595
VIT_03s0038g03130	HJN037	0.845848
VIT_01s0010g01260	HJN037	0.942037
VIT_18s0122g00390	pmb2799	0.953516
VIT_05s0062g00250	pmb2799	0.91894
VIT_10s0116g00590	pmb2799	0.86141
VIT_17s0000g04150	pmb2799	0.844858
VIT_12s0028g02010	pmb2799	0.891965
VIT_06s0004g02850	pmb2799	0.834671
VIT_12s0057g00110	pmb2799	0.859904
VIT_09s0096g00200	pmb2799	-0.949083
VIT_00s0125g00060	pmb2799	-0.81852
VIT_05s0077g00900	pmb2799	0.956479
VIT_05s0049g00070	pmb2799	0.981949
VIT_14s0060g01180	pmb2799	0.822227
VIT_08s0007g00330	pmb2799	0.908577
VIT_07s0031g01270	pmb2799	0.890152
VIT_01s0010g01260	pmb2799	-0.890664
VIT_02s0025g02560	pmb2804	0.81157
VIT_05s0062g00250	pmb2804	-0.813098
VIT_00s0854g00030	pmb2804	0.901102
VIT_00s0324g00070	pmb2804	0.823162
VIT_17s0000g06360	pmb2804	0.863643
Vitis_vinifera_newGene_1058	pmb2804	0.854586
VIT_06s0004g02850	pmb2804	-0.836812
VIT_08s0058g00410	pmb2804	0.885887
VIT_04s0008g05580	pmb2804	-0.86225
VIT_03s0091g01240	pmb2804	-0.942022
VIT_14s0060g00810	pmb2804	0.907445
VIT_02s0236g00150	pmb2804	-0.814588
VIT_08s0007g04240	pmb2804	0.857613
VIT_04s0023g02780	pmb2804	-0.86849
VIT_18s0122g00390	Lmbn005487	-0.880522
VIT_05s0062g00250	Lmbn005487	-0.86527
VIT_00s0854g00030	Lmbn005487	0.840202
VIT_06s0004g02850	Lmbn005487	-0.845945
VIT_12s0057g00110	Lmbn005487	-0.868807
VIT_09s0096g00200	Lmbn005487	0.830958
VIT_03s0091g01240	Lmbn005487	-0.8832
VIT_05s0049g00070	Lmbn005487	-0.845274
VIT_14s0060g00810	Lmbn005487	0.880803
VIT_02s0236g00150	Lmbn005487	-0.843059
VIT_04s0023g02780	Lmbn005487	-0.92184
VIT_18s0001g15130	Lmbn005487	0.833651
VIT_04s0023g01720	mws1080	-0.88364
VIT_06s0009g03050	mws1080	-0.923956
VIT_18s0001g11830	mws1080	0.850972
VIT_12s0059g02430	mws1080	0.872367
VIT_01s0010g01260	mws1080	0.833979
VIT_02s0025g03320	mws1080	-0.925221
VIT_05s0062g00250	Lmmn000774	0.818494
VIT_02s0025g03680	Lmmn000774	0.841885
VIT_00s0324g00070	Lmmn000774	-0.863141
VIT_09s0096g00200	Lmmn000774	-0.856016
VIT_08s0058g00410	Lmmn000774	-0.866262
VIT_06s0009g03050	Lmmn000774	0.833313
VIT_18s0001g11830	Lmmn000774	-0.957537
VIT_03s0091g01240	Lmmn000774	0.891268
VIT_00s0125g00060	Lmmn000774	-0.856927
VIT_18s0001g06170	Lmmn000774	0.848718
VIT_14s0060g00810	Lmmn000774	-0.812439
VIT_04s0023g02780	Lmmn000774	0.942372
VIT_02s0025g03320	Lmmn000774	0.837213
VIT_13s0073g00590	mws1002	0.830003
VIT_09s0096g00200	mws1002	0.87428
VIT_06s0009g03050	mws1002	-0.914476
VIT_18s0001g11830	mws1002	0.968222
VIT_00s0125g00060	mws1002	0.927691
VIT_05s0049g00070	mws1002	-0.830359
VIT_12s0059g02430	mws1002	0.935986
VIT_01s0010g01260	mws1002	0.864219
VIT_04s0023g01720	mad2085	0.951083
VIT_08s0040g00850	mad2085	-0.838123
VIT_18s0001g15130	mad2085	-0.816462
VIT_18s0001g03470	mad2085	-0.882176
VIT_02s0025g03320	mad2085	0.902314
VIT_05s0062g01280	mws0192	0.843569
VIT_16s0022g01640	mws0192	0.903031
VIT_01s0146g00390	mws0192	0.935335
VIT_00s0396g00010	mws0192	0.844329
VIT_13s0101g00210	mws0192	0.86805
VIT_00s0873g00010	mws0192	0.982108
VIT_03s0038g02110	mws0192	0.813872
VIT_18s0122g00370	mws0192	-0.862566
VIT_10s0092g00760	mws0192	0.969529
VIT_05s0062g01280	mws0470	0.849778
VIT_16s0022g01640	mws0470	0.907677
VIT_01s0146g00390	mws0470	0.939309
VIT_00s0396g00010	mws0470	0.844407
VIT_13s0101g00210	mws0470	0.844403
VIT_00s0873g00010	mws0470	0.987941
VIT_18s0122g00370	mws0470	-0.882403
VIT_10s0092g00760	mws0470	0.975682
VIT_05s0062g01280	pme3096	0.817578
VIT_12s0028g01430	pme3096	0.828841
VIT_16s0022g01640	pme3096	0.893249
VIT_01s0146g00390	pme3096	0.943684
VIT_00s0396g00010	pme3096	0.863677
VIT_10s0003g05480	pme3096	-0.815426
VIT_13s0101g00210	pme3096	0.872395
VIT_00s0873g00010	pme3096	0.985198
VIT_03s0038g02110	pme3096	0.829966
VIT_18s0122g00370	pme3096	-0.877788
VIT_10s0092g00760	pme3096	0.969697
VIT_18s0001g08710	pme0195	-0.92717
VIT_06s0004g06770	pme0195	0.819015
VIT_10s0071g00500	pme0195	-0.842984
VIT_03s0091g00420	pme0195	0.866377
VIT_00s0332g00010	pme0195	-0.957394
VIT_14s0108g01000	pme0195	-0.894857
VIT_09s0002g03140	pme0195	0.894263
VIT_17s0000g08240	pme0195	0.847936
VIT_02s0025g04340	pme0195	-0.836818
VIT_03s0017g02260	pme0195	0.984839
VIT_15s0048g02970	pme0195	0.818956
VIT_00s0246g00230	pme0195	-0.852336
VIT_08s0058g00430	pme0195	-0.929596
VIT_05s0077g01300	pme0195	-0.896949
VIT_08s0058g00400	pme0195	-0.859718
VIT_07s0129g01090	pme0195	0.814506
VIT_14s0060g00760	pme0195	-0.923299
VIT_01s0011g02320	pme0195	-0.855098
VIT_09s0002g06130	pme0195	0.902148
VIT_16s0098g01900	mws1587	0.872621
VIT_03s0038g03980	mws1587	0.957518
VIT_01s0146g00390	mws1587	-0.814282
VIT_01s0011g03400	mws1587	0.821348
VIT_00s0396g00010	mws1587	-0.919053
VIT_14s0083g00260	mws1587	0.8202
VIT_00s0780g00040	mws1587	-0.888719
VIT_03s0017g02260	mws1587	0.853124
VIT_00s0246g00230	mws1587	-0.911197
VIT_00s0873g00010	mws1587	-0.885338
VIT_07s0129g01090	mws1587	0.981837
VIT_18s0122g00370	mws1587	0.981343
VIT_06s0061g00680	mws1587	0.875247
VIT_09s0002g06130	mws1587	0.825607
VIT_16s0098g01900	mws0258	0.834309
VIT_03s0038g03980	mws0258	0.947646
VIT_00s0396g00010	mws0258	-0.886888
VIT_00s0780g00040	mws0258	-0.921014
VIT_03s0017g02260	mws0258	0.842245
VIT_00s0246g00230	mws0258	-0.877574
VIT_00s0873g00010	mws0258	-0.87797
VIT_07s0129g01090	mws0258	0.990295
VIT_18s0122g00370	mws0258	0.972507
VIT_06s0061g00680	mws0258	0.866
VIT_12s0028g01430	mws0227	-0.872138
VIT_18s0001g06150	mws0227	0.875675
VIT_03s0091g00420	mws0227	0.939125
VIT_09s0002g03140	mws0227	0.858467
VIT_00s0556g00010	mws0227	0.923044
VIT_11s0052g01190	mws0227	0.830662
VIT_10s0003g05480	mws0227	0.966172
VIT_03s0017g02260	mws0227	0.844791
VIT_15s0048g02970	mws0227	0.830442
VIT_07s0129g01090	mws0227	0.835481
VIT_09s0070g00480	mws0227	0.89018
VIT_03s0063g00140	Lmgn000160	0.854649
VIT_12s0028g01430	Lmgn000160	-0.890549
VIT_06s0004g06770	Lmgn000160	0.920381
VIT_03s0091g00420	Lmgn000160	0.826346
VIT_03s0038g03400	Lmgn000160	0.839046
VIT_03s0017g02260	Lmgn000160	0.820879
VIT_00s0873g00010	Lmgn000160	-0.836106
VIT_03s0038g02110	Lmgn000160	-0.912464
VIT_06s0061g00680	Lmgn000160	0.819105
VIT_09s0002g06130	Lmgn000160	0.923503
VIT_06s0004g06770	mws0219	-0.860495
VIT_00s0125g00070	mws0219	0.885931
VIT_01s0146g00390	mws0219	0.890093
VIT_00s0396g00010	mws0219	0.903025
VIT_00s0246g00230	mws0219	0.811859
VIT_13s0101g00210	mws0219	0.906525
VIT_00s0873g00010	mws0219	0.930065
VIT_03s0038g02110	mws0219	0.830739
VIT_04s0008g04920	mws0219	-0.868723
VIT_18s0122g00370	mws0219	-0.856864
VIT_10s0092g00760	mws0219	0.838328
VIT_09s0002g06130	mws0219	-0.817298
VIT_12s0028g01430	Lmbn003524	0.818473
VIT_16s0098g01900	Lmbn003524	-0.824778
VIT_03s0038g03980	Lmbn003524	-0.944341
VIT_00s0396g00010	Lmbn003524	0.893087
VIT_00s0780g00040	Lmbn003524	0.913719
VIT_03s0017g02260	Lmbn003524	-0.855471
VIT_00s0246g00230	Lmbn003524	0.881419
VIT_00s0873g00010	Lmbn003524	0.888262
VIT_07s0129g01090	Lmbn003524	-0.985207
VIT_18s0122g00370	Lmbn003524	-0.971378
VIT_06s0061g00680	Lmbn003524	-0.875629
VIT_09s0002g06130	Lmbn003524	-0.82704
VIT_05s0062g01280	HJN037	0.860178
VIT_12s0028g01430	HJN037	0.882151
VIT_06s0004g06770	HJN037	-0.845107
VIT_16s0022g01640	HJN037	0.934666
VIT_00s0873g00010	HJN037	0.926945
VIT_03s0038g02110	HJN037	0.854483
VIT_10s0092g00760	HJN037	0.907406
VIT_16s0098g01900	pmb2799	0.827712
VIT_06s0004g06770	pmb2799	0.845285
VIT_03s0038g03980	pmb2799	0.876231
VIT_01s0146g00390	pmb2799	-0.938939
VIT_03s0091g00420	pmb2799	0.823711
VIT_00s0396g00010	pmb2799	-0.962924
Vitis_vinifera_newGene_1829	pmb2799	0.811784
VIT_00s0246g00230	pmb2799	-0.891794
VIT_13s0101g00210	pmb2799	-0.862055
VIT_00s0873g00010	pmb2799	-0.975065
VIT_03s0038g02110	pmb2799	-0.820974
VIT_07s0129g01090	pmb2799	0.89026
VIT_04s0008g04920	pmb2799	0.825403
VIT_18s0122g00370	pmb2799	0.964548
VIT_10s0092g00760	pmb2799	-0.894328
VIT_06s0061g00680	pmb2799	0.826885
VIT_09s0002g06130	pmb2799	0.845243
VIT_18s0001g08710	pmb2804	0.903117
VIT_06s0004g06770	pmb2804	-0.923248
VIT_03s0038g03980	pmb2804	-0.814102
VIT_10s0071g00500	pmb2804	0.825984
VIT_00s0332g00010	pmb2804	0.883633
VIT_14s0108g01000	pmb2804	0.949447
VIT_09s0002g03140	pmb2804	-0.835933
VIT_03s0017g02260	pmb2804	-0.928664
VIT_15s0048g02970	pmb2804	-0.81459
VIT_00s0246g00230	pmb2804	0.817687
VIT_08s0058g00430	pmb2804	0.905904
VIT_14s0060g00760	pmb2804	0.893006
VIT_06s0004g02670	pmb2804	-0.913389
VIT_06s0061g00680	pmb2804	-0.898237
VIT_09s0002g06130	pmb2804	-0.947913
VIT_12s0028g01430	Lmbn005487	0.88194
VIT_06s0004g06770	Lmbn005487	-0.917018
VIT_03s0038g03980	Lmbn005487	-0.892959
VIT_14s0108g01000	Lmbn005487	0.894663
VIT_00s0396g00010	Lmbn005487	0.840855
VIT_00s0780g00040	Lmbn005487	0.819784
VIT_03s0017g02260	Lmbn005487	-0.889897
VIT_00s0246g00230	Lmbn005487	0.839862
VIT_00s0873g00010	Lmbn005487	0.860573
VIT_07s0129g01090	Lmbn005487	-0.881924
VIT_18s0122g00370	Lmbn005487	-0.893605
VIT_06s0004g02670	Lmbn005487	-0.886229
VIT_06s0061g00680	Lmbn005487	-0.92885
VIT_09s0002g06130	Lmbn005487	-0.926191
VIT_03s0063g00140	mws1080	-0.82197
VIT_12s0028g01430	mws1080	0.839038
VIT_03s0091g00420	mws1080	-0.826746
VIT_10s0003g05480	mws1080	-0.832197
VIT_03s0038g02110	mws1080	0.898632
VIT_18s0001g08710	Lmmn000774	-0.826901
VIT_06s0004g06770	Lmmn000774	0.85473
VIT_03s0091g00420	Lmmn000774	0.95073
VIT_00s0332g00010	Lmmn000774	-0.863092
VIT_14s0108g01000	Lmmn000774	-0.816505
VIT_00s0396g00010	Lmmn000774	-0.859533
VIT_09s0002g03140	Lmmn000774	0.824332
VIT_17s0000g08240	Lmmn000774	0.877449
VIT_10s0003g05480	Lmmn000774	0.845587
VIT_03s0017g02260	Lmmn000774	0.963615
VIT_00s0246g00230	Lmmn000774	-0.863175
VIT_08s0058g00430	Lmmn000774	-0.813913
VIT_03s0038g02110	Lmmn000774	-0.90517
VIT_07s0129g01090	Lmmn000774	0.816875
VIT_19s0090g00400	Lmmn000774	0.836026
VIT_09s0002g06130	Lmmn000774	0.927016
VIT_06s0004g06770	mws1002	-0.853473
VIT_00s0125g00070	mws1002	0.910608
VIT_01s0146g00390	mws1002	0.835432
VIT_03s0091g00420	mws1002	-0.949061
VIT_00s0396g00010	mws1002	0.891681
VIT_17s0000g08240	mws1002	-0.859539
VIT_10s0003g05480	mws1002	-0.811988
VIT_03s0017g02260	mws1002	-0.840785
VIT_00s0246g00230	mws1002	0.82798
VIT_13s0101g00210	mws1002	0.952879
VIT_00s0873g00010	mws1002	0.830392
VIT_03s0038g02110	mws1002	0.990668
VIT_19s0090g00400	mws1002	-0.895871
VIT_09s0002g06130	mws1002	-0.894867
VIT_03s0063g00140	mad2085	0.866459
VIT_12s0028g01430	mad2085	-0.966773
VIT_16s0022g01640	mad2085	-0.856283
VIT_10s0003g05480	mad2085	0.837048
VIT_17s0000g02500	mad2085	-0.926407
VIT_09s0070g00480	mad2085	0.815688
VIT_11s0016g03250	mws0192	0.963039
VIT_13s0101g00220	mws0192	0.876568
VIT_00s0188g00210	mws0192	-0.961195
VIT_14s0060g01420	mws0192	-0.904179
VIT_14s0108g00990	mws0192	0.969277
VIT_00s0873g00020	mws0192	0.973411
VIT_00s0332g00170	mws0192	0.928853
VIT_13s0019g02630	mws0192	0.878861
VIT_15s0048g02320	mws0192	0.850017
VIT_18s0041g02410	mws0192	0.916949
VIT_12s0034g01140	mws0192	0.854025
VIT_00s2326g00010	mws0192	0.952621
VIT_17s0000g06210	mws0192	-0.827114
VIT_17s0000g00070	mws0192	0.82286
VIT_07s0104g01420	mws0192	-0.812461
VIT_00s0233g00020	mws0192	-0.868018
VIT_00s0246g00220	mws0192	0.814439
VIT_11s0016g03250	mws0470	0.950623
VIT_13s0101g00220	mws0470	0.854751
VIT_00s0188g00210	mws0470	-0.946994
VIT_14s0060g01420	mws0470	-0.906725
VIT_14s0108g00990	mws0470	0.982119
VIT_00s0873g00020	mws0470	0.981233
VIT_00s0332g00170	mws0470	0.942425
VIT_13s0019g02630	mws0470	0.855156
VIT_15s0048g02320	mws0470	0.856374
VIT_18s0041g02410	mws0470	0.908453
VIT_12s0034g01140	mws0470	0.848839
VIT_00s2326g00010	mws0470	0.951124
VIT_17s0000g06210	mws0470	-0.814062
VIT_17s0000g00070	mws0470	0.8306
VIT_07s0104g01420	mws0470	-0.836915
VIT_00s0233g00020	mws0470	-0.840842
VIT_11s0016g03250	pme3096	0.947907
VIT_13s0101g00220	pme3096	0.85783
VIT_00s0188g00210	pme3096	-0.952748
VIT_17s0000g06480	pme3096	0.828369
VIT_14s0060g01420	pme3096	-0.88442
VIT_14s0108g00990	pme3096	0.958429
VIT_00s0873g00020	pme3096	0.978615
VIT_00s0332g00170	pme3096	0.943492
VIT_13s0019g02630	pme3096	0.866359
VIT_15s0048g02320	pme3096	0.831631
VIT_18s0041g02410	pme3096	0.914133
VIT_08s0007g08020	pme3096	-0.815837
VIT_12s0034g01140	pme3096	0.872185
VIT_00s2326g00010	pme3096	0.96806
VIT_17s0000g06210	pme3096	-0.856993
VIT_17s0000g00070	pme3096	0.831564
VIT_00s0233g00020	pme3096	-0.868356
VIT_00s0246g00220	pme3096	0.84031
VIT_09s0002g00320	pme0195	0.8226
VIT_11s0118g00650	pme0195	-0.941571
VIT_00s0505g00040	pme0195	-0.843013
VIT_14s0060g00790	pme0195	-0.931
VIT_06s0004g00070	pme0195	-0.812403
VIT_17s0000g03750	pme0195	0.919266
VIT_17s0000g06480	pme0195	-0.9158
VIT_09s0002g04560	pme0195	-0.889076
VIT_16s0148g00290	pme0195	-0.839626
VIT_14s0006g01610	pme0195	-0.953754
VIT_16s0148g00360	pme0195	-0.819364
VIT_02s0154g00080	pme0195	0.888985
VIT_18s0001g11950	pme0195	-0.831459
VIT_08s0056g01500	pme0195	-0.839454
VIT_06s0009g00310	pme0195	0.879429
VIT_07s0031g03220	pme0195	0.978544
VIT_10s0071g00330	pme0195	-0.851777
VIT_16s0098g01160	pme0195	-0.928244
VIT_10s0071g00590	pme0195	-0.852334
VIT_12s0028g00670	pme0195	-0.835363
VIT_16s0050g00670	pme0195	0.853196
VIT_17s0000g06210	pme0195	0.905941
VIT_05s0020g04280	pme0195	-0.859683
VIT_15s0046g01570	pme0195	-0.956265
VIT_02s0025g03540	pme0195	0.861822
VIT_00s0246g00220	pme0195	-0.812459
VIT_17s0000g03750	mws1587	0.824587
VIT_17s0000g06480	mws1587	-0.945743
VIT_09s0002g04560	mws1587	-0.846677
VIT_00s0873g00020	mws1587	-0.874414
VIT_07s0031g03220	mws1587	0.900283
VIT_00s0332g00170	mws1587	-0.950661
VIT_17s0000g02420	mws1587	0.862907
VIT_08s0007g08020	mws1587	0.812673
VIT_00s2326g00010	mws1587	-0.857298
VIT_17s0000g06210	mws1587	0.888431
VIT_07s0104g01420	mws1587	0.87212
VIT_00s0246g00220	mws1587	-0.828024
VIT_11s0052g01460	mws0258	-0.826376
VIT_17s0000g03750	mws0258	0.84716
VIT_17s0000g06480	mws0258	-0.931006
VIT_09s0002g04560	mws0258	-0.878837
VIT_00s0873g00020	mws0258	-0.876352
VIT_07s0031g03220	mws0258	0.898383
VIT_00s0332g00170	mws0258	-0.942236
VIT_17s0000g02420	mws0258	0.837335
VIT_08s0007g08020	mws0258	0.813983
VIT_00s2326g00010	mws0258	-0.843677
VIT_17s0000g06210	mws0258	0.899078
VIT_07s0104g01420	mws0258	0.845948
VIT_09s0002g00320	mws0227	0.975519
VIT_17s0000g03750	mws0227	0.928593
VIT_17s0000g06480	mws0227	-0.828721
VIT_05s0062g00610	mws0227	0.812515
VIT_09s0002g04560	mws0227	-0.966652
VIT_14s0006g01610	mws0227	-0.828781
VIT_02s0154g00080	mws0227	0.878863
VIT_11s0016g02920	mws0227	0.876257
VIT_07s0031g03220	mws0227	0.906905
VIT_08s0007g08020	mws0227	0.886973
VIT_17s0000g06210	mws0227	0.91792
VIT_05s0020g04280	mws0227	-0.816298
VIT_15s0046g01570	mws0227	-0.836816
VIT_02s0025g03540	mws0227	0.97278
VIT_15s0046g03620	Lmgn000160	0.927242
VIT_06s0004g00070	Lmgn000160	-0.817973
VIT_17s0000g03750	Lmgn000160	0.943352
VIT_00s0188g00210	Lmgn000160	0.909616
VIT_17s0000g06480	Lmgn000160	-0.88795
VIT_09s0002g04560	Lmgn000160	-0.851788
VIT_14s0060g01420	Lmgn000160	0.833002
VIT_00s0873g00020	Lmgn000160	-0.81972
VIT_06s0009g02910	Lmgn000160	0.894679
VIT_16s0050g00670	Lmgn000160	0.885889
VIT_18s0041g02410	Lmgn000160	-0.823563
VIT_17s0000g06210	Lmgn000160	0.96113
VIT_11s0016g03250	mws0219	0.879507
VIT_13s0101g00220	mws0219	0.899471
VIT_00s0188g00210	mws0219	-0.940558
VIT_17s0000g06480	mws0219	0.841
VIT_14s0060g01420	mws0219	-0.911294
VIT_00s0125g00020	mws0219	0.819361
VIT_01s0127g00390	mws0219	-0.874099
VIT_14s0108g00990	mws0219	0.933456
VIT_00s0873g00020	mws0219	0.884304
VIT_00s0332g00170	mws0219	0.884048
VIT_13s0019g02630	mws0219	0.90439
VIT_18s0001g14270	mws0219	-0.81794
VIT_00s2326g00010	mws0219	0.88689
VIT_07s0104g01420	mws0219	-0.893691
VIT_00s0246g00220	mws0219	0.849749
VIT_11s0052g01460	Lmbn003524	0.824429
VIT_17s0000g03750	Lmbn003524	-0.86879
VIT_17s0000g06480	Lmbn003524	0.943157
VIT_09s0002g04560	Lmbn003524	0.89186
VIT_00s0873g00020	Lmbn003524	0.885502
VIT_07s0031g03220	Lmbn003524	-0.907069
VIT_00s0332g00170	Lmbn003524	0.943962
VIT_17s0000g02420	Lmbn003524	-0.82288
VIT_08s0007g08020	Lmbn003524	-0.814613
VIT_00s2326g00010	Lmbn003524	0.851922
VIT_17s0000g06210	Lmbn003524	-0.918688
VIT_07s0104g01420	Lmbn003524	-0.845879
VIT_15s0046g03620	HJN037	-0.836792
VIT_11s0016g03250	HJN037	0.933949
VIT_13s0101g00220	HJN037	0.811426
VIT_17s0000g03750	HJN037	-0.82912
VIT_00s0188g00210	HJN037	-0.988451
VIT_14s0060g01420	HJN037	-0.943944
VIT_00s0323g00060	HJN037	0.831615
VIT_01s0127g00390	HJN037	-0.834238
VIT_14s0108g00990	HJN037	0.855972
VIT_00s0873g00020	HJN037	0.918836
VIT_06s0009g02910	HJN037	-0.822643
VIT_00s0332g00170	HJN037	0.829327
VIT_13s0019g02630	HJN037	0.814002
VIT_18s0041g02410	HJN037	0.942705
VIT_00s2326g00010	HJN037	0.838136
VIT_17s0000g06210	HJN037	-0.887085
VIT_17s0000g00070	HJN037	0.812861
VIT_00s0233g00020	HJN037	-0.864059
VIT_11s0016g03250	pmb2799	-0.823202
VIT_00s0188g00210	pmb2799	0.894317
VIT_17s0000g06480	pmb2799	-0.935181
VIT_14s0060g01420	pmb2799	0.850584
VIT_14s0108g00990	pmb2799	-0.92848
VIT_00s0873g00020	pmb2799	-0.952668
VIT_07s0031g03220	pmb2799	0.825808
VIT_00s0332g00170	pmb2799	-0.984833
VIT_08s0007g08020	pmb2799	0.837548
VIT_00s2326g00010	pmb2799	-0.961851
VIT_17s0000g06210	pmb2799	0.888677
VIT_07s0104g01420	pmb2799	0.893812
VIT_00s0246g00220	pmb2799	-0.907633
VIT_15s0046g03620	pmb2804	-0.866755
VIT_11s0118g00650	pmb2804	0.893438
VIT_00s0505g00040	pmb2804	0.827554
VIT_14s0060g00790	pmb2804	0.908465
VIT_06s0004g00070	pmb2804	0.911067
VIT_17s0000g03750	pmb2804	-0.924031
VIT_17s0000g06480	pmb2804	0.917194
VIT_09s0002g04560	pmb2804	0.83896
VIT_18s0166g00260	pmb2804	-0.813141
VIT_14s0006g01610	pmb2804	0.814336
VIT_08s0056g01500	pmb2804	0.818115
VIT_16s0100g00700	pmb2804	-0.90896
VIT_07s0031g03220	pmb2804	-0.893001
VIT_10s0071g00590	pmb2804	0.822013
VIT_16s0050g00670	pmb2804	-0.962562
VIT_17s0000g06210	pmb2804	-0.917018
VIT_05s0020g04280	pmb2804	0.838496
VIT_15s0046g01570	pmb2804	0.879971
VIT_15s0046g03620	Lmbn005487	-0.822647
VIT_11s0118g00650	Lmbn005487	0.821339
VIT_14s0060g00790	Lmbn005487	0.812526
VIT_17s0000g03750	Lmbn005487	-0.955788
VIT_00s0188g00210	Lmbn005487	-0.821781
VIT_17s0000g06480	Lmbn005487	0.956405
VIT_09s0002g04560	Lmbn005487	0.909965
VIT_00s0873g00020	Lmbn005487	0.850064
VIT_16s0100g00700	Lmbn005487	-0.86741
VIT_07s0031g03220	Lmbn005487	-0.897785
VIT_00s0332g00170	Lmbn005487	0.858993
VIT_16s0050g00670	Lmbn005487	-0.888672
VIT_17s0000g06210	Lmbn005487	-0.978558
VIT_05s0020g04280	Lmbn005487	0.821194
VIT_15s0046g01570	Lmbn005487	0.818622
VIT_11s0016g03250	mws1080	0.847712
VIT_17s0000g03750	mws1080	-0.813292
VIT_00s0188g00210	mws1080	-0.863447
VIT_06s0009g02910	mws1080	-0.9182
VIT_18s0041g02410	mws1080	0.864734
VIT_17s0000g06210	mws1080	-0.823291
VIT_00s0233g00020	mws1080	-0.932976
VIT_09s0002g00320	Lmmn000774	0.865479
VIT_11s0118g00650	Lmmn000774	-0.835114
VIT_14s0060g00790	Lmmn000774	-0.81979
VIT_17s0000g03750	Lmmn000774	0.94167
VIT_17s0000g06480	Lmmn000774	-0.942537
VIT_09s0002g04560	Lmmn000774	-0.906406
VIT_14s0006g01610	Lmmn000774	-0.892893
VIT_02s0154g00080	Lmmn000774	0.879269
VIT_06s0009g02910	Lmmn000774	0.867498
VIT_06s0009g00310	Lmmn000774	0.856813
VIT_07s0031g03220	Lmmn000774	0.966104
VIT_16s0098g01160	Lmmn000774	-0.838169
VIT_16s0050g00670	Lmmn000774	0.816959
VIT_17s0000g06210	Lmmn000774	0.952555
VIT_15s0046g01570	Lmmn000774	-0.86641
VIT_02s0025g03540	Lmmn000774	0.896301
VIT_00s0246g00220	Lmmn000774	-0.900072
VIT_13s0101g00220	mws1002	0.841791
VIT_17s0000g03750	mws1002	-0.823882
VIT_00s0188g00210	mws1002	-0.88018
VIT_17s0000g06480	mws1002	0.890345
VIT_00s0125g00020	mws1002	0.855177
VIT_06s0009g02910	mws1002	-0.960524
VIT_07s0031g03220	mws1002	-0.832945
VIT_13s0019g02630	mws1002	0.881671
VIT_00s2326g00010	mws1002	0.888764
VIT_17s0000g06210	mws1002	-0.883421
VIT_00s0246g00220	mws1002	0.95332
VIT_17s0000g03750	mad2085	0.903833
VIT_00s0188g00210	mad2085	0.828825
VIT_09s0002g04560	mad2085	-0.862984
VIT_00s0323g00060	mad2085	-0.892896
VIT_18s0041g02410	mad2085	-0.914333
VIT_17s0000g06210	mad2085	0.885212
VIT_17s0000g00070	mad2085	-0.853049
VIT_00s0233g00020	mad2085	0.848327
VIT_09s0002g03340	mws0192	0.961726
VIT_12s0028g02450	mws0192	0.878936
VIT_00s0733g00010	mws0192	0.822532
VIT_09s0002g03340	mws0470	0.944122
VIT_12s0028g02450	mws0470	0.873102
VIT_09s0002g03340	pme3096	0.970806
VIT_12s0028g02450	pme3096	0.900643
VIT_00s0733g00010	pme3096	0.849782
VIT_10s0071g00390	pme0195	-0.849444
Vitis_vinifera_newGene_558	pme0195	-0.971777
VIT_12s0057g01110	pme0195	-0.904864
VIT_12s0028g02450	pme0195	-0.836984
VIT_10s0071g00430	pme0195	-0.83505
VIT_00s0733g00010	pme0195	-0.8591
VIT_14s0068g00470	pme0195	0.901778
VIT_17s0000g01190	pme0195	0.868666
VIT_18s0001g10690	pme0195	0.821569
Vitis_vinifera_newGene_558	mws1587	-0.822288
VIT_14s0030g01300	mws1587	0.890087
VIT_12s0028g02450	mws1587	-0.923558
VIT_18s0122g00330	mws1587	0.900242
VIT_00s0733g00010	mws1587	-0.875216
VIT_17s0000g01410	mws1587	0.893539
VIT_17s0000g01190	mws1587	0.91476
VIT_08s0105g00370	mws1587	0.843779
VIT_18s0001g10690	mws1587	0.81512
Vitis_vinifera_newGene_558	mws0258	-0.825148
VIT_14s0030g01300	mws0258	0.854153
VIT_12s0028g02450	mws0258	-0.900293
VIT_18s0122g00330	mws0258	0.870708
VIT_00s0733g00010	mws0258	-0.848375
VIT_17s0000g01410	mws0258	0.885974
VIT_17s0000g01190	mws0258	0.88347
VIT_08s0105g00370	mws0258	0.8279
Vitis_vinifera_newGene_558	mws0227	-0.856706
VIT_09s0002g03340	mws0227	-0.828607
VIT_12s0028g02450	mws0227	-0.817487
VIT_00s0733g00010	mws0227	-0.829049
Vitis_vinifera_newGene_2168	mws0227	-0.887254
Vitis_vinifera_newGene_558	Lmgn000160	-0.927375
VIT_09s0002g03340	Lmgn000160	-0.92343
VIT_12s0028g02450	Lmgn000160	-0.852463
VIT_00s0733g00010	Lmgn000160	-0.828613
VIT_14s0068g00470	Lmgn000160	0.892094
VIT_17s0000g01410	Lmgn000160	0.858001
VIT_18s0001g10690	Lmgn000160	0.864755
VIT_09s0002g03340	mws0219	0.874127
VIT_12s0028g02450	mws0219	0.905123
VIT_00s0733g00010	mws0219	0.858792
VIT_17s0000g01410	mws0219	-0.841795
VIT_17s0000g01190	mws0219	-0.844614
Vitis_vinifera_newGene_558	Lmbn003524	0.847039
VIT_14s0030g01300	Lmbn003524	-0.843966
VIT_12s0028g02450	Lmbn003524	0.911529
VIT_18s0122g00330	Lmbn003524	-0.857037
VIT_00s0733g00010	Lmbn003524	0.861321
VIT_17s0000g01410	Lmbn003524	-0.897274
VIT_17s0000g01190	Lmbn003524	-0.891565
VIT_08s0105g00370	Lmbn003524	-0.816642
VIT_18s0001g10690	Lmbn003524	-0.823054
VIT_09s0002g03340	HJN037	0.969266
VIT_12s0028g02450	HJN037	0.824356
VIT_17s0000g01410	HJN037	-0.846674
VIT_09s0002g03340	pmb2799	-0.906621
VIT_14s0030g01300	pmb2799	0.853402
VIT_12s0028g02450	pmb2799	-0.974083
VIT_18s0122g00330	pmb2799	0.814162
VIT_00s0733g00010	pmb2799	-0.929569
VIT_17s0000g01410	pmb2799	0.879163
VIT_17s0000g01190	pmb2799	0.909978
VIT_10s0071g00390	pmb2804	0.828676
Vitis_vinifera_newGene_558	pmb2804	0.984129
VIT_10s0071g00430	pmb2804	0.82286
VIT_14s0068g00470	pmb2804	-0.905656
VIT_17s0000g01410	pmb2804	-0.879376
VIT_17s0000g01190	pmb2804	-0.858115
VIT_18s0001g10690	pmb2804	-0.959173
Vitis_vinifera_newGene_558	Lmbn005487	0.951
VIT_09s0002g03340	Lmbn005487	0.846116
VIT_12s0028g02450	Lmbn005487	0.890107
VIT_00s0733g00010	Lmbn005487	0.846597
VIT_14s0068g00470	Lmbn005487	-0.846839
VIT_17s0000g01410	Lmbn005487	-0.944306
VIT_17s0000g01190	Lmbn005487	-0.879635
VIT_18s0001g10690	Lmbn005487	-0.932575
VIT_09s0002g03340	mws1080	0.924006
Vitis_vinifera_newGene_2168	mws1080	0.81685
Vitis_vinifera_newGene_558	Lmmn000774	-0.96439
VIT_09s0002g03340	Lmmn000774	-0.837176
VIT_12s0057g01110	Lmmn000774	-0.81182
VIT_12s0028g02450	Lmmn000774	-0.911473
VIT_00s0733g00010	Lmmn000774	-0.930274
VIT_14s0068g00470	Lmmn000774	0.930952
VIT_17s0000g01190	Lmmn000774	0.888502
Vitis_vinifera_newGene_558	mws1002	0.843224
VIT_09s0002g03340	mws1002	0.923041
VIT_12s0028g02450	mws1002	0.93474
VIT_00s0733g00010	mws1002	0.95271
VIT_14s0068g00470	mws1002	-0.910289
VIT_17s0000g01190	mws1002	-0.861079
VIT_09s0002g03340	mad2085	-0.894222
Vitis_vinifera_newGene_2168	mad2085	-0.944189
