# Supplementary material for: Integrated Transcriptome and Metabolome Dissecting Interaction between Vitis vinifera L. and Grapevine Fabavirus
Source: Int J Mol Sci. 2023 Feb 7;24(4):3247. doi: 10.3390/ijms24043247 (PMC9961852; doi:10.3390/ijms24043247)
Supplement: Supplementary file 1 [file ijms-24-03247-s001.zip › Table S21.xlsx]

## Sheet: Sheet1
Table S21: Primers used in the experiment
Primer name	Nucleotide sequence（5´-3´）	Product size/bp
VIT_00s0505g00040	F:TGAGCTTGGAAGCAACCTGCTATCTAT;	129
	R:TCGTACCCGGATAGAGATGATGGTCTTC
VIT_15s0046g01570	F: GAACCAGCACTGGGATGAGCTAGCCAA;	127
	R: GCCTGTGGCAATCGCTGTGCCCATCCAT
VIT_05s0062g01280	F: AGAAACTATGTAAAGCTTCCTGTGTGGA;	129
	R: CTCAGGAGACACTCCAGGCACTTTCCA
VIT_13s0019g02840	F: GTTCCCGGAGAAACGGCGTCGTTCGCGA;	128
	R: CCTTCCTCAACCTCTACCTTCACTTCCT
VIT_13s0019g02630	F: GTTATTTTGGCCGATTGATCTTCCAAT;	132
	R: GGTTGAAAGCCATAGTGCTGATACCTA
VIT_05s0102g00710	F: TCGTCACGCTCCGCGCCGACGGAGAGCG;	128
	R: TCCGTAGTGGAACACCTTTGCGGATCG
VIT_11s0016g01520	F: TGAATTCTCTGGGATTAATCTCTGCAA;	128
	R: CATGTTTTCTTCTAGGTGTCTCAGGTC
VIT_00s2086g00010	F: GTGATCACCAATGGCAAGTACAAGAGC;	129
(EL31)	R; CAATGCTGGTGCTGGGTAGATGACTGCA
Vv_GAPDH	F: CCACAGACTTCATCGGTGACA;	70
	R:TTCTCGTTGAGGGCTATTCCA
Vv_ɑ-Tubulin	F:CAGCCAGATCTTCACGAGCTT;	119
	R:GTTCTCGCGCATTGACCATA
