# Supplementary material for: Integrated Transcriptome and Metabolome Dissecting Interaction between Vitis vinifera L. and Grapevine Fabavirus
Source: Int J Mol Sci. 2023 Feb 7;24(4):3247. doi: 10.3390/ijms24043247 (PMC9961852; doi:10.3390/ijms24043247)
Supplement: Supplementary file 1 [file ijms-24-03247-s001.zip › Table S22.xlsx]

## Sheet: EL15
Table S22: Pathways in leaves were analyzed according to DEGs and DEMs at EL15
#ko00010
#genes information
#ID	E01_FPKM	E02_FPKM	E03_FPKM	E04_FPKM	E05_FPKM	E06_FPKM	E04_E05_E06_vs_E01_E02_E03_DESeq2_Pvalue	E04_E05_E06_vs_E01_E02_E03_DESeq2_log2FC	E04_E05_E06_vs_E01_E02_E03_DESeq2_(Pvalue_0.05_FC_1.5)_regulated
VIT_00s2576g00010	19.8177	47.3032	25.9504	22.8828	7.67946	8.08208	0.0402713	0.67616	up
VIT_01s0010g02460	12.7602	30.4464	24.1043	12.1814	6.35026	4.86557	0.00412995	0.925289	up
VIT_01s0026g00220	20.9687	56.9129	33.9568	21.2299	22.7985	14.2018	0.035562	0.651774	up
#metabolites information
#ID	GFabv-free_E-L15-1	GFabv-free_E-L15-2	GFabv-free_E-L15-3	GFabv-infected_E-L15-1	GFabv-infected_E-L15-2	GFabv-infected_E-L15-3	GFabv-infected_E-L15_vs_GFabv-free_E-L15_log2FC	GFabv-infected_E-L15_vs_GFabv-free_E-L15_VIP	GFabv-infected_E-L15_vs_GFabv-free_E-L15_(FC_1_Pvalue_0.05_VIP_1)_regulated
Zmgn000447	1328300	1587500	1257900	1189800	938880	877030	0.473621	1.74708	up
#ko00220
#genes information
#ID	E01_FPKM	E02_FPKM	E03_FPKM	E04_FPKM	E05_FPKM	E06_FPKM	E04_E05_E06_vs_E01_E02_E03_DESeq2_Pvalue	E04_E05_E06_vs_E01_E02_E03_DESeq2_log2FC	E04_E05_E06_vs_E01_E02_E03_DESeq2_(Pvalue_0.05_FC_1.5)_regulated
VIT_08s0058g01000	1.35422	1.99433	1.15721	0.802052	0.648385	0.831308	0.0174693	0.713384	up
#metabolites information
#ID	GFabv-free_E-L15-1	GFabv-free_E-L15-2	GFabv-free_E-L15-3	GFabv-infected_E-L15-1	GFabv-infected_E-L15-2	GFabv-infected_E-L15-3	GFabv-infected_E-L15_vs_GFabv-free_E-L15_log2FC	GFabv-infected_E-L15_vs_GFabv-free_E-L15_VIP	GFabv-infected_E-L15_vs_GFabv-free_E-L15_(FC_1_Pvalue_0.05_VIP_1)_regulated
mws0260	341020	479120	342060	547100	694810	534520	-0.612122	1.67912	down
#ko00260
#genes information
#ID	E01_FPKM	E02_FPKM	E03_FPKM	E04_FPKM	E05_FPKM	E06_FPKM	E04_E05_E06_vs_E01_E02_E03_DESeq2_Pvalue	E04_E05_E06_vs_E01_E02_E03_DESeq2_log2FC	E04_E05_E06_vs_E01_E02_E03_DESeq2_(Pvalue_0.05_FC_1.5)_regulated
VIT_14s0083g00460	0.796961	3.61101	1.63215	0.850993	0.490981	0.541279	0.0175003	0.78414	up
#metabolites information
#ID	GFabv-free_E-L15-1	GFabv-free_E-L15-2	GFabv-free_E-L15-3	GFabv-infected_E-L15-1	GFabv-infected_E-L15-2	GFabv-infected_E-L15-3	GFabv-infected_E-L15_vs_GFabv-free_E-L15_log2FC	GFabv-infected_E-L15_vs_GFabv-free_E-L15_VIP	GFabv-infected_E-L15_vs_GFabv-free_E-L15_(FC_1_Pvalue_0.05_VIP_1)_regulated
Zmgn000447	1328300	1587500	1257900	1189800	938880	877030	0.473621	1.74708	up
pme2602	74924	81962	75247	45386	31135	35701	1.0486	2.01734	up
#ko00270
#genes information
#ID	E01_FPKM	E02_FPKM	E03_FPKM	E04_FPKM	E05_FPKM	E06_FPKM	E04_E05_E06_vs_E01_E02_E03_DESeq2_Pvalue	E04_E05_E06_vs_E01_E02_E03_DESeq2_log2FC	E04_E05_E06_vs_E01_E02_E03_DESeq2_(Pvalue_0.05_FC_1.5)_regulated
VIT_00s2086g00010	526.685	2059.75	983.578	779.074	384.435	369.448	0.0406353	0.673652	up
VIT_08s0058g01000	1.35422	1.99433	1.15721	0.802052	0.648385	0.831308	0.0174693	0.713384	up
VIT_12s0059g01380	41.4485	117.907	144.694	57.947	33.0987	35.4403	0.0170074	0.770238	up
#metabolites information
#ID	GFabv-free_E-L15-1	GFabv-free_E-L15-2	GFabv-free_E-L15-3	GFabv-infected_E-L15-1	GFabv-infected_E-L15-2	GFabv-infected_E-L15-3	GFabv-infected_E-L15_vs_GFabv-free_E-L15_log2FC	GFabv-infected_E-L15_vs_GFabv-free_E-L15_VIP	GFabv-infected_E-L15_vs_GFabv-free_E-L15_(FC_1_Pvalue_0.05_VIP_1)_regulated
pme2602	74924	81962	75247	45386	31135	35701	1.0486	2.01734	up
#ko00280
#genes information
#ID	E01_FPKM	E02_FPKM	E03_FPKM	E04_FPKM	E05_FPKM	E06_FPKM	E04_E05_E06_vs_E01_E02_E03_DESeq2_Pvalue	E04_E05_E06_vs_E01_E02_E03_DESeq2_log2FC	E04_E05_E06_vs_E01_E02_E03_DESeq2_(Pvalue_0.05_FC_1.5)_regulated
VIT_01s0026g00220	20.9687	56.9129	33.9568	21.2299	22.7985	14.2018	0.035562	0.651774	up
#metabolites information
#ID	GFabv-free_E-L15-1	GFabv-free_E-L15-2	GFabv-free_E-L15-3	GFabv-infected_E-L15-1	GFabv-infected_E-L15-2	GFabv-infected_E-L15-3	GFabv-infected_E-L15_vs_GFabv-free_E-L15_log2FC	GFabv-infected_E-L15_vs_GFabv-free_E-L15_VIP	GFabv-infected_E-L15_vs_GFabv-free_E-L15_(FC_1_Pvalue_0.05_VIP_1)_regulated
mws0258	9832600	11203000	7313000	13233000	14743000	12719000	-0.521574	1.69556	down
#ko00330
#genes information
#ID	E01_FPKM	E02_FPKM	E03_FPKM	E04_FPKM	E05_FPKM	E06_FPKM	E04_E05_E06_vs_E01_E02_E03_DESeq2_Pvalue	E04_E05_E06_vs_E01_E02_E03_DESeq2_log2FC	E04_E05_E06_vs_E01_E02_E03_DESeq2_(Pvalue_0.05_FC_1.5)_regulated
VIT_01s0026g00220	20.9687	56.9129	33.9568	21.2299	22.7985	14.2018	0.035562	0.651774	up
VIT_08s0058g01000	1.35422	1.99433	1.15721	0.802052	0.648385	0.831308	0.0174693	0.713384	up
#metabolites information
#ID	GFabv-free_E-L15-1	GFabv-free_E-L15-2	GFabv-free_E-L15-3	GFabv-infected_E-L15-1	GFabv-infected_E-L15-2	GFabv-infected_E-L15-3	GFabv-infected_E-L15_vs_GFabv-free_E-L15_log2FC	GFabv-infected_E-L15_vs_GFabv-free_E-L15_VIP	GFabv-infected_E-L15_vs_GFabv-free_E-L15_(FC_1_Pvalue_0.05_VIP_1)_regulated
mws0260	341020	479120	342060	547100	694810	534520	-0.612122	1.67912	down
#ko00360
#genes information
#ID	E01_FPKM	E02_FPKM	E03_FPKM	E04_FPKM	E05_FPKM	E06_FPKM	E04_E05_E06_vs_E01_E02_E03_DESeq2_Pvalue	E04_E05_E06_vs_E01_E02_E03_DESeq2_log2FC	E04_E05_E06_vs_E01_E02_E03_DESeq2_(Pvalue_0.05_FC_1.5)_regulated
VIT_08s0058g01000	1.35422	1.99433	1.15721	0.802052	0.648385	0.831308	0.0174693	0.713384	up
VIT_11s0016g01520	2.20257	2.3951	2.63298	1.84152	1.36745	0.923512	0.0336779	0.607496	up
VIT_11s0065g00350	0.410411	2.45911	1.47056	0.611179	0.357827	0.340193	0.0304707	0.705048	up
#metabolites information
#ID	GFabv-free_E-L15-1	GFabv-free_E-L15-2	GFabv-free_E-L15-3	GFabv-infected_E-L15-1	GFabv-infected_E-L15-2	GFabv-infected_E-L15-3	GFabv-infected_E-L15_vs_GFabv-free_E-L15_log2FC	GFabv-infected_E-L15_vs_GFabv-free_E-L15_VIP	GFabv-infected_E-L15_vs_GFabv-free_E-L15_(FC_1_Pvalue_0.05_VIP_1)_regulated
mws0159	469150	609600	709340	368870	333690	234550	0.932129	1.78409	up
#ko00400
#genes information
#ID	E01_FPKM	E02_FPKM	E03_FPKM	E04_FPKM	E05_FPKM	E06_FPKM	E04_E05_E06_vs_E01_E02_E03_DESeq2_Pvalue	E04_E05_E06_vs_E01_E02_E03_DESeq2_log2FC	E04_E05_E06_vs_E01_E02_E03_DESeq2_(Pvalue_0.05_FC_1.5)_regulated
VIT_08s0058g01000	1.35422	1.99433	1.15721	0.802052	0.648385	0.831308	0.0174693	0.713384	up
VIT_14s0083g00460	0.796961	3.61101	1.63215	0.850993	0.490981	0.541279	0.0175003	0.78414	up
#metabolites information
#ID	GFabv-free_E-L15-1	GFabv-free_E-L15-2	GFabv-free_E-L15-3	GFabv-infected_E-L15-1	GFabv-infected_E-L15-2	GFabv-infected_E-L15-3	GFabv-infected_E-L15_vs_GFabv-free_E-L15_log2FC	GFabv-infected_E-L15_vs_GFabv-free_E-L15_VIP	GFabv-infected_E-L15_vs_GFabv-free_E-L15_(FC_1_Pvalue_0.05_VIP_1)_regulated
Lmbn002862	1697300	1491400	3874200	7647800	9843200	5528100	-1.7045	1.81862	down
mws0159	469150	609600	709340	368870	333690	234550	0.932129	1.78409	up
#ko00460
#genes information
#ID	E01_FPKM	E02_FPKM	E03_FPKM	E04_FPKM	E05_FPKM	E06_FPKM	E04_E05_E06_vs_E01_E02_E03_DESeq2_Pvalue	E04_E05_E06_vs_E01_E02_E03_DESeq2_log2FC	E04_E05_E06_vs_E01_E02_E03_DESeq2_(Pvalue_0.05_FC_1.5)_regulated
VIT_07s0005g00360	4.0943	3.70305	3.50012	7.25479	6.03971	6.03857	0.00136026	-0.671306	down
#metabolites information
#ID	GFabv-free_E-L15-1	GFabv-free_E-L15-2	GFabv-free_E-L15-3	GFabv-infected_E-L15-1	GFabv-infected_E-L15-2	GFabv-infected_E-L15-3	GFabv-infected_E-L15_vs_GFabv-free_E-L15_log2FC	GFabv-infected_E-L15_vs_GFabv-free_E-L15_VIP	GFabv-infected_E-L15_vs_GFabv-free_E-L15_(FC_1_Pvalue_0.05_VIP_1)_regulated
mws0258	9832600	11203000	7313000	13233000	14743000	12719000	-0.521574	1.69556	down
#ko00500
#genes information
#ID	E01_FPKM	E02_FPKM	E03_FPKM	E04_FPKM	E05_FPKM	E06_FPKM	E04_E05_E06_vs_E01_E02_E03_DESeq2_Pvalue	E04_E05_E06_vs_E01_E02_E03_DESeq2_log2FC	E04_E05_E06_vs_E01_E02_E03_DESeq2_(Pvalue_0.05_FC_1.5)_regulated
VIT_07s0005g00360	4.0943	3.70305	3.50012	7.25479	6.03971	6.03857	0.00136026	-0.671306	down
#metabolites information
#ID	GFabv-free_E-L15-1	GFabv-free_E-L15-2	GFabv-free_E-L15-3	GFabv-infected_E-L15-1	GFabv-infected_E-L15-2	GFabv-infected_E-L15-3	GFabv-infected_E-L15_vs_GFabv-free_E-L15_log2FC	GFabv-infected_E-L15_vs_GFabv-free_E-L15_VIP	GFabv-infected_E-L15_vs_GFabv-free_E-L15_(FC_1_Pvalue_0.05_VIP_1)_regulated
mws2523	479920	441960	501790	389160	390260	376180	0.300973	1.85321	up
#ko00561
#genes information
#ID	E01_FPKM	E02_FPKM	E03_FPKM	E04_FPKM	E05_FPKM	E06_FPKM	E04_E05_E06_vs_E01_E02_E03_DESeq2_Pvalue	E04_E05_E06_vs_E01_E02_E03_DESeq2_log2FC	E04_E05_E06_vs_E01_E02_E03_DESeq2_(Pvalue_0.05_FC_1.5)_regulated
VIT_01s0026g00220	20.9687	56.9129	33.9568	21.2299	22.7985	14.2018	0.035562	0.651774	up
#metabolites information
#ID	GFabv-free_E-L15-1	GFabv-free_E-L15-2	GFabv-free_E-L15-3	GFabv-infected_E-L15-1	GFabv-infected_E-L15-2	GFabv-infected_E-L15-3	GFabv-infected_E-L15_vs_GFabv-free_E-L15_log2FC	GFabv-infected_E-L15_vs_GFabv-free_E-L15_VIP	GFabv-infected_E-L15_vs_GFabv-free_E-L15_(FC_1_Pvalue_0.05_VIP_1)_regulated
Zmgn000447	1328300	1587500	1257900	1189800	938880	877030	0.473621	1.74708	up
#ko00710
#genes information
#ID	E01_FPKM	E02_FPKM	E03_FPKM	E04_FPKM	E05_FPKM	E06_FPKM	E04_E05_E06_vs_E01_E02_E03_DESeq2_Pvalue	E04_E05_E06_vs_E01_E02_E03_DESeq2_log2FC	E04_E05_E06_vs_E01_E02_E03_DESeq2_(Pvalue_0.05_FC_1.5)_regulated
VIT_00s2576g00010	19.8177	47.3032	25.9504	22.8828	7.67946	8.08208	0.0402713	0.67616	up
VIT_01s0010g02460	12.7602	30.4464	24.1043	12.1814	6.35026	4.86557	0.00412995	0.925289	up
VIT_08s0058g01000	1.35422	1.99433	1.15721	0.802052	0.648385	0.831308	0.0174693	0.713384	up
#metabolites information
#ID	GFabv-free_E-L15-1	GFabv-free_E-L15-2	GFabv-free_E-L15-3	GFabv-infected_E-L15-1	GFabv-infected_E-L15-2	GFabv-infected_E-L15-3	GFabv-infected_E-L15_vs_GFabv-free_E-L15_log2FC	GFabv-infected_E-L15_vs_GFabv-free_E-L15_VIP	GFabv-infected_E-L15_vs_GFabv-free_E-L15_(FC_1_Pvalue_0.05_VIP_1)_regulated
Zmgn000447	1328300	1587500	1257900	1189800	938880	877030	0.473621	1.74708	up
#ko00941
#genes information
#ID	E01_FPKM	E02_FPKM	E03_FPKM	E04_FPKM	E05_FPKM	E06_FPKM	E04_E05_E06_vs_E01_E02_E03_DESeq2_Pvalue	E04_E05_E06_vs_E01_E02_E03_DESeq2_log2FC	E04_E05_E06_vs_E01_E02_E03_DESeq2_(Pvalue_0.05_FC_1.5)_regulated
VIT_06s0009g02910	8.15929	2.08176	11.6046	12.1082	26.3532	16.4275	0.0472502	-0.65579	down
VIT_11s0037g00590	1.6877	10.0337	2.87338	2.28501	1.36748	1.31659	0.0493964	0.639827	up
VIT_11s0065g00350	0.410411	2.45911	1.47056	0.611179	0.357827	0.340193	0.0304707	0.705048	up
VIT_16s0039g02350	3.25641	28.8825	16.6587	4.47734	2.51275	3.68943	0.00666611	0.883729	up
#metabolites information
#ID	GFabv-free_E-L15-1	GFabv-free_E-L15-2	GFabv-free_E-L15-3	GFabv-infected_E-L15-1	GFabv-infected_E-L15-2	GFabv-infected_E-L15-3	GFabv-infected_E-L15_vs_GFabv-free_E-L15_log2FC	GFabv-infected_E-L15_vs_GFabv-free_E-L15_VIP	GFabv-infected_E-L15_vs_GFabv-free_E-L15_(FC_1_Pvalue_0.05_VIP_1)_regulated
pme3475	377690	464990	501690	312570	277580	250710	0.676993	1.85193	up
#ko00950
#genes information
#ID	E01_FPKM	E02_FPKM	E03_FPKM	E04_FPKM	E05_FPKM	E06_FPKM	E04_E05_E06_vs_E01_E02_E03_DESeq2_Pvalue	E04_E05_E06_vs_E01_E02_E03_DESeq2_log2FC	E04_E05_E06_vs_E01_E02_E03_DESeq2_(Pvalue_0.05_FC_1.5)_regulated
VIT_08s0058g01000	1.35422	1.99433	1.15721	0.802052	0.648385	0.831308	0.0174693	0.713384	up
#metabolites information
#ID	GFabv-free_E-L15-1	GFabv-free_E-L15-2	GFabv-free_E-L15-3	GFabv-infected_E-L15-1	GFabv-infected_E-L15-2	GFabv-infected_E-L15-3	GFabv-infected_E-L15_vs_GFabv-free_E-L15_log2FC	GFabv-infected_E-L15_vs_GFabv-free_E-L15_VIP	GFabv-infected_E-L15_vs_GFabv-free_E-L15_(FC_1_Pvalue_0.05_VIP_1)_regulated
pme3827	11750	13876	50982	86948	87608	75286	-1.70545	1.87527	down
#ko00960
#genes information
#ID	E01_FPKM	E02_FPKM	E03_FPKM	E04_FPKM	E05_FPKM	E06_FPKM	E04_E05_E06_vs_E01_E02_E03_DESeq2_Pvalue	E04_E05_E06_vs_E01_E02_E03_DESeq2_log2FC	E04_E05_E06_vs_E01_E02_E03_DESeq2_(Pvalue_0.05_FC_1.5)_regulated
VIT_08s0058g01000	1.35422	1.99433	1.15721	0.802052	0.648385	0.831308	0.0174693	0.713384	up
#metabolites information
#ID	GFabv-free_E-L15-1	GFabv-free_E-L15-2	GFabv-free_E-L15-3	GFabv-infected_E-L15-1	GFabv-infected_E-L15-2	GFabv-infected_E-L15-3	GFabv-infected_E-L15_vs_GFabv-free_E-L15_log2FC	GFabv-infected_E-L15_vs_GFabv-free_E-L15_VIP	GFabv-infected_E-L15_vs_GFabv-free_E-L15_(FC_1_Pvalue_0.05_VIP_1)_regulated
mws0159	469150	609600	709340	368870	333690	234550	0.932129	1.78409	up
mws0258	9832600	11203000	7313000	13233000	14743000	12719000	-0.521574	1.69556	down
#ko01200
#genes information
#ID	E01_FPKM	E02_FPKM	E03_FPKM	E04_FPKM	E05_FPKM	E06_FPKM	E04_E05_E06_vs_E01_E02_E03_DESeq2_Pvalue	E04_E05_E06_vs_E01_E02_E03_DESeq2_log2FC	E04_E05_E06_vs_E01_E02_E03_DESeq2_(Pvalue_0.05_FC_1.5)_regulated
VIT_00s2576g00010	19.8177	47.3032	25.9504	22.8828	7.67946	8.08208	0.0402713	0.67616	up
VIT_01s0010g02460	12.7602	30.4464	24.1043	12.1814	6.35026	4.86557	0.00412995	0.925289	up
VIT_08s0058g01000	1.35422	1.99433	1.15721	0.802052	0.648385	0.831308	0.0174693	0.713384	up
#metabolites information
#ID	GFabv-free_E-L15-1	GFabv-free_E-L15-2	GFabv-free_E-L15-3	GFabv-infected_E-L15-1	GFabv-infected_E-L15-2	GFabv-infected_E-L15-3	GFabv-infected_E-L15_vs_GFabv-free_E-L15_log2FC	GFabv-infected_E-L15_vs_GFabv-free_E-L15_VIP	GFabv-infected_E-L15_vs_GFabv-free_E-L15_(FC_1_Pvalue_0.05_VIP_1)_regulated
Zmgn000447	1328300	1587500	1257900	1189800	938880	877030	0.473621	1.74708	up
pme2602	74924	81962	75247	45386	31135	35701	1.0486	2.01734	up
#ko01210
#genes information
#ID	E01_FPKM	E02_FPKM	E03_FPKM	E04_FPKM	E05_FPKM	E06_FPKM	E04_E05_E06_vs_E01_E02_E03_DESeq2_Pvalue	E04_E05_E06_vs_E01_E02_E03_DESeq2_log2FC	E04_E05_E06_vs_E01_E02_E03_DESeq2_(Pvalue_0.05_FC_1.5)_regulated
VIT_08s0058g01000	1.35422	1.99433	1.15721	0.802052	0.648385	0.831308	0.0174693	0.713384	up
#metabolites information
#ID	GFabv-free_E-L15-1	GFabv-free_E-L15-2	GFabv-free_E-L15-3	GFabv-infected_E-L15-1	GFabv-infected_E-L15-2	GFabv-infected_E-L15-3	GFabv-infected_E-L15_vs_GFabv-free_E-L15_log2FC	GFabv-infected_E-L15_vs_GFabv-free_E-L15_VIP	GFabv-infected_E-L15_vs_GFabv-free_E-L15_(FC_1_Pvalue_0.05_VIP_1)_regulated
mws0159	469150	609600	709340	368870	333690	234550	0.932129	1.78409	up
mws0258	9832600	11203000	7313000	13233000	14743000	12719000	-0.521574	1.69556	down
#ko01230
#genes information
#ID	E01_FPKM	E02_FPKM	E03_FPKM	E04_FPKM	E05_FPKM	E06_FPKM	E04_E05_E06_vs_E01_E02_E03_DESeq2_Pvalue	E04_E05_E06_vs_E01_E02_E03_DESeq2_log2FC	E04_E05_E06_vs_E01_E02_E03_DESeq2_(Pvalue_0.05_FC_1.5)_regulated
VIT_01s0010g02460	12.7602	30.4464	24.1043	12.1814	6.35026	4.86557	0.00412995	0.925289	up
VIT_08s0058g01000	1.35422	1.99433	1.15721	0.802052	0.648385	0.831308	0.0174693	0.713384	up
VIT_14s0083g00460	0.796961	3.61101	1.63215	0.850993	0.490981	0.541279	0.0175003	0.78414	up
#metabolites information
#ID	GFabv-free_E-L15-1	GFabv-free_E-L15-2	GFabv-free_E-L15-3	GFabv-infected_E-L15-1	GFabv-infected_E-L15-2	GFabv-infected_E-L15-3	GFabv-infected_E-L15_vs_GFabv-free_E-L15_log2FC	GFabv-infected_E-L15_vs_GFabv-free_E-L15_VIP	GFabv-infected_E-L15_vs_GFabv-free_E-L15_(FC_1_Pvalue_0.05_VIP_1)_regulated
Zmgn000447	1328300	1587500	1257900	1189800	938880	877030	0.473621	1.74708	up
mws0159	469150	609600	709340	368870	333690	234550	0.932129	1.78409	up
mws0258	9832600	11203000	7313000	13233000	14743000	12719000	-0.521574	1.69556	down
mws0260	341020	479120	342060	547100	694810	534520	-0.612122	1.67912	down
pme2602	74924	81962	75247	45386	31135	35701	1.0486	2.01734	up
#ko02010
#genes information
#ID	E01_FPKM	E02_FPKM	E03_FPKM	E04_FPKM	E05_FPKM	E06_FPKM	E04_E05_E06_vs_E01_E02_E03_DESeq2_Pvalue	E04_E05_E06_vs_E01_E02_E03_DESeq2_log2FC	E04_E05_E06_vs_E01_E02_E03_DESeq2_(Pvalue_0.05_FC_1.5)_regulated
VIT_05s0020g00890	0.386921	0.355621	0.430469	0.112548	0.179967	0.289315	0.0387224	0.65636	up
#metabolites information
#ID	GFabv-free_E-L15-1	GFabv-free_E-L15-2	GFabv-free_E-L15-3	GFabv-infected_E-L15-1	GFabv-infected_E-L15-2	GFabv-infected_E-L15-3	GFabv-infected_E-L15_vs_GFabv-free_E-L15_log2FC	GFabv-infected_E-L15_vs_GFabv-free_E-L15_VIP	GFabv-infected_E-L15_vs_GFabv-free_E-L15_(FC_1_Pvalue_0.05_VIP_1)_regulated
MA10039641	2277300	2507500	2222300	1831300	1678200	1685000	0.431833	1.98216	up
mws0258	9832600	11203000	7313000	13233000	14743000	12719000	-0.521574	1.69556	down
mws0260	341020	479120	342060	547100	694810	534520	-0.612122	1.67912	down
