# Supplementary material for: Integrated Transcriptome and Metabolome Dissecting Interaction between Vitis vinifera L. and Grapevine Fabavirus
Source: Int J Mol Sci. 2023 Feb 7;24(4):3247. doi: 10.3390/ijms24043247 (PMC9961852; doi:10.3390/ijms24043247)
Supplement: Supplementary file 1 [file ijms-24-03247-s001.zip › Table S23.xlsx]

## Sheet: Sheet1
Table S23: Pathways in leaves were analyzed according to DEGs and DEMs at EL31
#ko00010
#genes information
#ID	L01_FPKM	L02_FPKM	L03_FPKM	L04_FPKM	L05_FPKM	L06_FPKM	L01_L02_L03_vs_L04_L05_L06_DESeq2_Pvalue	L01_L02_L03_vs_L04_L05_L06_DESeq2_log2FC	L01_L02_L03_vs_L04_L05_L06_DESeq2_(Pvalue_0.05_FC_1.5)_regulated
VIT_01s0026g00220	22.7869	42.8944	37.4965	33.5112	124.764	60.7406	0.0102543	0.606822	up
VIT_08s0007g07600	19.5613	19.7065	16.9444	11.9072	9.36598	11.1023	0.000393234	-0.649167	down
VIT_18s0001g15450	7.80523	1.83815	2.34492	1.16041	1.48258	1.61236	0.0100641	-0.609992	down
#metabolites information
#ID	GFabv-free_E-L35-1	GFabv-free_E-L35-2	GFabv-free_E-L35-3	GFabv-infected_E-L35-1	GFabv-infected_E-L35-2	GFabv-infected_E-L35-3	GFabv-free_E-L35_vs_GFabv-infected_E-L35_log2FC	GFabv-free_E-L35_vs_GFabv-infected_E-L35_VIP	GFabv-free_E-L35_vs_GFabv-infected_E-L35_(FC_1_Pvalue_0.05_VIP_1)_regulated
Zmgn000447	1295600	786630	757040	2428700	1954800	1834600	1.13095	1.72413	up
#ko00130
#genes information
#ID	L01_FPKM	L02_FPKM	L03_FPKM	L04_FPKM	L05_FPKM	L06_FPKM	L01_L02_L03_vs_L04_L05_L06_DESeq2_Pvalue	L01_L02_L03_vs_L04_L05_L06_DESeq2_log2FC	L01_L02_L03_vs_L04_L05_L06_DESeq2_(Pvalue_0.05_FC_1.5)_regulated
VIT_02s0109g00250	0.936472	0.844469	0.846861	0.339046	0.171683	0.299282	0.00698078	-0.631032	down
#metabolites information
#ID	GFabv-free_E-L35-1	GFabv-free_E-L35-2	GFabv-free_E-L35-3	GFabv-infected_E-L35-1	GFabv-infected_E-L35-2	GFabv-infected_E-L35-3	GFabv-free_E-L35_vs_GFabv-infected_E-L35_log2FC	GFabv-free_E-L35_vs_GFabv-infected_E-L35_VIP	GFabv-free_E-L35_vs_GFabv-infected_E-L35_(FC_1_Pvalue_0.05_VIP_1)_regulated
mws2213	5628.7	4011.8	4368.8	3185	2590	2465.8	-0.765529	1.66431	down
#ko00195
#genes information
#ID	L01_FPKM	L02_FPKM	L03_FPKM	L04_FPKM	L05_FPKM	L06_FPKM	L01_L02_L03_vs_L04_L05_L06_DESeq2_Pvalue	L01_L02_L03_vs_L04_L05_L06_DESeq2_log2FC	L01_L02_L03_vs_L04_L05_L06_DESeq2_(Pvalue_0.05_FC_1.5)_regulated
VIT_13s0019g02630	179.694	160.426	160.872	272.504	289.596	432.524	9.60405e-06	0.819437	up
#metabolites information
#ID	GFabv-free_E-L35-1	GFabv-free_E-L35-2	GFabv-free_E-L35-3	GFabv-infected_E-L35-1	GFabv-infected_E-L35-2	GFabv-infected_E-L35-3	GFabv-free_E-L35_vs_GFabv-infected_E-L35_log2FC	GFabv-free_E-L35_vs_GFabv-infected_E-L35_VIP	GFabv-free_E-L35_vs_GFabv-infected_E-L35_(FC_1_Pvalue_0.05_VIP_1)_regulated
pme2651	412270	255780	313990	515910	446870	518590	0.593078	1.61068	up
#ko00230
#genes information
#ID	L01_FPKM	L02_FPKM	L03_FPKM	L04_FPKM	L05_FPKM	L06_FPKM	L01_L02_L03_vs_L04_L05_L06_DESeq2_Pvalue	L01_L02_L03_vs_L04_L05_L06_DESeq2_log2FC	L01_L02_L03_vs_L04_L05_L06_DESeq2_(Pvalue_0.05_FC_1.5)_regulated
VIT_08s0007g07600	19.5613	19.7065	16.9444	11.9072	9.36598	11.1023	0.000393234	-0.649167	down
VIT_18s0001g14650	9.73719	3.98714	15.0034	3.04745	4.22744	3.57532	0.0063243	-0.653707	down
#metabolites information
#ID	GFabv-free_E-L35-1	GFabv-free_E-L35-2	GFabv-free_E-L35-3	GFabv-infected_E-L35-1	GFabv-infected_E-L35-2	GFabv-infected_E-L35-3	GFabv-free_E-L35_vs_GFabv-infected_E-L35_log2FC	GFabv-free_E-L35_vs_GFabv-infected_E-L35_VIP	GFabv-free_E-L35_vs_GFabv-infected_E-L35_(FC_1_Pvalue_0.05_VIP_1)_regulated
pme0230	1681800	1561800	2543500	526960	556030	1251900	-1.30949	1.57948	down
#ko00240
#genes information
#ID	L01_FPKM	L02_FPKM	L03_FPKM	L04_FPKM	L05_FPKM	L06_FPKM	L01_L02_L03_vs_L04_L05_L06_DESeq2_Pvalue	L01_L02_L03_vs_L04_L05_L06_DESeq2_log2FC	L01_L02_L03_vs_L04_L05_L06_DESeq2_(Pvalue_0.05_FC_1.5)_regulated
VIT_18s0001g14650	9.73719	3.98714	15.0034	3.04745	4.22744	3.57532	0.0063243	-0.653707	down
#metabolites information
#ID	GFabv-free_E-L35-1	GFabv-free_E-L35-2	GFabv-free_E-L35-3	GFabv-infected_E-L35-1	GFabv-infected_E-L35-2	GFabv-infected_E-L35-3	GFabv-free_E-L35_vs_GFabv-infected_E-L35_log2FC	GFabv-free_E-L35_vs_GFabv-infected_E-L35_VIP	GFabv-free_E-L35_vs_GFabv-infected_E-L35_(FC_1_Pvalue_0.05_VIP_1)_regulated
mws0248	320050	370470	521110	127280	120930	207630	-1.41035	1.68763	down
mws0470	2274000	2918500	2467500	1816800	1425100	1692900	-0.634353	1.69596	down
mws0976	30212	31156	43440	13037	14341	24841	-1.0051	1.59791	down
pme0264	11242	10857	13260	6480.2	6352.5	9253	-0.678965	1.6675	down
pme3732	1393600	1362800	1547700	638730	603810	1081100	-0.889325	1.69301	down
#ko00250
#genes information
#ID	L01_FPKM	L02_FPKM	L03_FPKM	L04_FPKM	L05_FPKM	L06_FPKM	L01_L02_L03_vs_L04_L05_L06_DESeq2_Pvalue	L01_L02_L03_vs_L04_L05_L06_DESeq2_log2FC	L01_L02_L03_vs_L04_L05_L06_DESeq2_(Pvalue_0.05_FC_1.5)_regulated
VIT_01s0011g02200	58.3976	52.4938	47.8185	67.2825	125.39	86.4513	0.000617011	0.649169	up
#metabolites information
#ID	GFabv-free_E-L35-1	GFabv-free_E-L35-2	GFabv-free_E-L35-3	GFabv-infected_E-L35-1	GFabv-infected_E-L35-2	GFabv-infected_E-L35-3	GFabv-free_E-L35_vs_GFabv-infected_E-L35_log2FC	GFabv-free_E-L35_vs_GFabv-infected_E-L35_VIP	GFabv-free_E-L35_vs_GFabv-infected_E-L35_(FC_1_Pvalue_0.05_VIP_1)_regulated
mws0192	2166700	2763300	2442900	1668200	1388900	1686900	-0.636128	1.72284	down
#ko00260
#genes information
#ID	L01_FPKM	L02_FPKM	L03_FPKM	L04_FPKM	L05_FPKM	L06_FPKM	L01_L02_L03_vs_L04_L05_L06_DESeq2_Pvalue	L01_L02_L03_vs_L04_L05_L06_DESeq2_log2FC	L01_L02_L03_vs_L04_L05_L06_DESeq2_(Pvalue_0.05_FC_1.5)_regulated
VIT_05s0020g03260	0.899327	0.900127	1.46496	3.13341	3.58851	1.22506	0.00791625	0.636051	up
#metabolites information
#ID	GFabv-free_E-L35-1	GFabv-free_E-L35-2	GFabv-free_E-L35-3	GFabv-infected_E-L35-1	GFabv-infected_E-L35-2	GFabv-infected_E-L35-3	GFabv-free_E-L35_vs_GFabv-infected_E-L35_log2FC	GFabv-free_E-L35_vs_GFabv-infected_E-L35_VIP	GFabv-free_E-L35_vs_GFabv-infected_E-L35_(FC_1_Pvalue_0.05_VIP_1)_regulated
ML10198895	5949.4	5978.9	5972.9	2327.8	3104.9	4412.4	-0.862579	1.71257	down
Zmgn000447	1295600	786630	757040	2428700	1954800	1834600	1.13095	1.72413	up
#ko00270
#genes information
#ID	L01_FPKM	L02_FPKM	L03_FPKM	L04_FPKM	L05_FPKM	L06_FPKM	L01_L02_L03_vs_L04_L05_L06_DESeq2_Pvalue	L01_L02_L03_vs_L04_L05_L06_DESeq2_log2FC	L01_L02_L03_vs_L04_L05_L06_DESeq2_(Pvalue_0.05_FC_1.5)_regulated
VIT_00s2086g00010	814.189	993.297	940.139	1378.39	1887.31	1217.33	0.000638739	0.588241	up
VIT_18s0001g08430	20.5979	16.5539	12.1801	10.3443	6.24178	7.23884	0.000835908	-0.730532	down
VIT_19s0015g00380	8.19283	4.69673	6.4419	3.1472	4.69841	2.78317	0.00720088	-0.591976	down
#metabolites information
#ID	GFabv-free_E-L35-1	GFabv-free_E-L35-2	GFabv-free_E-L35-3	GFabv-infected_E-L35-1	GFabv-infected_E-L35-2	GFabv-infected_E-L35-3	GFabv-free_E-L35_vs_GFabv-infected_E-L35_log2FC	GFabv-free_E-L35_vs_GFabv-infected_E-L35_VIP	GFabv-free_E-L35_vs_GFabv-infected_E-L35_(FC_1_Pvalue_0.05_VIP_1)_regulated
pme2617	1268600	1256800	1257200	1456800	1402900	1388900	0.167609	1.82237	up
#ko00280
#genes information
#ID	L01_FPKM	L02_FPKM	L03_FPKM	L04_FPKM	L05_FPKM	L06_FPKM	L01_L02_L03_vs_L04_L05_L06_DESeq2_Pvalue	L01_L02_L03_vs_L04_L05_L06_DESeq2_log2FC	L01_L02_L03_vs_L04_L05_L06_DESeq2_(Pvalue_0.05_FC_1.5)_regulated
VIT_01s0026g00220	22.7869	42.8944	37.4965	33.5112	124.764	60.7406	0.0102543	0.606822	up
VIT_18s0001g08430	20.5979	16.5539	12.1801	10.3443	6.24178	7.23884	0.000835908	-0.730532	down
#metabolites information
#ID	GFabv-free_E-L35-1	GFabv-free_E-L35-2	GFabv-free_E-L35-3	GFabv-infected_E-L35-1	GFabv-infected_E-L35-2	GFabv-infected_E-L35-3	GFabv-free_E-L35_vs_GFabv-infected_E-L35_log2FC	GFabv-free_E-L35_vs_GFabv-infected_E-L35_VIP	GFabv-free_E-L35_vs_GFabv-infected_E-L35_(FC_1_Pvalue_0.05_VIP_1)_regulated
mws0470	2274000	2918500	2467500	1816800	1425100	1692900	-0.634353	1.69596	down
#ko00330
#genes information
#ID	L01_FPKM	L02_FPKM	L03_FPKM	L04_FPKM	L05_FPKM	L06_FPKM	L01_L02_L03_vs_L04_L05_L06_DESeq2_Pvalue	L01_L02_L03_vs_L04_L05_L06_DESeq2_log2FC	L01_L02_L03_vs_L04_L05_L06_DESeq2_(Pvalue_0.05_FC_1.5)_regulated
VIT_01s0026g00220	22.7869	42.8944	37.4965	33.5112	124.764	60.7406	0.0102543	0.606822	up
#metabolites information
#ID	GFabv-free_E-L35-1	GFabv-free_E-L35-2	GFabv-free_E-L35-3	GFabv-infected_E-L35-1	GFabv-infected_E-L35-2	GFabv-infected_E-L35-3	GFabv-free_E-L35_vs_GFabv-infected_E-L35_log2FC	GFabv-free_E-L35_vs_GFabv-infected_E-L35_VIP	GFabv-free_E-L35_vs_GFabv-infected_E-L35_(FC_1_Pvalue_0.05_VIP_1)_regulated
ML10198895	5949.4	5978.9	5972.9	2327.8	3104.9	4412.4	-0.862579	1.71257	down
#ko00350
#genes information
#ID	L01_FPKM	L02_FPKM	L03_FPKM	L04_FPKM	L05_FPKM	L06_FPKM	L01_L02_L03_vs_L04_L05_L06_DESeq2_Pvalue	L01_L02_L03_vs_L04_L05_L06_DESeq2_log2FC	L01_L02_L03_vs_L04_L05_L06_DESeq2_(Pvalue_0.05_FC_1.5)_regulated
VIT_05s0020g03260	0.899327	0.900127	1.46496	3.13341	3.58851	1.22506	0.00791625	0.636051	up
VIT_18s0001g15450	7.80523	1.83815	2.34492	1.16041	1.48258	1.61236	0.0100641	-0.609992	down
#metabolites information
#ID	GFabv-free_E-L35-1	GFabv-free_E-L35-2	GFabv-free_E-L35-3	GFabv-infected_E-L35-1	GFabv-infected_E-L35-2	GFabv-infected_E-L35-3	GFabv-free_E-L35_vs_GFabv-infected_E-L35_log2FC	GFabv-free_E-L35_vs_GFabv-infected_E-L35_VIP	GFabv-free_E-L35_vs_GFabv-infected_E-L35_(FC_1_Pvalue_0.05_VIP_1)_regulated
mws0192	2166700	2763300	2442900	1668200	1388900	1686900	-0.636128	1.72284	down
mws2368	43654	52731	41475	15988	17093	26733	-1.20465	1.75919	down
#ko00360
#genes information
#ID	L01_FPKM	L02_FPKM	L03_FPKM	L04_FPKM	L05_FPKM	L06_FPKM	L01_L02_L03_vs_L04_L05_L06_DESeq2_Pvalue	L01_L02_L03_vs_L04_L05_L06_DESeq2_log2FC	L01_L02_L03_vs_L04_L05_L06_DESeq2_(Pvalue_0.05_FC_1.5)_regulated
VIT_02s0109g00250	0.936472	0.844469	0.846861	0.339046	0.171683	0.299282	0.00698078	-0.631032	down
VIT_05s0020g03260	0.899327	0.900127	1.46496	3.13341	3.58851	1.22506	0.00791625	0.636051	up
#metabolites information
#ID	GFabv-free_E-L35-1	GFabv-free_E-L35-2	GFabv-free_E-L35-3	GFabv-infected_E-L35-1	GFabv-infected_E-L35-2	GFabv-infected_E-L35-3	GFabv-free_E-L35_vs_GFabv-infected_E-L35_log2FC	GFabv-free_E-L35_vs_GFabv-infected_E-L35_VIP	GFabv-free_E-L35_vs_GFabv-infected_E-L35_(FC_1_Pvalue_0.05_VIP_1)_regulated
Lmmn001643	345090	290910	400480	208530	110520	179000	-1.05733	1.7296	down
mws0192	2166700	2763300	2442900	1668200	1388900	1686900	-0.636128	1.72284	down
mws2213	5628.7	4011.8	4368.8	3185	2590	2465.8	-0.765529	1.66431	down
#ko00480
#genes information
#ID	L01_FPKM	L02_FPKM	L03_FPKM	L04_FPKM	L05_FPKM	L06_FPKM	L01_L02_L03_vs_L04_L05_L06_DESeq2_Pvalue	L01_L02_L03_vs_L04_L05_L06_DESeq2_log2FC	L01_L02_L03_vs_L04_L05_L06_DESeq2_(Pvalue_0.05_FC_1.5)_regulated
VIT_08s0040g03150	62.4989	45.0431	51.3512	15.1704	24.354	28.4388	3.88354e-06	-0.931588	down
VIT_19s0093g00110	0.390909	0.872005	2.94978	4.23517	31.3842	9.04377	0.000124045	0.835547	up
#metabolites information
#ID	GFabv-free_E-L35-1	GFabv-free_E-L35-2	GFabv-free_E-L35-3	GFabv-infected_E-L35-1	GFabv-infected_E-L35-2	GFabv-infected_E-L35-3	GFabv-free_E-L35_vs_GFabv-infected_E-L35_log2FC	GFabv-free_E-L35_vs_GFabv-infected_E-L35_VIP	GFabv-free_E-L35_vs_GFabv-infected_E-L35_(FC_1_Pvalue_0.05_VIP_1)_regulated
pme2651	412270	255780	313990	515910	446870	518590	0.593078	1.61068	up
#ko00561
#genes information
#ID	L01_FPKM	L02_FPKM	L03_FPKM	L04_FPKM	L05_FPKM	L06_FPKM	L01_L02_L03_vs_L04_L05_L06_DESeq2_Pvalue	L01_L02_L03_vs_L04_L05_L06_DESeq2_log2FC	L01_L02_L03_vs_L04_L05_L06_DESeq2_(Pvalue_0.05_FC_1.5)_regulated
VIT_01s0026g00220	22.7869	42.8944	37.4965	33.5112	124.764	60.7406	0.0102543	0.606822	up
VIT_11s0118g00310	1.13085	1.32937	2.44848	3.05843	6.27569	3.06315	0.00375245	0.693227	up
VIT_19s0014g03790	4.66425	3.19286	4.18648	2.26269	1.39551	1.7316	0.000709403	-0.761228	down
#metabolites information
#ID	GFabv-free_E-L35-1	GFabv-free_E-L35-2	GFabv-free_E-L35-3	GFabv-infected_E-L35-1	GFabv-infected_E-L35-2	GFabv-infected_E-L35-3	GFabv-free_E-L35_vs_GFabv-infected_E-L35_log2FC	GFabv-free_E-L35_vs_GFabv-infected_E-L35_VIP	GFabv-free_E-L35_vs_GFabv-infected_E-L35_(FC_1_Pvalue_0.05_VIP_1)_regulated
Zmgn000447	1295600	786630	757040	2428700	1954800	1834600	1.13095	1.72413	up
#ko00592
#genes information
#ID	L01_FPKM	L02_FPKM	L03_FPKM	L04_FPKM	L05_FPKM	L06_FPKM	L01_L02_L03_vs_L04_L05_L06_DESeq2_Pvalue	L01_L02_L03_vs_L04_L05_L06_DESeq2_log2FC	L01_L02_L03_vs_L04_L05_L06_DESeq2_(Pvalue_0.05_FC_1.5)_regulated
VIT_18s0001g15450	7.80523	1.83815	2.34492	1.16041	1.48258	1.61236	0.0100641	-0.609992	down
#metabolites information
#ID	GFabv-free_E-L35-1	GFabv-free_E-L35-2	GFabv-free_E-L35-3	GFabv-infected_E-L35-1	GFabv-infected_E-L35-2	GFabv-infected_E-L35-3	GFabv-free_E-L35_vs_GFabv-infected_E-L35_log2FC	GFabv-free_E-L35_vs_GFabv-infected_E-L35_VIP	GFabv-free_E-L35_vs_GFabv-infected_E-L35_(FC_1_Pvalue_0.05_VIP_1)_regulated
mws0367	4309900	4977600	6650500	3289900	2031100	2887200	-0.957333	1.63819	down
pme1654	1050700	923530	657230	336410	247040	220180	-1.71126	1.75476	down
#ko00620
#genes information
#ID	L01_FPKM	L02_FPKM	L03_FPKM	L04_FPKM	L05_FPKM	L06_FPKM	L01_L02_L03_vs_L04_L05_L06_DESeq2_Pvalue	L01_L02_L03_vs_L04_L05_L06_DESeq2_log2FC	L01_L02_L03_vs_L04_L05_L06_DESeq2_(Pvalue_0.05_FC_1.5)_regulated
VIT_01s0026g00220	22.7869	42.8944	37.4965	33.5112	124.764	60.7406	0.0102543	0.606822	up
VIT_08s0007g07600	19.5613	19.7065	16.9444	11.9072	9.36598	11.1023	0.000393234	-0.649167	down
#metabolites information
#ID	GFabv-free_E-L35-1	GFabv-free_E-L35-2	GFabv-free_E-L35-3	GFabv-infected_E-L35-1	GFabv-infected_E-L35-2	GFabv-infected_E-L35-3	GFabv-free_E-L35_vs_GFabv-infected_E-L35_log2FC	GFabv-free_E-L35_vs_GFabv-infected_E-L35_VIP	GFabv-free_E-L35_vs_GFabv-infected_E-L35_(FC_1_Pvalue_0.05_VIP_1)_regulated
mws0192	2166700	2763300	2442900	1668200	1388900	1686900	-0.636128	1.72284	down
#ko00630
#genes information
#ID	L01_FPKM	L02_FPKM	L03_FPKM	L04_FPKM	L05_FPKM	L06_FPKM	L01_L02_L03_vs_L04_L05_L06_DESeq2_Pvalue	L01_L02_L03_vs_L04_L05_L06_DESeq2_log2FC	L01_L02_L03_vs_L04_L05_L06_DESeq2_(Pvalue_0.05_FC_1.5)_regulated
VIT_01s0011g02200	58.3976	52.4938	47.8185	67.2825	125.39	86.4513	0.000617011	0.649169	up
#metabolites information
#ID	GFabv-free_E-L35-1	GFabv-free_E-L35-2	GFabv-free_E-L35-3	GFabv-infected_E-L35-1	GFabv-infected_E-L35-2	GFabv-infected_E-L35-3	GFabv-free_E-L35_vs_GFabv-infected_E-L35_log2FC	GFabv-free_E-L35_vs_GFabv-infected_E-L35_VIP	GFabv-free_E-L35_vs_GFabv-infected_E-L35_(FC_1_Pvalue_0.05_VIP_1)_regulated
Zmgn000447	1295600	786630	757040	2428700	1954800	1834600	1.13095	1.72413	up
mws0192	2166700	2763300	2442900	1668200	1388900	1686900	-0.636128	1.72284	down
#ko00920
#genes information
#ID	L01_FPKM	L02_FPKM	L03_FPKM	L04_FPKM	L05_FPKM	L06_FPKM	L01_L02_L03_vs_L04_L05_L06_DESeq2_Pvalue	L01_L02_L03_vs_L04_L05_L06_DESeq2_log2FC	L01_L02_L03_vs_L04_L05_L06_DESeq2_(Pvalue_0.05_FC_1.5)_regulated
VIT_19s0015g00380	8.19283	4.69673	6.4419	3.1472	4.69841	2.78317	0.00720088	-0.591976	down
#metabolites information
#ID	GFabv-free_E-L35-1	GFabv-free_E-L35-2	GFabv-free_E-L35-3	GFabv-infected_E-L35-1	GFabv-infected_E-L35-2	GFabv-infected_E-L35-3	GFabv-free_E-L35_vs_GFabv-infected_E-L35_log2FC	GFabv-free_E-L35_vs_GFabv-infected_E-L35_VIP	GFabv-free_E-L35_vs_GFabv-infected_E-L35_(FC_1_Pvalue_0.05_VIP_1)_regulated
mws0192	2166700	2763300	2442900	1668200	1388900	1686900	-0.636128	1.72284	down
#ko00940
#genes information
#ID	L01_FPKM	L02_FPKM	L03_FPKM	L04_FPKM	L05_FPKM	L06_FPKM	L01_L02_L03_vs_L04_L05_L06_DESeq2_Pvalue	L01_L02_L03_vs_L04_L05_L06_DESeq2_log2FC	L01_L02_L03_vs_L04_L05_L06_DESeq2_(Pvalue_0.05_FC_1.5)_regulated
VIT_02s0109g00250	0.936472	0.844469	0.846861	0.339046	0.171683	0.299282	0.00698078	-0.631032	down
VIT_04s0023g02900	15.2623	15.3723	24.472	26.1162	79.4082	32.5204	0.000382455	0.822174	up
#metabolites information
#ID	GFabv-free_E-L35-1	GFabv-free_E-L35-2	GFabv-free_E-L35-3	GFabv-infected_E-L35-1	GFabv-infected_E-L35-2	GFabv-infected_E-L35-3	GFabv-free_E-L35_vs_GFabv-infected_E-L35_log2FC	GFabv-free_E-L35_vs_GFabv-infected_E-L35_VIP	GFabv-free_E-L35_vs_GFabv-infected_E-L35_(FC_1_Pvalue_0.05_VIP_1)_regulated
Lmmn001643	345090	290910	400480	208530	110520	179000	-1.05733	1.7296	down
mws2213	5628.7	4011.8	4368.8	3185	2590	2465.8	-0.765529	1.66431	down
#ko01040
#genes information
#ID	L01_FPKM	L02_FPKM	L03_FPKM	L04_FPKM	L05_FPKM	L06_FPKM	L01_L02_L03_vs_L04_L05_L06_DESeq2_Pvalue	L01_L02_L03_vs_L04_L05_L06_DESeq2_log2FC	L01_L02_L03_vs_L04_L05_L06_DESeq2_(Pvalue_0.05_FC_1.5)_regulated
VIT_01s0010g02670	7.85319	4.5228	5.12745	2.19962	3.34666	3.33658	0.00437328	-0.642411	down
#metabolites information
#ID	GFabv-free_E-L35-1	GFabv-free_E-L35-2	GFabv-free_E-L35-3	GFabv-infected_E-L35-1	GFabv-infected_E-L35-2	GFabv-infected_E-L35-3	GFabv-free_E-L35_vs_GFabv-infected_E-L35_log2FC	GFabv-free_E-L35_vs_GFabv-infected_E-L35_VIP	GFabv-free_E-L35_vs_GFabv-infected_E-L35_(FC_1_Pvalue_0.05_VIP_1)_regulated
mws0366	4897200	5570800	7065400	3417600	2259700	3099200	-0.998388	1.71445	down
mws0367	4309900	4977600	6650500	3289900	2031100	2887200	-0.957333	1.63819	down
#ko01200
#genes information
#ID	L01_FPKM	L02_FPKM	L03_FPKM	L04_FPKM	L05_FPKM	L06_FPKM	L01_L02_L03_vs_L04_L05_L06_DESeq2_Pvalue	L01_L02_L03_vs_L04_L05_L06_DESeq2_log2FC	L01_L02_L03_vs_L04_L05_L06_DESeq2_(Pvalue_0.05_FC_1.5)_regulated
VIT_08s0007g07600	19.5613	19.7065	16.9444	11.9072	9.36598	11.1023	0.000393234	-0.649167	down
VIT_19s0015g00380	8.19283	4.69673	6.4419	3.1472	4.69841	2.78317	0.00720088	-0.591976	down
#metabolites information
#ID	GFabv-free_E-L35-1	GFabv-free_E-L35-2	GFabv-free_E-L35-3	GFabv-infected_E-L35-1	GFabv-infected_E-L35-2	GFabv-infected_E-L35-3	GFabv-free_E-L35_vs_GFabv-infected_E-L35_log2FC	GFabv-free_E-L35_vs_GFabv-infected_E-L35_VIP	GFabv-free_E-L35_vs_GFabv-infected_E-L35_(FC_1_Pvalue_0.05_VIP_1)_regulated
Zmgn000447	1295600	786630	757040	2428700	1954800	1834600	1.13095	1.72413	up
mws0192	2166700	2763300	2442900	1668200	1388900	1686900	-0.636128	1.72284	down
#ko01230
#genes information
#ID	L01_FPKM	L02_FPKM	L03_FPKM	L04_FPKM	L05_FPKM	L06_FPKM	L01_L02_L03_vs_L04_L05_L06_DESeq2_Pvalue	L01_L02_L03_vs_L04_L05_L06_DESeq2_log2FC	L01_L02_L03_vs_L04_L05_L06_DESeq2_(Pvalue_0.05_FC_1.5)_regulated
VIT_01s0011g02200	58.3976	52.4938	47.8185	67.2825	125.39	86.4513	0.000617011	0.649169	up
VIT_08s0007g07600	19.5613	19.7065	16.9444	11.9072	9.36598	11.1023	0.000393234	-0.649167	down
VIT_18s0001g08430	20.5979	16.5539	12.1801	10.3443	6.24178	7.23884	0.000835908	-0.730532	down
VIT_19s0015g00380	8.19283	4.69673	6.4419	3.1472	4.69841	2.78317	0.00720088	-0.591976	down
#metabolites information
#ID	GFabv-free_E-L35-1	GFabv-free_E-L35-2	GFabv-free_E-L35-3	GFabv-infected_E-L35-1	GFabv-infected_E-L35-2	GFabv-infected_E-L35-3	GFabv-free_E-L35_vs_GFabv-infected_E-L35_log2FC	GFabv-free_E-L35_vs_GFabv-infected_E-L35_VIP	GFabv-free_E-L35_vs_GFabv-infected_E-L35_(FC_1_Pvalue_0.05_VIP_1)_regulated
Zmgn000447	1295600	786630	757040	2428700	1954800	1834600	1.13095	1.72413	up
mws0154	1243200	1045300	1025900	1741200	1632100	1703500	0.615172	1.83761	up
#ko04075
#genes information
#ID	L01_FPKM	L02_FPKM	L03_FPKM	L04_FPKM	L05_FPKM	L06_FPKM	L01_L02_L03_vs_L04_L05_L06_DESeq2_Pvalue	L01_L02_L03_vs_L04_L05_L06_DESeq2_log2FC	L01_L02_L03_vs_L04_L05_L06_DESeq2_(Pvalue_0.05_FC_1.5)_regulated
VIT_05s0020g02210	92.4267	26.2613	35.2546	26.5328	21.776	19.5562	0.00435337	-0.672162	down
VIT_13s0067g01940	15.3538	17.9638	14.7526	21.2531	53.6789	27.5048	0.00177709	0.707006	up
#metabolites information
#ID	GFabv-free_E-L35-1	GFabv-free_E-L35-2	GFabv-free_E-L35-3	GFabv-infected_E-L35-1	GFabv-infected_E-L35-2	GFabv-infected_E-L35-3	GFabv-free_E-L35_vs_GFabv-infected_E-L35_log2FC	GFabv-free_E-L35_vs_GFabv-infected_E-L35_VIP	GFabv-free_E-L35_vs_GFabv-infected_E-L35_(FC_1_Pvalue_0.05_VIP_1)_regulated
pme1654	1050700	923530	657230	336410	247040	220180	-1.71126	1.75476	down
