# Supplementary material for: Integrated Transcriptome and Metabolome Dissecting Interaction between Vitis vinifera L. and Grapevine Fabavirus
Source: Int J Mol Sci. 2023 Feb 7;24(4):3247. doi: 10.3390/ijms24043247 (PMC9961852; doi:10.3390/ijms24043247)
Supplement: Supplementary file 1 [file ijms-24-03247-s001.zip › Table S24.xlsx]

## Sheet: Sheet1
Table S24: Pathways in berries were analyzed according to DEGs and DEMs at EL38
#ko00270
#genes information
#ID	P01_FPKM	P02_FPKM	P03_FPKM	P04_FPKM	P05_FPKM	P06_FPKM	P01_P02_P03_vs_P04_P05_P06_edgeR_Pvalue	P01_P02_P03_vs_P04_P05_P06_edgeR_log2FC	P01_P02_P03_vs_P04_P05_P06_edgeR_(Pvalue_0.05_FC_1.8)_regulated
VIT_02s0025g02560	4.73721	10.7317	7.47153	6.80825	3.14304	1.85695	0.0132634	-0.976467	down
#metabolites information
#ID	GFabv-free-G1	GFabv-free-G2	GFabv-free-G3	GFabv-infected-G1	GFabv-infected-G2	GFabv-infected-G3	Free_vs_Infected_log2FC	Free_vs_Infected_VIP	Free_vs_Infected_(FC_1_Pvalue_0.05_VIP_1)_regulated
mws0219	10600000	9290000	9750000	7350000	8650000	8240000	-0.290156	2.04987	down
pme0195	21700	6730	20100	33100	37900	32700	1.09547	2.04893	up
#ko00460
#genes information
#ID	P01_FPKM	P02_FPKM	P03_FPKM	P04_FPKM	P05_FPKM	P06_FPKM	P01_P02_P03_vs_P04_P05_P06_edgeR_Pvalue	P01_P02_P03_vs_P04_P05_P06_edgeR_log2FC	P01_P02_P03_vs_P04_P05_P06_edgeR_(Pvalue_0.05_FC_1.8)_regulated
VIT_07s0129g00310	1.44424	0.78049	2.61718	7.07315	1.94429	1.31854	0.0484487	1.08192	up
VIT_13s0064g01640	0.11813	0.409423	0.567762	3.89021	0.252681	0.696653	0.00755102	2.07656	up
#metabolites information
#ID	GFabv-free-G1	GFabv-free-G2	GFabv-free-G3	GFabv-infected-G1	GFabv-infected-G2	GFabv-infected-G3	Free_vs_Infected_log2FC	Free_vs_Infected_VIP	Free_vs_Infected_(FC_1_Pvalue_0.05_VIP_1)_regulated
mws0219	10600000	9290000	9750000	7350000	8650000	8240000	-0.290156	2.04987	down
pme0195	21700	6730	20100	33100	37900	32700	1.09547	2.04893	up
#ko00944
#genes information
ID	G-Free-1	G-Free-2	G-Free-3	G-Infected-1	G-Infected-2	G-Infected-3	P01_P02_P03_vs_P04_P05_P06_edgeR_Pvalue	P01_P02_P03_vs_P04_P05_P06_edgeR_log2FC	P01_P02_P03_vs_P04_P05_P06_edgeR_(Pvalue_0.05_FC_1.8)_regulated
VIT_06s0009g02910	2.52728	3.7695	4.60463	5.61776	6.8358	7.31418	0.0153862	0.856701	up
VIT_06s0009g03050	0.489034	0.697933	0.873117	1.03074	1.29179	1.53964	0.0303108	0.908474	up
#metabolites information
ID	G-Free-1	G-Free-2	G-Free-3	G-Infected-1	G-Infected-2	G-Infected-3	Free_vs_Infected_log2FC	Free_vs_Infected_VIP	Free_vs_Infected_(FC_1_Pvalue_0.05_VIP_1)_regulated
Syringetin	13600	11700	10900	7330	6210	7000	-0.817554	2.26548	down
#ko01200
#genes information
#ID	P01_FPKM	P02_FPKM	P03_FPKM	P04_FPKM	P05_FPKM	P06_FPKM	P01_P02_P03_vs_P04_P05_P06_edgeR_Pvalue	P01_P02_P03_vs_P04_P05_P06_edgeR_log2FC	P01_P02_P03_vs_P04_P05_P06_edgeR_(Pvalue_0.05_FC_1.8)_regulated
VIT_00s0233g00020	0.234472	6.29863	0.502119	5.43832	8.87904	8.22456	0.0350424	1.64447	up
VIT_07s0129g00310	1.44424	0.78049	2.61718	7.07315	1.94429	1.31854	0.0484487	1.08192	up
Vitis_vinifera_newGene_1211	2.19769	0.930834	1.86428	14.8109	1.49026	11.3602	8.75336e-05	2.42306	up
#metabolites information
#ID	GFabv-free-G1	GFabv-free-G2	GFabv-free-G3	GFabv-infected-G1	GFabv-infected-G2	GFabv-infected-G3	Free_vs_Infected_log2FC	Free_vs_Infected_VIP	Free_vs_Infected_(FC_1_Pvalue_0.05_VIP_1)_regulated
mws0219	10600000	9290000	9750000	7350000	8650000	8240000	-0.290156	2.04987	down
pme0195	21700	6730	20100	33100	37900	32700	1.09547	2.04893	up
#ko01230
#genes information
#ID	P01_FPKM	P02_FPKM	P03_FPKM	P04_FPKM	P05_FPKM	P06_FPKM	P01_P02_P03_vs_P04_P05_P06_edgeR_Pvalue	P01_P02_P03_vs_P04_P05_P06_edgeR_log2FC	P01_P02_P03_vs_P04_P05_P06_edgeR_(Pvalue_0.05_FC_1.8)_regulated
VIT_00s0233g00020	0.234472	6.29863	0.502119	5.43832	8.87904	8.22456	0.0350424	1.64447	up
Vitis_vinifera_newGene_1211	2.19769	0.930834	1.86428	14.8109	1.49026	11.3602	8.75336e-05	2.42306	up
#metabolites information
#ID	GFabv-free-G1	GFabv-free-G2	GFabv-free-G3	GFabv-infected-G1	GFabv-infected-G2	GFabv-infected-G3	Free_vs_Infected_log2FC	Free_vs_Infected_VIP	Free_vs_Infected_(FC_1_Pvalue_0.05_VIP_1)_regulated
mws0219	10600000	9290000	9750000	7350000	8650000	8240000	-0.290156	2.04987	down
pme0195	21700	6730	20100	33100	37900	32700	1.09547	2.04893	up
#ko02010
#genes information
#ID	P01_FPKM	P02_FPKM	P03_FPKM	P04_FPKM	P05_FPKM	P06_FPKM	P01_P02_P03_vs_P04_P05_P06_edgeR_Pvalue	P01_P02_P03_vs_P04_P05_P06_edgeR_log2FC	P01_P02_P03_vs_P04_P05_P06_edgeR_(Pvalue_0.05_FC_1.8)_regulated
VIT_08s0007g05060	0.812996	0.880826	1.27463	3.59215	1.17634	0.918674	0.0254097	0.924979	up
#metabolites information
#ID	GFabv-free-G1	GFabv-free-G2	GFabv-free-G3	GFabv-infected-G1	GFabv-infected-G2	GFabv-infected-G3	Free_vs_Infected_log2FC	Free_vs_Infected_VIP	Free_vs_Infected_(FC_1_Pvalue_0.05_VIP_1)_regulated
mws0219	10600000	9290000	9750000	7350000	8650000	8240000	-0.290156	2.04987	down
