# Supplementary material for: Integrated Transcriptome and Metabolome Dissecting Interaction between Vitis vinifera L. and Grapevine Fabavirus
Source: Int J Mol Sci. 2023 Feb 7;24(4):3247. doi: 10.3390/ijms24043247 (PMC9961852; doi:10.3390/ijms24043247)
Supplement: Supplementary file 1 [file ijms-24-03247-s001.zip › Table S3.xlsx]

## Sheet: Leaves all New genes sequence
Table S3: Functional annotation of GFabV-infected unigenes was annotated and part new unigenes were annotated in leaves
>Vitis_vinifera_newGene_100
CTTTTCCGAAAGCCTTGAAAGAAAAGAAATTATTTTGATGGAAGGAGGAGAGCCAATTAGATGTCTGTGAGTGTGAGATTGAGACATCAGCCTCCAAACATGTCTGCAGATATTCTGCAATTCTTGAAGAACAAATTTATGGATGACTTACAGGAGGCAGAGGAGGAAGACAGTCCAGTAGAGGAGATCCCCCTTCATTCTTATTTTCAAAAGATTAAAGCTGTTTTGGAGGGTACGAGCATCGACCGATTTACTCCCATTAGAATGAAAGATTGTCTTTACGACCTCATCAGCACGTTGGAGGATTGCATCATCTTCTCGGAGAAGCGCAAAAAGCAAATCAAGGAAGGTGGTGGGTCACGTGGCCGCTACTCTCTTCCTGAGTTCTGGTTCCTCTGC…
>Vitis_vinifera_newGene_1001
GGAAAATATTTTTCTTTAGTTTGGATGACATGGAAAATAAGATGGAAAAAAAATATAAAGGAAAGTATTAAAGAAAATATTGTAATATTTTCCCTCTTATTTTCCTTAAAAAATAACGAGGAAAATAGGAGAAAAAGAGAAGGGCAAGGGGGGGAAAATTTTATCGGGGGCTCTGTTCACCGCTTCACCTTTCCCTTCCTCTTCATCGGTGGCTATGGCTTCTCACCGTCGTCGACCCTTTCAACGGCCACCACAATCACTCCGATCACCTTCCAGGGCCGAAAACCTACCCTCTTCCGGCACCCGAGTTCCCATGGATGAAGTGCGCTCTTCAAATCAAGTTCTCATTGATGAAATGGATTCTTCAAATCCAGTGAATGTATTCGGATCCATATCTTC…
>Vitis_vinifera_newGene_1002
GAAAATTCCACCGATTCTTCTAGCATACCTTATCGTATGCAATCGCCGACCTTTCTTTCTGTATTCAAAGCGAACTATCCATCTACAAAACTGAAACAAACTAACGTATTATTGAAAAGGACATAGCTCCAACCATCAAAGCCGCTCCACTTAATTATCTCAAAATGGCCCACGGCGACAATGACGACCATGATATTAAAAGTTCGGCCTCGGCCCCGGCCCCAGCCTCATCCGCTGCCGCCAGTGTGAAAATATCCTCCTCCGGACTCTCCAGTTCTCAAAATTCAACCTCAGGACATGGTCCTGGATATTCGTAATCTCACTTGATTAGAGAGATTAGATGTGTCTGCTGCCCACCATCCATATATAGTCCCTTCAAACATCATCTTTTTTCTAGTA…
>Vitis_vinifera_newGene_1007
AATGTAATTAGAAAATATTTGGAGAATCATGCACTTTCAGCTTACGTGTATTTCAATACCAAAAATACCCTTCATCTTGCCAGCTAAGCGTTCCACATCTGAAAATTCAAAAGAGAAAAACCCTTCGAAAAGCCACAAAACCAATATCTCTCTCGTATTCTGCTTTTCCCCTTCTCTCTCCCATTCTCAATCTCAGAAACCCAAAATGTTGTAAAACCTAACCTCTTTCATTTCTGTAACATTCTCGTCTCCCATTTTTGTAACCTTTTCCCCAAATTACTTGATCCAGAAACCCTAATTTCTGAAACGAAGATCAGATCCGGGGAAAATTGGTAATCAGAATCAATGGTGGGTGCATCGAGCTCATGGTCTCGCGCATTGGTTCAGATCTCACCCTCC…
>Vitis_vinifera_newGene_1008
AAACCAATCTTCCAAATGCTATAAATATGGCTTCAACTACGTCCCAAAACCATAAGTTGACTTGGTTTCTCATCTATTTTGTAGCGTTTCTTTTATACCCATCTCCTTTTGTACAATGAAGTGGTCTCCTCAACATGCCATGAAAGCTTACCTGCATACACTTCAACTGGTAAATTCTCAAATCCCCTTTTTTTTTTCTTCTTTAAATATTCCTCTTTCTTTAAAAGCCCCTTATATATATAACAACTCAATTAATTTCCTTGTATAACAAATATTGCAAACAAAAAAAGTGATATATATATATTATGTAAATTTTAATATGCTTTGTATTATGTTTTTTGGATTCTAAAAGAAATGCAAAAAGGGGAAAAAAAATTTATGGAGAACAACTCCAAAAGA…
>Vitis_vinifera_newGene_1023
GACATGAAGAGTTTAGTAGGTACCACCTCTGTGGTTTAACGTATTATTTTTGTCCCCAGACTTAAACTTCAACCTCCCACAAACCCACCATTTTCCTCTAAGCCTCCCAATGTTATTCATGATCATTGCTCATGCGCTGGTTCATAAGTAGGACAGTGCCATGGAAGACCATGTAAGGCTCAAGAGAGTTGCAGTCTCCTTTTTCAATATGATTCAGCTGCTATGTAAGTCCACGTCCCCAGTGTCTTCTCTACGTGGTTATGATTCAGCCTCTGTTACATGAAAATTTCTCGTGTTTCATTTCATCTTTAAGCGTGCCCAAAATATCCTGAGCATGGGGACCAAATTTATGTGGACGTGGGTTGAAGGTTCCATATTGCAAGGCAAAGGTGTACCCTG…
>Vitis_vinifera_newGene_1025
GCAAAAAGAGAAGTCTGCCTTTGAGAAGTGTGTGGGTGGAAGAGTCACGCGTTCTCCAGTGCTGGGGTTGCAGACAATCACGCGAAAGGATAGTTTCGGAGAGGAAGGAACAAGCTGCTCGTAGATACAAATCAAACCGTTTACGGACTGAGAATTATTCCAGTGAGAGAATCCGGAGAGTTGGCGCGCTTCTCCATCGCTTATGGAGAAGAGATGACGCCTCCCGCTAGGGCGGCGCGTGTCCGGGAAGGAGATGAGGAGAGTGGTGGCTGAACGGGATTGATGGGCCTCAACGAACGATGGGTCGGAGATCATAGACCGCCAGCTCTTGCAAACACTCCTGAATTGGAGTAGAGATTTGACGGGAATGTAGGTGAGTATTTCAAAAACTAACTCATC…
>Vitis_vinifera_newGene_1031
ACACAAACAAACGCAAAGCTCGAATCAAACAATTTTCGTTAATTCAGCAGAAGCCTTCAGAAGGAGACATGAAAAACCACTATCTGCCTTGGAAGGCTGTTCTTCTGGTGAGCTTTATATTCTTCTTCTCCTCATCGGTTCTCCTCCAAGGTAACTTCTACTCTATGTGCTTGATTTATTACCCCTATCCATGAAAAATTTTCTCAGAAGTCACTCAATAATATTATGGTTTTGTTCAAGCAGCATGGAGTGTGAAGACCGATGTCCATGCAGCCCATGATGTCCCTCATTCGAGTCAGAATGCAGTTCTCATAACGAAAGAAGATGGCCATCATGGAGAAGAAGATTGGCTGGCAATGGATTATACGCCGGCTCGAAGAAAG
>Vitis_vinifera_newGene_1044
CCCGTTTTTTTGGGGCGTCGAAAAGAATCGTTTCTCCAACAACATTGCTACCATCACTGACGTCCTCATCACTAACGAGGCCTAAACACCGATTCTCTCTTTTCTTCTCCGAAATACTCTTGTGTATTTCAAATTCGGAGCCAAAATCTGGTCAAAGAGAAACAACAACCCGAAATTCAACCCGGTTGGCCAGCCATTGATGAGAGGTCTCTAAAGATTGTTGTCTTCTTCGCTTCACAGTGAAGAAATGCATAGTCGGGGACCGAATCACCGGCTATCTGGTTCGGCTTTCAGATCTCAAGTTTCGGTTCTCATGCTAGTCGTGTCGACACCATGGCATCGATTTACGTCGCCGGTCGGTGAGTTCTGGCACTGTTTCATGTTGTGAATTGATTTTCG…
>Vitis_vinifera_newGene_105
CTCTACATCACACCCAATTTCGGACTAATTACTCACTCTTCATGCCATTCTACGACTACATGTATGGTACTATGGACAGATCTTCAGATGTATTATATGAAAAATCACTTACAAGGCCTGAAGAATCGCCTGATGTAGTGCATCTCACCCATCTCACAACACCAGACTCCATTTATCATATAAGGCTAGGTTTTGCCTTTGTGGCCTCCAAGCCATACATCTCCAAATGGTACTTGAGACTGATGTGGCCTCTAACATCTTCGTATATGATGTTGATTTGGATTTGTTCTCGTACATTTGTTCTTGAAAGGAACCATTTCAACAAACTCAAGTTACAAACATGGGTCATACCAAAATATAGGATTCAAGTAAGAATCATATTTTGTTGTTATTTTATTT…
>Vitis_vinifera_newGene_1051
GGCAAAACACACCCAAATTGTACGAGGAAAGTCAAATTTAACTCAAAAGTCAAAACTCAATCCACCCTGCCGACAAGCCTCCTCTGTTGAAGCCAAAGACCGTCTTCTTTCTTCTAGGCCTGCTCAATATTGAGGGTGCACTACTTCTCCCTGGGCTCTATTTCAATATTGGCAGAAAAAGAAAATCAAATCATGGCTTCATCAAGCACCCAAAGATTCTCTTCTTCCTCGATTTATGATGTTTTCTTAAGTTTTAGGGGAGAAGACACCCGCTGCCACTTCACTGATCACCTCTACTCCGCACTGATTGGTAATGGCGTCCACACCTTTAGAGATCACGAAGAGCTTGAGAGAGGAGGTGCGATTGCTCCAGGACTCCTTAAAGCTATTGAACAATCA…
AATGCACAAAGGAAAAAGCTAAGAAATGGGTCATCTATGTTGATCAATAAAGGACTCTTTTCTTTTTATGAAGTCTTGTTTTCTAGGCATTAAAGATCTTGAAAATTTTCAAGATAACAAAAATTTAACTTAACTCTCACTTTTTCTTTTTGGTAAAGAAATGGCTCAAATATTATCTTCAACCTTCCCGTAACAATGGTAAATTGTCAATTGTTCAACATAACGTATTCAAATGANNNNNNNNNNNNNNNNNNNNNNNNNNNNNNNNNNNNNNNNNNNNNNNNNNNNNNNNNNNNNNNNNNNNNNNNNNNNNNNNNNNNNNNNNNNNNNNNNNNNNNNNNNNNNNNNNNNNNNNNNNNNNNNNNNNNNNNNNNNNNNNNNNNNNNNNNNNNNNNNNNN…
>Vitis_vinifera_newGene_1053
TTTTCCATTTCCTCTCCAAGGCATGTGTTGCAAGTTTACAATGACATTTATTTTAAGGGTTGTTGCATAAATGCTGAAGCCTTTAAGGTACTAAACTAAGAGAATCCTCCCATTTGTAGAAATTAGGAAAGCATGTATGAGAGAGAGACACAAGGAAAATGGATAATGTTTAGGGTAAGGGAGAGATAACATTGTGGATTTCACCAAAAGCAACTGATAGAACCTTGAAACCACCATGAATTTGAGGTTCAAGGTTGGGTCGATGGGCCGTGTCTTTAAGGAAGGTAAAATAATGGGGCATTTGGTTAGCTGATTGAAGCAACAACAGTCAGTGACATGATCAAGTTAGGCAACAAAATAACTCATAATGTTTTGTTTCTGAAAGCAGCACCATGACAA…
>Vitis_vinifera_newGene_1055
AACCCCCATAATGACATTATCATATAGGCACTCCCATACCTCAAAAGGGTCCCAATCTTCTTTAAGATTCAATCCCTTTATTCTTTCATACTTATCCCTTACAATTCTTCTCCATGTACCATCTATCTATGTATGATATACTGCTGTAATTTCCTTTTGGTATCTCGACCTTGAAACCTGCCACTGGAAACCAGTTTTCTTCATTCTTTCATCTTTTAGTAATATGCGCTTGAATATGGATTTCTAGTGCAAATCTGTGCTGAAATGGGCAGGGGGACCTCTTCTCTAGTATGACTGTAGGTTGTTACTGACATTGCAATATGAATTTCACTTGAATGATCTGTGTCTATTATTTCTTCCACGGTCAATAATATGTGATACTAATTTTTATGATTAGGG…
>Vitis_vinifera_newGene_1058
ATTTTCATGCAAAGGACCTTGCTGCACTCATATTAAGGGGCAGCAATATAAAGCAACTTTGGAGAGGGAATAAGGTATTGTTATCATCATTTACTTACACATTTTTTTATATTAATTTTTAATGTTTATGTAAAATTATCAATTGATTGTTTTTTTTTTTTTTTTCCAGCTTCATAACAAGTTGAAGGTTATCAATCTCAGTTTCTCAGTGCATCTCACTGAAATCCCGGACTTCTCAAGTGTGCCAAACTTGGAGATTCTAATTCTAAAAGGTTATACAATGGTACTTAAAATGTTCATGCATCAGTATTAGAGTTATTAAAACTAATTTGTTTTTTTTCCTCCCTTGAATTGGACAGGGTGTGAAAACCTGGAGTGTCTTCCAAGAGACATTTATAA…
>Vitis_vinifera_newGene_1060
TGAAAGAGTAGATCGAAACTTCAATGGCAGCTCACAAGAAACTTCTGGGCACATGGTGATTTGCTATTTGCATGTCAAGCCATATATAATTTTCTCTTCAGTTCAGTTTAGTCTTTATTCATTCTCTGACTCACTTATAATTCTATCCCACAATTAAGCTATCAATTTTCCAATTTAATGGCTTCTTCATCTTCATCTTGTACACATCAATGGAAGTAAGACGTGTTCCTGAGTTTCAGAGGGGAAGACACCCGCAAAAGCTTCATTGACCATCTTCATAGAGCTTTGTGTCAAAGAGGAGTCAACACTGTCATCGATGACCAGCTCGGTAGAGGACAAGAGATCTCTCCAGCACTTGTAAAAGCAGTTGAAGAGTCCAGGTTCTCCATCATCATTTTC…
>Vitis_vinifera_newGene_1061
GTTGTGTTTAGGAAAAGAGAAGAGGCTTTTATTCCAAAGAAGATGTGGCTGATCATGAAGGTTTTCCTCTTACAAATTTTAGTATTTCAACTTTTTGGTGGTGGCATCCATTGCCAAGCTTCAATCCGTCGGCATACTTTTGTGGTAAATACTATATATGATTCTGGCCTTAACGTCACCTTCTGATCATAATATTTAGGGGGTAGTATGACTCTCATTTTCCATCGTAGGACCCCTTACCCTGGTGTCGTTGAGTCGTTCATGCATGCTATCAATTTTTAAGTGGTTATACACTTGCATGAAGGGATCGATGCAACTATTCATGCATGTGATATTTCTTTTGGGATGAGGTTGGTGGTGAACCTTTAATTGGTCGCAGGTGAGGGAAGCTTCATATAC…
>Vitis_vinifera_newGene_1062
AGAAAGGAGAGAGCCACCGTTTTTAGTGAGAAAGAAGAGAAGAGAGAAAAATGCAAGTTTTTCTCATCATGCCCAGATTTCATCAAAGGTCTGATCCCACTTCGTCCGTGGTCCGATCGAGCTTAAATTTGGAGGAGAGTTTCGTGACTCATTTATCTTCAATCTGAACGGTGAAGATCGGATTTGGAGTTTCGGAAAGTCATTAGAAAGAAAGAGGAGAAGAGAGAAAAACGTAGGTTTTTCTCATCATGCCCAGATTTCATCAAATGTCCGATCCCGCTTCGTCCGTGGTCCGATCGAGTTGAAATTTGAAGGAGAGGTTCGTGGCTCATGTATCTTCAATATGAACGGTGGAGATCGGATTTTGAGTTTCGGACAGTCATTAGAGAGAAAGAGGAG…
>Vitis_vinifera_newGene_1065
ATGGACACAGTTTCTATGTTGTTGGATGGGGATTTGGGAATTTCGATGAAAATAGGGATCCTATGCGCTACAATCTGGTGGATCCTCCCCATCAAAATACCATCTCTGTTCCTAAGAATGGTTGGGTTGCAATCAGATTCGAGGCCTCCAACCCTGGTATGTTGCAAGCACTCATGTCCTTTATTAAAAAATAAAAATAAAAATAAAAATAAACCCTTGAAACTGCCAACCTGCATACCAAGGAAATAATTTTTCTTAATATTACAATTAAGTTAGGTGTAATGTTGTGTATTTTCTCTATTGCAGGAGTGTGGTTCATGCACTGCCATATAGAAGACCATTTGACTTGGGCCATGGCAACTGCGTTCATAGTGAAAAATGGTAAACACCCAAAAGCTC…
>Vitis_vinifera_newGene_1068
GAGGCTTTTATTCCAGAGAAGATGTGGCTGATCATGAAGGTTTTCCTCTTACAAATTTTAGTGTTTCAACTTTTTGGTGGTGGCATCCATTGCCAAGCTTCAACCAGTCGGCATACTTTTGTGGTAAATGCTATATATAATTATGGCTTTAACGTCACCTTCTGATCATAATATTTAGGGAGCAGTATGGCTCTCATTATCAATTTTTAAGTGGTTATACACTTGCATGAATGGATTGATGCAACCATTCATGCATGTAATATTTCTTTTGGGATGAGGTTGCATGGTTAACTTTTAATTGGTTGCAGGTGAGGGAAGCTTCATATACAAGGCTTTGTAGCACCAAGAAAATGTTAACAGTAAATGGACAATTTCCGGGACCAACTATATATGCTATGA…
>Vitis_vinifera_newGene_1070
GATCACATATGGCTGGTGTATCAACCTGGTGCTAAACTTATGATACCCAAGTCCAGTAGCCCCAATAAATCCAGGAAGATTACAGCTTATTTTAGTCTCTCTGGGGCATCCCATGTGGTGAAAAACTGTGGAATCCATCTTATATACGCTCGAGATAAGAAAGTGAACCATCAAACAAGGTATACTAGTGCCAAGAGAAGCAGTGATGGAAGTCGTTATAACTGTCTTGAGGAATCACAACCTAAGAGGCCAAGAGGAGGAGAGAACTGTGAGGAAGGATCCCATGCTTAAACTCATCCAAGAATGCTTAAACTCCAAGAGTGGCTTATGTCAGCTTATTGGTGAGTCACCTCTCTCTTTCTTCTCATTTCTATATGGCAAAGTCATTTCATTCTCTGA…
>Vitis_vinifera_newGene_1071
GTATGATTGCTGCTTCTTTATCAACGAAGTTTAAAGTTCATCGAAGCAAATGAGTGGGAATTTTAATTTTGATTTACTTTATGTTTCAGCGTCTTCCAAAGTTAGTAGTCATCGATCTCGGTAACTCTCAACACCTTCTGGAATGTCCAAACTTGTCTTTTGCACCACGTGTGGAGCGGCTAATTCTTGACGGTTGTACGAGTTTGCCTGAGGTGCACCCATCAGTTACAAAGCTGAAGAGACTTACGATCTTGAATGTGAAAAACTGCAAGATGCTTCACTATTTTCCAAGCATCACTGGATTGGAATCACTTGAAGTTCTTAACCTCTCCGGCTGCTCTAAAATTGACAAGTTTCCAGAGATCCAAGGGTGTATGGAAAATTTGTTGGAGCTTAATT…
>Vitis_vinifera_newGene_1074
AAAGAAAGAAAGAAGAAGATTAGAGGAATCTCCAATGTTAAAAGGTAGAGAGAAATAAATCTTCAGACTCTCTTGTAATTTTGACACTAACAACCCAAAAATTTCTTAGTGTCTTGCAATTTTGGACGAACAACGTCCCCGACTATGGCTCCAACGACAAGATCAAGTGACTTTTCTCTTGGATGGAGTTGGGACGTCTTTTTGAGCTTTAGAGGTGAAGACACTCGCTTCACTTTTACTGATCATCTTTATTCCGCTTTGTGTCAACAGAAGGGCATCCGCACCTTCAGAGACAATGAAGGACTTCATAGAGGAGAAGAGATCGGGTCATCACTCTTGAAGGCTATTGAAGAATCGAGGATGTGTATTGTGGTTTTTTCGAAAACCTATGCTCACTCA…
>Vitis_vinifera_newGene_1081
CAACAACTGAATGGACTATTACTACAGTTACTCCTTGGTGTAGCATCATGTATGTCAAATATTATAATTGTTTTTTTAAATTTCTTTGTTATCTGTTTGTTTGCTTAGAAAACCTGGATAAAGAGAATACAAAAATTTAGGTCGTGTACTATTAATTTAGTTTCTGAAAATTGAGAAACTTTCCTCAACTATGCCAGGCAAGTGAGGCCTGGCTCAAGTGGTAAAGGGATGGGAGGGTTTGTGGGAGGTTCCAAGTTCAAGTCCCCAATGGGGACAAAATATTTACCAATAAAAAAAAATATGAATCCCCTTCTGTCATATTCCAAACTGTTTACAAACTGATGGAGCTGAGGAAATGTAAGCAAATTCTTTTCTCCATATATAGGTTCTGACATGTTC…
>Vitis_vinifera_newGene_1087
CAGAAACCGTCCAACAATGGCTTCCTCTACCCAAAAACCCTCTTCTTCTTCGACCTCAATCCGTAAACATAAGTTCGAAGTGTTCTTGAGTTTTAGAGGTGAAGACACCCGCTACAATTTTACGGATCATTTATTCGTAAATTTGGATCGTAAGGGGATTAACACTTTCAGAGACGATCGACTCGAGAGAGGAGAGGAGATCACATCAGAACTTTTGAAAACTATTGAAGAATCAAGAATTTCCGTAGTTGTGTTCTCAAAAAACTATGCGCATTCCAAGTGGTGTTTGGATGAGTTAGCGAAGATCATGGAGTGCAAGGAAAAAATGGAACAAATAGTCTTGCCGGTGTTCTACCACGTGGATCCTTCTGATGTGGAAGAGCAAACAGGGAGCTTCGG…
>Vitis_vinifera_newGene_1088
AAGCAGTGACTGCTCCTAAAGTTCACTTTTCTGGAGACTTTGAATTTCCTTCATATGAGTTAAGGTATCTCCAGTGGGATGGATACCCTTTGGAATCTTTGCCATCAAATTTTCATGGAGAGGAACTTGTTGAACTCAAATTTCGGAGTAGCAACATAAAACAACTTTTTCAAGAAAACAAGGTATGATAATTAGTTAATTGTTTTACTCTTTAGATTAATTTAATAGTCATGGAATTTTATTTGTTAAAACAAATTTCCATTTGCTACAGCTTCTTGAAAAGTTGAAAGTTATCGATCTCAGTCATTCACAACATCTCATTGAAATACCAAACATATCAAATGCGCCAAATTTGGAGATCCTAATTCTTGAATGTACGTTGTAGACATCTGCTTAAAA…
>Vitis_vinifera_newGene_1089
AAAGCTTGCAGTGTTTGGAGAAGTTTTATGCACGATGGGTTAATTGTCAATTGCCTTCCCTCTTAGGTTTATGCTCCTTAAGAGAATTAGTTGTAAGTCATTCCAATCTCAGGCAAGGAGCAATCCTGAGTGATATTTCCTGCTTGTACTCATTGCAAAGATTGAATCTAAGTCACTGCAATCTAGTTGAAGGTGATATCCCTACTGAGATTTGCCATCTATCAATGTTGAAAGTACTGGACCTGAGCGGCAACCAATTTAGCAGCTTACCTGCTGGAATCAGTCAACTTTCCGAGCTGCGAGTCATCAGGTTGAAACACTGCAAGATGCTTCAAGAAATCCCAGAGCTGCCCTCAAGCCTACGAGACATTGATGCACATGATTGTGCATGGTTGAAAA…
>Vitis_vinifera_newGene_1091
CTTTTTTGTTTTTTTCTTTTATGTAGTGGTGTCTTGCTTCAGTTTGGTCTTCATCCACACCTACCCTCTCAAGTTACAATTCTCTCAGTCAAGCTACCGGTCTTCCAACCCTTCTTTCAATTTTGCAATGGCTTCTTCTTCAACCATTCTCTCAGTGCCTTCTTCCTCTTCCCCCCATCGCTGGAAGTACGATGTCTTCCTTAGTTTCAGAGGTGAAGACACCCGCCAAAGCTTTACTGCCCATCTTCACTCGGCCCTCAGCCAAAAGGGAATCAACACCTTCAAAGATAGCCTACTCCCGAGAGGCGAAAAAATATCTCCAGCACTCCTACAGGCAATTGAAGAATCGAGGTTTTCAATCATCGTTTTATCCGAAAACTATGCTTCTTCAAGTTGGTG…
>Vitis_vinifera_newGene_1094
TCTTACCATAAATACAGAATAAGACTTCAGCGCAATCCAAAGGAGACTCAGACAATGGAGGCGATGAAGAAGAAGATGAGATTACCTGAGCGCTGGTTTCTGGTATTCATGATCTCTCTCTCCGCTTTGATTTCTGGATCCGCCGGTGCGGCGTCGTTAGCAGACCAATGCGCCAACGAGTTCACCAAGGTGTCGGAGTGCCTGTCGTTCGCGACGGGGAAAGCGGCGACTCCAACGAAGGACTGTTGCAGTGCTGTGTCGGAGATAAGAGAGAGCAAGCCGGTGTGCTTGTGTTATTTCATACAACAGACGCACAATGGGAGTGCGGAGGTGAAGAGTTTGGGGATTCAGGAGGCGAAGCTGCTGCAACTGCCTTCTGATTGCAAGCTGGCTAATGCG…
>Vitis_vinifera_newGene_1096
TCTCTATACAATGATGGAAATTGCATCTATCCAGAGATTTTAAATTTCCATTCAACAATTTAAGATCTCTTTATTGGCATGGATATCCTTTGAAGTCCCTTCCATCAAATTTTCATCTAAACAAGCTTGTTGAGCTAAACTTGTGCTCTAGTCAGCTTGAACAACTATGGGAAGGGAACAAGGTATTATTATTATTTTTATATATATATATATTTTTACTTTAAATCAATTATAAAGTTCATCAATTTGATTTGTTGTAGCCTTTATTTTTAGTCTTTTTCTTTGACAGCGATTGGAGAAGTTGAAATTCATCAAACTCAGCCACTCTCAATATCTAACCAAAATTCCGGACTTCTCGGGAGCCCCAAACCTTAGGAGAGTAATTAACAAAGGTTGTAT…
>Vitis_vinifera_newGene_1097
CAGCTTGCGTCATCAATGGCAAAACTTCTGGAGCCAGATGAGGTATGTTTTTGTACTTTGGGATTGTGTAGAACAAAAGTATTGCTTAAAATTAAAAGAAATTACAAATAAATGTAATCCTACAAAATAATCCTTAAAACTTTCAATACTTATCCTACACTATTTTCTCACATGCGTGCCAACAATGATTTTCATGATACAGAGGTCGCTATTACAACATGGATATCAAGCTCTTGTTCAGGGAAGTAGAATTCCAAAGTGGTTCACCCATCGGAGTGAAGGGTCTAAGGTAATTGCAGAGCTGCCTCCACATTGGTATAATACCAAGTTGATGGGATTGGCTGCTTGTGTTGTTTTCAACTTCAAGGGTGCTGTCGATGGGTACC
>Vitis_vinifera_newGene_1100
CAAAAACCCTTCTAAGGTCTATAAGTCTGTTGAAGTATGTTCTTTATTTTTCAAAGATTATTCATATGGTTGCATATTGTGACAGAGAATTCTTACCTATCAATGACTCCAAGCAACATAAAGAAGGCATGACTATGAAATAGAAATGCAGCCAGTCTGAAAAATCATGTCTATCACTGGATATGATGATTCCAACTCCTGCCTTCTTGTGATGAAATTATTAGAGTTTAAGCTTAGTTTTAGCACCATACACACTTGATGATTTTCACAAAGCAAGATAGTTCTACATATTGTTTTGCAGCATGCCTATTGGAATTCAAAATGCTTGGCCAATTAGAGGCCCATGTTTTAGCACCTAAAGTAGTAATTGAATACTTGCTTTTTAGTGGGATTTTTATG…
>Vitis_vinifera_newGene_1106
ACAGTATTTGTAGTTTGACCTCTCTTCAAACTCTTTTGCTGAATGGGTGTTCAAAATTGAAGGCTTTTCCGGATATTAATATTGCAAATCTAAAAGCTCTTGAATTGTTAGATTTTTCATATTGTGAAAACTTTGGGAGTCTTCCAGATAGGATTTGTAGCTTAACCTCTCTTCAAACTCTTTTGTTGAAAAAGTGTTCAAAATTGAAGGCCTTTCCAGATATCAATATTGGAAGTCTAAAAGCTCTTAAATTGTTAGATTTGTCATATTGCGAAAACCTTAAGAGTCTTCCAGACAGTATTTGTAGTTTGACCTCTCTTCAAACTCTTTTTTTGAATGGGTGTTCAAAATTGAAGGCCTTTCCAGATATCAATATTGGAAGTCTAAAAGCTCTTGAAT…
>Vitis_vinifera_newGene_1107
GGTAGCTCCGAGAAAATCGGAGAGGTATCGACAGTACTTTCTTCACTCAGTCTCGGACGCGTTGGAGACTATTTCCGATCAAACTCGCCGAAGCTACCGGAATCTCCGTTCAGCTTCAATCCTAAACCAATGGTTCTTTTTTCTGAATCTGTTCATATGATTTTCTACTATTTGCTTTCCAATTCTCTGCTTTTTTCAATGTATATTTGTCGTCCACACTATAATATTCGTAGCAGAAATGTTTTCGCTTTCGAAAATGGAAACGATGAACATTTGGTTTTTCTACTGCTTTCAGTTGTATACAGCGTTGGAAAAGAATGCTCATCTTGTATCGACGGATGATTCGTGTATTGACGTACAAGGTTGAACCCTATTTACAGAAACAATAAAGTTAAGCCT…
>Vitis_vinifera_newGene_1108
AAAAAAGGGAAGGGTCTTCGGATGCTCACGGCTACTAGCTCCTGGCCTCTTCATTATGGACAAGCTGGGGGGAGGAGCAGCTGAAAAGCTTCATCTGCAAACATTATAAGAAAAAAAACACACACATATAAGGCCTCTTTGATAAATTTTCATTGCATCCTGTGTATGAAATCAAGTGGCAGGAGGTGACAAATCGAAGAGAAACTCACACATATTCTTTACCTTTTGGGAGATAAACAGCTCTGGTTCAGTGGAAGATGGTGAGGGGGCTCAGGTGGCTGCCGATGAACTAGGTTTTGAGTGGAATAAGCAAACAACTAGCTGTAGTTGGATCAGTGGGTGAAAAATTCAAGGAAAGAGGTTAAGGTGAGGGGAGATCCAAATTAAGGAGAGGCACGA…
>Vitis_vinifera_newGene_1109
GGATTACAAAGTGCTTCTTCCCAAAAATTTTGAATTTCCCTCTTACGAGATGAGATATCTCTATTGGGATGCATATCCTTTGAAATTCTTACCATCACATTTTGATGGGGAGAACTTGGTAGAACTCAACTTGCAATCTAGTAACATAAAACAAATTTGGAAAGGGAATAAGGTATGATAAATATTTAGTTATATTCTAGTTTTTTGACTTTATATTAATTTTGAAGTTTGTGGAAACTTTATTTATTAAAATAAATTTCTTTTGTCAGTGTTTGCAAGCTTTGAAGGTGGTTGACCTAAGTCACTCAAAGAAGCTCATCAAAGTGTCAAATTTCTCATGCATGAAAAATTTGGAGACACTAATTCTTGAAGGTTGTACAAGTTTGCACTGTGTTGACC…
>Vitis_vinifera_newGene_1110
CGAATATTTTACTTTTGACTGTTGCTCTATGTTCATAGGAGTTCCATACAAGCTTCATTATTCCTTTACAACCAATGTTAAAATTGCCGAAGAAAGGCAAGCTCAGTCATTGATCAGCATCCAAAAAACTCTTCTCTTCTCTTTGCCAGCTTTCTTACCCTTTTTGCAAAAACAGTCCAAGAATGGCTTCTACCAGCACCCAAAAAGCTTCTTCTGTTACTATTTCTCATACTTACGATGTGTTCTTGAGTTTCAGAGGTGAAGATACTCGCAAGAATTTCACTGATCATCTCTACAAAAACTTGGATGCATATGGAATTTGCACCTTCAGAGATGATGAAGAACTTGAGAAAGGAAGAGATATTGCATTTGATCTCTCAAGGGCTATCGAAGAATCAA…
>Vitis_vinifera_newGene_1111
ACACATGTGAACCCGTTTGTTCTGTTTTACTTGCCCCCAAACAGAAGCCAAAGGAGAGATAGAAGGGTGTAGGGACAGAATCTTCCTGGGTCTCTCTCATTTTATATTGACATCAGAATCATAGGCACGGGCTGAGACATGTTTTCCCAACTCGTCGATCAATAATTCACTCTCCCTCTTCCATTCTCATCCATTTATTAGCCCTTCACCCTCCTTTTCTTTCCCCACAACATATTGCTTTCATTTTATCTATATGATAATGAAATTTTCACATATTCTTTTGTTCTGTGTCCTTGCAACTGCTTCCTATGTCTTCTACCAACATTTTTCTATTGCTTCTTTGAATTTTCTTCCAGGAAGGAGACACGTGAGAGAATTGAGCATGTCATTCTCCAACCC…
>Vitis_vinifera_newGene_1112
CAAACACCTCTACATTTTGCAGCAGCAGAAGGTTTGCACCTTGTGGCAAATATCTTGATCAAACTTGGAGCAGATGTTCTATCCAAAGACAGGTATTTTTATTCCCTCCTATAATGGGCTCTGTTTGTCTTAAATCCTACATTTTAGAATTTATTCTGATGATTTGGAAATGAGGGGAGATCGAAATTCTAAAGACTACTTGTTGGGAGAATTGGCAATTAAAATTGAGAAGAGATGGTGCAGTTTACCAACATTCCATCAAATGACAGTTGACATTGTTTAAATGTGTGGGTTCTACCATTTGCTATCTAAATGCATTCATACATTTAGTAGTGCTCAGTTTAGCAATGTTTTACTACTTATTATTCATGATAGAATTAATGAACCACACTAGAGCTT…
>Vitis_vinifera_newGene_1113
GCATGTCTATTTCTTAGACCACTCTTTTGCCAGGAGTTGTTCGTCAGTACTCAATTGAAGCTTGGTTTTGATTCCCTGGGCATCTGCAATCCTGTAAGTTTTCACCCTTCTCATGAGGTCTTTAGATGGGCTTCATTCATTATCATTATGTGGTATTTTACCAATACCTTTTGGAAAAGACTTGATAGTTGGTTTTTGAGGGTTCTATTTGAGTTTTAAATTAAATTGAAATCAATAGAATATATCATTTGCAGCAACAGCTGTTTGAACAAGATGGGATTTTTGTAGATTCCTTTCAAATAAAAAAGGTTTTTATGCATTACATATGATATTTAATTTGGGAGATATTTGATACAATATTATGTTTTTTCTTCAAAATTCTGGATGCAAAATTTTTAA…
>Vitis_vinifera_newGene_1115
TTCTTACTGGAAGTTTGATGTGTTCCTTAGTTTTAGAGGAGAAGATACCCGCTACACTTTTACTGACCATCTCTATAAGGCCTTGCGTGCAAAAGGAATTGAGACCTTTATGGATTATCAGCTTAGAAGAGGTGAGTTGATAACTCCGGCACTTGTTACAGCAATTGAAGGATCAAGACATTCCATCATTGTTTTGTCAGAAAACTATGCATCCTCAAAGTGGTGCCTAGATGAACTGGTGAAGATATTACAGTCCCAAAATACCAAAGAACGGAGGGCTGTGCCAATTTTCTACAATGTGAATCCGTCAGATGTTGGAAACCAGAGGGGAAGTTTCGGAAAAGCCTTGGCTGACCATGAAGAGAAGTTGAAAGCAGACCATGAAAAGAAGTTGAAGTA…
>Vitis_vinifera_newGene_1116
CTTTAAACAACATCATCTGAAGGAAGGTTATGCAGATCTCTCTCATCAAGTAGTACGATATGCTGATGGTCTTCCATTAGCACTTAAAGTTTTGGGTTCTCTATTATTTGGAAAGAGACTACCAAATTGGAAAAGCGAATTGCGGAAGCTGGAAAAGGTGCCTAACATGGAAATTGTAAATGTGCTTAAAATAAGTTTTGATGGATTGGATTATACACAAAGGATGATATTTCTCGACATTGCATGTTTCTTTAAAGGAGGTGATGTGGAAATAGTTTCAAGAATATTGGATGGTTCCGAATTCAATGCGGAAAGTGGAATAAATGCTCTCGTTGATAGGTGTTTCATAACCATTTCAAAGGACAAGACAATAGAGATGCATGATTTGTTAGCCCAAAT…
>Vitis_vinifera_newGene_1118
CAGGCCGATACACCGAGACCGATACGCCTCGGGACCCTCCGAGTCAGTGACCGATACCGCGACTTTGAACCATGATTTGCAAAGCATGGAAAAACTGTAGACGAGGAGAAGGTGCAAAGGTGGAGGGCTGCCATGACTGAAGCAGGCTCTCTAAGTGGTTGGCATGTGATCAAGGATCATGAGTAGTTTCAACTTCCTTTTAACTTTTTATTTTAGTTATAATTAATTATATATATGAATTTTGAATTCTTAAATTAGCTCTTTGTAACTATTGATTTTAAGTTTTGGAAAAAGGAGTTAAAAAGAAAATTTTAGTAACACTGAATATAGAAATTAGTACGACATAAAAAATATAGGATCCTGTTGATATTCATGCTCTTTCAGGAGCCTCATGGATCT…
>Vitis_vinifera_newGene_1119
TGTGCTTTGTTCTCTACATTGACACTCTCGTTTCTCTCTGTAGCTTTGTAGAATTTTCGTTCAAATCCTGAATTTGCAGAAGAATCCAACCACGTTTCTCTCTTTCTCTTCAGGTTTCTCAGGAAACTTGGAGTGTGGAGAATTGATGTGTATTTGCAATCTTAAATCAAACGGTACATTTCTCTCCATTTAGCTTTATCTCTCTACAGTACAACTTGATTGGGTGAGTGATCCGAATTTTTTAGTGATGTTTTTTCTGTCGGAATGGCGCAGATGTTGGGACGAACCCCTGAAAAATCTCTGTAGGAGAGCAGGTGCGCATTACCGCCATTCATGCAATCGAAAATGACGTTGTCGCAGGTTCTCTCTGTAGCTTAAGGCTGTGAGTGTGATTTGGAA…
>Vitis_vinifera_newGene_1120
ATTTGGTATTACCCTAACGTTGATAGTTTTGTTGACAACGAGGAAATTGTTGCAATGCATGACACGAGTTTAAGCAGAGGCAACCTCGCCTCTTTCCAAGGAAACAGCTGGATTGGCAATCATGTTAATATATCAATTTCTCCATTACTTTGCAATATTTTTAATTTAATATTCATGTACCATCTTGTCATTAGTGTCTCTGAATATTGCTTACATATTAATCACTTCTTCTCTTAGGTCGTGGATACATATTGTAGATTGTTGTAATTCGATGATGTATCAAGGATCAAACTCTTTCTTTCGCCATACATAGCTGTAATGGAGGGCTTTGATGGACACTACAATTCAATGTTTTGTTGTTATAACATGTCAACAAGTTTCCTTACCCTATAAAGCTTA…
>Vitis_vinifera_newGene_1121
CCAGTATTGGCTATTGATTCTTGCCATCTAAGCGGACCATACAAGGGAGCTCTTTTGTCCGCCATTGCATATGATGCAGATGATGGAATGTTCCCTCTTGCCCTTGGTGTGGTCAGTTCAGAAAATTATGAGGATTGGCATTGGTTTTTGGAGAAATTAAAGGGGGTCTTAGATGGTAAAGAAGTTGTTATTATATCTGATAGACATCAAGGAATCTTGCATAGTGTTTTCGAGTTGTTCAGGATAGGATATCATGCATATTGTTATCGACATGTTAAGGAAAACTTTTCTAGCTTCTTGAATAAACAAAACATTAGAGGAAAAAAAGAGAAAGAAGATGCTTTATTACTTCTAGACAGCATTGCATATGCCAGGTTGGAGATAGACTACAACGAGGCA…
>Vitis_vinifera_newGene_1122
TAGAAACGTGGAAGAATGCCTTGAAGATAGCAGCCAACCTGTCTGGATTTCATCTGCAGAATCAGTAACTATACTTCTACTAGATAAATTTTATCCTACTTTCTTAAATTACAAAGCTGGGTAGCGTGACCTTGGATTTCATGGTGAGACCTACAAGTAAATCATTCTTTTATTTTATTAATAAATAGTTGAGATAAATAATTTAATAGTGTAAGGACCTAGGGTTGGAGGAAAAATTACTACTAAATATTTGACTAATATTTTATCAGTATAAAAAGTCCAATAAATAGCTTCATTTATTTATTTATTATTTTTATCTTTTTCTTCCATTTTAATTTTGTTATTTTATGTTTTTAAAAATTTTTCTTTTTCTACAAAAAAATTACTACTAAATATTTG…
>Vitis_vinifera_newGene_1123
CCTCAATTGCTGATTTGAAACATTTGAATAGAGAAAAACCAAGTGAACTTGAGGGACTTGATAAAGTTTCCAAGCAAGGACAACCATGGGCATCAAGAAATCGTAAACTTTGGGGAAGCGTTGGAATTTGTACAAGCTTCTGGCAGTGACTCAAGTCGAGGGTTCTCAGTTTAGAAAGTTGAATGATGTTGGCAGGTATTCTACTAAAATGGTTCCCATCCAGAGATAACTTTAGCAATGATGACAGGTGGCAAATATGATTGAGGATCTCTCCTTCCCTTAGATTGCAGTTACTCAGAGATAATTCTTCCAGTAAAGGTAAGCTCCAAACATTCGTAAGGATTCCTTCCTCCATTAGATTGCAGTTATGAAGAGATAAAGTTTTCAATGAAGAATAGT…
>Vitis_vinifera_newGene_1124
GCCATTTCCTGATCTAGAGAAATAGTGGAGGATTATATCACTTTAACATGACTGCTAATCCATAGTATAGCGATCACTACCTGCCAATAGTGTTTTTGTCAGTCAAGATTCATACAAGGCCACTTTGTCTTCCCAGTATTTCGGCATCCATTGTGGAGGAGAACTGGTCATAAAAATTCTCAAACCATGGTGAGTTATTCTTAGAAATTGCCATACAGCAGCCTTGGTTCTTATTTGTTACGATTTAGTATACTTGCTTGGGGTACGTTGCTGCATTATACTGGATAGTATACATGCAAACAAACCGCATTATAATATAGTTTCTGATCATTTATCTTTCTGTTGATCTCACTCCGGAAACTCTATAGAGGTGCAACTTCTCACTCTGCAACCCATTTT…
>Vitis_vinifera_newGene_1137
CTGGTACATTCACTTGAAAAACAAAGTAGAAAGAATCTGATATTGGGGTCACATGAATTGAATGGTGCAGAAAGAAGTGGATGCGCACAAAGGGGGAATGCATAAATTGTCCAAGATGAAGTTCACGTTGGCCTGCAGCAAATTTACCAACCTGCAGAAGAAGACGGCAACCCCGTGTAGGTAGGGCTGCAACCCATTGGCAGACTAGGAGCACATCTTGCTTTCATGTTGCCACAATCACTGCAACTCCCAGCTGCCACGATACGATACTGCAGACAGTCAAGAATACCTTATAGTGTCCCCTAGAGGCTTGAAAGGGTCATTCCTATTTCCACAAAACAGGAAATGAATACATATCGATTACTTGTCACAAGCTATCACCTGACTACTGTTATTTGG…
>Vitis_vinifera_newGene_1144
CTTCAGTCTGCAACCTTTAATCGCTCTCAAACAGAGATATCCCCATTACTGTTGCTGCTTCGGTTTCTCATAGATCAACTTCGGGTATGTCCATTATTTTACTTTTCTTCTTAATTTCTCTTCATTCATCAAATTTTGCTGCAAATTTTTCTTTTTTTTATTTTGGGTTTTGAAGTTTTGAAATTTAGTTGATAGACAAAGAATATTAGAGCTGTGATGATCAAAATTCCTCACATTGAGTTAGATCTATGAAAATCTCTCCCCACAACTCTGTAGGGACCCCTCCCTCCAAGCCACGTGGCATGCATCTTACAGTGACACGTGGCACGCATTGTCATCCGAGTCTTCCCATAAAACACACATGGCACGCTTTTCCAGACTGCCTCAAGGAAGATCAAA…
>Vitis_vinifera_newGene_1145
CTCTCTCTCTCCTCTGAGTTCTCCCCACTGCTTTTGTTGCTTCAATTTCTCATCACCTTCAGGTAAGTCCATTGTTTTACATTTCTTCTTTCTCTTCATTTGTGAAGATTTTGCTGCATGTACTCAATATGTATGACTTGGCTAGTAGTCGGTTTTTCTCTTTGGGATATTGAATTTTAGTTCACGGATGAGGTTCAAGCATCAATCCACCAATCCGGTCATTTTTCGAAGCGAGCAACCTCAGAAAATATAATATCTTATATTAATGGAGTAATGAAAATTGATGTAAAACAGTTAGAAAATGCTACACAGAAATGGGTTTGAGAACCCATTTATATTTGGGTTGGATTGCAGTTGTGGTCTGTGTGAATGATTTGTTGAAAATACTTACAGTTTGGT…
>Vitis_vinifera_newGene_1147
ATTTGCTTCAGTTTCTCATCAGCTTCAGGTAAATCCATTAAATTACACTTCTCCTTTCTCTTCATTCATCCTAATTTATATTTTTTTTAACATTTTTTTGGGATACTCTCCGGGAACCAAACATAATTTTATGCATGGCTGCATCTATATCAATCACCTTAATTAATTAGAGATGTGGTTGTTTTGTTCTAATTTTGTGGCTGTGAATTGAATGGTAGATCATGGATGCGACCAGTGTGGCAGTGCATTGTTATTGGAATGGGAGAGTGAAAAAGGAAAGCAAGGATGTTGATTATGAAGGTGACAATGTGAGCATGATGCCTATAAACCTCAACTATGGAACTACGTATGCTGAATTGTTGGATAAAATATGTACAATCACAGGCATTGACAGATTTG…
>Vitis_vinifera_newGene_115
GTGTTTTTGGGAGGTTGGCTGAGAGATTTTCAGGGGGGATTCTTTCTTGAGGAGCAAGTCTGGTAGTGAAAGGGGGCGGACGGGAGTAAGAAAAAAAACAGAGAGTGACTTGAGAGGGATAGAGGGAGAGCTGGAAGGACGTGTTTGTTTGAAGATATTTGTGAGTGGGGTTCTCTAGCTGGAGAGGGAGGCAAGCTACCGGAGGGAGAGTTCTTGGGAGTTGCTGAGTTTGGAGAAGATCTTTTCTTGGGATAATAGCTGAAGAAGGAGGAGTGGAAGAAAATCACACCGTGGATTACCAGGTAAAGCCATCTCGAGCTTGATATGTTTTCGTTTCTTGATGTTCTGCTTCATTCTTTGTTGATTTCCGTGTATTCGTTTGTTGTTTGTTGTGGACAT…
>Vitis_vinifera_newGene_1155
ATTTCCACTAGTCTCATATCATATTTAAGTTTCTCCTCTATCTTGACAAATGATTGTGTTGCAGACTAGAGCACTCTCCTCAGTATCTTTCTAAGCTTGCTTCTTCTTATATTTTCCTTCTCAATAAGGCAGTCAAGTTCCGGAAGAACCCTCCTGAGTGCAACCCCAAGTAGGTATTTTTCTATTATCTTTCTTATTTTCTTTCTAGTTACTGAGAATTTATTGGATGGCATCCTTATTTAGTTGTAAGTCATCTTCTAGTAAAGTTGTTGTAGATAGTGAAGAATATAGGGTCAGTGTTGAGAAGAATTTGCACAATTGGAACATCCCAAAAGAGAAAATCTACAAAACAGGATTCTTCAAATCCAACAAGTTAGTGAGAACTGAAAAACAAACAAT…
>Vitis_vinifera_newGene_1157
GCCAGGTCTGCTGTGGCTCTAAATCCACAATGCTTGTTTTTGCATCATTCCTGCTCATTCTTGGGGCTTTTGCTACCATCGTATTCGGTAAGAATCTTCTGACTCTTCTTGTTTTTGTTACCCCATTTGGTGACATTGCCTCCTCTTTCTATCCAAGAGTTGGCATCTCATTTCCTTGAATCATCTGTTGTCATTCAATGAAGAAAACTTTATGTTATCTATTTATTTTGACATTGTGGAGATTTATTGGAGTTGTTGGTTTTATCCCTTAAAAAATTTAAGAGTTTTTCATGTAAATCTGAGTTTGCTTTCTTCTTTTTTTTTTTTTAGTCATCTTGGCTTTTATTATTGATGTTTTATTGTCATTATCACTTCTGGACTTCTATTTGACTCCACAAG…
>Vitis_vinifera_newGene_1160
TTCTGTCTGATCCATGCACTTAATGCATGTGTGAGGTTGGTTGCAGGTTTATGTTTCTTTCTTTCTTTCTTTCTTTTCTTCTTTTTTTCTTCACATGATTTGGCATGATCACTGCACAATCTGCACCTATCAATGCTTGAATACGATGGCAAATGTTGTATTTTGCAGATGTCCAGTAGATTTCTTAGGATGCATGTAAACATGTTCAGTTATGAACCATGTGTGACAGGTGCACCTTGATGTGGGTCTGTAATTGATCTTGCCAATTTGACATGTTTATGGACATGCACTTTTTGCATCAGCTGATGGACCTTTTTCATTCTAATAATTCTACCTACATTACCATTTATTTGATGGAAATACCTCACCATTGCAAGTGGGGCCATAGAGAATATTTTG…
>Vitis_vinifera_newGene_1161
CCTCTGATCTCTGTTTACACAAAAGCATTGTATGGTTCCTTCTCCAAACGCTGCCTCTCGGTTGATCTCTGAGTTCCAAGGTACCGTTTCAATTTCTGTTCCCAATTCAATCAATCGAATTCCGCGTTGGATACAATCGTTTGGATGTTGAGAAAATGATGAGAATGAAAGAAAAGTTGAATCACCATCCAGGGTTGGAAAATTCAAAATTGCACTTTACCTGGAACAAAGTGAGAAAGATAAGTAATCAAAATGTGATTTTCTTTTATTTTTCTGGTAACCAAACAGATGGTCGGATTTCACTCTTTATAAGTTGGGAATGCTATTGCTGGAAGCTTAAATTATGGGGTTTCTCTTTGAACAGCCGTGGGAGCTATTGCTGATTTGGATTACTTAAAT…
>Vitis_vinifera_newGene_117
GAGCTAGGGAGTTTGAGGGGAAAAACGAGTGGGGATCGTTTTGGAGATGAGATTAAGAGCTGGAAACCAGGCATAACAATGGTTGAAGGGAGTTGTCCAGGTACGATTACTAAAGCTCCATGTTCTCCTTGTAAGCTGAATACACGTGTGAGTTCACACGTTCTCACTTCATGATATGGTCCAACACTTTGACCACGTCTTCCACCATCTCACTTCCGCTACGATTAAGGAGCACGTTCCACCAACTGCTCAACATGGTGGCAAGAGGCAACGTGGTTTGATGGAAGCCACTGTTATAAATTTTTTCAGAAAATGGTCCCGAACTCACTCTGCTATTATCTTCAGAAAAACACCATCTAAAAAAGGAGAGATCAGAGTTTGGAAATCTGGGTTTTTGAA…
>Vitis_vinifera_newGene_119
GGAAGAGAGAAAAGAAGGAAGAAAAAAAGAGGGGAAAAATGAGAAAAGAAAGATATATAAGGGGCAGCAAACTGTGAGAGGAGATAGACTTTTGGGTGTTGGTAGGGAGATATTTTGAGGGAGAAAGAGATCTTTTCAGGAGGGCTTTTGGCTGGTTGCTTGAGAGGAAGGAGAGCTGTCCGATTTCTTGCCCACCTAGCTAGAGGGAGTTATTTTTAAGGTACGTTTGTTGTGTATTCTTCGTCAGCTTCTAATGGTGTGCTTTTCTACTTTGGTTTTACTGATTCTCGGATGATGATTGTTGATTGGGAGTGAATACATTCATATTTTTGCTAATGGTTTTGTAGTGGTTTAGTTTGCTCTGGTTTTGATCTCTCCATGAGATATTTTTGTAACCAC…
>Vitis_vinifera_newGene_12
CCTGAAGTTTCCAATGGTGGCAGAAGCTCAAGTAAGAAAATATATGCCCCTAAGTTTGGAATATGGCTGATATTTTAAGTTAATTAAAGTTATGATTGAGATTACATCTTATTGAGTCACCCCTTAACTAGTTACTCTCACACCTGGAAATTACTTGATGAGAAGCTAGACTATGTAGTGTTTTCATTTGAATGAATTTGATCACATGAAGCAAATTCCGTAAACAAAATTCTCAGGCTTCTGGAATTGAGGAGTAACCTTGTCCCTTTTCATTGTATGTAGAAAAGGGAACTGAAATAAAGAAATTCTATAAACAACTAAAACACACAACTTCCTCTAGATGCTTTTTTTTTTAGGCTACTTTTGATTTTTTTTTTTTCCTACATTCATATTTTTTTT…
>Vitis_vinifera_newGene_1209
AAATTGTGCTCAAGAGAGGTTATGATGAATTAGATTACACACAAAAGGAGATATTCCTAGATATCGCTTGCTTCTTTAACGGAGAGGACAAAGATTTTGTTACAAGAATCCTAGATGCTTGCAACTTCTATGCGGAAAGTGGAATACAGGTCTTTAGTGATAAGTGCCTCTTAACTATTTTAGACAATAAGATATAGATGCATGATTTGTTACAACAAATGGGACGTGATATTGTTTGGCAGGAATCTCCTAAAGACCCTGGAAAATGCAGCAGATTATGCTATCCAGAGATTGTATATCGTGTATTGACAAGAAAAATGGTAAGAGAAAAATGTTAATGACCCTACTTCCATACTAGAACGTTATCTGGAATACATAAACTTCAACAATTTCATTTTT…
>Vitis_vinifera_newGene_1211
CTTCGATTGCTCAAAATTTTCTTGGATTCTGAAGTTGTTTCTGGTGAAGAGGATTACAAAGTGTGCATTTCTAGTGATTTTGAATTTCCTTCATGGGATTTATGCTATCTCTATTGGCATGGGTACCCTTTGAATTCTTTGCCATCAAATTTTGAGACTCAGAAACTAGTGGAACTCAACTTGCCGTATAGCAACATAAGAGAATTTGGGGAAGGGAATATGGTATGTATACTTTCTTTATACGTTTCCTTTAAATGCACCTTTTCTTTATGTTACTCGTAGCTTATTTATTCAAGCAACATATTTTTTAACAGGTTCAGTTTTCCAAACTAACAGCCGTCATTCTCAGTCACTCTAAATACCTCAGAGAAGTCTCAAACTTTTCCAGCACCCCAAATT…
>Vitis_vinifera_newGene_1218
CTTCAAGGGAATGGCTATTCTCTCTCTTTCACCTTCGTCTCACCTAAAGACTTGAAGCCCTTCTCAAGGTCTGAGAGGATCTTCTCTAAGAGGTACCTAGCTACTTTTCCGTTGAGATTAATGACTAAGACTTTAGCTAGATGATAATGTATTTCTTTTCTTGGATTCTTATTTCTCAATCAATTCTGTTTTGTTTTATATCTACATGGAAAAAAATTCTAGCAAGGGTACAACCAAGATTAATATTGAATATTATGGCTCTTTTCTTTTCTTTTCGTTTCTTTTTTCTGCTGGCAGATTAGTAGCTACCCATATCATCACAGTTTGAGGAAGGAGACTAAGAAGGGAAAAGTCTTGGGTATAGTTTGGTATGTGGAAAAGAAGAGAGAAAACCGACAT…
>Vitis_vinifera_newGene_1219
GTCCCAATACCATAAGTTAGACTTGGTTTCTCATCTATTTTGTACAGTTTCTTTGATACCCATTTCCTTTTGTACAATGAAGTGGTCTCCTCAAGATGCCATGAAAGCTTACCTGCATACTCTTCAACTGGTAAATTCTCAAATCCCCATTTTCTTTCTATATGGTTTTTTCTTTTAGCCGTTCATAATTTTAGCATATAGTGTATTGCTAATTGATCTATGACCAACCCTCTTAAGATTGCAGACCAACCTGATCTATGATCAACCCTTTCATAATTTCATTCTTACCGCTTTTGATAGCAAATTCAGAGGTTTCTTATCAAGATTTTTTTTTTTTTTTCTTTTTTGGCAGTCTAAGATCCAGTATGGTCAAGATTGCACTCTTGGCACAACAAAACT…
>Vitis_vinifera_newGene_1221
AAAGGCATAAAAATAGGACCATGAAACCATGTTTCAATAAATCTGCTGCCACCATCACCAAAAATCAGGAGATAATAAAGAGACTCAATAAACAATTTCCTATAGACCAGGACAACATAACAGATATAAGACTCAACATAAAACAATTTATTAAAGACTTGGTCAAATGACCCATTGCACAAAGATATTTTATCACCCTCCCTTAAACTGATATCTGCAGAAATCAGTTTAGGAATCAATTTGCAAAGCCTTTCCTGAAGCAGCCACAACCTCCTTTGAAGAACAAACTCCAAGCATACTTCGAAGTTTCATAAAAACAGCAGGCTTGAGGGGCTTAGTCAAGATATCTGCAATTTGATCTTCACTTTTGCAAAACACCAAATCAATAACTCCATCTTT…
>Vitis_vinifera_newGene_1222
TTTGTGACAGAGAGTGAGGACTGCAATGGAGTTTCCTTGAAATAGGCAACTAGAGGCTTGCTTGGAGAGGAGAGTTCCAGATCCTTAGGTATGGTTTATTTATTTTTATTGATTGGTTTGAGCATCAAATATTGCTGGTTTGTTTGGCTGAATCTGTTTGTGCGCATATATGCTCTGCTTAATTTTTCCTTGGCTTCCCGGGCTTTTCTGACAAGTATCTAACGCATAGCTTCATTCCTGACGTTTCTTGTTGATGTTACCTGCTACTAGCTCTTTTGACAATCCATGAAATAGATTTAGGTTCATACTACGTTTATATGTTTTTCCTCCTCTGCTTATTGCTCTGTTTTTTGTTGTTTGGAGGAAGTGTGTGAATTCATGGGTTTTTCTCCTAGTAAA…
>Vitis_vinifera_newGene_1223
ATTAAAAAGGGGCAAACAACCGCCACTTCTCTCTGTTGCCTGGTGGTTGCACCGGCCATTCAACACCGTGCTGTCAACAATCTCATTTTTCTCTCCGTGTTGCTTTCTGGGTTTTGCTTCTTTTGATCTAAATTGGGGCGGCTTTCTGATTCGATTGAGCTTCCTTTCCGTCTGGGTTTCCCAAATTCTCTCTGTAAAGTTGGTTCTTTGGGCTCAAGTTTCCTCTGATTACAGCTAAATTTCGTTGTTCGAGTGTTGCGGTATTCATATTTTTTTATCACAACAAAATCGTTTTTCATGTGTTGTTTGGGTTGGAAGCTTTGTTTCCTTTGATGGGTAGTGCTCAAATCATGTGAATTTCACGTCTGGTTACTGTTGAAGAGTACTCATTACCCATAT…
GAGGCCCATGGGTTAAAAGGGCTGAGCCCTCAGGCCCAAATGAAAGATCCAACATTACTCTCCTCATGCTTTCCTTTTGCCGCACCTCGGATGGAGGGCAACGACCGACGATTGAGAACCTTACTCCTGACGTCGTCAAGCTCACGGTTCAGTCCCGTTAGGAACTCAAAGACCCTTTCGTTCTCCATCTTCTTCTTGAAGCGCACGCTGTCACCCGTGTACTCCCACTCCTCTTCGCAGCTGAGATCGAGATCTTGCCACAAACCCAGCATCTCGGTGTTGTATTCCGTGACTTCCCGATCTCCTTGCTTTATCTGCCAAAGCCGCGTCTTGATTTCAAAGATTTGGGAAGCATTCTTGACATCGGAATACGTTTCCCGTATCGCATCCCCCACATCC…
>Vitis_vinifera_newGene_1224
ATCTGAACTGTAAATTGCATTAGAAACTGAAATGTATCATGTCAATGGGACAATGATGTTGTAGTAAAGTTGAGGTTCAATAGTTATTTGTTTTAAAGTAATTCATCGTTCTTCTCATGGGGCTCCTCAGAAGTCTTATGGTGTGTGAGATTCAATTGAGGAGAGGTTTAAAAGGAAATTGACTGCTTGGAAAAAGCAGGAACCCTGTCCAAAGGAGGAATACTCGTTTAGAGCAATCTATCAAATCTCCCTATCTATTTTATTCTCCTTTTTTGCAATTCCCAAAAAGATGAGGGGGTTAAAGAAAATTCAATGAGACTTTGTAGGGAGACACAAGGGAACAAGAAAGATCTATTTGGTAAATTGATCAAATGCTTGCAAGGATAAGTAGTATGGAGG…
>Vitis_vinifera_newGene_1226
TAGAGATCGCTCTATTATCACCATTATTTCTTTCTAAATTTTACTTATTTTGAATGGACTCATTATAGTATGTGAAGTACCCATGTTGGACATGCATAAGCAAGGGTTGTGGGAGGTACACACCCAATAGGTGTATCAAAATATGGATAACTGAAGAACAAATTTCTAGTTCATTGTAGCTAATATTAGACACATATTGGCTGTTTGATGTTAGTTACACATTTTCGGTTTAACCTCTGCATAGAATGAGAAACAAATGGAAATTACATTATTTAGTTATATACTGGTATCCTAAAATACAGTGACTAACCAAATCTGCCATGTAAGCATTCACCAATACCCCCTTCTTGCACTTGAGTCCATGTGATGACAAATACCATGACTTTGCTTGCTACCCAT…
>Vitis_vinifera_newGene_1229
TCCTCCCCCTCCCCCTCCTCCTAATAAGTCAACTGTTGTCCTTGAAGAAATCCATGAGGGGGAACCCAGTGGAAATGGGTGCTCTAATGTTGATGGCTCAGAAGAAGAGAATTCTGAATACCATACTGCTGATGAGGAGGAACCCAGTACTGCAACTGCCTGCTCTGAGGATCACTCTGAATCAGTTATGCGGCCACAGAAACGCTTGAAATGCAGGCATTAATGAGGACATCCCTTGATCAGGAGAAACAGTCCAGACAAAAGCTTAATATGCACCCAAATCTTCCCATAATATCTCTTGGTGGGTTGTGTGTTTCTTTTCTGCTTTTCTTTCTTGTCTGATTTTGAGTAGATGTCTTAATTAGGATACGTTAGAACTGTTTAAAGCAAGAGTTAAAA…
>Vitis_vinifera_newGene_1230
CTTTGCCTTGAATTATTTCAAGTTTTGTCGGGAGACTTGGCTTCAATTACATTAACTTGCCACAGTGTTTAGTTATTATCATTGATCATTCTCTTTTCCAGATTTCGCAGCTGTATTCTTCAATTATAGCTATTTTCAGATTTTTGATTCTCTTTGATAATACAAAGAGCTAACATTTTGTCTGAATGTCTTTGGTTTTGTTCATGAAGTTTTTGGATTATATAAACCAATTGTGAAACTCTCTTTCCTACAGGATAATTCAAACTTGAGAACTCATATCTCAAGCCTCATCTCTCTACTGCTCGGTAATGGCTTCTGCAGCTCCTTCTTCTCAAAGGCGCTATGATGTCTTCCTCAGCTTCAGAGGAGAAGACACCCGCAATAACTTCACTGCCCATC…
>Vitis_vinifera_newGene_1231
CTCAATTGTTATGAGGCTCGGAGATTTAATTATGATGAAGCTAAAAGGTTCCTTTCACATTATTTGTTAAAACATGAAATTCTTAGAGATGATTTCATTGAACTTTCAAGAGAAGTAATAGGTTATGCTCAAGGCCTCCCATTGGCTCTAGAAGTTTTAGGTTCTTTTTTATTTAGCATGACCAAAGAAGAATGGAGAAATCAATTAGACAAACTGAAAAGTACCCCTAATATGAAAATTCAAGAAGTACTTAAAGTAAGTTATAAGGGGCTAGATGATAAGGAGAAGAATATATTTCTAGACATTGCATGTTTCTTTAAAGGAGAGGATAAAGATTATGTAATGGAAATACTAGATGGTTGCGGCTTCTTCTCACTTAGTGGAATACGAGCTCTCATT…
>Vitis_vinifera_newGene_1232
GCTGCAACAAGTGTAGAAGATATGGCTTTGCCCCTCTCAAGCTTCTCTTCAATGATGAAACTGTCGATTCCTTGGGCTCGTAACTCCTTGTCGAGGTGAGCAGTGAAGTTATTGCGGGTGTCTTCTCCTCTGAAGCTCAGGAACACATCATAGCGCCTTTGAGAAAAAGAAGCAGCAGCAGCAGCCATTACTCAGCAGTAGAGAGACCACGTCTCAAGTCTAAATTATCCTGTAGGAAATAAAGAGTTCCACAATTCATTAATACAATTCCGAAAACTCCATCGATAAAACGAAAGAAATTCTGGGACGAAATTGTTAGCTCTTTGTAGGATATATCAACCACAAGTGAATAATATGCTAAATTTTCTTAACTGGAAATTTGAAATGAAAAAATATCTG…
>Vitis_vinifera_newGene_1234
CAGTGTTTAGTTATTACATTGCTCATTCTCTTGTTGAGATTTCACAGGTGTATTCTTCAATTACAGATATTTTTTCATTTCAAATTTCCAGTTAAGAAAATTTAGCATATTATTCACTTGTGGTTGATATATCCTACAAAGAGCTAACAATTTCGTCCCAGAATTTCTTTCGTTTTATCGATGGAGTTTTCGGAATTGTATTAATGAATTGTGGAACTCTTTATTTCCTACAGGATAATTTAGACTTGAGACGTGGTCTCTCTACTGCTGAGTAATGGCTGCTGCTGCTGCTTCTTTTTCTCAAAGGCGCTATGATGTGTTCCTGAGCTTCAGAGGAGAAGACACCCGCAATAACTTCACTGCTCACCTCGACAAGGAGTTACGAGCCCAAGGAATCGA…
>Vitis_vinifera_newGene_1235
CTAAACCCAGTCTTTTTTTAAGGCATCAAATGTAGGTGGATGAATGGTAGCTGGAATCAAACTTCTTTCTTGCATTTAAAATAAAATGATAGCTAAAAATATTGCAATCCATTTTTATATTTGATACATGGAGAATAATTTGTAAACAATAGAAAAGATTCGGGATCCAGAGGAGTTCATCGCCGTCTTTCTACCTACCAGTGTTTTCCTGGAATTTCGTTCCGTCTTTTATGAAGAAATTGCCTGCCATTTGAGTTAAGTTGAGTAAGATCTCACAGTGAAGAGTGGATGGCTTTTGCAGACCCTCAAAGTCAAAGAGCGTCTTCTTCTTCTTCTTCCTCTTCTATTTCTACTCGTGGATGGAATTACGATGTTTTCTTGAGCTTTATGGGTGAAGAT…
>Vitis_vinifera_newGene_1238
GGCCAAACACAAGAACTTACAAGAATCCCAAGTGAGGAGCCATGGATTGTGGGCTATTTATGTGAAAACCCAGTTCTTGTTTACTTTAAGAGAGTGATTGGGTCCCCTATTCCAATTTCATAAATTTTATTTGACCAAAACAGGGAAAACAAGCAAACAAAGAAATGGGTATTCAGAAGATAAGATGAAGATCATTTAACAGTAAACTCACAACCAAATAAAACAGTGTTTAATGGAGACGAGGAAAAAAAAAAGATGCATAGTCTGACTATTTCTGGTCAAGATTGATCAACAGAAATTAAATTATAGTTTTCAAACATTTGTTTTGTGTCCTCTTTCATTTCATCAAAGGAATCCGCAGCCATCGAACTAATGACTGGTTCCACTCTAAAATGATTT…
>Vitis_vinifera_newGene_1241
AAATGCCAATAGCATAATCCCGTGAGCTTCCATTCTTAAAATTCAGAAAAAGTCTCCGTCCTAACTCCCTTTGTCTCCCTCCCTCTCCCTCTCAATTCCCAAAACCCATCCAAAACCTTCATTCAATTCAAAGTGAGTTTCTTTCTTCTTCCGATTTTTTGTATTTTTTTTCCCCTTTTTTTTTGTGTGCAATTGTGATGTTCTATGGGTTTGTTTGTGTTGTGGGTAATACTAATATTTTGGTGGGATCATGCTCTTCTGTGTGGGATGTTATATGGGTTTGGTTTGTAGTGGGTTTGCTAATATTTTGTTGGGAAGAAATTTGAATATGCAGATATCTTTCATGCTTTCCTGCATGTATATTTGTCGTTCAATATATATCTCTCTCTCTATATATAG…
>Vitis_vinifera_newGene_1242
TGAGAGAGAAGAGTGGCTATGGAGTCATGGTTTTTGTTGAGTTGCACAGTTCGGCCATGGATGACAAGTGTTGAAGGCATCAAAAACGTAACTCCACTGTCTTGTTGCTCAGTCTTGTCCACCTCTTCTTCCCCTAAAAGACGCCCCTTTTTTGTTACTGTCTGCAAACCCATCTCATCACTTGGATCCATCACCCTTGTTTCACTCCATTAACCCTCTCTCTCTCTCTCTCTCTCTCTCTCTCTCTGAGCTTTCCTTTTTCCCTCAACCAACCCTGCATCTCTCTAATCTTCCTAATGAAAACAAAATGACTTCCCCTTCATCATCTCTCTTCCTCATCTTTTTGCTACTCTCTCATCTGTTTACCCATCAAAGTTATGCCATGAGAAAACTTCAAGG…
>Vitis_vinifera_newGene_1243
AGCTTCTTCTGCTCCGAGTGTTTTCATCACAATTTTATGCTTCTTTGTTATCAAGCTTCTTTCAGACAAATCATATAAACGAGGTACAACTTATTTTCAGCTTGTCTTCAGTTCTTTGCTATTACTTTTGTGTTTTTTTTTTTTTTTGAGTTGATAATTGTTCACAAGTATTAATACTCCATTTTTTTAGACTTACTATGATTGCATGGGTTTCTTGTGTAGTTCATTGTTGAATGGTATCATATATGTAATGGTAAATGTTGGTTAGTATTAAAGGATTAAGGATTTCTTTCCTTTTTTCTTTTTCTTTTTCTTTTTTTATTGTGTTTCCTTAATAGTTTGACTTCTTATAATTACTTAAAATCATGTTTAATGTCATTTTATATACATATATGAGAA…
>Vitis_vinifera_newGene_1244
AAAAAAGGAAGAAGAAAAAAAAATCTGCGTTCTTTTAACCCTGAAGATTCATGTTGCAGGTCATGACCCCATTTCTCACAGCCAAACTTGCTGGGCAATTTGTTGCAGTAGATGCAGTAGGCCTTCTTATGTCCACACTACAGGTGACAACCCTGTCCTAGCGCTCTTCTTGATTAACCATCCATCATCATAATATTGGTATTAGTTTGTCATCATTGTTGGTATTTTTGTTTCATCGTTATTGGCATATCTACACAGATTGTGCTTCTTCCTGTATTGGGTGGTGCATTTCTTAATCAGTACTTTCAAGGCCTGGTTAAATTTGTTTCTCCTGTGATGCCCACCATTGCTGTTGTAACTGTAGCTGTTCTATGTGGGAATGCAATTGCCCAGAATGCT…
>Vitis_vinifera_newGene_1247
CTACAAGACAAATTAAGGCAGTATGTTCCATCCCACAGGATTTTTGTAGTTTTCCACCTGCCAAAAGTCCTGACATTCCTATAGAATCAGATCACCCAAACAGTTGGAATCATAGCTCTCTGCCATTGTATATGCCCCAGGTTTCCTCCTAAGACTGTGGGAAGCTATCACCATCATGGAGAGGAAATGCCAACGAAAGTAATGAATCTCTGCCGCAAAATTTGGGTCAACTATATGAGCCCATTTTACCATTCTGTTATATCTAGGGACATTTTTGGTTATATCATTATGTCAAC
>Vitis_vinifera_newGene_1249
AATGATTGGCACAACCAAAGGCAAAGAGCAGCCAAAAGATGAATCATACATAACCTGTCTGCCAAAACCCAGTGTTTCTCTCAATCTCAGCCTCTCAATTTTTCTCAAAAACCCCAGAAAAATCTCTCCCAATCTATCCCAAGAAAGCCCATAAGCTGCCAAAAGTTCAGGTTAGTCTTCTCTCTTTTTAGTTTGTTGTTTGAAAACTATGAAGGTTGCTGTGATTACAGCTTTTTACTGTACTTCAATGCATTGTTGATTGGGTTGCATTGGTGTTATATTCAGATTATCAGTTTTTTTGGGCTAAATTGAAGTGGAGTTTTAGGATTTTGGCAGTTTTGTGTTTGTTTGAAATGAAAATGTTGATTGGAATCGTAGTTGTGGAAAACTGTTCTGAAC…
>Vitis_vinifera_newGene_1255
AGATTTAAGGGGCCTAAATCTGCAAACTGGTACATTTACCTTACGGCAAATTAAGGCTGCCACAAACAACTTTGATGCTGCTAATAAGATTGGAGAAGGTGGTTTTGGTTCTGTCTATAAGGTGCTCCACAAAAAAACTAATTTCCTCTCTCATTATGCATTTAAGCTCTTCATATTGGTTATTTCCCTTAAATTTTTTGCATTGAGGATGAATGTTATTTTCTCAAATGTAGGGCCTATTATTGGATGGCACAATAATTGCAGTGAAGCAGCTTTCTTCCAAATCAAAACAAGGAAATCGTGAGTTTGTGAATGAAATAGGCATGATTTCTGCTCTACAACATCCGCATCTTGTAAAGCTGTATGGCTGTTGTATCGAAGGAAATCAGTTATTGCTAG…
>Vitis_vinifera_newGene_1257
GAACTACGTGAGCTAGGAACTGGTTATTTTAGTTTACGACAGATCAAAGCTGCTACCAATAACTTTGACTCTGCAAATAAGATTGGTGAAGGTGGATTTGGCCCAGTTTACAAGGTAGTTGCAGATTTGGATTTTTCTTTAACAACTGTATGCTAAAGTAGTTATTAAGAGGGAAATGCAATACTTTTCTGCAGCTATCTCATATCCTTACATTATCTGAGTTCTTGATCTTAGGGTGTACTGCCAGATGGTTCAGTAATTGCTATTAAGCAGCTCTCGTCTAAATCGAAGCAAGGGAACCGAGAATTTGTAAATGAAATAGGCATGATATCTGCCTTACAACACCCAAATCTTGTGAAGCTTTATGGCTGTTGTATTGAAGGGAACCAGTTGTCGCTC…
>Vitis_vinifera_newGene_1261
GTGCCACAAAAACCTCTTATATCTTCCACCTTTCATTTTCCATCTCTTTCTGCTACTTCATTAGCTTCGATGCCCACATCTGGGCTCTCATCACCGGCGTCCTCATCATCTCCGGGGAGTTCTTCTCCATGTATTCCCAGCGTTCAGATTGTCTCCAAGTCGGCGTCGGACAGGCTTCTCGGCAAGTTCTTTGATGCGTCGCAGTTCGATTTTGATTACGAGCAAAGCGGTCTCTGGTCGCCTCCGGTTCAGCGAAGGGCGTTCTTGACATCGTCGGAAAACTGCGGCTCCGGCGGTGAAATGCTTGCGAAGCTCAAGAGTAATGTGAAGAGGGCGCAGCTGTGGAGGCGCTTTTTCTGTTTCTATGTATGATCTTATTTTTCTTTTTAATGAAAAATG…
>Vitis_vinifera_newGene_1266
GCGACTATGTCAAGGAATTCTCTTCGCTCATGCTTGAGATTCCTAACATGACTCAGGAGGAGTTGCTATTCAACTTCATGGATAACCTGCAAGGGTGGGCCAAGCAGGAATTAAGGCGTCGAGGTGTTCAAGACTTAGCCACTGCTATGGCAATAGCAGAATCCTTAGCAGATTATAAGAGGGGAGACTCCTCCAAGATTGAGTCTTTGGAGGATAGCCACGCCATGGGTGGGGGAGACGAGGTTCCAAGGGACCACAATGCTCCTAAAAAGGGATCAGGCAAGACGTCTAACGTCCGAGAAGGAAGGGATAAGGCGGAAAGGAAAGAGTTTACGCCTAAAATCAAATGCTTCCTGTGTGACGGTCCACATTGGGCACGGGATTGTCCAAAGAGGAAGG…
>Vitis_vinifera_newGene_1267
ATGGAGTTGTTTTAAATCTTGGGAACTTCCTTCACTGTCTAGGTACTCAACACACAGCCTCCAAACCCGTGAATCTGCAACAGGGTTACAACTTACAACCACACAAGAGGCCAAAAGGGCCTCTTCACATGCCTTTGTTTGTTTGTGAAATAGTTAAAGCTTCTCAGCTCTTTGATTACAGTTGGTCCTAATACCAACTCCTCACGGGCTCATTATCTTCTGAGAATGCTTTCTGTATACTAGTATAATAATACAATTCTTTGGATGCTCTTCTTCTTCATTGATTACCAACCATTCCCATAGATGCATCTGTAGAAGCTTGTCTTGGCCTATGTTTTTGCCATGGATTTGATGATTGTTCTTGCTGTTTTTGTATCTTTGCTTGCTCACCCACTTCCC…
>Vitis_vinifera_newGene_1268
ACCATATTAATTACATGCTTTGACACAAGAAATTATGAGATCAGGGGTGCTGGTTCTGAGGGCTGGTAGGAGGGGATGGAGGGTAGTAGTAGGGAATCCAAGTTCTGGGGTCTTCCCAGTTGAATGCTGGAGGAGGAGGGTTTAGTGAAGGGATGTAGGGTGTCCAAGTTTTGGGGTCTCCCAAGTTGAATGCTGGAGGAGGAGGGTTTAGTGAAGGGATGTAGGGTGTCCAAGTTTTGGGGTCTCCCAAGTTGAATGCTGGTGGAGGAGGAGGGGTTAGTGAAGGGATGTAGGGTGTCCAAGTTTTGGGGTCTCCCAAGTTGAATGCTGGTGGGGGAGGGGGAGACAGGGAAGGTATGTGTGGTATCCACGTTCTGGGGTCTCCCCAGTTGAACGCAG…
>Vitis_vinifera_newGene_1269
GTCAACTTCTCTAATCCCCTCCTCCCAAAACCTCCATCTGTTGCAGTCAGCCATGGGTACCACTGAAAACGAAGACACCGCACCACCAGCCCTCGCCGGAGCCACCCCACAAGACCAGCCCATCAAGACCCAGAAAAGTGGTGAAGGTTGCTGTCGGTTCACTCCAGAGTCATATGCTGATCTACTGTAGAGCTTGGGCCCAGAGGGGCCAAGAAAGGTGGTGGGTCTGGTCTGGAGAATGCCCTTGTGTGCTGTGCAAACGTGGAGTATGACTCTGATGTGGAAGATAATCAAGAGATCAAGGGTGGCGGCGGCGGTGGTGGGGTGGATACGGAGAGTGTGCAAATACGATGAATATTGGGAAATATTGTGTATTAAGGAGTTATGGGTTTTGTTTAC…
>Vitis_vinifera_newGene_1272
CCTCTATTTACCTACGATAGAAAAAGCAGGACTCCACGTAAGACTCTTCGCTCTCCTCCACCACTATGGCCACCACCGCTTCCGGCTCCGTCCTCCTTCTTCTGCTCCTCGCCGCCGGAGCTGCCGTCGACGGCAGAGTCATAAGCAACCGCACATTGTCCACCGACCTAGTCTCTGATGACTTCCACGACCACCGCAATGGCTCGCCTTATCTTCTTCTCAGGTCATTTTCCGCCGTTTCAGCCTCGGATTCATGTGACCAGACGTACGGATTCATGCCCTGCACAACGACAATAGTGGGTAACCTCTTCCTCATCGTGGTCTATGGTTACCTCATGTTCCTCGCCGCAACCTATCTTTCCTCCGGCAGTGAGCTCCTGCTTGAAATCTTGGGCCCTG…
>Vitis_vinifera_newGene_1276
AAAATTCAAATGACTGAAATACCCCTCAATTAGTCTCCTTTCATTTTCAGTTCTTTCGGTTCTCCTCTCTTGTACACTCTCACTGCTCCAGCTGATCTCAACGGTCGGCGGTATCGCTCTCTCCGCCGGTGCTCTCTCTTGCCGCTCTCTTTGGCATACGTATTTCACTTTTCTCAGGTATATACACTGCAATTTTCTTCTCAAATATCTCTAATGGGAGTCAATAAGGTCTATTTTGTTGGTATTAGGGTTTTGATTTTTAGCTTGTATTTTGCATTTTTATTTTTCGAGTAAAGGAAACCTTGGACATATAATCTGCATATACCAGCATCAAAATGCAATTTTGTATATATGTATGTGTGTGTTTATATATATGTATATACTTATATGAAGAACTGG…
>Vitis_vinifera_newGene_1277
GCCGTGTGGAAAATTTAAAGCTTATATAACGACATCTTCTTGGATGATTCCAAGCTTACACAACCTAAAAAAGTCCATGCATGCTTCAACTTCTTGGAAACTTCACAAACTCATTCCCATATAAATTTGAATAAAAAAATTCAATTAATTAATTGAAGCCCTCATTCTTTGTACATCTTGTATATTTTCTCACCGACACAATTCATCAATTACATAACTGGTCCTACATAAAATATCTAACAACATGGCTTGGCCACACTCATCCTCCTCCTAACCATGGCCACTAGGGGCTCGGCGATACCTGGGATTTTGGTGGGGGCGGCGATGGTCTGGCTTGTCGCAGCTGAAATGATCCGGTCTGCAACTTGTGGGTATGTAAACCTGTCCATGAACATAACT…
>Vitis_vinifera_newGene_1278
CGCCGATCTCAACTTTGGTACAATCAGAAGGTACAAATCAACCAGAAGAGAATAACAGAGAAAAGAAAACGAAGGAAAATTTTGCATACCTGTATACATGTTGAGAGAGGGGAAAGATGGACGCCGCCTCCAATTCACGGCCAGCATCACCTTTTCCTTGATGGATCTACCTTTCCTGCTCAAATTTTTGGAAGAAATTCAACTGAACAAGGAAACCCTCAGATCTCCGGAGGAAGCACTCCCGTCTCCAACTCCAGCTGCCGAGGAAAGGCTCACAGCTCCCATTATATATATATATAGAAAAGCACGTATTTTTTTAATACCAGGCGTTTCTATGGCGCGTTGTAATCACTTGCGTAATTGATCAGACGGGACAACAAAACAAATTTGAAACCAGTC…
>Vitis_vinifera_newGene_1280
GCTTGGCAAACAGGGGGTACTCTGTAGTGTGTGCTAGCGAGAAGTCGGCAAGGAAACTGTCACCTCAATCTTCAGGGGCATAGTTAATTAATTTCATGGAAATTTACTCCACGCGACATGGAAATGAAGGAAAACTGCTCCATAAAAGCCCACGAAAATTTCTCCACATCATATGCAGTATGGCAATCATCAAAGTGAATCAACACCTCCTCCTCTATGGTCTTCTTGCTCTTTACATCGTTCTCGTCTTGAAAACGGTCGGTTTCACAGGCAAGTTTTCGGGTGTAACTCCCAGCTATAACAAGTATTCCATAGATTTAGATCATTATATTATACTAAATATTCCTTGTCAAGTTTAAAGTCGGGATCAAGAACTGTCTGTTTGTTTTTGCCTAGCTA…
>Vitis_vinifera_newGene_1281
AAAAGCCCAAATTTGAAACTTTCTCCACATCATATGTAGTATGGCGATCATCAAAGTGAATCAACACCTCCTCCTCTTTGGTCTTCTTGCTCTTTACATCGTTCTCGTCACGAAAACGGTCGGTTTCACAGGCAAGTTTTCGGGTGTAACTCCCAGCTATAACTAAATATTCCATAGATTTAGATCACTTGACAATTTTAAAGTCGGGATCAAGAACTGTTTTTTTTTTTCACCTAGCTAAGAACAAAGTTATGTTCATGGACAGGCTTATATATGCACAAGTTGCAGGCCGGATCATCTCAGCGGCGAGAAGCCAGACCACCACCACCCCCACCAACAACGCAGGCATGGCGGAGCCCCTAATGGCCATGGTTAGGAGGATGATGAGTATGGCCAAGC…
>Vitis_vinifera_newGene_1285
CTTCCTGATTCCTTCCCAACCTCTGCTCCAAAATTATATCTCAGCTTCTCAATTATTCATTATTCACTTTCTTTTGATTTGTCTCCGTCTCTGATATATAGCCTCCTGCGGTTTCCCACTCCATTCATTCAGGAAATTTGTGGAGCTTTTAAATGAACTGGGTATCACGGATTTCCCACAAATCTTTAAGGAATTTAGACGCATATTCACACCGATGTGGGTAACTGATGCCACAATCTACTTACGTTTGCGTTGTGTTTCTATCAATCTTCTTATAAATGCATCTTGTTCAAAGGCAAAATGGGTTTGTCTCTAACGTTTATAGGGAATTTCTATGCATGTTTGGTGGTCTGATGAATTTTCCCTTGTTGATTTTATGTGGATTTGATTGCTTCTTGT…
>Vitis_vinifera_newGene_1293
ATCTAATTAATATATCTCACCATGCTGTATATTTCAAACCTCTTCTTTTTCATGTTTCCGGAAAAACATCAAAGATTTTTGGAAAATATTGACTGAATAAGTTAGTACACAGTGGGAGCACCATAATGACAGCTCTCAACCTTATAAGAGAAAGGATTGGGGAAATATTTGGTCCCCATATGAGAACTAAGGATGTTTCAGAAATAATAATTAATTTAAAAAGCAACGCACAGAATAAAGTTTCTTACTCCACAAGATATTTCTTATGTTGCAGGCATATTACAGCTGCACAAACATGGTGCACTTGTAGCTGTTTTGATCCATCTGTGAAAAGTACTATCTTTCCTAAATCCCTCATAAAAACAAGACTTCACTTGTTCATGATCTATACCTGTATAT…
>Vitis_vinifera_newGene_1296
GCATGCGTGCCCCTGAATAGTGATTGGCCTTGAGACAACAAAAGTCACCCGAGGAAATACCCCACTTTTTTTATATTAAATAATGGTATAACAGACTAAGTCCGGCATTGCCGGCCTGCAAATCCGAAGCGCCACCCAAAAAACAAAACCAGACCTTCGTTTTCCTAGATATTAACTAACATCACACCTAAATTCACGGAAACCGCAGGCCACCAACCGCCCTTACAAAACCCTAGCCTGCGTGCCTGAATGGAGTCTCTTCACCACCGCGGCCGAAGCAACAGGTTCCTGCTATGTTTCAGACCGCTCCCCATGGCCGGTTCTCTCAAGCCCGACCAATCTCAGCACCATTCCACTGATCAGGTTCTGGCTTATATAGCCGTCAGCGATAAGGACCAC…
>Vitis_vinifera_newGene_1297
GCTACCATTACTATATGAAGTGAAACGTAGACTGCCTCAACAAAAATACAGAAGTCAACCTTTATCTCCTATTCAAATTAAAATTCACTTTACCCATTTTTTCCCTTCTTTCTTCTATTCTTTTAATATCATACCATTCTCTCAAACGACTTGAGGATTTGGGTCGTTGCAGATTGGTCATTTGATGGGTTACGTACAAGCATAAACTTCATATGATTGGCTTATTTGAAGGTGAGTGAAGAGCAAGTTGTTTTTCCTATGTAGTTTTCTGGGTATATTTTCTTGTACAGTTTGGTGATTTCTGCTTCATTTTACTTGATTTTGAGAACTTATCTGATGGTGTTGCCCTTTAATGTCTGTTTTAAGTGCTTGCTGTAATTGAATTCCACAGCATATATG…
>Vitis_vinifera_newGene_1298
AGAAATTTTAGTATTTTTTAAAACTAGTGTATAGAAGTCTTCCTTTCATCTGTGAGAAGCGTCAATGGAGACCCATCTTTTCTTTGCCTTCTTTTGTGCCTGGATTTGTCTCTCAGTTCCGTTGGAGTCCTGTATTCCAGCTGATTCCATAAGGATTGACCAACCCATAGGCGATGGTGAGACTTTAGTTTCCTCAGGCCAAAGCTTTGAACTAGGCTTCTTCTCTCCTGGCAGCTCCAAAAACAGGTACTTAGGAATATGGTACAAGAATACACCCCGGATAGTTGTATGGGTTGCAAACAGAAACAACCCGATCGCAGATTTGTATGGAGTTTTAACCATCTTCAACAATGGCGCACTTGTTCTTCTCAACCAGTCAAAGAGTGTAATCTGGTCTCC…
>Vitis_vinifera_newGene_1303
ATAAGAGACATGGGCAAAGACTAACCACAGACTGCATAATCAGCTAAAACTGGCCCTTGCTTTTCAGGGCAAGAATTTGGTCCCAAGACATTCCTCTGAGAAAAAAGACCAGGCTATCTAGGCTAAGATTCGAGAAATCAGAACCATGGAAGACATGCTTTGCCTTCATCTGGCTATCACAGTACACATAATCAAGGTTGAGATTCGAGAAAATCTAAAATATCACCATAAAAGAAAAAATTTGGCCTTGGATTATGCACACTTTTTGTGAATCCACCTAGCATTTGTATCTAGCATTTATTCATCTTTCTGATCAGAAATGGTAGGTGAGAGGAAAACACTGGTTGCCCACCATCTATATAACCTTGTCTACTAGTTCATAGATTGTCATTAAATTTG…
>Vitis_vinifera_newGene_1306
GTTCCACATCTGAAAATTCAAAAGAGAAAAACCCTTCGAAAAGCCACAAAACCAATATCTCTCTCGTATTCTGCTTTTCCCCTTCTCTCTCCCATTCTCAATCTCAGAAACCCAAAATGTTGTAAAACCTAACCTCTTTCATTTCTGTAACATTCTCGTCTCCCATTTTTGTAACCTTTTCCCCAAATTACTTGATCCAGAAACCCTAATTTCTGAAACGAAGATCAGATCCGGGGAAAATTGGTAATCAGAATCAATGGTGGGTGCATCGAGCTCATGGTCTCGCGCATTGGTTCAGATCTCACCCTCCACTTTCTCCATCATCGGTATCGCCATCGGCATCGGCGTTTCCGTCTTGGGTGCCGCTTAGTACTTTCTTTTCCCTTCCTCCCCTGCAAA…
>Vitis_vinifera_newGene_1313
GAATGATATACCGCTTTGGGGTTTGCTCGCAGCACAAGAAGGTCCGATCTCTGTTTGCACAAAGGCATTCAATCCTTCCTCCTCCAAATGCCGCGTTTGGGTCGATCTCTGAGTTAAGGTACTGTTTCAATCGCTATTCCCAATTCAATCAAGCGAATTCTAGGTTCAATGCATTCGTTTAAATGCTGAGAAAATGAAAAAAGAAAAGAAAAAAAAAACAATGAATCGTAAAATTTTCATCGTCTAGAGCTCGAGAATACGGAAAATTGTGCCCTTACCTAAAACTCATATGACTCTGGTTTAGTTGATCTGAGTTTTTATTTTTGGATTTTTGGCAGCAAAGAGAGTGGGAGACAGCATTGCAATCAAAATGTGGTTTTCTTTTATTTTTCATCGCTT…
>Vitis_vinifera_newGene_1325
TAGGAATCATGGAATTCTCATACATTTTTGTCATCAAAAAGGGTATAAACGGATAAAGGAGGGGTTGAAGTAGAATTTCCTCACAAAACCTTAAACCCTAACCCTCTCCTTTGTCCTTCAACGATCATCTGCAAAACCCTAGAGAAACCCAAGTCCCAAAATGCGAAGACCCAATTCCAGACCCCAAAAACGACAATTTGTCAAGCAAAAGCGCCTTACTGAGCTCCAAGAAATCGAGCTCCTCGAATCATGGATAGAGTTTGGCAAACCCGATTCGGGCTCCAATCCTCTGTCGCTCGCTCCACCGCCCTCCAATGCACCCATCGGCAGAATCGACGGGGATTCGTTCTCTCCGTACGCCGGCTGTGATAGGTTCGATCGTCTGCCGTTGTCGCAGAA…
>Vitis_vinifera_newGene_1341
GTGACTTGAAACACACCATCTAATATTCTCAAGAAGAACCCTAGCCCATTTACCACCCCGACAATTCAGTCTGGCGCTCAGACACCCCCGAATCCGTTCCTTTGAACCCAAAAAAGAAGCGTTTAGATCTTCCACCGGGAAGGAAATAGCTGTTTGAGCGTAGAGGTAAGCTTCCTTTGCGGTTGTGTGCTGAAGTGAGCAGTGATTGAGTAATGCCCATTATGTGTTTGACGAAATACCCTTGAGATGTTGTGTTCCTTTGTGTAATGTTTATTATTATTCATATTCATCTTTTTTGTGAAGAATTTCACTAGCAGTGTTGTTGCTGGAGTTTTCTTGATACTTATCTACCTAAAATCCAACACTGTTTTTTTGGTTCTTGGCTCTAGGCAGTTGAAA…
>Vitis_vinifera_newGene_1344
GTCAGGAATCAAAAGGAGGTAGGCCGAAGCACAGGTTGGTGGCCCAAAAGTACTAATCCAGTAAAGGTATCACAGTCTTAAACATGGGGGGTCTGACCATCTGACTCATTTTTGTGGCTAACTGGGCTTTCCAGCAACAACTCCAGAATCTCTTTCACTCGACTGTGACTACTATTGTCTGTATATACACAATCATATGCCCTATCCAACTCCTCCGAAATGAAAAAGCTTTTTGAGTGATTGACCAGTCCAGGCACACTGAAAGGGTGGACCCTTTTCTGATTTGCTTCACCCATCATTGTATCTTTGAATTGTAGTACACTGTACAGGTAACAGGCATAGAGTGAGATTTTGACTGCAAGATTCATTTCTTGAAGAGGGGCTTCTTGTTTTTCCTTT…
>Vitis_vinifera_newGene_1357
TAAAAATCAAAAGTGCCACCCACTTCACTCACTTGGGCATCAAGAAGCCCTTTTCTGAAGTTGCTCTCCAGGCTGGAGAGAATCCCTAAAAAGGCCCTATTTTCCTCTTCTACTCTCAATCCTCGCAGGTACTAATCTAATCATGTTATTTTTTTTTTTTTTTGCAACCCCCGTTTGATTCCCTAGAAAATCCATACCCCATTCGATTTCCGGGAAAATTCATCCTCGTTTGATTTCCGAGAAAATCCATGCAAAACCCCCAAGCAAAACCAAAAACCTTGCTTTATTTTTGCTCCCTGTGTTTTCTGGATCTGTTCTAGGGGTCTCTTTGCCTTTGAGCCATTCGATTTAAATTTCACGAACCCTAAATCCACGATTTTTGAGCCAGGCTGAAAAACA…
>Vitis_vinifera_newGene_136
AGGAGAGAGGGGGGAGGCCTCCATTGACGACGGTGAGAGATTTTTCTGAGGGGTTTTGTGGGTGTTTTTCCATTGCTGGGGGAGAAGAGACATTAGAGAGGTTTGAGGGGAGCGAGAGGAGGTGTTTTTGGCTGCCATTCTTGAGGATTTACAGCTCCCGGAGAATCAAGTATTTTGGCTTCAAGGGAGGCATTCAGGTTTGATCATCTCCCACTTGAGGTTTCCTCACTTTTACAGTCATACTTTAACCATTTCTGATGTTTGAGATCCTCATTTTTTACTGTCTAGAATTTTAAGCTGGTTTCTCATCTTTGTTTGTTTGATCTCTATTTATTCCTGTGCTAGTTACATGATGTTCATGCTATCTCCTTACATGTGGAAACCACTGATCTATCTCAC…
>Vitis_vinifera_newGene_1372
CTTCTTTACCTTCTGATATTGCTCCCCCTTCACTCTCAGCACAACTCTCATTTCTCACACCCAACACTGATGGATCTCCTGCAAGCCAAGCATCACTAGTGTTTGATCTCGTCCGATCTTTGGTGGGAAAACTCTGATTTGGGAGCTTTGATCTCTGGTCTCAACAAAGCTCTCATCACCCACAAGCTCATCTGCATGCATGGTATTGATATTGGCGCCCTTTTACCCTTTCTGTCATTCTGTTTTTTCATATTGAGTTTCTGCTAAAATGCTGAACTTAGATGGGGATGATGCAGAAGCATGTTCTTCTATAGTTAATCAACATGTCTGGATGAAAACTTTACTAGTTTTAGAGGGAAAAGATGTTTAGTAGTTGTAGATTTGGCTGTGAAGATGATT…
ATGAATAAAGACATTTAGAGATAAAACTATCTCATTACCTAAACATGATTAGTTTTAAAGATGAAATAATGTTGTCTCCAATTGTAATGAAAACATTTAGAGACAAGATTTATTTGTTACTGAAACTATATGTCAATATTTTGACATAAAATTATTTCGTTGTAGAAACTCTATGTTAACATGATGGAGATTAAAATATTTCATCTCCTAATGTATAAATTAACATTTAGAGATGAAATAATTTCGTTGTCCAATGAAATCTTGTGTCACCAAATGGTTTACTAGATATTTGAAAATCTAATTCCCAACAAAACATTTTATTTTACGCCATAAAAAACTCTCGTTGCCAAATAGTTTTGGCCATGAGATTTCATTTCGTCATAGATACGTTTTCCTAAC…
AATACAAAAAAAAAATTTCTAAATTTGGACAGAAAAATAGATATTTCATAAATTAATGCAAAATAGTAAAATAAATTAAATTCCCATTAGGTTATTTTAGGAAATTCAAATTAAATGTTTATTTTAACTATGTTTGGTTTCTGGAAAATTGAAGGGAAGATACGAGAGAAAGAAAATAAAGGAAAAGTTAAAGAAAAGAAAAAAAATGAAAAAAAAAATTTTAAATCATTAATACATTTTAATATATTAATTCAAACGTGTTTCATTCCTTTTCTCCTTTTATGTAAATATGAAATAATTTTAAAATGTCTAAATTTTTAATTAATTTTAATTATATTTGATATTTTTTCCGTATTTTCTATTATGAAACCAAATATGAGAAAATCATTTTTTTTAACA…
AACTTTCACTACCTTTCTCTCTCAGTGAGTCTCTCTGGTTCTGTAACTGTAGAAAGCGTCAATGGCTGTCGGGGAGGAAATGGTGAAAGATGAAGTGGGTGTGGAAGAACAAGAGAAACGGTTGATGCATTATTCCTCGTTTCATCAAATTCTCTTGGTTGGTGAAGGAGACTTCTCTTTCTCTCTGTGTTTGGCTCACTCTTTTGCTTCTGCTTCCAACATCGTTGCTTCTTCTCTCGACCCATACGGTCTCTCTCTTTCCCTTTTCTTGTATTTTATATGTATTGGAATCAACTCGTTACTTGTGTACTATACTCTAATCTTGTAGTCCTTAGCCCTGTATACTTTTGGGAAACAGTNNNNNNNNNNNNNNNNNNNNNNNNNNNNNNNNNNNNNNNN…
>Vitis_vinifera_newGene_1373
CAAGCTCCATCGCTCACAAACGAGACAATCCCACTGCTTGCAGCATCCAGGTAACAGTGGCATCTCGGTAAATTCAGCCCAAATATTTCTATTTGAAAATAATCTCTATTTTTCAAATAAGCCCTTTAAACACGGCCAAACTTTCACTACCTTTCTCTCTCAGTGAGTCTCTCTGGTTCTGTAACTGTAGAAAGCGTCAATGGCTGTCGGGGAGGAAATGGTGAAAGATGAAGTGGGTGTGGAAGAACAAGAGAAACGGTTGATGCATTATTCCTCGTTTCATCAAATTCTCTTGGTTGGTGAAGGAGACTTCTCTTTCTCTCTGTGTTTGGCTCACTCTTTTGCTTCTGCTTCCAACATCGTTGCTTCTTCTCT
>Vitis_vinifera_newGene_1375
CCCTGGGATGCGAGGTAGTGCATGTGTGGAGGTGATGACCACCTTGCATGGAAGCGCCCCGTCTCTTCGGAGGCGTGCAGAGGGTTGCGTACCGCCGGAGGGTATGATCGCTTCTGCTAGGGATATTTTAAAGTCCACCCTTATCCATTTAGAGCCACCTTGACCTTGTAGGTTGAGCCGTAGATCCTTCAATTAGGATTCCCTCCTTACACGTGGGTGCATCTGAGGGCTTTCCGTGCCTCTGTAGCCGCAGTTTTGGATCCGATTTTCCCTCTGTTTAGTCTCCAGTTGAGAGTGCACTGAGATCATGACGAGTTTGAGTACGGTCGGACCGCTCATCTTCATTTGGATGCTTTGCTTGTTCCTGTTCAGATTATCTTTTCTTCTATACATTCCCCG…
>Vitis_vinifera_newGene_1394
GTACTCTTCACTGTTTCCTTTCCCACCATGTACGCAGAGGATCCCCATGAACACCCATTTCCTATTATCTCCCACTACCTACTCCATTAATTCCGGGCTTATACCCTTTTTGCCCATTTAGCATACCCATGACCCTATACCCATTATACCTCCATACCTATGCCCATTTGTATGATCACCTTTCTTTCTACACCACCATGCACCCATCTCATCTCTCTCATTCGCTCATTATACCCACACTTCCATACTAACCCTCATCTTCATGCCCCATGCTTGCACCCACCAAACCCATTCCACATTACCACCTTTTCTCTCTCTTCAAACTCTTTCATACCCATATACATGAAGCTCCAGGCACGTGGCCACCTTCTTGTCCATCACATCCATCTTCTATCTCAC…
>Vitis_vinifera_newGene_1395
GATGAAATGTGTATGAAGGTTTAAACAATGGGTTTGGAGGATGGAGATAGGAGTGAGTGGAGTGGGTGGTTGGACGAGTAGTAAGGCTTAGAGAGATGGTAGTGGGTTTGGAATAGGTGCAGGGGAAGATAATGAATGAAGATGAATGAAGAGAGCGTGAGATAGAAGATGGATGTGATGGACAAGAAGGTGGCCACGTGCCTGGAGCTTCATGTATATGGGTATGAAAGAGTTTGAAGAGAGAGAAAAGGTGGTAATATGGAATGGGTTTGGTGGGTGCAAGCATGAGGCATGAAGATGAGGGTTAGTATGGAAGTGTGGGTATGATGAGCGAAAGAGAGAGATGAGATGAGTGCATGGTGGTGTAGAAAGAAAGGTGATCATACAAATGGGCATAGG…
>Vitis_vinifera_newGene_1396
GCTGATTTTGCAAGGAGCAAGCTGGATATTGAGAGAGGAGGAGAGAAAAAGGAGAGATTCCGGAGGAGCCTGAGGGAGAGTTTTTCTGGGAGCTTGAGGAGAGCTCAGAGGGAAAACTAGGAGGAGTTTTGGCTAAGATATCCAGAGAGAACAGAGAGCTTGAGGGGGAAGAAAAGCGAGGTATGACTGCCATGGATCCTTCATATTCTTTATCAGTATGTAGTTTCATTCCTTTTGCTTGATATTGTCTGTGATTTGTTTGGGTATACGTTCTATCTTATGGTTCCTGCTTGGTTCTCGGATTTCCTTGGCGGCTATCTTGCCTATTTTCCTTATGATGATTTGAGAATGGCTCAGCTCTGTTTTAGTTTTCGCTATGCCACATATAGGAGTTTTGTC…
>Vitis_vinifera_newGene_1397
TTTTGCAAGGAGCAAGCTGGATATTGAGAGAGGAGGAGAGAAAAAGGAGAGATTCCGGAGGAGCCTGAGGGAGAGTTTTTCTGGGAGCTTGAGGAGAGCTCAGAGGGAAAACTAGGAGGAGTTTTGGCTAAGATATCCAGAGAGAACAGAGAGCTTGAGGGGGAAGAAAAGCGAGGTATGACTGCCATGGATCCTTCATATTCTTTATCAGTATGTAGTTTCATTCCTTTTGCTTGATATTGTTTGTGATTTGTTTGGGTATACGTTCTATCTTATGGTTCCTGCTTGGTTCTCGGATTTCCTTGGCGGCTATCTTGCCTATTTTCCTTATGATGATTTGAGAATGGCTCAGCTCTGTTTTAGTTTTCGCTATGCCACATATAGGAGTTTTGTCTTGTT…
>Vitis_vinifera_newGene_14
AACGATGCGACTATGTGAGCCGAACATCCTGAGAGCAGAGAAGGGAGAAGCGAGGGAAAGGCCTGGTCTATGAGAAAGCGGCAAGAGGGAGAAATCGGGTAGGTCCATCTGAAATTATTGGTTGAATAAATTTCTGTCTGCTGAAATATGTCTCCATCTCACTCTTTACCATTCCTTGATTTTTTTGAGGAGATCAGCTCGTTTCTAATTTAGGGGTTTTTTTTTTTTTTTTTTGAAGGTTTTTTTGGAACAGATCCGATCTGAGTTTCCGTAACCCAATGATATCGATTCATGGCGTGGGAATCAATCTTTGACAACAATGGAATCTCATGTCTATTCACGCTGCCGCTTTGATCAACATTGTGGGAGTCAGCCTTGGACAGTAACAGAATCATGGCC…
>Vitis_vinifera_newGene_1400
GGACAAAGTAGGACAGCTAGATACCAGTTATCTAAGGCTTTGTTCAGGTCCTCATTAGGTGTAAATGCTCAAGTTGGACCCCATGTTCTGAAGATGATTGATCTTATTGAACAACTTGAGAAGTTGGGGTGCACGCTTGGAAAGGAACTTTCTCAAGATTTGATTTTACAATCACTTCCTGATTCTTTGTCACAATTCATTGTGAATTTCAACATGAACAAAATGAGTTGTGATCTGCATGAGATGCTTAACTTGTTAATTGATTATGAGAATCAAGTTTCCTCTGAAAAGAATAAAGGAATTGTCATGGTGGTTGGCAAGACTTCTAAGAAAAAGGGCAAAGGTAAATATATACCAAAAAGGAAACCTCTTGGAACTAAGGGTGGTGTGACCAAACCC…
>Vitis_vinifera_newGene_1402
AAAGAAAGGGAAATTGGACAAATCTCGGGGGAGATTCTACCTTCTCCGCCGAGCTCCACTCTCTCTGCAGTGCGGCCCAAAGTCTAGCGAGTAAGGATGCTGTTTGGGAGAAATGTCTCCCTAAAGATTGCTTACAATCCTACATGCTTTTAATAATCCATTTTGGTTATTAATCTTTCTGTTTTAGGTTGTTCAATTTTGGTCTCGACTTGCAAAGGTGAGATTTTGTTGAATTTGACGATTTTCTGGTGCGGTTCGTCCCTTGCGATGTTTTATTTTGATTAGCCGCATCGGTTCTCTGTGATTGTATACTTTAAAGTACTGTATGCGCTTGAGCCTAAACATTTGATTTTGCCTGCGAAATCTATGGAAGTCCCCTCAAAAGGGAGATTTAGGGGA…
>Vitis_vinifera_newGene_1403
CAGAACAATAATTTAAAGAACTTCCAATATCAATAAACCTGATGGACAAATAAGCAAATAAATGACATTTGATGGCATTGATTCATACTTGCAGACAGGCTATTGATTCATACTTGCATCAAATTTAACTACAAAACCAACCTCCACGTCTGATGGCATTTGATGCAAAGTTAAATGTGAAGCCGTGAATGTAGATAAAAAGCAAGAACAGTTGGAAAGCTAAGAAAATTACCCCCCTCCATCAATCTGGACCTCCATTGGAATGATCTCAGTCAATGTGTCCCCTCTATGGTTCTGTGTGGCACTGTAATGATCTGAGTCAATGTGTCCCCTCTCTGGTTCTGCATCGACACTGGAATGATCCTTAGCCAATGCGCCTGGAATGATCTCAGCTAATGT…
>Vitis_vinifera_newGene_1408
ATAGATGTACCATACTCATTCTTTAGTCTCGAGACTTTCCTCTCTTTCACCTCTTTTTCTTCTCCTCTTCTCTTTTATGGACCTTATTGTCGTCACGATCTCACCTTCTCGTTCCAAACAAATTTTTTCCCCTGCTAGCTTAGAAAGTGAAAGAAACTGGAGGTAGGAAGACGAGGCTTTTGTGTCTCATCTATGGTGGCGTCTCCCCGAAGTGGAATCTAGGGCGCGGCGGAAAGAAGGGGAAGTGAAAGGCGGAGGACTTTTGAGTTTTATTGGCCGAGAGGCTAGGGCACGGTGTGATTTGGTTCGATCTCGGTGTGGAAGCTCGGGGAATCAACTTATTGCGTAGTGGTTTTGTGGTTGTGGGATTTTGGAAACCTTAGATTTGGGTCAGGGCTG…
>Vitis_vinifera_newGene_1409
GTGCTGCTGGATTTTGCATCACACTAGACATCCGTGCACCCTCTCACCTCTCCTGCATGTAAAGCAGAACCCTAAAGGTGGGAAAATTTCGGAAAATCTCCGACAGTCCTCAGAAATTTCTTAATTCAAACACCATGAATGAAAGGAGGCTCTAGGCCCGTCACCCAAGTTTACCCATTTTCTTTCTCTTATAGGTAAATGTTCCAACACCTATTTATTTAACTTTCTCACCATCCAAACAGCCCAATATCGTACAATATCAGCTGTGGACTGGATTCTATTTTAATATAATTTTTTTTAATGATTTTGAAGGGCCCTGTAATTTTTTATGTTCTTTTTAGCCTTCGATTTGTTTCGAGTTCAAAGACACCCTCGTTGTGCATTTTGTCTTCGTGAGGA…
>Vitis_vinifera_newGene_141
AAAAAATTTAAAAATCTCCATCAGTGTGCGAAATTTGATGGAAAAGATTTTTGGAAACTCGTTCGGTTGAGTGAAATTGTATTTGTAGGTGGTTTTTGTTCCTTCAACAAGTAGAGGTGAGATTTTGTGCATATCAACGTGTCATTGTTCTGTGATTTTTCTTTTCTTTTCTTTTCTTTAAATTTTTTTTTTTTTTTTAATAATTTGAAGTCTTGATATTTTTTAAAACCCAAAATGGATTCTCCTGATACTTTCGGGTTTGGAGATTATTGCTATTATTATATATAGGGTTTTTTTTTCCAAAGAATTCTTACTTCCATTGAAGACAGGAACTGAATTTTGGTATTATATTGGGACGAGAAAACCTGATAGGAAAATGGAGAGTGAAAATTGGGAATA…
>Vitis_vinifera_newGene_1410
AATCAGCAGTTCATCTAACAAGCTACTTAGGCGTGTTAGCACGCACTATGGTGCCAATAAGATATAAAACTTGGCATGTTGTACCTAAACAGTTGAAGGATAAGTTATGGGACAGCATTGAGGTAACCATTTCTTATTTAAATCACTTTGATGCAAAATGTCTATCATTCTTAACCTCTTGAAATTACTAAAGTTTGGTATTAATGTGCAGACTGCTTTTTCATTAAATCATAAAAGCAGGAGGAATTGTATGTTAACAATGGGAAAATGCTTTCGGTCCTTTAAGAACTTGCTAACGGTGAAGTACATTCTTCCTTTCGAAGACCAACCGGAGCTCCTCAAAAGACCACCAATTCAATATACTTTTATTGAGGATGAAGATTGGACAATATTTGTCAA…
>Vitis_vinifera_newGene_1411
GTTCAAGCATGAAGCAAAAACAACTTCTCCTACCAAAAGCAGTGGATAAGCCAATCCGTAAAGTTGAAGATGTGACCCCACCAGAAGCAATAGAACCACAGAAGAAGGTATTTATTCAGTTAAGCTAATTTGATGAAAAAGTTTCCTCTAATATGAGAAATAATTTAATTTAATTTTGTTGTTTGAATTGACTTCAAATGTTGGTGGCAACATATATGGTCTTCTTTGATGTGGCAACATATAATAGGATGTGGCAATGGACTGAAATGTTATCATGCAAGTTTGTTGCAATTGAATGTAAATGAAATTGCATTTATCATTGTAATAGGAGCTATAAGGTGATTGATGATGATAATGCATTTATGTTAGTTTTGTATAAACCCACTAATATTGAAGTGA…
>Vitis_vinifera_newGene_1416
AGAATGTATATTGGTGTGCTAAAGCTTACTGACTGATCCAGATGCCCTGACTTGGAGACATATAAAGTGAGTAGCACTGAGTGGTGGAATGTGATCTACTGGCTTCTAATCAATTGTTTGTTTATGAACATTGAATAAACCTACCAGCTCCATTACTATGACACTGCAGCTTGAATCTTCTCCCCTCTTCCTCCCACTCCAAAGGGCCTAAGAAGCCTTTTTCCTCCATGCAGAACAGCTCCACTCTTTCAAGCAACCGAGACAAACCTATCTCTCCAAATCTGATCCAGCTGGAGAAACCTCTCCTTCCCCCCTCCACCTTTTTCCCTTTCAAACAGGGATTGACCTCAATACAGATCTCAAAAGACTGAGGTAAAGGAAATTGAAATTACAAGTCCT…
>Vitis_vinifera_newGene_1417
ATCAATGCTTCTTTTCAGAAGTGGGAATTGCCAAGCATTGTTGTCCTGATCAAAGCATGCCATGTCGTTGAGGATGTTAGATTTGTTATGAATCCGAAACACGAGAAGGTGACAATGGAGTGTGATATATTGTAACTCACTTGTATTGCAATTTGACTAATAGGTTTTGTTAATGAATTTTCAGATAACACAATTTCTTGGAAAACCATTTGATTTTGAACCACTACAAATTTGGAAGAATGAAGTGAATTTGTTGGTGGTGACTCACCTTTGGAACTTGAAGGTTGTAAGGATCAAATTGCCAAGAGGGCATAATAGGAGTCGGAAGACTCGGAACTGAGAGGACGTCTTTGCTGAAGGTGAGTTTGGAATTGAGCTAATCAGAGCACTTTGGGACCA…
>Vitis_vinifera_newGene_1418
TTCTTGGAAGTTTTGGTTATTTTCATCAGATTTAGGTTTGAATTTTGTTTCTTGGATGTTGTTGAAATAATGAAAATAGATAAAATTTTACGTAATTTTGGGCAGTTTCTCTGTTGCGTAAGTGATTTATTGCCCACTTTTAAAGGTTTTGTTTGGATATTGGACAAAGCAATGGGAAAGGAAAGGAATATGTTGAAAATAGCTTGAGAAAAGAATCAATTTTTGAGTCATTTTCATCCTTTTTTTTTTATTCCTTCCTTTCCTTCCACTCCTTCCCATAATCCAAACGAAGGCTTAATGTATTTGTTAATTATTCCAGATTGAGTTTGTTACTTACAGAAATTAGGAGATTGATCATCTTTCATCGCTTGAATTTTGAAGCGTTGTAATATATCATTG…
>Vitis_vinifera_newGene_1419
GCCCTAGCCCTATAAATATCAAAGAAGGGGCGTCTGGTAGCTATATTCAGAGCTGGGGATTTGTAATCGGCCTGCTGAGTCAAAGAGCGAGTCGCCATGAGAGCTAAGGTAAACAACCTCTCCTTTTTTCTTTTGTGGTTTTTTCAGTAACTGTATTTCTTCGCTCTCAAATAGCGAGAAGCTTTTTGTGCTTATTGTAATCCTTGTATTATCTTCTTTAAAATGAATCATTTGGGTTAGATCTGGAGGCTCATATGAGGTTTCGTAACAATGGCTGTGGGCGTTTCAGTTGTGCTTGAAATTTTCTAGCCTTTAGACCTGCTTGGATACTGAGAAAATTAAGCGGAAAAGGGGTTTTTGGATATTGTTAATTTTTAATGAAAATAGGCTGAAATCTTT…
>Vitis_vinifera_newGene_142
CTTCATTCCATTTCTTCCCAATTTTCTCTCTCTAACCCTGTGAGAACTATTCGATTAGGGTTACAGATCCACATTCCTGGAGGTCGGTGCTACACTATGGTCTCTGTTTTTGTTTTTGTTTTTAGTTGAAATTCAGTATATTACATGAAAATTTCTTGGGAAACATCTCAGAAAGTAAAGAAGCCACTATTTTTGATGCTCAATTTGAAAAACGTTCTGTTAGCTCGATTTGTAATTTTTAATTTTTATTTATTTATTCTCAGAAACAGTAGAAGAAATGATGCTCTGAATTTTGCTTTGTTTTGTTTATTTTATTTTCCTCCGTTTTCTCGCAATCAAACGGATGGTGGATGCTGTTTTTCCGTGAAAATGGAACCCTAATTCATGTAGTTTTATCTG…
>Vitis_vinifera_newGene_1420
CTCGAATATTAAATTGGAGTGCAACAAGTGCTCCAAGGTCTACTGAGGTTGAAAATGTATTTCTAGAGCCTCATGTAAGTAATTCTTTACCTTTACATTTTAAGAATGCAATTATAAATATTATTGTATTGTTGTTTATTAATAATTATATTTGATTTGGACTTTGTAGTTAACTTTTCATTCGCTTCTAACACCCACTTTAGAGGAGCAACAACAAGACTATTACAAGCATGTAGATAAACAAGGAGCTTCAGCAGAAATGTTGCACCAATCAAATGCCTCACAAGATGCCAAGAATGATGACTTAAGGCATGAAAAAAGCTCATCTGACACTGCTGCATATGTTGCTGCTGCTACTGCTGCAATGGCAGAAGAAACAACAAATGATGCAATCACC
>Vitis_vinifera_newGene_1421
AACCGATTAAAAGGGACAAAAATCCCTCAATATTGCAAAACTAACCCTTTACTTATTTAGGTCTCAAAAATGACCCAATTCGGACAAAAATACCCCCTCACCCCCTCAGTTATCTTTTTCAGCCCTTTTTCCCTCCAACTCCAATTTTCTCTTGTATTGTGTCTCTTCGTTACCCTTTTTCCCTTCAACTCCAATTTTCTCTTGTATTGTGTCTCTTCGTTACCCTGCAAACCCATTTGTTCCATCTGTTAACCTGCGAGAAAGAAATCACGAAGGATTTTTCCGTTTATTGCAAGAGAACAAAAAGGCAACACAATACAAAGAAAAAACAGAAAGTAAGTTTCACTGTTTCATTCTTTGATTTTGGTTTTTTGAACTGTATATATGAATCTTCATCCA…
>Vitis_vinifera_newGene_1422
CTGCTCTCCTCAATCTCCATAGTTGCTTTGTAAGTACGTACAACACTGCTTAATAGCCTCTTTCTCCCTTGATATTTACTTCTCCTTTAATTAGTGTTGCTGCATATGAAATCTCCTTTGTCTCATGTTACATCTTAAAATACACCTAATAGACGTTGTTCTTGACTTCATTTGGTGATGAATATAATAAATTAATCTTCCGGGATTCACTTAGAATTGATCTTAAAATTAATGGGATATGCATTTTTTGCTTGCATGCATGCATGCTTATCTCTCTCTCTCTCTCTCTCTCTCTCTCTCTCTCCCTCTCCCTCTCCCTCTCCCTCTTCCTCTCTTTCTATACATATATATATATATACATATATATATATATATATATATATATATATATCATGAAAA…
>Vitis_vinifera_newGene_1427
GTTCATTGCTGCAATCTCTTGTGTTACATCTTATTCAGCCTTTTTTATCTTTATTATCTTCTCATCAAGTAAAAGTTGCTTCCCGGTGTGCAAATGGTTTGAATCATATCCTACCATATCTGAGTTTAAAAGAGGATGGAGTTATTTGGGAGATATTGAAAGAAACAAATGCAGTTATTCATGTTATCAATAATATACAAAAATTTTCCAGAGGAATGGAATCAATTAAATATTTCCAACGGATGGCTTCTCTTCTAAGGAGGATATTGTGGCAGTGGCCGCCCTCTCGCTATCGTGTATGGAATGATGCTGAGTTGTTGAGGGTTTTGGAGGTTATACGTGTAAATCCTGATTCTTCTGTTAAAGCTGCAGTTTTGCAATTGTATTCTGCTTTAGGTA…
>Vitis_vinifera_newGene_1432
ATGAGAGTGAAACTCAAGTGGACTCTAGTGCAAGTGAAAGAAGAGATCCGGGGTGGAAATATGGTCGTTTGGTTAATGAAAAAGATTTGAACACCATCATATGCATTTTTTGTGATAAAGTAACCAAAGGAGGCATATATAGACACAAACAACATCTTGTTGGTGGATATAGAAATGCTAAAAAGTGTAAAAAATGTCCGGAACATGTTAGAGAAGAAATGGAAGAGTATATGAGTTCCAAGAAAAATCAAAAAGAGCAAATGAATATGGGGAGCGAATATGTTAATGAAGATTTGTTTGGTTTGGAAGATGAAGATATTGGTGAGGAGATTAATAGTAGAACGAATGTCACCAACATTTCTAGTGGAGGTAGTAACCGAGGAGGAAGTGGTGGTAGGA…
>Vitis_vinifera_newGene_1446
TTCAAAGATCTCGCAATGCCCTGAGCTCACATCCTTACTACTGCCACAATCTCCTCTTCTTTCGAAATTAGAGATAGGGAGTTGTGATGAGTTGGCATCCTTGGAACTGCATTCATCTCCTCTTCTTTCTAGTTTAGACATTCTTGCAAGTGTCTTTGTTACCTTGTCTTAAGAAACTACTACTGTCTAAAGTGAGAGAAGAGGTATTGCGGCAGTTAATGCTTGTTACTGATTCTTCATTGGAGTGTTTGTCCATATGGAAGATATATGATTTGATATTTCTTCCTGAGGAGCTGCATTGACATGTTTCAACTCTTCAACGTCTCTCAATTTACAACTGTTGTGGTTTGACAACATTACCACGCTGGATTGGCAGCCTCACCTCACTTAGTCACTATA…
TGCCAAAAGAACTGCGTTCTCTTGGAATCCTCAAGAGTCTCACAATTCACGACTGGTCTGGTTTGACAACATTACCAGATTGGATAGGCAGCCTCACCTCGTTAACTGATCTTGAAATTGGTCCTTGCCCTGCATTGACAATCACTGCCAGAGGAATTGTGCTCTTTTAGAATCCTCAAGAGTCTCACAATTCACGACTGGCCTGGTTTGACAACGTTACCAGATTGGATAGGCAACCTCTCCTCACTTGAAGAGCTTCGAATTTGTAAATGCCCTAAATTGACATCACTGCCGGAAGAGAGGCGTTACACAGTCGAAATCATTTGTTAACAATTCGGGAAATGAGTGGCCCAAGATTACTCGTGTCTCAGAAATTAGTTCAGAAACGAACTGATGCAG…
>Vitis_vinifera_newGene_1447
GATTTTTGTTCTTTAATTGAAGCATGTCATTGACAATATATTTCAGGTTTGCAATCCAATGTTCTGTCTTGTTTTTAATAGCTTCAATTTTTATAATGTTTGATTTTAGATCACTAAGTTTTTGAAAATTTTGCATCATCAAATCATGTACAATAGACAAGTTATTAATTGGTAGTTTGGGACCAACCTAATCATTATACTTTAAGTTTCATATTCTAAGAGTTTGGCAAAATGCTAGGGTTGATTTAATCAATATTTTCTTGCAGATTTTACCTTGCTTAAGAACTTCTGATTGTTCATAGGCACAAAGGTGTCTAATATCCCAATGTAAAAAAGGATGATGGTGAAGATGGGCTGAATATTGCCCGTGCCTTGGGAACAAGCTTTTGAGGGCTGGTG…
>Vitis_vinifera_newGene_1448
AAAGAAACTGCATTCATCTCCTCTTCTTTCCAAGTTAAAGATTACACAATGTCCTAAGCTGACATCCCTGCGACTGCCTCCTTCTCTTCTTTCGCAATTAGATATTCGGTATTGTGGTGACTTGGCATCCTTGGAACTGCATTCGTCTCCTCTTCTTTCTAGTTTAGACATCAGGAATTGCCCCCAACTGACATCTTTACTATTTCCTCCATCTCCCTGCCTTGAGAAGCTGTACCTATGTAAAGTCAAAGAGGTGGTACTACGGGAGTTGATGTTGGCTACTGCTTCTTCATTGGAGTCTGTGTCTGTTGAAAGCATAGATGATTTGATGTCTCTGCCAGACGAGCTTCGTCAACATGTTTCCACTCTCCAAACTCTCAAAATTTGGGACTGCTCTCG…
>Vitis_vinifera_newGene_1450
TGAAAGCCATCCTGATCTCGTATTAATTATTGCATCAATTGTTTCTTTTTTTCTCATTTTCTCTCAAAATTTTATAATTTTGAGACCGTTGAAGCTGCAGATTTGTTACAAATCAACGACAACCACTACTTAAGGTATGTCAGTAAATTACGACTATTGTTCAATTTGAGTATTAATTCAATTTTTTTAATATTAAATTTAAATTCATTGTTTATGCTTCATTATTATAAATTTAATTATTTACTTATTGAGATAACTCTATAATTAATTAATTCAATTTAAATATTAGTTTAATATTTGATTTCATTGGATATAATTTTATGTGGTTTATCATGTACTTCCACATCTGTATTATTACTTCATTGCTTATTTTGTAAAATATTTTTAATATTTCATAAG…
>Vitis_vinifera_newGene_1453
GGGTAAGACCACCCTTGCCCAGTTGGTGTACAATGCTGAGAAAGTGGTGCAATGTTTTGAGCCTAGAATATGGGTTTGTGTTTCTGATCATTTTGATGTGAAGTCGTTGGTTAAAAAAATCTTAAAAGAAGTGTGTAACCAAGATGTAGAAAGGTTGGAGTTGAATGGTTTAAAAAATCTCCTTCATGAAAACATTAGTCAAAAGAGATGCTTGCTAGTACTGGACGATGTTTGGAATGAAAATCCTGAAAAATGGGATCAATTGAAAAGTTTGTTGATGGTTGTTGGAAAGGGGAGTAAAATTTTGGTGACCACCCGACATAGTAAAGTCGCATCAATAATGGGAATTAATTCTCCCTTTTTTTTGGAAGGGTTGAAAGACAGCCTGGCTTGGGATTT…
TTTGAATATACTTTCTATTTTTACATTTAAAAATAAAAATTTCTATATAAAATATAAGAACTTCAACGTACAAAGTAAATATTTTCGTTATGATCTTAAAAATAAATTTTAATATCTAAAATATTTGGAAGTGAATTTTTCTAATATATGTTATAAATGTTTTTGGAAACAATTCTCGAAAAAAAAAGAAATTTAAACAATTTTAGAAAACAATTTTGTGGAACAATTCTTAAAAATGATTTTGAATTGATTATCACCCTAAACATGATCCTACTTTTTCAAATTTTAAAAAAAGCTTTCAAGGTATCCGTCATCTTTTTGTATGAGAATCTTTATTAGACTATTTGTAAACTATTTTTTAAACGGTTTGTTATTTGAAACAAAAAAAAAAACATAAAA…
TCTCAACACAAACATGTGCCACTAACCATATATTTATTTATCATATTTAATCAAGTCTCAAATAAACCAAGAAATTTTAAGATTGATGCTTCAAAAAGAGAGAAACAAATAAAAAAATTAAATAAATTATTATGATAATATACTTTTAGTGTTAAGTTAATTAGTATGACAAAATTATTTGATGAATAAAAAATATAATTTGAAAAAATTTATTTGACATAAAATAAGAATAATGAAATGGTGTATAATAATTTTATTTGCTTAGACCAACATCATATTTTTTATTTTTCTTTTATTTATTATGTATTTGGATAGGACTAAGGCGTATGGATAAAAAAGAATATTGATTTCTAGCATAAGTGTTAACATCCATCAAATAAAAATATAGAAAATTAATAT…
AAAAATATTTTTAGTCGGTTTCAATTTTCATGATCATAGTTAGGTGGCCTTTTATAAGCTTGTCAAATTTGCTATTTTAAAATTTTGGACTATGATGTCTACAATGACTAAATTATTAAACACCTAGAGGATTTTGTATTTTAGTAAATTGTTTTCTCTTGCAATGACCAAATCAAACCTAAAAGATGATCAGTGACTTGTTGGAGATTTCATTTTAATTTCTTGGCTAGTTGACATTATTTTATCCTATTTTTTTGGCTTAAGCTTTGTCACATGTAGTATTTTATGGGTGAACGTCATACTTTCACATGACATTCTTCCCATCTTTGTTATAATCTATTATTCCCTTATATACATTTTTTTTTATTAAAATTGAATTTTTGATAAATTTAATTCTTA…
>Vitis_vinifera_newGene_1454
ATGTCACTTACTCTGGCAATGGTACTCCCTTTCAAAGTACTTTTTCAAACTATTGAGTCTGGCTACTTCAGATATGAAAAGAATAGTGCTACCTTCAATGGTCATTGCAAACCATTTAGGTTCCCGAGCTTGAGAAGCTTCAAAGATGGGAATTAACCAATCTCATGTTTTACTCATTTCAGCAGTATATGCTGCTCACTCAACTCTCAGCTATAGACCACACATGGGCATAAAAAAATCAACATTGCAAGCAGAGTATGACACTTCTAACAAACTGATTGCGAAGTAATAAACAATAAAGGGATCAAAAGCATAAACCTAACTAGAAAGAATGGTTGTGACCAGTAACAAAAACTGAGGGCTAAGGTCGGTGATGCAATTGAGATAACCCTTTTCATA…
>Vitis_vinifera_newGene_1455
GTCCTTCATGCACCAGCCATCCATTACTTGTCAATAGAAATTTGTCCTTTTCCTTTTGGCATCTTCTCCTTATGTATTAAGGGATTTTGAGGCTATGTAGAGTGCCAATGGATTGTTACCTTCCAGTGGTGTCAAGCCACCAATCCATATGGTTACGAGGCTTCCCTTTGAATTGTGTGCCACTGTCATCATCCTCATTCTCAAACAGATGTTCTTCTTAGCGGCTGTGACATGCTGAATATGTTGAAACAGAGACATTGTTCTCTGCACAGACAGTTTAAAGTCTTGGAGAGAAGGGAGGTGTCACAGTCCCACCTCAAGCAGAGATATTTGGAGACTTCCATGAAGACAAGGCCAATGTGAACTCCAATCAGCTTTAGTTCCTCACTATTTTGAAGA…
>Vitis_vinifera_newGene_1457
ATCCTAGATAATGCATTAGTGAGAGATTTTGATAAATTGATTGTTCCACAAGGTAATTATTGGTGATTAGATAATAACATAATTTATTAGCTCAAGTGACTATTAGTAATAACAAAGATCCTTTGTCTATGCTTCTTAGGTAAATATTATTTGGTTGATGCGGGTTTTCAGCTAAAAATTGGATTTCTTACCCCATATAGAAGCACTCGTTACCATTTAAAAGAGTATAGTGTTCATCAACCAGAAAATGCTTGAGAGGTTTTCAACCTTCGACACTCGTCCTTGAGAAATGCAATTGAAAGAGCATTTGGTGTTTTGAAGAAAAGGTTTCCAATAATAGCTAGTGGGACAGAGCCACATTACCCTGTTGACACACAATCTGATATTATACTAGCATGT…
>Vitis_vinifera_newGene_1458
TTCAAGAATCAACCATCATTTCTAGTCGGCATCAATTGTGGGAACTTGAGAAATTTCAGGAGGTCAGTCTTTGAGTTTTCCTTTCGGCATGTTTCTAAGCATAGACAGTAGGCTCACAACGCATCTTTTCTGGAAGTGCTTTCATATCAGGGCAGTCAACAACTGAAGGCCAAACCATAGAGATAGCTTTTGAGGCTTCAAGGGTAGTGATTAGGAATCACTTGAGACACACACATTAGGACACAACAGCTTTGAATTTTCAATAGCTTGAGAAAAGTGAGGTGTGGAATCGCTGCAAAAGACAATCCTAACTTTCCAGTTACTGAAGGGAAGTGGGATGTTTCAGCCACAATGTTATCTGTTTTTGCTTACAACACTATCAGGTTTTACTTTGATGCG…
>Vitis_vinifera_newGene_1463
CGGTCTTTACCTGTTTCCTTGTTGTATCTTTCCTCTAGGTCTGGATAATCACAGAAATAAAATTTCTGCAGTTTTTTAAGGGAATAGATCTCTTCTGGCAGTGATGTCAATTCAGAGCAGTCATAAATAATAAGTTCCGTAAGCGAGGAAAGGCTGCCCATCCAGTGTAGTAATGTTGCCAAACCAGAGCACTTAACAATGTAGAGAGTTTCGAGAGTGGAAACATATTGAAGCGGCTCCTCTGGGAGAGATATCATACCATCAATCTCCCGTATACGCAGAGACTTCAATGAAGAAGAAGCAGAGACAAACATGAACTGCCTCAGTACCTCTGCTCTGACTCCACGCAGGCTTAGTTTCTCAAGACGAGGTAATGATGCCACATTGAAGGATGCCAAG…
>Vitis_vinifera_newGene_1464
ACTTGGTGGAGATTTCATCAATATAGAGAGACATTTTAGGTCTGAAATCCACCCTTCTCATTTTCTTATGGCTTCATTTTGATTTAATTTCCTAATTACATGAATTCTATATCTGTAATCCCAGTATGAATTAGCACATAAATCAGAAGTGATTTTGATTTTTTTATGTCCACACTATTCATTTGATGAAATGCTTAAACAAGTAAGTTCGAAATTTTTTCCCTTCAAATCAATTTCTAATGCACCATGAATTGGTAATTGAAGTTTGGAAAGATGTTGGGATGATTTAATTATTATTTTGTTGCAGATTTCAACTTGCTTAAGACGCTTGTGATTATTTCTTCTTGGCTCAACCTGAAATCATTGCCTACGTTCTTCCATTTGCTACCTCAAAATCAC…
>Vitis_vinifera_newGene_1469
CTGGAGGAAAGATGCCGAAAGGAAACAGGGGAAGACTGGCCCAAGATTTCTCATATCCCAGACATTGTTGTGAGATAGGGATGGAGATGCAACAGATACATAATATTGTTTCAGGTCCAAAATCCTATACATTTCTTCTCATTTTCATTATCTTATAATCAAAGTGCTCTGTTTTCATTTTGTTTTGGTAATTCTTTATATTTGCACCCTATGTGTTTGATTAAATATTAGATCAGTAACTTCTAAAATTTTTGCTTCTTCAAACCAATTGTTGATGTCTCCACTTCTTCATTGCAACCTGTGTCTACTGGAAGTATAGATGATATTATATCTCTTCCATTAGAGCCGCTTCAACGACGTGTTTCCATGATCGTAACTCCCAACATTGAATGCTGTTTT…
>Vitis_vinifera_newGene_1476
GGAACCTGTTGTCCTAAAAACTGTGGCGCTAGCTACAATCTTGGCAAGATGGTACTTGAAAAGATGGATGCTGTGACGGTAAAGAAGACGGAGGGCTCAAATTTCAGTGTAGTTGCTGAACCTTTGCCTAGTCCTCCCGTGATGGAGAGGCAGCTTGACAAGACTGTGGGCCAAGATTTGTTGTTTGGGAAGGTCTGGAAATGGCTCCAAGATGGTGGAGAGCAGGTAAGCAGTATCGGATTATATGGAATGGGGGGTGTGGGCAAAACCACCCTCTTGACCAGGATCAACAATGAGCTCCTCAAAACCAGGCTTGAATTTGATGCAGTGATTTGGGTGACTGTGTCCAGACCAGCCAATGTGGAAAAGGTTCAGCGAGTTCTTTTCAATAAAGTGGAG…
>Vitis_vinifera_newGene_1477
TTTTGATTATATTTAATTTCTTTCTGGTTTCTCACTCTACACACTTCATTAGATTGTTTGGGACTTGGGAGTCGTGGAGCCATGAGATTATGCACAACCACTTGGTAAAATTCTTATAGAAAAATGCAAAAATAGATGTTATTTGTAAAGATTGTTTGGCAACATCATCAATTATTTCTCTCCAACCTCCTTTTCCAGGAAACTATCCCTTAATCTCCACGAAATTCAAAAACCAAAATGCAAAAGCTCAAAGGAAGACACAACAATCTTCTCCAATCCCCACAAGCCTCGATTAGTGCATCGCTGGATCATGACCAGCCATTTTCTTCTTTTCCACTGCACACGAGCTTCCATGTCTACAAACTTGCAC
>Vitis_vinifera_newGene_148
ATGCATGCTATATTAGTTAAATAAATTTATTGAAGTTATTGTTCAACAACAGGTAATAAATCTAGAAGCCTCAAAGCTAAATTATTTTGAAAGACAATTCATAGGCATACGAAGTATAAGATGTTATCTTCCCACGACATTTTCAATAAGCTCATATTTCTCTTGTTGTTTACTTACATATTAAGTACAATATACTAATGTTTGTATTATGTTTTCTTATTAGCAAATGATTTTGTGCGGGAGTCCTCATCCTTTTTTCGATAGAAAAACATCCATCGTGAGTAAGTACATTAGCGAATTGGATGATTGCGAGAAGGTTAGTAGTTATTTCTAATGTTTAATTGCATATATGAAATTTAGAATAGATATTGTTTTCACCTATAATATACTATATTTTTT…
>Vitis_vinifera_newGene_1489
TTGGAATTCATGGCTACCTTGAATTGACATCCCTGTCAAAAGATATGTTCCCTCAAAAGCCTGCAAACACTAAACAATTTGCATTTGTTCACACTTAGAGGAAAGCTGCTGAAAGGAAAAGTGAAGACTAAGCAAAGATTGCTCATATCCCACAAATTGATATCATACATCCATGAAGATTGAACTGATACAAAATGCCTTTCAGGTTCGAAATCCCTAACTTTTCTTCTTATTTTCTATGACTTCATTTTTATTATCTTACATTCAAAAATCCTCTGTTTTCATTTGTTTTGGTAGTTCTTTTTATTTGCACCTTATTTGTTTTATTAAATGCTTACTCCTTTGAAAATGTTTACATCTTCAAATCATTTTGCTTGAGTGTTTTGCATTCTAAGAGTT…
>Vitis_vinifera_newGene_1497
ACAGCAGCATCAGCTTACAAAATCCACTGTATAGATATGTAGCTTTTCATGAAGCTGGTTAGGTATTTTGTGATAATAGCATATGATATAGTTACCAAAAAGTGTAATGCACTGAGGTCAAATATTTATATTATAGAAGGCTGGTTGGAGAGGAGCAAGCTTTCTGTCTGCAGTTCCTCCAAGGAGATTGGGGTGTCAATTTGCTATCCAGCAAGCAGTGGGCTGCCTTATTCACCTGGAGGCCTTTTGGTGGATGGTCAGTGAGTTCCTTCTAGTTGGGTTAGTAAAAAAATTATAAGTTTTTGCAAACATGAGTTTCTTGCTGCTGGAGAGTTTTGAAGAAGAATGTCTTGCTTTGTTTATGAAGATTCAGGTGTGGTGGAGGCAGCAAGTCGCTGA…
>Vitis_vinifera_newGene_1498
CAATTCACCCCCATCGTATGCCCCTTTAGGGTTTGCTTGCGATGAAGAAGCGCCGCCGATCTGATTTCTCACAAAAGCATTCAAATTCCTTCCCCAAATGCTATGTTTCGGTAGATCTCTCAGTACTGGGTACTCTTCCTATCTTTATCCCCAATTCAATCAATCAATTTCTAGTTTCGATGTAATCGTTTGGATGCTGAGAAAATAACGAGAAAATGAAAGAAAGTTTTTGAATCGTTAAATTTTCATCATCTAGGGCTTCACCTAGATCTCATATGACTTTGGCCTAGCTGATTTGAGTTGTTTAATTTTTAATTTGTTTTTTCTGTTTGTTTGCTTTGATTTCTGGTAACAAAGAAAGTGCTGAGAGATAACATGGTAATCAAAAAAAATTTTTAG…
>Vitis_vinifera_newGene_1500
AGACCATGGCTTGCTGTGAGTCTCTAGTGGTAAAAGATTTCTAGGAAAAGAAGCACTGGGATATTGAAAATCTCCATTGGTAGATCAATGACTTAATGGATCACTGGATTTTTAATGTTTGAAGTTCCCTGATAAGCTCAGATAATTTGTATCATCCAGATGTGGCTTGGAGCTGAGTAAGGCAATCTCTTTTCTTTCTTGGTTTAAACCTTGTATTTAATTGTCTTTGCATTTGAACTGCTCCTTAAATCTGTAAAACTGCGAAGCCCTAGAGCAGTGATGTAGTACCGTTACCCTGCGGCGTCTCGAAATTTTGGGACTGGCTATTAGTGATGATGGACTCATCGAAAAGAATAGGTGAAAACTTCTCTTTAATCTTGATTAGATGGATTCCAACCT…
>Vitis_vinifera_newGene_1501
AGGCTATGTTTGGTTCCCGGAAAATGCTAAGGAAAGGAAAAAAAATACAAGGGAAAATGATTTTTTTTAGTTTGGATGACATGGAAAATACAATGGAAAAAAAAAATGAAGGAAAATATTAAAGAAAATATTATAATATTTTCCTCACTATTTTCCTTAAAAAATAATGTGGAAAATATAAGAGAAAAAGAGCAGGGAAAAGAGGAGGAAAATTTTGTCGGCTCTTGTTCACCGAAGCTTCATCTCTAACTTCCTCTTCGTCAATGGCTATGGCTTCTCAACGTCGTCGACCCTTTCAACGGCCACCACTATCAATCCGACCACCTTTGAGTGCCTCTGAAAACCTACCAATTTCAGACACCCGAGTTCCCATTGATGAAGTGCGTTCTTCAAATCAAG…
>Vitis_vinifera_newGene_1510
GTCTTTTCGCAATGGAGAAGAAGATGGTCAATGGACTCCAAACGCACTTGGCACAACTAACATTTATTTGCTAAAGCCCCTCTTATGAACTTGGTCCAAAGTTAGAACTTCCCAAGCAAAGAAATTTACTTTTGGTTGCACACTAGAGTTCCATATAATCTTCATTGGGAAACACCCTATCGAGTCCGGCTCTAAGGCTTTATAAAGAGCCTTTACCAAAAAACTGTCATCCTTTGATTCCACCCACCTCACCCTCTCCTTCACATCCACAATCACTCTCTTCCCACTCAAACATAACAACAAATTTTCCACCTCATCCATCTCTCAATCATTAAAAGGCCTAGAGAAGCAAGGGCTCAAACTCCCCCTCCCTCTCCCCTTTTTTCCTCACTTTCTGAA…
>Vitis_vinifera_newGene_1512
GAAGAAAAAATCATCTCTCTTGCGTTACTAATTTACGTCTGTTAATTATTCTTACATGATTTTCAAGTTTGTTCCCTAGTCTTCTGCAGTAAGGATGGAAGCTTATTTATAGATTGCTTATGGTTGATTCAGCTTTTGAACAAGAAGCTGAGTTATTCCAGTTTATTTGATTGTGACAGGTTTTTACATGGAGGTTTCTGAAGAGTGGAGCTACCGGATGCTTATACTTGTAAACCTCCAGCTTTGCCAAGAAGATCTACCACCCAGATGTTGATCATGCGAGTTACTATATGTTTAAAACCAGGTACATTGGCTTGTAGGGTTGCATCATTTGTACGTTACATCCATTCAATTTGGGCTGTATCACTTTACTACATACCCATTTATGTTGAGTCATAT…
>Vitis_vinifera_newGene_1514
TGCTAGTTAACTTATTGCCATTTCTAGTGTGATGAGCCTATGGAGTGTTCATGATAAATGGTACTGGGTTCCATGGGGAGCATCTATGCAATTGACAGTGCCTCTGACAGCCACTAAATATCAAAAGCATCTCAGCTGGGTAACCATCATTGTCTGAGGATCCCGTTTCTCCTAGAACAATTTTATAATGAGCTATAGCTCTCTTGTTCTTGATTTTGCTTGCAGGGTTTCATCTTTTCCCTTTCATCATTCCTTAAAAGCCTTGGTGGATCTAGAGCTTCACAACTTTGTGCCTTGTTTGGAGGTGACTTCCACCTTGTTCTCACCAACTCAATTGAAGAATTGAACACATATACAGCAACTGAACATTTTCTAACACACAATTGAAGGATTGTAACA…
>Vitis_vinifera_newGene_1515
AAAAGCTCCGACGAAGTTAGCTCTCGATCAATTTCTGGTAATTCCAATTAATTTCTCGGATTTTATTCCTTTTTTTGCTTTGTTTTTTCAATATGCTATTTGCTGTTTTTTATTCTTCTTGATTTCTGTTTATATTGTTGTTGTTATTATTTTTTTTTTTAAATTTATCTGTTTGTTTGCTGAGAAAATTTTGGAAAAGAAAAAGAGCCGGGAATCTAAAGGCAGTATTTTGGAAAACAAAAGCAGTGATCATATCTTTATCCACTTTATCTTTAATCGCTACTCTGTTTTTATCTCTAGTCAATTCTCAATATTTCTCGATGAAAAAATCACCAGCTCAAAACTCTTTATCAACATTTCGTGTAAAAGCAAATTGGGAAATGCATGATTGTCTTTCCT…
>Vitis_vinifera_newGene_1516
TCCCTCACTCCAATCTCTCTTTCTCGCCTCCTCTGCAATCCCTCAGCAATCTAGAAGCTTCACTGTTGAATCGAGAAGCTTCCATGAGGTTGTGATGACGATGGTGTTTCATCCATGACGAATATGATGAACAGGTCACTGTCTTCTCTCTTATGTTTTTCTTTCTGGATGTATGTTTGCTCATGTACACAGAATGAGGAAGATGAGATCTGAGAGAATTTCCGACTTCCATTTCCCTTTTTCTGTTCTATTCTAGTTTCTCTGAAAAGAAGTCACAATATGTGAGAATTTTGCTTGAAATGGAAATATTTTCCTCATTCGATGAGATCTTTTCATTGTGACTCAGAAACCAATTTGGAAAATCGCAAGAGAGTGTTTGGAAACTAGAAAACTGAAAAG…
>Vitis_vinifera_newGene_1521
GGCCTCTGAAGCATGGCAAAACTAACCACGAATTTTCCAGCATCGTGCGATTGACGACTTCCTCGATTCCTCACGATACTCACGCCAAAATCCCGATGACACATTGACACCCACAATACAGTAATGCCCCTAGCTATACTCCTTAGTCCTTTGAACTCCCACTTTTCTCTCACTCTTAACCTCGTTCTCTTCCCTATATATATCACTATCCCCTCTTCACCTTCCTTCATCCATCACAGATCAGAAAAATATGTGGGGTGTCTTCGATAAGGCGGTTGAGTTCGTGAGGCCCTCCAGTGAAAAAAATAACTTGGTGTACAGAGATGAGTTGAGCAAAACGCCATTGATTCGAAGGGAAGAGGAGATGGAGGAGAGGAAGAAGAAGAAGAAGGGGGAAGG…
>Vitis_vinifera_newGene_1522
CAAGAATCAAGAATCCCTCTCATTTTCATATTCTCCCTTTCCCATCTCTCCCTAATCCCCTTCCTCCTCAATCCTCTTCATTTCACTTCCACATAGCACTGCAGCTGCATGGCTTCTTCGAGCCTCAACCATTCCTCTCAACTTTGTCTTTGTGGTGAGTACACGAGAGTTTGAAAGAATGAAAGCTTTTAATTTTTGGGTTTCTGTTTTTTTTACTGAAGATGTTTGATTATTATTTTCTTAATGGTGAAAGCAGGGCGATTTCTCATTTCGTTCACGGAATGCTTGACTGGGTTCATGGAGTGTCTGAGGAAGCTTTTCCAGTGTCCCCAGCATAAGCCACCCATGAGAGAGGAGAATAAGGTAATTTTATTTCAGGTTTTTTCTTAATTATTATGA…
>Vitis_vinifera_newGene_1523
GCAAAAAGGCATCCGGACAGGGTGTCCGGATGCACCCTCCGATGATGTTGTTAGCCATGGTAAGAGAATAAGATATATGAGGCAGTTGGCCTTTTACTAGGTGTCAAGAGGTTACCAGGAGATCATCCCTTTCTTCTTCGTGTGAAGTCATATATATACAGCTTCAGGGGTACTGTTCCTCTCATTAATGGTGGGGAGATATTTTCTGTTGTGATGATGACAATAGGTGTTAGTAGGAGCATTATCACCCTACGAACGGCTGTCAGAAACCATGGTAGGTAATGCGGCTGTCAGAGATCGTGGGGAGTGTTTATGTAGAATGACCGTGGGAAGTGACTTGCTGTCACTTCCTCTTGTCTTCTCATCCTGCAGGTGATGGGATGTGGACCATAGCTGGCT…
>Vitis_vinifera_newGene_1526
AATGAAAATTCAAGGGAGGGGGATGGAAGACGACAAAGGAAGATGAAGAAGAAGCAAGGATTTTAAGTCTGTGCCAAGCTACTGGGTGTTAAATCACTGTACTGCTATTAATGAATTGAAGAAGTCCCTTTTGGATTGTTCGCCCTTACTGTCTGCTTCTGGCTCGGAGTCATTACAGGTACATTGTTTTCTTATAAATTTCTCTGGACAAGTTATAATATCCTTGTTGCTCGTCTCTTGCGCAAATTAATGAGTTATAATATCCTTTGTTGCTCGTCTCTTATGCAAATTAATGCCTACAGAGATACACAAGGATCCATTTTAAATGGCACCACACGTTCTATGCCAATCTACATCCCTGGCACCATCATTTATTGATAATTTATATTTTCTTTTCAT…
>Vitis_vinifera_newGene_1527
AATGCAAACAACCTAAGAATTTTTTTCACTTCTCAGAAGTAGACATGCAACTAGAAACCTTTTTTTTTTTTGCTCAGAGACCGCCCAGAGATCAAATCTATATCCCACGATCCCCATTTTTTACAGAGAGAATCTTCTGGTCTGTAGAAACATTATCATAGCCATCTCAAGAAGTTGAAAAAGAAAAAAGCAGGAAAAAACAAAAAACCAAGTGGCTGGCTAATTTGGATCAGCTTGTCTACACAGGATAATATCTGAAGTATAGAGTTCGGTACAGCTCAGATTACTTATCCAGGATAATTAATATCTAAGCTATGCAGTTCAGTACAGTGGCTTTTATATATATATATATATACTACAGAATATACAAACACATCTTTTTTTTTCTTTTGATATTTC…
>Vitis_vinifera_newGene_1530
GTTTCAAAGGCAGCCATAAAAGCAGCAGTTGGCTGTTAATGCTGATCCTAGCTGCCATGCTGATACCAGTTACAGTGTTTTGATGGGGTCAGTTGGAGGTACCTTTCTACCTATTTATTGAGGTTTTGTTTTTTTCCCCCATAGATATAAGTTCATGCCTGTCTGTCAGTATCCATATATGTAAATATTATTACAGTATAATTCACCTATTGATTTGAATTAATGGGTTGGTTGGGTTGAGCTACTGATTTGAATTTTATGTGGCTTGAAGTTAAATGATACAGAGGAATTGATTCATCTCTATTGTAGATGAGTATTGGGGGAACCCTTTTCCTATTTATGTGTAAAACCATGGATTAGTCACACAGCAGAATGAACGAATAGACAGAATGCAAGAGG…
>Vitis_vinifera_newGene_1531
CTGGAAAAGGCAAAAGAGAAGATTATTATAAGAAGGCAACTTTTGTTTCCAAAGAATGAAAAAGAAACAGCTAAGTGAAGGTGTGAATGTGAGTGTAATATCCACAAAAAATCATTAAATGGGGGTGTGTGGTTTGTGGATATCTACCAGACCAACTCATTGACAAAAAAGAAAAAGAAAAAAAAAAGGAAGTTATAATCCCCCATAACTATCTGCCACATCCACAACAACCCACTCACTAACTCACCATTTACGGCAATGCTGCACACACATAGAAACATCACGCACACATACAGAGGAGAATCCTTTGTTTCCTTTTTGGGAGAGGAAGCAAAGAAATAAATGTCGAGAGAAATGGGAGGAAAAAAATGGGGTTGGGCTTCATCCGCAGAGGTTGCT…
>Vitis_vinifera_newGene_1532
GAAAAAAATAAACCAGTTACAAAACAATGTGATGATTGGCAAAACAAGAAGATGGTACCACTGCTCCATCTCCCACAAGGACACCTTCCATTGGAACTCCCTCATTGCCAAAAATGCCACTCAAAATCCCCAAACTGCCCTCACCTTCTTCACCCGCATGCAAGCCCATGCAGTCCCTTCCAACAACTTCACCTTCCCCGCTCTCCTCAAAGCCTGCGCCGCCCTCCGCCGCCTCCTCCCCACTCTCCAGGTTCACGCCTACCTCACCCGCCTCGGCCTCGCCGCCGACAGGTTCTCCGCTGCCGCCCTCGTCGATGCGTACGGTAAATGTGGACATGCGTATTACGCAGCACAAGTGTTCGACGAAATGCCTGAGGGTTCAGTTGATGTTGTTTCGTG…
>Vitis_vinifera_newGene_1534
GCTGGAGAAGAAAAAGAGACGCTAAATAAAGGACAGTGCAGGAATTGCAGAGACAGAGATGCTGAGTGGTTGTGAAAAGCTGTGTGTTGGTATGAGCAGAGTAACAGAGAGCATTTAAAGAAAAATGGTGAATGAATATGAAAAAGCAAGAAAGAAAACTTTCATAAATTCACCATCTGAATGTCCTCAGAAAGTTAGCAGCTTTAAGAGAGATTTAAAGGGGAGGGAATTGAAGTGAAGACGAAAGAGGGAGGCAGCTTCTCAGGTGAAGATCTCAAGGTGAGAGGCAGAGGCCATGAAGAAACGCAAATGAATTGCAGAGAGGTAAAAGCTTGGATGCTTCTTCAAATGGTTTTTATTTTTTTGAATCTCAACTTATATTATTTTAATCCTCTGTTT…
>Vitis_vinifera_newGene_1535
CCTCTGGACTGCTTTTTCTCATCCTCCCTGATCCAAACAGATATGGAGGAAAAAAAACATTCATGGGTCGAAATCATGCTATGTAGAATCTCAAACATTAGTAAGAAGCTTTTGATCAGACAAGAGCCTTTGCATGGAATGCTAACTTTAAGAGAAGGCATCAAAGGATATCCCTGGCATAACCCTCTAGCATATGCCATTTCTCAATGGCTTATTCCATAGCTAGGCCTCGAAAAGAAGAGCTTTCTGGACTATATATATGTGAAGCTCAAGGGTCCCCTAATTGGCATAACCCAGATGATCATGTGGCGAGCGGACAGTGTTCACTACTAAGCGAAGTAGTTGTAGGGCTTCTCTCCTTCTGGCAGGAGATGGCAATAGATTATCCTTTGTGGCTTA…
>Vitis_vinifera_newGene_1536
CTGATGGAGAACTGTAAGAACGGGTCAGCGTTCTCATTTGCCTTTCATAATTTTCAAAGTTAGCTTTGTTTTTCTTGTTTCCAATAACAATATAGTATAACCCTCCTCTCTCCTCTAGCCTTCAAACGGTTTAGGACTTTGGATTGGCATCACAAGTCAATGAACAGTTGTATCCGATAATTCATCCTTACAATATCCATCGTTAGTGGTGGACTTCTAATCAATCAAAACTTTCCCATGGGACCCAAATGAACAGCTACAATCAACACGATCCAGATCACCTTTAGGTCTAAAGAACATGGTCTCTGGTCCATGGAATCGTCCTGTTGCTCATCTTTTTTTTTTTTCTCCATCATAGTGACCTTTAACGTAAAGGCTCCTCTTTTATGAGAAATGTAA…
>Vitis_vinifera_newGene_1537
CGTGAGGCAAGTTTTGCTGAGGGTTATTTTTGTGAGAGGAAAGAGTTTGAGGGTAAGGAAGGAACCATAGTATGGAGCAGAGATCTTCGAGAGGGATTATGAGCTGAGCGCTTACCGGAGACAGAGCAGGGAGTTGCAACCCAAGACACCTGGTTGAAGAAGAGGCTTTCAGGTATGGTTGTTATGGCTTTCCTGTGCACTTTCATTTTTCATTCTCTTATGTCTCATGCTCTGTGATTGCTACTCTGTTTGTTGGGTTGCTGTGCTTTGATGTTTATTAGTTTAATATTTGAAGAGTTTGCTGCGTTTTTAATGTCTTACCCCCAGCAAAATTCTTCCATCTTAACCCACTGATTGTTAAACTCATGGATAAATAATGAAATGGGTTTAACATATTCG…
>Vitis_vinifera_newGene_1542
TTCAAAATTCAGAGACCCAACTTAAAACCGAAGTCATCGTCTTTGGCTCGGTCTCTCCGACAGCCACACCCATGGTTTGGCCCTTCTTACCAACAATTTCTCTCAAGGCCTCAAATCTCAAACAGCACAGGCCAAAGCTCCAGCTCTGTCACTGTTTCACTTTCTTCCACGACAAAATGCCCAAAGTGAGTGAAACGCCATCTATTCTGTGTTGTATTTCTCTGTTTAGCATTTTGGCACTTTGGGTTTGTTGGAACTGAGAGTTTATTGGGTTAATGAAAACAGATGGGCTGTGATTTCTCTGTTGAAATTATAATCTTACTTATAAGTCGAATTAGAATAATTTTAGGAATTTGATAAATATTAGGAATTGTTATTTATTTGGGTTTTCTTTGTTAA…
>Vitis_vinifera_newGene_1549
TTCCTGAGAGTTTTGTTTCTTTCGGAGCTGGAAGAGCTGCCAGAAGGGGGGAGTTTTGAGGAGCAAGGGGGCGTTTTCGGTAGGAGAGGACAGAGAGGTTTTTTGAGAGTGAAGCTTGAAGAAGGCGAGAACAGGAGAAGAGAGCAGCCGCAGGTGAGTTTGAGGCGATTTTCTTGCTTACTTTGATTCGTATTCTTCTCATTTTGGTTTGCTTTGCATTGCTCATCAGTTTGGGTTGGATTATATGTTGATTTTCGTTGATTTTCTGGATCATCTTCTTGTTGTTGTTGTTGATCTTGCTGTTATCCTTATGATTTGGCTTGGTGTTTATGGGACTCTGTTTCTCATGTATTTTGTAACTCTAGCTTGGGATCTCCTCACTTGTATTAGCCCATGGAT…
>Vitis_vinifera_newGene_1555
TTATAATTGAATTTGGACAAAATTATGGCACTCCAATTATGGTCTTTGTGGTCTTTTTCCGAAGATTTGACGGGTTATGGTGAGAGGGTAGAAAACTGTCCAGCTTCACTGGACTCCTCAGCTCCAAATTGCCGGAGCGAAGCCCACAGAGGCCTGTTTGTCGCATCCCAAAGCCCTTCTCCTTTTCTTGTCTTCAGTTTCAACTGCTTCTCCGTCGTGAATGAAAACTAAAACCCCATTTCTGTGTTGCAGGTGAGTGGAATATTTGGGAGGAACAGAAGAGGGGTGCATGATGGGGCTGCACTTGGTGGCTCTGGCGAAGCTGAACCTGCTGGTATCGAGTTCCCAGAACTTGAGTCTGTTGGTGGGGGGTCTGATGTTCCCCTTCTTGGTGAAACT…
>Vitis_vinifera_newGene_1558
AAATGAATGAAAGTGGGTTGTGGAGGGTTTGTCGAAGGAGAAATAATAATGCAGACGGAAAGGACGGGGAGACGGAGCTGGGGACGGTGTATGGTGTTGTTGGGGATGATGGTGGTGGTGGCGGCGGCAGATGGTTTAGAGTTGTTGCCCAGCCAGTGTAAGAAGGAGAGAGACGTGGTGATAAATTCATGCCAAGGGTTTGTGTTTGGGCAGGCCGCATCGCCGGTGTGTTGTGAGCAGGTGAAGGTGTTCCATTTTGAGTGCTTATGCCCAGCTTTCACCCCCAAGTTGGTGGCACTCTTCGACGTTAACAAAGCCATCAAGCTCCTACAAGACTGTGGGAGGAGGGTCCCTCGTCACTTCAAGTGTGGCAGTAAGCTCTCTCTCTCTCTCTCTTTC…
>Vitis_vinifera_newGene_1559
CCCAATCATCCCTTCCCCAAAACTCTCCCTTTCAGTGTGCACGAAAGCGCATTCAATCGTTCTTTCTCCAAAACGCTGCGTCTCGGTTGATCACGAGTTCAAGGTACTGTTGCAATCCCTTTTTCCAATTCAATCAATCCACTTCCAGGTTAGATACAATCGTTTGGATGTTGAGAAAATAACGAGAAATTTTTTTTTACCTTCTAGGGTTCGAGAATGCAGAATTGCACTTTACCTAAAACTTATAAGACATTTTGGCATGGTTGATTTGGATTTTTTGATTCTCAATTTTTTTTATTATTATTTTCTTGTTTTGGATTTTTGGCAGCAAAGAAAATCAGAGAGATAACATAGTTATCAAATTCTGGTTTTCTTCTATTTTTTCTCATTTTCATGGTA…
>Vitis_vinifera_newGene_1562
TAAAATTTCATTCTCACACCCGCTGTATCACCTAAAAATCTATAAATTCTCATACCCTCATTTATCTTCTATCTGTGGAAAGTCACACCCTAAAAAGCTATTAACTATCTCAAAAACCCTAGCCTTTACTCTCAGCCATCTTCAATTTCCCTAACCCCCCAAGAGTCCATAACTTATTCCTCATCATCATCAATAACCTCACATCCCAAACCCTAAGCCTCTCATTTCTTTGTTCTCACCATAGTCGTTGAGAGCTACTAATGCCGAAATAGAGAAGCTTGAAGTCCACCACTAGCCAGCTAGTTATCAATGGCATTAAACATTTTCTAAGCTTGAAATAGAGATGCTCTATGGTAACTCTCTGCTTTGAGTATTTTTTTTTTCTGGGTTTATCTAATG…
>Vitis_vinifera_newGene_1573
GTCGTTTGCGGTTTGCCCATAACTTATTTGAGATTTGGGCTGGATTAAAATTTTGAGACGACATCTATCCGGGGCGACATTTGGATCGTCCCTTTTCTTTAGTATGTGTCTTTGTGCAAAACAAGTACAGGAGCAATGGCCTCAGCTTCACGTTCGTCTACAACCCCAACCGGCGGCAGCGCCAGCGCCGGAAGAGGGTCAGCAAGGGAAAGCACAGTCAAAGCCACAATGGCCGATCAAATATCTCAGTCCGTTCAATCCACCTCCAATCTCCTTCACCTCATGCAACAATCCTCTCCTTCCCATGTAACCTCTCCTTTCTCTCGGGTTATCGCTTTCTTTTTCTCTATGAATATGTGTATTTGGTTTTTTTTATGATAATTTTTTTTTGTTCATTTC…
>Vitis_vinifera_newGene_1578
ATTTGACTCTATGGTCTCTTCCATCATCCGGAAGAAGCCTGCGTTGCTTCTATACATCTCAAACACCATGCCCACTTGCACGCCATGCTCCATTGTGTTCACCACGCTTGCCATGGCTCCAGCTACGACTCCTAGTGTCGCGGCCCAGGGACCGTGAGAAGATCCCACGAACGCAGTTCCACAAGCCGCTAAGCCTGTCAATAAGGGACCAGAAATGGCGAGCATCCTGTTAACTTTCAAGGCTATTTTGCCCAGCCTCAAATAGTCTTCAGTGTCCTTTCTCTTCAAAACCCCAACTACTTCTCTCATTTCTTCCTCCAACTCCACACTCCAACCATTTCCATCTGTTCTCCCACTCTGCCTGTCCTGCCTTTGCCTGTGCTCCGGCCACCATACAGC…
>Vitis_vinifera_newGene_1588
CGCCACCACTCCCAATACCTTGACCACTTCCGGAACCAATGCCATGGTCCCCTCCTGCACCATATGAAGTACCGCCGCCACCACCTCCACCACTGCCACCACCACCACCACCACCTTTTCCTTCACCAGCACCATAGCCGCCACCACTTCCGCTACCTTGACCACTTCCAGAGCCACCGCCATGCGCCCCTCCTGCACCGTATGAGGCACCACCACCTCCTCCACTACCACCACCTCCACCGCCACCACTTCCACCACCATTTGCTCCTCCAAATCCGGCACCACTTCCTTCCCCACCTCCACTTCCATATCCTGCACCTCCAGCTCCATAAGCAGATCCACCCCCACCGCCACTGCCGCCACCACCACCGCCACCGCTGCCACCACCTCGACCACCTT…
>Vitis_vinifera_newGene_159
AAAAAGTTTAGCATGTGACGGTGTACTCACGCGCCTGCAATTCCCGTAGATTGAAATACTCCATATTCCCTCACCGAAAAGCCGAAAAGCTCCGAAACCCTGCCTGCTAAGATTTCTAGGGTTTCGAAATCTCCATCGCGAGAGAGGATGGTTCTATCGCAGAAGCTTCACGAAGCCTTCAAAGGAACTGTAGAGAGAATCACTGGGCCTCGTACCGTCTCTGCGTTCAAAGAGAAAGGTGTTCTCAGCGTCACCGAATTCGTCATCGCCGGCGATAATCTCGTCTCCAAATGCCCCACCTGGTCTTGGTAATTTCCACTTCTTTGTGTTTTTGTGCCGACGTTTTGGTTTTGGTTGAATTGTCGATTCTTTGTTGTTGCCAATTTCGATTATTCGGCT…
>Vitis_vinifera_newGene_1594
GGTGTTTTCTCCAATAAACGGGCTCAGGGCCTTAGTAGTGTTAGTTTTCTTTTTGTTTATGAACAAATAATGCTTGGCACTTCTTATAAAAAATAAATAAATAAATAAAATAATGCTTGGCACTTAAGACTATGACACCCTAGTTTTCTATATCTTAAACATTTGTTTCCCACTTTGTTTAAAGGATTGGATTGTTCATCTTTTTATTGTGAAAGTTGCTATTTATCTAAGAGTCATCGTACTACTTATTATCCAAAACCTTATGTTCCCTCAAAACCATTTTATTTAATACATAGTGATGTGTGGGGACCTTAAAAAATTACAACTACTTCTAGAAAAAAATGGTTTGTTACCTTTATAGATGATCATACACGTTTATGTTGGGTTTATTTGATGAAG…
>Vitis_vinifera_newGene_1598
CTTCAAACATGTAACTTTTGAGTGCTTATGTTGAATATATCTTCTAAATGCTTTACAACTTGGAATTGACTTGTTGCTTACAGTTTATGCAGTTCAAAGGATTCTCATTTCATGGGATGAAGATGAGCATCTTTTTGGCCAGTATGTGTGCCAGTTATAGTCAGTCAACACAGCCTGGTAAAATATTGTGGGGCTGTTAGAAAATTATAATCTGCAGATATTGCTTAATCTTGTCTTTTAAAATGATTAGAGAATGCAATGGTGGCTTGTCATTTTGATTGTGTGCCACATACACAGAATTGGGTAAAGCTCATTACTGATGGCTGTTTTGGCGAAAGATTATACTGCCAGCTAATATAATGAGTGGATTCGGATGAAGTGAAATATGATGGGTTGAGA…
>Vitis_vinifera_newGene_160
TTTTCCATCAATTCTTCTCCGTTGCTTGTTGGCCTCAGGTTAGTTCTTGCTTGGCGGTTCAGAATTCTCTGAGCCCTAACTTTGGTTTCGTTGAAGCATTTCTAAATTCTCTCATTTATTCCACGAAAGAGCGACAAAATTTTCTGGTAAGCGATTGAATAATCCCTAATTTTAGAGTTTTTGTTGTGAAATTTTCTGATATTTTGGTTATTTGTTCTGGTTATCTGCGAATTTTTCAACATGACGAGTGGAAATTGCCCTTTGATTGGTTCCTCAGGAAACCTAGGAAAGTGAAGAAAATAAGTTAAAAGAATTTTTGAATTTAACGTTTTTGTGTTTTTGGGCTCAGGTTTCGTTTGTTGCAAAATAATATCGGGTTCCTTGCGTTCTTTTTTATTA…
>Vitis_vinifera_newGene_1608
GGTGGTCAAAGGTTGATGAGATTGTGGAGAAGTTGGAAAATACATATGCTTTCTTAAAGATTCTGTTCATGGCTGGTGGTCAAAGGTATCTTATTCCTGAACCAATCCTTCTTCAGACTGAATCTTAATTAAGTCTTACCATTCATTTTCTTTGGCACAATATTTGAACTTCTTTGTTTGAGTTGATCTTACAAGACTCTCTTTAGCAATTTTCTTGGAAGAACAGGTTGTGTTTTGAGGACCATGGATTGGTAAGCTTAATAGATTTGCTTCCAAATTTGAGGTGTGAGTTATCATAGTGCAACATTTTCTCACTACAAACCTAATAAATGGTTTTGAGAATTTGGGCTAGCCCACTTGTTTTAGGGAGATGGATTTTAACCCTTTTATGCAATCCAT…
>Vitis_vinifera_newGene_1609
GTTGTTACTAGGGACCATGGTCTGTTAGACTAATAGGAGTCTTGGGCTGCCAAGCACAAATGTACAGGTTCCAGAAGCAGGAGCAGTCACTTCATTCAGAAATGCCTGTTAGGACTCTACCCACCTCACCCTTCTCAAGACTCTGCTTGATGAGACCAACACCAGGTAATGAGCCTTTTTTTTGGTATGTTTGATATTCTTGAAGTCAATTTGTGGATTGGGAGGACGCATGTTGCAGTCATGCCATGCTCTTTATTGTGTCCTTTCACAGTGTCACTTTTATTCAGAATACAATCCCAAGTTTAATTGATTGTGTATAGCAGCTCTTGTGTCTGGTCATAAGCATTGAGATATTCTTTCTGAGCTGTTTATGTGATCCTTACATTTTTTCTTTCTATA…
>Vitis_vinifera_newGene_1620
TTTTAGGTAAGGTGTTTCTCTCTTAAAATTTGAATTCTCCTGAACCTGAGTCAAGGCTTTGCCCAAAGGAGGAAGGAATGAGCGGAGAAGAGGGGTTTGAAGAATGGGATGCAGACTTCTTGGACCAGCTGATCCAAGTGGAGGAATTGGCCTTGTCTTCCACGGCTGCACCCTGTTACGCTTCTTCCTCTCAGTACCCTCACACTCATTCTCCCCCACATTTGGAATTTTCTCACTCCCGTTATGAGAATACCGATACTATCACCCACTCCCCTCCTCCGCATCTCTCCCAGAGACTCATCACAGACGCTCAACATGGAGACGCCAGAGACCTCCAAGTCAATCGATTGAAGGTTAGGGTTTTTATTTCGATCCTGAAAATCTGGGAATGGAAAACAA…
>Vitis_vinifera_newGene_1638
GTTTACTTGAAGATTAGCGCGACTGGGAGCGACGGGAGGTTGAAGAAACTTGATTTAGAGGGACGCACCAAGGGTGAGTCTAGTTTTGTGGTAGCTGTTTGGTTACCGAGAGAATGAAGGAAAAGAACAGTAAATGCAATCTATGAATTCTAGGGCGTATTTATCAACTGACCACAACACAATTTTGGTTTTTGAAAACCGTTTTCTGGTAACAGAACCAAACATGTCTTTAAATTTTGCTATGTCTGGATCTTGAAAAAAAAATAATCACCAGAGCTCCACTTAGTCAATGCGGCAATTGTTTAGTTGAAAGTGGTGTTTTGAGTTTTTACCTTTTTATTTTCCTTTTCTTTTTCCTTTTCTTTTTCCTCATCTTCTTGGCAACCAAATGAAGTTCAA…
>Vitis_vinifera_newGene_1640
TGAAATCTGATCCTCTACATGGTACCCAGCTACATGAAGCAGCTTCAGATGGCTTGTCACTTTCCTTTGATCCCCCAATTGCTGACTTTGTCACCTTCAAGGTTTGAGTCGTTGTTCAATCTTCATGGTTTTAATGACATTCATTATCTTGTCCTAATGTCTTTACTTTGGCATTGAACAGGGATTTAGTTTGGGTCATTATGCTCTTGGTGTAGCTGTCAAACAGCTTTTGATGCATGAGGTGAGTAATTAATTTCTTGAAGCTGGGGTTCTTGTTGATCATATTTAATAGTTTCATCTCCTTAAGTCAAAGTAAGTTGGCTTGGGGAAAACAAAGATATCTTGGTTTGTAAGGGGCTTGGTTTGGGCTGTAAGGAAAAAGAGAAAAACCTTCTATCT…
>Vitis_vinifera_newGene_165
GCCTAATGATGCGTGGGCGTGTAATTTCGATGAAATATCATCCATATTTCAAACGCTAGTTTTGATTTAATCAAAATAAAGATAGAGAGGAAAATTGTTCTCATGATTTGTTTCCCCCTTTTTATCTCTACTAAATCTAAAAATCAAAAGGGCCACTCGCTTCTCTCACCCGATGCATCAAGGAGTCCTTTTCTGAAGTTGCCCTCCAGACGAGAGAATCCCTAGAAAGGCCCTATTTTCCTCTGCCACTCTCAATCCTCGCAGGTACTAATCTAATCATGCTATTATTATCGTTTTTTTTTTGCAACCCCCGTTTGATTCCCAAGAAAATCCATCCCCCATTTGATTTCCGGGAAAATTCATCCTCGTTTGATTTCCGAGAAAATCCATGCAAAACCC…
>Vitis_vinifera_newGene_166
CAGGTATCTGAGACACCCAAGACACCCGAGACTCTCTTCTATTTCACTTCTTGCTTGCTGAAAGACACCATTTTCTTGAGAGGAAAGGGAAGGAAGAGGAAAAAGGAATGATGAGAAAAGCAAAGCCTTTGGTGAAAAGGGACCACAGAGAATGACAGAAAGAAGAAGACAAAAGCATGACATGTTATCTTCAACCGTTTGTAGAGTCCCCACGAAACTTCTGAACTCTATAGTGCAAGTATAGAACTAAATGGTCCCGGAAACCTCACACCGAACTTTTTCTAACACGTTGTTTGAGTAGTGAGGAAGAAAACACAAAACACTGAAAGGAAAAACACAAATTAAAGCTATTATTGTGGTCACAGGCCCAGATTTGGACTTTGCATGCATATACGGGAG…
>Vitis_vinifera_newGene_1663
AATTAGTACATGTCATGGACCAGGGTCTAGGCTCTGGGTAAAGCAATTGTGTGAAATCTGAGTTTTGGAGCAAACGCGATGCAGAGATGGTGCGCCAAACTTGGCTCTCTGGCCACTTCATGGCAAAACCAACCATTTATGGCACCTCAATGGCGTCGTCTCCTCCATCATTCTCCTCAATTTCATCGATCTCTCCCATCTGCTTCAATCACCACTTCCAACTTTGTGCCCCTTTTCAATGCCGCAGCTTCTTCTTCAATGGCAGCTCACTTCTTTCGCTCTTCTCTTCTCCCTCTCTATGTAAGTTAGGGTTTTCTCCATTTTTTTTTCCTTCTTATTCCCCTTCTGATGGGATGCTGAGAAATGTGGGAAAGGCAACCATTCTCATAAAGATAACAT…
>Vitis_vinifera_newGene_1668
CTGAATTAGAGGAGGAAGCTTGGCCGGAAACAGGATAGCAGACTGATTTTCTGGAGTAAAACTTGGAGTCTTGTTGGTCTTTGCTAGAGAAATACTTCCACAGGTATGAATGCTATAGGCTTGTTGCTTGATTTGGCTGCTTATTATTCCTCCATATATCCTGTCAATATTTGCATGTTGTTTGGTTTGCTTGGGGTGGATAGTGAAGACCACTTGCTCGTTAATATATAACCGAGTGTTCAGGTTTGCCATTGTTGATTTTAGTAATGCCTTGCTCCTGTTATGAAAATGTCCATAGTCGCATTTGAAAGGTTTTTTTCCCACCTAATCAGAGGGCTCATTGACGACCTGGGAAGTGAAGCCTTATCTGAAGATATTTTAGCTTGCTTCCTTGGTGCT…
>Vitis_vinifera_newGene_1670
GCCCATTATCACCTGACTGACGTCTCCATCACGCTAGGGTTTCCGTGCGGAGTAAGAAGCGCCGATCTCCATCGACACAAAATCATTGAATCATTTTCCTTCAAACTCTGCATTTCAAGCAATTTCTGAGTTCATGGTACTGCTCAAATCCCTATTCCCGATTCAATCAATCGAATTCTAAGTACATGCAACTGTTTGGATGCTGAGAAAATGTAAAAAATGAAAAAAAAAAAAATGAATCATAAAATTTTCACCATCTGGGGCTCGAGAATACAGAAAAGAACTCATATGACTCTTTGATTGATTTTATCTGATTGATTTTATTTTATGTTTTTTTGTTTTGAATTTTTGACAACAAGGAAAGGGCGAGAGAATATAGGAATCGAAATGTGGTTTCCT…
>Vitis_vinifera_newGene_1674
GCATCATGGAATTCTTCTTACCCTGAAGGGGACAGTAATTCGATCTGGAGGGATCAAGATGATTGAAGGGGAGAGGAAATATGAGTGCCGGAAATGCAAGCACATGTAAGTTGTTGTCTAGAGTATTGCCAAGTTGGTTGTTATCAATAGTATTGCTACAGTGTGTTTATTTCTCCTATTGAATATTTTAGCATCTAATTTTCCTGCTAGAGTGGCATAATTATGAGTTGGTAGTATGGACTGCTTTGTTAGATTAGAGTCTTGTGCACCTTGCAAAGGTATGCTGTAAATGATTTGAGATGTCCATGAATAGCTTTGGCTTGTGTTGTTGACAATCGAGTCACAGTCTAAACTCTAGATAACATTTGTTTCAATTTCTCATCAAGTCAATATTCAGCA…
>Vitis_vinifera_newGene_168
CCGCGTTAAAAGAGACTTGAGAGACTGGTCAACAGCCTCAACACTCCCTCCCACAGCCAACCTCGATCTTTCTCTCGATGTCTCGCCGACGGCGATCTCTCATAATCTTCGGTCAGTCAATCTCATTTTCAGTGTAGGGTTTTCGAAATTGGGCTAGAGTATGTTGAGTTTTGTTGGTTTTGATTGCTGAAATTGGGGATCTTTGTCTGGTTGTCTTCAAAGTTTAGGAAAGAAAGAAAAAGTAAATTTCTTTGGAATATTGCAATGGTTTTTCGGGGGGGTTTAGGCTGATGATGCTCTTTTTAGAGGCTTGAAAATTTCTGCTGCTTAGTTGTTAATTTGAAGACACATCTGTTGTTTAGTGTTGATGTGCAAATCTGTCTTACCTTTATTTTGTTT…
>Vitis_vinifera_newGene_1680
CAAAAAGTAAATGAAGTTGAAGTCAAATCCAAGGGTGAAAAACCACAAGATATGAAAAATTTTGAGACATTGGTTGGCCTCATGCTGAGTACATCAAGAACACACCCTATAAACTTCCCAGATGATGTTTTTGGTGAGAGTTTCAAGACCTTCATGATGAAAGAAGATATGGAAATGATAATATCATCAAAAGAAGTGTCATCCAATTGTATTTTATACTATATCTCGTAAGGGATTTTATAATTTTTGAATGACTTTTCACAAGATTATGAGATAGAAGGTTATTTTCTAATGACCTATAATGATTGTTGATAACTTGTCATGTGGGTTATAATCAGGCATTTGCATAGAAAGTTGATTGATGCAAAGCAGGCCGAACGATATGTTTTTGTCAATCTA…
>Vitis_vinifera_newGene_1681
GAAATTCAAAAAGAAAGAAGAAAGAGAAACATTTATAATCACCATCTAAGTAGGAAAGGATATGCCGGTCTTGAGGAAGAGATGGTAAGTGTAAGCCTATTAATTGTTTTTTATTTATTTTATGCATAATACATAATAGGGTTATATGATAATTATATTATACATTGTCCTATTTGGAAAGATGGTTGCAAGTGGATCAACTGAAACTATTGATCGAAGCATATTGTGGAAGAAAGCAAGGAAAAAAAAGGACGACACCTTTGATGAAGTGGCCAGACCAGTAATTGAGAAAATAGTAAGTGAATATTTTTCAATTTTAATTACATATATTTATAATAAGTTATTTACAATAACAAATTTGCAATGTAACTTTATAATTAATATTTTTTAAGGACAAGC…
>Vitis_vinifera_newGene_1683
GGTCCAATTCCCCTGTCCACTCTTCAGAGAGTGAAAAACAAAAAGGGAAGAGAGAGAGGTGTGGGTAGACTTCTGCACGTTGGGTTTTACCGTCCTACCATCAGCAGGAACACTATATTTGGATTTCTCATCACCATCTCTCTGCTCCATTTCTTCAATCAGGTTCACTTTGTTCTTTCACTATGAATATTCCTTTTTTTTTTTTTTTTTTCCCAAATGCAATATGAAGTAATAATACTTTGCTCTGATTTTAGTGAAGTTTGGTTGATTTCATGGACTCTTGTTTAAGTAGCTGCTTTGGAAATAGCTGATCCAAGAGCCACTCATCTCTTATCAACTGAAAATTGAACCCATTATTGGAGAAAGCTGAGTGTTGGCTTTGGGTGGGTTCTTGCCCCT…
>Vitis_vinifera_newGene_1689
GAAGGTTGTAACCATGCATTGTCGAATTTTGAATGGTATGGATAAAGAAAATAGGAAGCATTTCTTATCTCCAAACTTTGTGGTAAGATATGTTGTAAGAATTATAGATTGGTTTTCTTGTTTTACGTAGATTGTTTTAATCTAATGTATGGTTTGTAATTTTTTTTATTACAGTCTGATGTGGAAAACAAGAGGGGTTCCTTATCTCCAAAATACATATGTGACAATTTATGGAAATATTTCAAAAATACTCGGTTGTGCACATATGAACAGGTTTTATTTAGTTTAATAAAAGTACTTTGTAGTTGGATATTTTTAAGTATTGTGCAGAAAATACATGAACACAACTAATTTGATAAAATCATTGTTTTATTTTTATTTTTTGTTCCTTTTAGTTGT…
>Vitis_vinifera_newGene_1690
CTGTAGGTTAGACATAGGACAAGAAAGGCAATTTCCAATAACTTGTTCTGATGTAGGTGAAATTCTGGGTATTCCATATATTGGTAGGAGGCTCCTACGTTCACCTACCAATAGGAATAATAGGATGGAAAACCTATCAGATCTTAGAGATAGGCTGATTTTAATGGAAGACATGGCCGAGTTCAAAAAATTGTTTATCTTCTTCTCATGTGCTACATTACTTGCTCCAACATCAAAGTTGGATGGTAGTCATGAGTTGTGGTGTACTTTGCTTGCTGGAGACTTTGACATCAATGTTAATTGGGGTCAATTTGTACTTGACACACTGGTTGCTGGAATTAGACATTTTCGATTGGGTAAAGGCTCATGGTTTACAGGTTGCCTTATTTTTTTACAGGT…
>Vitis_vinifera_newGene_1696
GAACGGTGAAGATCGGATTTGGAGTTTCGAAAAGTCATTATAAAGAAAGAGGAGAAGAGAGAAAAACGTAGGTTTTTCTCATCATGCCCAGATTTCATCAAATGTCCGATCCCGCTTCGTCCGTGGTCCGATCGAGTTGAAATTTGAAGGAGAGGTTCGTGGCTCATGTATCTTCAATATGAACGGTGGAGATCGGATTTGGAGTTTCGGACAGTCATTAGAGAGAAAGAGGAGAAGAGAGAAAAACGTAGGTTTTTCTCATCATGCCCAGATTTCATCAAATGTCTGATCCCGCTTCATCCATGGTCCGATCGAGTTGAAATTTGAAGGAGAGGTTCGTGGCTCATGTATCTTCAATATGAACGGTGGAGATTGGATTTGGAGTTTCGGACAGTCATT…
>Vitis_vinifera_newGene_1705
CTGTGACCTGGTATGGCTGGTAGGTAAGGGGCCACCAACTTGACCAGTAACCCTCTGAAGAGATTAATCTCCCCAAGTGAAGATCTATGCTTCTTGTCACGCCTGTTTTGATTCTATAGTTTATGATACTCTGATTTATTGCTCCATGCAGCACTGCTCGTTAATCTAGGCCATGAGCCCATCTCAAGCAGGCTCAGCAGCTTATTAATCTTCATATTTAATGATAGTTTTCACTTTTCAGTCTCAAGTGATTCTTTTTCCTTGTCTTTGGTGGACCAGTTCGCCAATAGCTTGGTACATATCAATCTTCTTTGTGATCTGATTCAGTCTACCTTTATAATCTGGGACTGGAAAACCAATCTGAACACTGCATTCTCTTCCCTCAATAGTAGGAGCCAG…
>Vitis_vinifera_newGene_1707
CTCAGTCTAGGTCGTCTCCTTCCCCCTTGCTCTCCCTTGAAGCGCCGGTATAGTGCGGAATCTCAAAACGGCGTCGTTTCAGTTGACAGTCCACCACCCGCTTCTCAAAACTACGTCGTTGCAATGGAGAGTCCACCGAGCGCTCCTCAAAACGATGTCGTCGGAGTCCCGACTCCAACCGTTGAGGTGTGTATAGTTGCTTGCTGCCGCAGTGGTGTCTTTATAATTTTCAATTTTTTATTTTATTTTAAAATTTTAAGATATTTTAGAAATTTTTTTATAGTCAAGAAAAAGGTCTCATGAATATTTTTATTAAAATCGATCTGGTTAAATTGATTTTTTTTTTAATATTTTTATTTTATTAATTGGAATTTGAATTATTGATTAATTCATTATGGT…
>Vitis_vinifera_newGene_171
ACTAAATCTAAAAACCAAAAGGGCCACCCACTTCTCTCACTCGAGGCATCAAGAAGCCCTTTTCTGAACTTCCCTCCAAGGCCTTATTTTCCTCTGCCACTCTCAATTCCCGCAGGTACTAATCTGATCTTTTTTTTTTTTTTGGCAACCCCCGTTTGATTCCCAAGAAAATCTACCCCCCATTTGATTTCCGGGAAAATTCATCCTCGTTTGATTTCCGAGAAAATCCATGCAAAACCCCCAAGGAACACCAAAAAAATTGCTTTGTTTTTTGGGTCCCTGTGTTTGCTGGATCTGTTCTAGGGGTCTCTTTGCTTTTATGCCATTGGATTTAAATTTCACGAACCCTAAATCCACGATTTTTGAGCCAGACTGAAGAACACAACAACCTCTTCCATC…
>Vitis_vinifera_newGene_1715
CCAGATGGGACGTGAGAGGGGCAGAGAGTAGGTGAGAGCTGTGGAGGAATGGGCGAGAAAAAAAAAAAAGCAAAAAAAAAAAAAAAAAAGCAAAAAAGAGGGAGCTGCAGGAGAGAGGTGGGGCTGCCATGAGAAGATATTTTTTTGAGAGCTGAGGAGAGGTTTTGAGGGAGGGGGAGCTACTGGTGAAGAAAGGAAAAAGGAGATGCCGGATCAGGGAAGCCGGGGAGCTTGAGAGAGAAAAAAAAGAAGAGGTTTTTTTTTTTAGGCGAAAACGGAGAGCAGCCTGGAGCTCAGGGATTCCGACTGAAGGGGAGTACTTCCAGGTATGTTTGTTGTAGCTTTTGAGCTCACTCTTATTTGTCACTCTATATTCTTATTATTATTATTATTATCACT…
>Vitis_vinifera_newGene_1716
CTACATATGCCGTCTGCTCTGCCACTTAACTACTTAAGCGTCCCAAATATAAAAATATAAAAATAATAAAATCCTCTCTCTCCACATTCTAGACGGAGACTGAACCCAAAGGAGAAATTAATTCTCAAGATTAATCTTCCTCTCGAAACCCAAAGTGCAGAGTACGTGAAATCGAAATGTTGTGATGTTAGGAGTAAAGCTGAAGCTGCACGATGATGAAGATGATGATGGAGATGGAGATGGAGATGAAGATGCTGATGACAAAGCTTTCTTCTTCTCCTGCTTCCGGTACATGGATGCTTTCTCTTCCTCTTCAATTATTGTCTTCATCACATAGTAGCAGCTTCCATTCCAAATCCCTGAATTTTAATACGATTGATGAAGCCCTCTCTTCCTTTA…
>Vitis_vinifera_newGene_1717
AGATGACAACTGAGATAACAGATGTTGAGGATGCAGGAACATGGAGAGGTAATATAGAGAAAATCTTTATTGACATCATGGTAAATGAAGTTAATAAAGGTAACATGGATAGTGGTACATTTAGTACCAACACATGGAGAAGGATCTTACTTGAGGTCAATAGTCAAGGGAAAAGAAATTTCAACTTGAAGCAGCTTAAACAAAAGTTTAATAGACTACGTGCAATGCACCGTGAGTTCTCTGATCTTTTAAAGCATACTGGATTTGGTTGGGATGCTGAAACTAACACAGTGCATGCTCTAGAGGAAACCTGGCAAAATTACATTCGGGTAAAAATAACTTTTAAACTAATTACTTTTTAATTTAAATATTTGGTAAACACTAAGAGTGAATTTTTTT…
>Vitis_vinifera_newGene_1719
AATGCAATACAGGAAAAATATGAACTAGAAGAAACATGTAAGAGCTACATTCTTCAATGTTGTGGAAATTTGTTTAGAAGCTATAGAAATAAAATGAAGGCCAAGTATTATAACCCTTATAATACAGATGAGGAGAGATTGTGCCATCGACCTCCACACTTATCGGATGATGATTGGAGGTGGCTCATCCACTTTTGGGGTACACTTGAGGCCAAGGTAAAGATAATGATCTTTTCTTGATAATGTATCTTATGATACTCATATTCACATAAAATGATATTTATTAGTTATATCTAACCTAATACTTCATGTATATAACTTTTATTATGTTTCTATTACCTATATAGGTAACTTGCTATTTTTTAATTGATGTAGGATATCTCAGAAAAAAACAAGGCA…
>Vitis_vinifera_newGene_1724
GAAGTCCTTGTCAACCAAGGCAGGCCAAGGATAAAAGAGGGTCCTCAACCTGCGTGCATCCTCCCCTAAACCCTGTAAGATTGGCAGCACATAACCTTAGTCTCAGCCTCTGGCTGATTCCAATCCATCAAGGCCATACTCAGCTTACAACTCAATCAAACCCTAGCTAAATGATTCAATTCCAATTAGATAATCAATACCGTACCCCTCTAGCTGTTCCCTTTTTCTTAGTTTCTCCTTTCTTTAATATATTTGGACATGAACTGAATTCTATATATGGCGTTTTAGTGTTGTTATTGATTTGTTTACATTTATCTCGCTTATCATTAGGTTGCAAGGACTGTGCTGATGCAGTGCAATTGAAAGCAACATGTCGCCTGGCTATCAATCTTGTGATAT…
>Vitis_vinifera_newGene_1729
AATCAGAAGAGGCTGCACGGGTGTGAGGAAATTGTTTTAAGAAAAGTTGACGTGGGGATTGAAAGGTAAGCACTCTGGATGGCATACGATTAATCAAATAGGTAGCTGTGAGAATAGCTTCCCCCCAGAAATTGTTTGGAACATTAGAGGAAAACATAAGGCACCGGGCAACCTCCAAGAGATGTCTATTCTTGCGTTCAGCCACCCCATTTTGTTGTGGGGTGTCAACGCAAGAACTTATGTGGATAATGCCGTGATTTTGAAGATAAGTACTGAGACTACTAGTAAAGTATTCTTTTGCATTATCTGACTTGAGGACTTGAATTTTGGAATTGAATTGATTTTGAACCATAAGATTGAAGGTTTGAAAAATGTGCCCGACCTCTGACTTTTCTTTCA…
>Vitis_vinifera_newGene_1731
GTTGAATGCTCTAGTGTATGTAAGATACAACACTAGATTGAGAGAGCGAAGTCTACAAAGGAAACAAAATGTTGATCCGATTTTGGTAGAGGAGATTGATTCGGATGATGAATGGATTGCGGAGAAAGAAGATCCCCTCCTCCCCCTTGATCTTTGTTGGCTTCAAGATGATGAGTTATTCAGTGTTGATGCCATTAGAGCTGTGTCATCCAACTCCCAAGAGACTGAAACATCATCGGATCACATGGTTTCTTCACATTCCTACAAAAGGAAACATAATGAAGTACCAAGTAAGTACTCAAAAATTGAAGTCATAAATTTGATTAAATTTAATAAAAAAACTTATAATATTTACACTTAATTAATTCTTTATGCTAGGTACAAGTGGAGGCAAAGGCA…
>Vitis_vinifera_newGene_1735
TTTCGATTTCCAGGAGGAGGAGAAGAAGAAAGAGTATGGTTCTTACGGTGGTCTCTAATTCGCTTGGTGCAGGTCGGGAACCGACTTCGCCGCTCCGGCAGCGCCGGAGGCACGCGGCGGCCTACGATTGGTTGCTGAGCGAATTCCGATCCCGCCTTGCATCAACTGAATCGGAGACGGCGGTGATGTGATGATGAAAGACTACTTCGATCTCAGGTTTCTAGGTTGGAAAAATTGTTGGCGTAGCTTTTTTTCTGGAATTTGATTGGCTGGGAGGAAAGTATCACTGATTTGTGTGGAATTTTGGATCCTTTTTATATCTGGATCTGAGTTGAAATCGGTTGATTTGGTTGGAGGCCTTTGTGATGATCTGATTCTGTTCATGGCTTGGTAGATCTT…
>Vitis_vinifera_newGene_1738
GTTTGGTATATAATTGGAAATAGGTTTGAAAATAATAGAAATAGAAAAATTGTTTGGCTATTTTTCTTAATGAGTTTCAATTTTCTTATGCTTTTGTTATTTCTTTTAGTTGGCTAAGTTGTAACATTCCTAAGATTGGATGCATGTTTATATAAATTTAACACATCTAACAAGATCATATTGGGTAAAGTTTCTTACCTGGATGATAGATCAATTGAAAGGCGGATCAATCAAAGCTCTCTTTTGATTGAGTGAAATGTGAACCAGCTGAAGATTGATGGTCTAACAATTGGCCTTGATTCTGCCAAAATTAAGATTTAATGCATGAGAAGCATTTTTAAATAGTGAACTTTTAGTTTCAGTGAGTGTGCTTTGTATTTTTGGTTGGGTTAGTTGATT…
>Vitis_vinifera_newGene_1739
TTTAATTATCCTTCAAAATTCTTTCCCAGGACCAGGCCAAGACTCCCAAGCGTAGACCATCCAAAGGAAATGATCACGTGATGTGCACAGGGGGGTTTGATTTAAAAAATTGCCGCGAAAGGTAGGGTTTGATTTTGGCAAAATAATCATTCGGTGCCTCTCATTCAACAAGATTTCAGGTTCATTTCTTCTCTTCTTCACTCTTATTTTTTTTATTTTTTTTTTTTGTGGTTTTTTTAGGAACAAACAAACCCTAGATTTGAATTTCGATTTCAATCTCATTCTCATTGCAGCAGTGAATTTCTGTAACCAATGGAGAAATCAACTTCAGTGGGTGGTGGTGGTGGAGGTGGTCCTCAAGGTCTGAGGCAAATGAATTTGGAAAAGTCCTTCAGGCTG…
>Vitis_vinifera_newGene_174
GCTGAAGGGTATTACAGAAGAATTGGCTATGTACAGAGGTAAAGTTGTTGTATATTGTGATAACCAAAGTGCAATCCATTTAGCCAAGAATCAATCCTTCCACGAAAGGTCCAAACACATTGATGTAAGATTGCACTTTGTGAGAGATATCATTGCTGCAGGAGAGATTGGAGTAGGAAAAGTTCATACTAAAGACAATCCATCCGACATGTTGACTAAGTCTCTAAATGTGACTAAGTTCAAACACTGTTTGAATTTGATCAACATGGGAGATTGCTGAAGACTTCCCATTAGGGAAGGTACTGAGACCTGAAGGTAGTTCAGACACTTGTCAACTTAATAGGTTGTCAAGGTGGAGTTTTGTAGAGATTGCCAACTATCAAGTGACAAGTGGCAAGG…
>Vitis_vinifera_newGene_1744
AACGGTGAGAGTAACTATGACTCTCTTAAGGTAGCCAAATGCCTTGTCATCTAATTAGTGATGCGCATGAATGGATTAATGAGATTCCCACTGTCCTTGTCTACTATCTAGCGAAACCACAGCCAAAGGAACGGGCTTGGCGGAATCAGCGGGGAAAGAAGACCCTGTTGAGCTTGACTCTAGTTCGACTTTGTGAAATGACTTGAGAGGTGTAGGATAAGTGGGAGCTGAAAACGGTGAAAGTGAAATACCACTACTTTTAACGTTATTTTACTTATTCTGTGAATCGGAGGCGGGGAGCATCCCCTTCTTTTGGACCCAAGGTTGGCCCAATGCGTCGATTCAAGCGGAAGACATTGTCAGGTGGGGAGTTTGGCTGGGGTGACACATCTGTTAAAA…
>Vitis_vinifera_newGene_1751
GAGAAAACAAAGAAAAATCAGAAGTTTCGAAGGGGAATAGAGTTTTTCGGATATGGAGTGGGGTTCTAGGAATTTTTTAGAAAGCTTGAGGGCGGGAGATATTCTGGAAGAGTGAGAAATCAGAGAAACGAAGAGAAAATAGGAAGAAGAGTACTAGTAGGGGAATTTTCAGTTTGTAAATAGAGAAAGCTTGAGAGTATTCTTCAATGGCGTTGACTGTGACCTCATCTTTCGCCATTTCTGGCCCGATTTCCATATGCTTCCTCTGATAACAAAGCTCCTCGGATTGGATCATTTTGGCTTGCGGGATCGATCCAATGCTTTGTTGGTAGCCGAAACTCAGCTTCATCACATATCACCACAATTTCTTTCACCCCCAGGTTCATCGTCCATCACCCT…
>Vitis_vinifera_newGene_1752
CTGGGATTGAGAGATACAGATCCCCTGCACAAGCAGTTCCCCTGGGTTTCCTCTAGCAAATTACCTGTGCTACTTTTGAACTGTAAGTGTCTCTAAATTTAGTTCTCCTCTGCCAAACTGTTAGCACTCACTTTCTCCAACAATTTACTAACCACAAAGCTTTCTTATTTAAAATTAGCTATTTGGAGTTTTGGGGTTTACCAATTAATTATGTTTTCAAATTAATAATTATTTCTATGTATTTGTCTTGTTCTGATTGAATTACATGAAGGAGGTCATGAGTGGTCAATCACATTTTATATCAAACATCACTTTCAGTTTCATTGTTGATCAAATAAGGAGATCAAATCAATCTCCCAATGCATTTATTTGTAGTAGTAATGCATATTTTCTGGATTT…
>Vitis_vinifera_newGene_1753
TGGAAGATGAAGCAGGATGGGCGAAGAAGATGATTCAAAAGGATATGCTGCGAATTGCTGCATCTGTGATCCCAATATTCCTGCTTTTGTGGACAATTCAAGCTGGGATTAAGCTTGCAACTGATCCTGGGAACGAAGCCAAATACAACCAGTTTGCCTTATTGATTGGGGTTGTCACTATTACCTTTGGTACAATATACTTCATCATTGGGCTTGGCATAGTTGCAGACTTGGTACTGGGTTGGTCAGGTCGGTTGCGGGGGATGGAGGACAAGAAAACTGCAGTTCATCAAGGTAGCAATACAAACAGTCTTGATGAGATTTTACAGTTCTATTACGTTGTTTTACTTTTTCCCAAAAATCTTACTCCCACTACTGGTGAAGCAGCAAGGGAGACAA…
>Vitis_vinifera_newGene_1758
GGACGGTTGGTGCAGTTCCTGGTTCTCACGATCTGGAAACTGTTGTTACTCATGAAATAGGTCATATTCTAGGACTTGCACACAGCCAATATAAGGAGGCCCTCATGTACGCATTAATTGATGATGGAGTGATCAAGAAATTGGCTCAGGATGATATCGATGGCATTAGAGTTAGATACAGCTGATCAATCGGATATCAGCTTCTCTTCCTTGGGAATATCTTAAGGCTATGTTTGGTTCCCGGAAAATGCTAAGGAAAGGAAAAAAAATACAAGGGAAAATGATTTTTTTTAGTTTGGATGACATGGAAAATACAATGGAAAAAAAATATGAAGGAAAATATTAAAGAAAATATTGTAATATTTTCCTCACTGTTTTCCTTAAAAAATAATGTGGAAA…
>Vitis_vinifera_newGene_1767
CAAACAACAGAAGCTTGTAAAGCTTGTAGCCTCTCAACTAAGATTTTGCCATTGTCTTCTCTTATTGTGAGCCATAAGGGGCAGGGTTCCCAATGCAGGTTCTTCCCATATTTCAATGGGCAGGTCTAGGCTTCTTTATATCCCTGCTGTTTGCTGTGAGCTTCTGCCATGGCAACAACCAGGAAGTCATGGTCGTTGGGACAGGAGAATGTGCAGACTGTGATCACAGTAACATTAAGACTAGCCAAGCATTTTCAGGTAGTCAGTCATCTTTTTACTACCTACTCAATTGGGCTTCTCTTACTGTCTAGTTTCACGTCAGATTTTTTCTATAATGCCATGATCTGAATAAACAACTAATGCTGAAGATCATAACAGTGAACTTGTGGATTATTTTGT…
>Vitis_vinifera_newGene_1768
GTGCATTGTAAACTAGATAGCAGTTTGAATTCAAGAGATTGAATCAGCAGACAAGAAAATGAAACCAATGGTTGCTTCATCAGCCTCCATAATTACCCATCACAGATGGGTTACAGGCCTTGAAGATTTAGTCACTGTCTAATGTAAAGGCACAATCAAGTAAAAAAAAAAAAAAAAAAAAGAATCGACACACACCCACATCCATTTTTCTTGTTCTTTTGACTGTTTTTTTATCTGCGATGGATGCTTAATTTATTGCAGAACCATTGTTTATTCCTAATTACACCTGGGAAGGACACTATGGTGACCTACGGATGAGATGAACTAGGTGGTTTGGCGTTACCCAGTCCATACTTTGGGTGGTAGAAGTACTTCGGAGGAGTTTTGGGCAGAGGAGGA…
>Vitis_vinifera_newGene_1770
TGAAGGAAGGGGACCAATAGGATGGTACAGGGAAGAAACTGAATTCAGTCTGGAAGCAAAAATAGTTAGCCCAGCATGAGTCTTTTTGGGTACTAATGTAACTGGCCGAGCACAACCATGGTAGAGCAGTAAAATTAAATATTCGCTTCGGGTTATCCCCTATGGTTCTGCAAAGGTTTCAGGTATGTTTTGAGCCTTTTAATCATGCACATCTTGCATATTCTTCATACATGCTCACACTTCCAAGTCATTCAAGCAGTTTGGTTTAGGAAATTCACATTTTTATAGTTGCATAACTGCAAACATTGAATGGGATGCCATAGATTATATATATAATATATGCAGCATGATTTTAGGAAACTGTTCTAAAATTTTTATGTAACCATCTGCATTTACTCA…
>Vitis_vinifera_newGene_1771
CTGTTATCATGCAGAGGCAGAGCAAGGTTCAGTGGCTTGGTTAGTTTTTGATATGGGCAATCTGGAAACTCTGTAATGGTTGAATTTGGATTGGGTTTATTTAGGTCATCGTTCAGTTTATCATCGAGTCATTTCTTGATCGGTTTAGGAGCCTTTCAGAGCATCTAGAAATGGTAGGGTGAGTGAAGTTGTAGGAGGTTCTCCTTGCTGGTATGGCAGCACTTGAAGGAAAGGCTGAAAACTTCAAACTTCTGATTAAAATTATCTGACTTGGGTAGTTGATGAGCCTGATGCAGTTCCAGCTCTTGCTTTAGGCATTTTCAGAGCCACAAGGTTTGGTTCTGCTCTATGTTGCAATGGTTTTTCCCCCTTGGTGTTCCAAATTCTGTCAATCATTGG…
>Vitis_vinifera_newGene_1772
AAGGACTTCTCTACGTGATCATGTCATATGGGAACTTCATGGAGGCGGAATGGGTGGACATTTTGGACGAGATAAGACCATTGCTTTGGTGGAAGATCGCTTCTTTTGGCCTAGTTTAAAGAAGGATGTTTGGAAGGTTATCAAACAATGTCGAGCATGTCAAGTAGGAAAATGTTCAAAGCAAAATACGGGGTTATATACGCCATTACCAGTTCCTTCCAAACCTTAGGAAGACTTGAGCATGGATTTTGTACTTGGATTACCAAGGACACAACGGGGCTTTGATTCTATATTTGTTGTGGTTGATAGATTTTCTAAAATGGCACATTTTNNNNNNNNNNNNNNNNNNNNNNNNNNNNNNNNNNNNNNNNNNNNNNNNNNNNNNNNNNNNNNNNNNNN…
>Vitis_vinifera_newGene_1781
CTAAGCGTTCCACATCTGAAAATTCAAAAGAGAAAAACCCTCCGAATCTAAAACTTAAAGTTATCAAATTTGCAAAACACCCGACCCGCTAAACTCTGTCACTTCCTCTCACTTTGCCCTAACCCGATCTGCATTCTCATCAAAGGTGGAATATTTTTAACGTTTCTGGAAACCGAAGTGGAGCTTCCTCTTCCTTTGGATTAATCGCAGGTGAGTTTTCCATTTAAGGATTCGTTTGGCTCTTGAGAAAATATTGGGGCCGAAGGTTGTTTTGCATTGTTCACGACCCTGTGATTTAGAATATTTGGGAATTTTTTTTTGTTATATCTTAAATTTTTATGTTTACAAGACGACTGTTTGTGGGGAATCGTTGAGGAAAAACGAGGATGAATTTTCCCG…
>Vitis_vinifera_newGene_1784
AACCGGAGTAGCTCTATCTATACTTGGTCCTGATCATGTTGGAGAGAGAACTAGTGACACTAGTATGGTTTCATCAACCTCAACTGATAAAAGAATTGAGAACTTGAGAGTTGGAGGAAAATGGCCTATTCATGACCACGACACTAACGAGAAGAAGTGCCAAAAGCTTGATGAAGAAATTACATGCGCACCTCACTTCTCTCTGTTGAAATTCTGAAACTCCCATGGTCAAAGCTAATTCATTAAGACCGGAAGTTTCTCCGACCGCCCTTAGCAGGCTTTCAAATGCATGGATCCATGTGAGAAGGTACGCTGTAATTCAGAAATAAACCACGCCAGGCCCTTGATTCAACTTTGACTTCAAAGAATATTCATATCTTCATAAAATATTCTTTTTTT…
>Vitis_vinifera_newGene_1787
AGAAGATTGAAGACCCTTTTATTAGTACCTAGGTATGGTTATGAATCTGATCTCAAATCTGTTTGTTTTTCTATACGATTATGTGGCTGAAAAGCCCACAACCAATTTATGTGCTGTGTAGTCATTTAGCACAGGCTTATCCATTTTAGTAAGATGGCCTCTTTCTGCTTACTGCTTATTCAACTGATTAGTGTTTGATATTCTTCAGGGTACTAAGGGTGAGGTCCATTTTTTCATCAGATACGATGAAAGAGAGGATGCACTAGACAGTTACAACAACGTAGTCAATGAGCAACCAACCGACCTTATCTAGGGAGCACTGAAGCAGAATTATTCTGGGTTTTCCCTCATTCATTGTAAACAAGGCCATCTTAAAACATGTTTCTTGCAATTGGTACA…
>Vitis_vinifera_newGene_1789
CCTTTCTGTATCAACCGAGAGCACGCTGTGTACATGATACATCCTCTCCCTCTCTCTTGATCTTCAGAGGGACAAGTGACAACGATCGGTGGTCCTTTGAAGTAATGTAAGCCACATTCTTCTATGTTTTACCTTCAAATCGTTAAATGTAGGAATCCTCTATGTTTTTTTTTTTTTTTTTTTCTGATCTTAACTCACTGTTTGTTTGTCGAGAAAATGGAGCGGAAGGAAGATTGCGTTTTCGCTCTTTTTTTTCACGTCTCTTGTTCTAGTTTGAAAGAAAAAGAGAACGAAAACTGGAGTTTACATAGTAAAGTTGTTGAATTAAGTTCAGTTTTTTTTTTTTTTTTTTTTCCTCCAATTTTCTCGGTTGTTTTAGGGTTCTGAATGGCGTTGAGT…
>Vitis_vinifera_newGene_179
TTTCTTTCATTAATTACTTCTATGGGTGGGTAAAAGTTCTAAAGGCCACAACCCCCCCTTCTCTCACTCGAGGCATGAAGAAGCCCTTTTCTGAAGTTGCCCTCCAGACGAGAGAATCCCTAAAAAGGCCATATTTTCCTCTTCCACTCTCAATCCTCGCAGGTACTAATCTAATCATGTTATTTATTTTGCAACCCCCGTTTGATTCCCAAGAAAATCCATCCCCCATTTGATTTCCGAGAAAATCCATGCAAAACCCCCAAGGAAAACCAAAAAAATTCCTTTTTTTTTTGCTGCCTGTGTTTTCTGGATCTGTTCTAGGGGTCTCTTTGCTTTTATGCCACTGGATTTAAATTTCACGAACCCTAAATCCACCTCGTTTGATTTCCGAGAAAATCC…
>Vitis_vinifera_newGene_1790
GAAGAGACAGAGCAGAAAGCCCTAGAATTCTTCATCAAAGAGCTTGATTTCTCGTGCTAAAGACTGGTACTATTAACCATTTCTTTCCGTTGATTTCATGATTTCTGGATTACTTTGTGGTTTTATTGTCAGATTTTTCGGTGAAGTGAATTTTTGTTTTCCTGCTTTTTCCGCGGTTTCTTCTACGGAATTCAGATTTGTGATTTTGGTTATATGTATTTGTATACTTCATTATCGCAAATCCATGCGTTTCTATTGGGTAGATTTTTCTTCTTTCAATTTGTCGGGGGCTTCCAACTTGCTTCTCCTACATTTTTTTCCTAATTGATATAAAGATGGAAGAAAATTTTGAGGTTTTGATATGAAATGAAAACTATTACAATGTTTGATATGTTTGGA…
>Vitis_vinifera_newGene_1794
TATCAGTTGAGCCCAACTGAGGTGAGAACTCCATTAATTAAGGCCTTACAACCAAAATTATGAGACCTTTCATTGTCGTTGTTATATCATTTTGGGCATAAATTTTCCAGGACTTGGCACTAGGGACTATGTTGATGAGACCCGTACGCTTGTTCAGTGAAGAAGACACGTCAAATGAGCTCATGTTGTGGAAAAAATATGCCTCGGTTAAACGTGTCTTTATTATTTCTGAGGAAGACAAGGTGATGAAAAAGGATTTTCAACTCTGGATGATCCAAAAAAACCCACCTGATGCTGTTAAAGAGATTAAAGGATCTGATCACATGGTCATGATGTCTAAGCCAAAAGAGCTTTGGGTTCACCTGCAGGCAATTGATGAGAAGTATTCTTGATGTTGTC…
>Vitis_vinifera_newGene_1795
GCTCATTCTAATCTTAGCTAGCTGCACTTCTATTACTAATCTGTGGATGCATGCAGGGAAAGCAATTAAGCCTTCTGAATTTGATTAGTGAAGTGCTGTCAAAGGACAGGATTATTCTTTCAATCCACTACTCCCTCCGATGCAATCAGAACAGTTTCTTATTATAATTGGTATGGGCAATATGTGTATTGAAAATGGAGGCTTCATTTTACCTGATTGAAATTCTAACTCAGTATTAATCCAACCACTTGGGGTTGGCTGCATGTCTTTTTCACCTTTCAACTTTATCTAGAGCCACATCTTCCATTAAATCCTTCAATCTATTTAGTTTTATCATGTTCTTTTCTACCTTCCTCTTATACTTTTGACACCTTTAAAAATCAAATCACTTTGCTGCTC…
>Vitis_vinifera_newGene_1797
AAAATGACCCTTTGTTTTTTGGTCGACTGTTTTTAACTCCTCCGTTCCTAGGTGTTACTCTTCCATTTTTTCTTTCTATAGCCAATCTTTATTTTTAGGCTGAAACTACAACCAACAGAACTGGTATCAGAGCCCACCTATTTCACGAATCCATCTCTCAATCTAACTTCGATCCACCTTGTTGTTTCCAATTTAATATAATCCACCTCTTCTTTTCAAGCCCTCTTATCTCTTACAACATGCCTCTTGTGTATGGAAATTTCAGAAATTTCCTCTATTTTAGAGATGGAGGATACTAGGGTTTCTTTTAATCTGAAGGCCCAAATCCAAACCTACAATACGACTGAATTGGTGGTCATTGAAGCATCAAAATTTGAAGGCAAACAAGGAAAGAGAAAA…
>Vitis_vinifera_newGene_1798
AGAAAACAAGTCAATAACGGTTCCCCATCTAAACCTTATTCTTAATTTCACCCTCCGCTTTGTCTGGTTTATGTTGTTCAAAACTACTAATGCATTTCTTTTCAAGACTTAATGATAATATAATTCCAGAATCCAAATACATTTCATGTTCTCACATTCTCAAGCTTCATGCTTGTTCGCAACCAACAAAAAATAAAAAAAGAGGAAGGCCATCATGATTCTCTAGACTAGTTTTACACTAGAGTTATATCTACATATTGCTTCCAGTTTGTCAAACCCGGCTATTCTGTGAATAATTTTCTACCATCCGTTTGAAAGGCTTGCAAATTTCCTTTATAAAAGAAAAAAAAAAAAAAAAGTTCTTTCGCTTTGGTCCAAGATCATGGTGATTATTTATAC…
>Vitis_vinifera_newGene_1801
CTTTCTTTCCATTTTTATTTTCTTCCACTGAAACAAGAAAATTCCCTTAGGCCCCACAAGGGATTATTATATAACAGAAGCACATTCATATGCAGAGGATGCCTTAAGTAGGACTTAATGGTTTGGAGTGATGCACTTTAGATGATTAGAGGAAATCAAGGACCTATGAAAAGGGAAGAACAAATTCGGGGACTAGTCTTTTGGAATGATCCAGATTAGATGATTGGAATAAATTGAGGGGCCAATGAAAAGGGAAGAAGACAAACAAGGAGCCTAGCTAGTCATTTTCACTGTGTCTGTGGTGATCATTTGCCCATCAATGTCAATGAAGAAGGGTATTGCAAACTAGGCTATTATTGTCAATTGCTGCATACAATATCATTCAAAGATCAAGTAGTT…
>Vitis_vinifera_newGene_1803
AGAAATTATGGATGGAGTTTGTGAAATTCAGACAAAGCTCAGAGTTAAATTTCAATCATCTAAAGAAAGAAATTGAAGGACTCAACTTGAAGATGGATGAATTGAAACAACTTTTATTAGAAGTTAGTGACATGTTTACTTGTTTAAATTTTATAATACTTCAATGTTTTGACATTTATGTTTTCTCATATTTATTATTATTGGGTGGTGTATGCAATTTTAGGTTAAGAGTTCGAATAAGGAACATGGTATGCATGACACTAGATTCAGAAAATCTAGTACAAAAGAAAATGATAACAATATGGGCTTTGATTTCCAGACTGGAATTTTTGAGGATGTTACAGATGATGAAGTGGAGAGGAATGACATTCCCATGGATGTGAACATTGATATGGAAG
>Vitis_vinifera_newGene_1818
AGTGTTAACTGCATGTGTTGGGGTTGAGGAAGATGGCTTTCTGTGCCAACCATAAGGTTGCAGGTTTGATTTTTGAGATGCTCACCTTGATTCAAGATCTGCTTCTTGCTTCTTCTCAATTCATCCATGAAGAATATTGTCAGAGCAGTGTTGTGTCTGTACCAGTTAATTCTTTTCTCTTTTTAATTCTACTTCAGATCAGATTAATCTACTCAGAATTTTTAAACATATGATATTATGCTATAGTTCTTGTAGATTTTTTATGTTTTGTTTCATTGAGTACGTGAATGACTGCTTCCATTTCTTCTAATATTATGGCTAAGTTATGTGCTGCAGTTGAGGCAGCTCATGCTTGTTTCTTATTAATTAATTGTAAAGAATTTTGTCATGTTACAATTA…
>Vitis_vinifera_newGene_182
CTCAAATCCCCTGTAAATTCACAAAATCTTCACTTCTACGCCCCATTTATCATTCAACACAATGGAGTGAACATCCAGGAAAATCAACCCGTCCAAAGCCCTAAACACCCATCAACAACCTCCCATGGATCAACAGCAGCAGCAACAACACCAACAATTCTACCAGTATCATCTTCAATCCTCTCAGCCCTATGATCCATCTCAAGTTCAAGCCTACGATCTGTCAGCACAAGCCTATTACACATACAATCAAGACCAGCAATATGGGTACTATCCACAACCCTACGCCACTGATTACCAGAATCAGCAGCAACCCACTTCGATTCACCCTCCTGGGGTCCCAATTCCGCCTGAACCCACTCACACGGTAGGACCTGACTATGCCCATTTGCAGGCTCC…
>Vitis_vinifera_newGene_1825
TCCTCATCAAGCTTCCAGTCCATTTCCTGCTGGTTCTCCCTCTCCCCAGAATCATTTTCTTCACCCAATTCAACTTCTGCAGCCAAACCACTCTTCTGGGCATCATCACCGTCGTCTTGCTTCTCAGAAACGAGAGCAACTGAAGATGAAGAAGGTGGCTGGCCTTCCGGGTCATCTTTGTTCGAGGATCTAAGGGGTTTTATTGACCTGGGTGTGGATGTAAGAGAGAATGGGAGGTGGGTTCTTCGGCCAAATGGGTGTTTGGGGAGAGGTGAAAAATTGATAGGTGGGTTCTTCCTGAGAACAAATGAGGAAGAAGGAAACGAGTACGAAGAAGCAATGAAAAGGGAAGCCATTGAAGAATGGAATTGAGAATGTGAGAGAGATCATGGTGTGAGG…
>Vitis_vinifera_newGene_1829
GTAAAAGTTTAAAGACGTTGGCGCTTATTTTAAGCATCATTGTATACAGATTTCAATAGGCATCCTTGGCGCTAAAAAGTGTCATGTTCTTTCTTACATAGTATGTAATATATTTCCCATTACCTCCATATGATTTGCCGCACCCGCCAAAAGACATATTTAGCACCCCAACAAGCCTTAGAAGACCAGCTGTGAGTATCAAAACCCTTCAAAGATCAAAAACCCTCAGAGCATAAAAAACCCTAAGCCTTCACTCTCGTTGAAAACCCTAAGCCTTCTCTCTCTCTATTGAAAACCCTTAACCTTTGGAAGAATACTATATTCAAACTCCGATCTACAATTATTCTTAACTTGTCGATAATGGAGTCTCATAGATTTGAGTGGCAACGAAATCAAAAC…
>Vitis_vinifera_newGene_1830
ATGGTCTAAAAAAAATGAATGAAAGGGTATACCTATATTAGAATAAGAATCTCTAAATCCTATAGTTGTAAGCTTTAATTCCTTTGCCTAAGATAATATTTTTTTTTTATCACAAACCAAATAACTTAAAATAGAAGGAATTAATTTTTTTATAAAAAATAAACAAATAAGGGAAAATGCATGCGTATAAGAAGAAATAAAGTTATAATATGAAGACAAGGTATGAAGACATGGCAAGAATAAAGATAGATAGCTTGCAAGTGATTTATGTGGGGAAGGCAAAGAAATAAGTACCGGTGGTTTGACCATAGAGAGATGTTGCCAGAACATGCTATCTACCCAAGGTTACTGATCATCTTATAGACAAAGAATCAAACATGAGAAGAAAACCTTGTAGAA…
>Vitis_vinifera_newGene_1831
AAAGCACCCTGTCATCCCTTTCTCCACAGGTCTACGTTTCGGTCGACATCACTTCTCCGGAGTTCGACGGAAGCATTTAATCGTTCCTCTGCGTATTGATTGATATCTCAGTTCAAGGTACTGTTCCAATTTCTTTTCCCAGTTCAATTAATCGACTTCTACGTTAGATACAATCGTTTGGATGCTGAGAAAATAATGAGAAACTTAAAAGGGAATTTTAAATCGTAAATTTTTCACCGTCTAGGGTTCGGGAATGCATAAAACTTCACTTCACTTAAAACACATAAGACACTTAGGCTCGCTTGATTTGAGATTTTTATTTTTTTTGTTTCTGATTTTTGGTAGCCAAAAGGAGTGAGAGATAACATAGTAATCAAAATATGGTTTTCTTTTGTATTT…
>Vitis_vinifera_newGene_1834
CTGCCTGGCAACCGTCAACATCAGATACTCAATCGACGCCGTACTAAACTTCTTCTCCGGTAGAATCCTGCAAACCCATCTTGCATCATAGTGAGAGTGGTTTTGTTGGTGTTTCAGGATGATTTTGGGTGTTTCCAGTTTCTATTATTGCATGTGTTGTATGTGTTATTGGTGTCTGGGATTTTGTCTATTCGAAGTTCAAAGGAAAAGGCCTTTTCTTTTCTGTTTTGGAATTGATCTTGGTCTGGAGATTGTATGTGATAATTAGTCTAAAAGTTGATGTTTTTAGTTAAAAAGGAAGAAAAATTTCAAAATCCCCGCATCCCACTTTCTGTTTGTATTTAGGAAAAACGTATTGCTCAGGGGCAATACAAAATCAACCAGTTCATTTATAGTAAT…
>Vitis_vinifera_newGene_1837
GAAGAACAAGTTGCCAAATTCCTTCACATTGTTGATCATAATTTAAGGAATAGAACTATGAAATTTTATTTCAAGCGTTCTAGTGAAACTATTAGTCGCCACTTTCATCAAGTTCTTAGAGCTATAATATCTTTAAATGATGTCTTCTTAAAGCAGCCTGATGGATTAAAGTGCCCTCAAGAAATCAAGGACAATACCAAATTTTGGCCCTACTTTAAGGTAAACTTACTTATCTAACAAACATCATTAGAATATTATTTATATTTCAAAATAAACTAATAATTTTGTTTTTTTATAGGATTGCATAGGGGCGATTGATGGGTCACATTTTCGTGTAAAAGTGTCAAATGATGTTGTGCACAGGTATCGAGGGCGAAATTACTATCCAACACAAAATGT…
>Vitis_vinifera_newGene_1839
ATTTGTGTCTCTCACAGAATCAAACCCGCTTTCTCCGCTGTTGATTTCTTCATTTGAAATGGTGCTTCTCCTCGTTTATGCCTCCACACTTTTCTGGGTCTCAGTCTTTGTTCATTTTCTTCGTCCTCCATCCCATGGACTGGCTTTTCATGGCCGTTCTTCATAGCTCTATGGTCTGAATACAAGTGCATTTGTCAGTTCATGCACTCGCATTCATCTTTTTCAATTTCCATTTCTCTGTGATTTTCTTTCCTTTTGACTGTTCGTATGCTAATGCATTGTCTGTTGTTATTTCTGTACAGACTGATCTTGGTTGCCACAACCAGAAGCCATCGCTCCCAAATAAAGGTGAAGAGGTGAAGAATCTCTATTCTTTTTTTTCTTTTTGTTCAACCGTTG…
ATGGTTGATTGATGATTTACATTCTTTGTGATTCATCTTGTGGTTGAATTTAAATCATTAAGAGAAAATGGATAATTCTTGAATTGAATTTTGGGTTATGGTCAAAGAAATTTACATACAAGGCTAAGAAATTCTTAAGAGTGCATGATATACTTTGTGGATCTAAATCCTATAGGCTTAAGCTTTTTGGAAAATTGATTGTCTAACATGGTATCAAAGACTCCTTTGGCAGGAGGTCATGTGTTTGAACCTCATTGCATGTTTATTTCCCCACTTAATCAAGCCCAGTGGAGGCTACTTGTGGTTTGTTTATCTACGAGCCCATGTGTACCTATGTTTCTCTTCACGAGCGGGTATAAGGTCGCATGTGAGGCAAGTGTTGGAGTGCATGATATGCAC…
>Vitis_vinifera_newGene_1841
GTTTTATTTTCTTGGGAAGTGTACAATCTCATCAGAATTGTTATTTCCTAACAAAATAAGTTTTCCTAGGCATTTGCTGTTGCTGTTGGTCCTACCGTTGCTGATCATTCTATTCACTTTCTGTACTTTGCACAGTCTGCGACTAACATTGAATACCTTGAACACATTCCTCACTAATATATAGATGGCCACTGTTCGGCGGAAAAAAAAAGAACACCTCCCAGCTACATGCAGCCAGGTTGCCAACAAAATACATTTTGTAAACTGAATTGAAATTTTTTTAATTTTTTTATTTATTTCCCCCTATATTGATATGTTTTGATACTGATAGAAATTGCCCACTGACTGTAGGTGAAACTGCCAAAATCACGGTGTTCTGGCAAAAAATTCATTTCAGTC…
>Vitis_vinifera_newGene_1842
TGAATGCTAACCAACCACATCCACGACGCTGTCACTACTTCGATCCTTCATTTTTGGTACACACTTTTCGAGACTTATTTATTACATTAAGGAAAAGTAAATTGTATTCGTTTATGTTATTATTGACTAATCCCCAATTTGAACAGGTTGTTCTTGCTAGTCTTTTACCGAAAGCCAGAAAAGAAGAAATACTTGACAGATCACGCATGTTTCTTCAAGCTGACATAGTGGGACACGATGTAGCGTCCTGTGAAATGGTACATTAACATACTCCTTTCATAGCTACCTAACAGTGTGGCTTATATCTATCAACATAGACCCTAACAATTCAATTGTTGATAATGTAGTTGTTCATTCCCGTATGCGAGAATAACCATTGGCACCTTCATGTGCTGAACA…
>Vitis_vinifera_newGene_1843
AAAAAATGGTGTAGATGGCACCATCATTTTCCACTTGGACACAACAGACGAAATCTGACGGCGATGAGGACACCGGAGTGAAAGCTGAGATCGTACAAAACTCTGGAACTCCGCATAGCGCCAATACCACGCAGATGGAGGCATGCTCACTGCTATTAACCTCACTTCTCCTACCTGCTGTAGCATAAGCCTCTTCTCTTCCGCTTCCTCCAAATCCCCGTCGCCACCACGAGCTCGCGTCTCCGCTCTCTGCCGTTCCTCTCTCTCCGGTAATAAATCACTCCGATCTCAATAATCCCTCTTTTTTGGTTCTCTAGGAAGTGGAATGGAAAATCTTGCGCTAACCATATGCGTTTTCCTTTCTGTTTCCGAGAACTGAACGTAGCTTCGAATATGCTT…
>Vitis_vinifera_newGene_1844
TCTGAATTTTGTTTCTTAATGTGAGTTTTGTCTGGGTTTTGGACTGTGCATGCAAGTTGTTTGATGAGACATTCAAATTGTACCAAATCGGTTTGATGAAAAACCCACCAAATTGTTGCTGGAAAACTGTTTTGTGGAGTCGTGTATCCTTCCATTTCATTTTTTCATCCAAACAGGTGAATCTCTCATCCTTGGATTCTAAATCTAAATCTGTGTTTGTGGACAATGACCTTGCAATCAGAAATAAGCAAATGTGCATGTAAACTTGCCCCTTCATTCATCTACCTATTTGTTAGGTTGTGAAACCCGAGTAGGAGATCATTTCTGGAACCATTGATGAGTTGGGAAGTGGGTTGAGCTGTAGTTCCCTGTTTGTG
>Vitis_vinifera_newGene_1845
GGCTTCAACCGGGCCAACCTCTTTGAGGCCGACGTCGTAGACCTTATCAAAGACGTCTCCACAGCTAGGTGGAGACCACCTTCGCCGTCAGCCGGGATCAAAGACGTCTTCACAGGTGGGTGGAGACCACCATCGCCGTGAACCGGGCCAACCTCCTCCAAGTCGACGTCTTGACCTCATCAAAGAAGTCTCCCTCAAGGACCGCGAGCTCAGGATTGTGGGCGAGGTCGGTGCCAAGATCCGAGTCTTAGACTTCATTTCTCCCGATGTCCAGGTCAGCTATTTTTTCTGCTAGATTCTTCTTCTCGAAGATTTTATGTAAATTTTCTGAATTTTTGCTTTCTCTCCCCCCTACCCCTACATTTTGTCACATGGAGAATTTCTGTGGAATCTTCATAA…
>Vitis_vinifera_newGene_1851
GAGTAATTTTGCTCCAAAATTTTTAACACCTGGCGGAAAATATCAATACAGAAGCCAGTATATCTTTTCTCAGGATCAATTTGAGCTTCGTCCACCTTCACAAACTTGTCGAAGGAGGTGTTAGCTGGAATTCCAATCTTCAATGGTTTTGCATCAGTGGGCATTTCCCATCCCTTGGGGACACGTTTTAGGTACCCAGGCCAAATCACTGGACCATCCAAAACCTTTGTGGTGTTTCTACTGCTATTTTTGTCTCCACCTTCTCTGCTGAAAGGGTTGTCCAAGTCCTGCGTCCAAAAGTCAAGAACCTTGTAGTCCGTTCTAACAACGTTTATAATCCTGAATGGCAACGAATTTGAAATTGATAGATCACCCCCTTCAAAAATAATTTTGCCACTT…
>Vitis_vinifera_newGene_1858
ATTTGTGTTGGGTGCATTATTGTGCCCAACAATGAAGCTTTTTGTGAAATGTTCTTTCTTACATCTTGTGGAAGACATCGATTCAATAAAGAAGATGAATTGGGTTGAATTTGTGTTGTCTTATCTTGTGCATGGGATTGAAGAGTTTAAGATGAAACAACAAAGTGGGGTTTGCGGTTGCTTATTGTTTTTAATGGTAATGTCCTTGTAATTAATTGACATCATAGTGAATTTCGAATTTGTTATAATAAAATTTGTTAACTAACTATATATGTATGTCAAATATAATCGCAGTTATTCTACCACAAGCATATATCGTTCGAAGAGAAATTTCTACCATTATATACTCGACCTTGTCCTCGGATTACTGCTTAGGGAGATGATGAAGTACTGGACATG…
>Vitis_vinifera_newGene_186
TGATTCATAGTTGTTGACTTGTTGACTGTCAACTCTCTCATCTGTAATTGAGAACCATCTAAAGCCTGGGCCATGGAATCATAAGCTCAAGCCGATTTGTTGAGAGCAGTTGGACTGTCTCAAATTTTTCATTCGTAAATATCCAAAGGTATTTCCTTTTCTTTGCTGATTCATAGTTGTTGACTTGTTGACTGTGCTGAACCCAGCTTTATTGTTGGATTGCATTGAGCTAGTGTTGAGGCCATGAGCCAAAATGCCAGCTAAGGTATAGCACATCATCCATGCACCATTTGTTAATTGGATTTTTTTACTGTGGTTTATTGTCCGTCCTCTTTGGAGATGGTCCATTTATGCTAGGCACTGCTGCTGAAATCTTTAAAATTGAGAGGCTAGGATTTG…
>Vitis_vinifera_newGene_1862
CTATTTTTTGTGCAGCCCGCTACGGCCAAACTGAAATGTTTAAGTTTCTGGCTGGGGAAATGAAACTAACGGAACGAAATCCAGAAGATGGTAAACACTATTTGCAGAGGAATGATAGAACAACAGTTCTTCATATTTCCATCTTCACCGAGTGTTTTGGTGAGTTCTTCTCTCAATTCATCTGCAAGTTTTTCCCTATAATATCCATTTCTATTATTAAATATAGAACTTATAGGCTATCCCAACCAATCTAGGTACGTTAGGTGAGGATGTTTCGAGTTCTTGCTAGATGTGACAAAATAGGAGGATGATGGAAAAATAAAAATAAGAAAAGGTCCAGAAAAGAAAATTTTGAATAAATATTAAAAAAAAAAAAAAGTTCAGCATAATAGATTTTTC…
>Vitis_vinifera_newGene_1867
GCAAGGACAATATTCGGTTGAGTGTGTGAGAGATAAATAAGCTTACCTACAAGTCATTGATATTTGCCTTTATCCATAGGAGTCCCTTTTTTACATGTTCCAAGTTTCTTACTTTGATCCATTGGTATATCAGTAGGTTTGCAGCCGAGCATACCTGTTTCCTTCAATAAATCAAGAGTAACTTTCTTTGAGAGACCACAATACCCTTTTGCTCCTTGCCACTTCCATTCCAAGGAGGTACCTTAGGGGTCCACGATTCTTAATTTCAAATCCTCTAACCATAATGCCTTTGAGCCTTTCCATCTCCTCAAGATCATTCCTTGTGAGAATTATATCATTAACATACACTATAAGAATGGTGATCTTACCATTTGACGAGGGCTTGAAGACTTAGGTATG…
>Vitis_vinifera_newGene_1868
CAATGGATCAAAGTAAGAAACTTGGAACATGTAAAAAAGGGACTCCTATGGATAAAGGCAAATATCAATGACTTGTAGGTAAGCTTATTTATCTCTCACACACTCAACCGAATATTGTCCTTGCAGTGAGTGCGACAAATCAATACATGCACGCCCCTCATGAAGAACATCTAGAAATCGTGTTTCAAATCATGAGATATCTCAAAATAACACCTAGAAATGGATTTTTCTTTAGGAAATCAAAAGAGAGAAAATTAGAAGCCTTTACTGATGCATATTCAACAGGATCAATCGAAGATAGGTGATCAACCTTGAGATATTGCGAAAATTAGAAGCCTTTACTGATGCATATTCAACAGGATCAATCGAAGATAGGCGATCAACCTTGAGATATTGCAC…
>Vitis_vinifera_newGene_1870
TGAGAATTGGCCTCAATAACAATTAATGACCTAATTGATGGAGAATGGTATCTTAAAAAGGGGGCCACTGCACATATAGCAAATGTTCTAAGTGTTCTCAGCCACTTCATGGATAAGGTTTTTTCACCTACTTCTTCTTCCTGTTCTCTCCTCAATATAATAGAGAAAAATTTTGCAAGAACATATTTGTTTGAATGATTCTTGACATAGGGGATCTGTTTAATAGAATTTGAATACCAGCTAGCATTATTCATCATTATCAGCAGGGATCAGCAAGGATCAGTTCATAGATTCGTATGGAGTTTCAGATTCATACACAGCACTGAGATGGGGTAATTTAACATTGAATGCTTATAGTGCATGTGTGTGCATCTGTGATTTTCTGATCTGCCGGTAAAA…
>Vitis_vinifera_newGene_1872
CTTCAGTCTTGAGTTACATTTACAACTATCTTTAGGTCTTCATGCCTTTAGTATATCTTTAGTCATCTTTTAGCCTTACGCCACGTCATTGGTTCAGTTCATCATTTTCTTATCATAAATCGGCCTCTAGCCACATCTTTTAATCATCCTTCAGCCTTGAGATGCACCTTCAGCTATCTTTAAGTCTCCGTGCCTTCTATATCTTTTTAATCATCTTTAGTCCTCAAGCCTTTTAGTCTTAAGTTATTCCTTTTCTTAAGAGTCGCACCTTGTGTTCTCCCTTAGGCTTTAAGCTTTTCAACCTCAAGTTTTTATCTTTCATCTTAGAAGTCAAAACATGCATTGTCCTTTAGGCATCAAGTTTTTTAGTCTTGAGCTAATCCTTCGTCTTAGAGAGTC…
>Vitis_vinifera_newGene_188
GAGGGGTTCCCTTGATAGAGAGATCGCTGCTCCAGGCTTTAGCACCACCTCTCGCTTGATAGAGAGAGGGGTTCCCTTGATAGAGAGAGGGGTTCCCATAGGCTCTTCTAAGATAAAAAGTCAAGCCCAGGCTTCTGCTCCAGGCTTTAGCACCAAATTTTCTATAAATAGCAAGCAAGGAAAACATCTACAATATCCCACATTCATTCCCCTCCTCCCCTCCCTTCAGGCTTCTAATCAAGAGCAACAGCATCTACAATATCTGCCATGGCCACACAACCACGGTATGCCGCCTTTTCTCATGTCTTGCTATTTTATGGTTGCCCAATCATGCCATACACATGATTCCTGGGCTTTTGCCTCATGCCCTTTTTCCATTTTGTTACTGTATCCATCTCC…
>Vitis_vinifera_newGene_1881
GTTTTATCAAGCACGCCTACCTCATTTATTTCCACAACTTCCACAACCACAGATGACTTCAGTTCAAAAGCAAAACCCTAACATGCAGAGGATTAATGGCGTCGTGCTGGTCCACAAGAAGTAAAGACCGTAAGGTTCGCATCACTCTAGAATTGAAGCATGTCATGTTCTTTGAGGCTCACCCACGCTTCAACTCCATCACCGTATTCTGTGTCCTGCAGGCCAACCATTTCTATAGGAATAGCACATCTACTCACCCAGCAGGGCTTCCCCCACCCAAAATCAACTTCATTCAGAGGGAACTTGCACCAGCTAGTGAACATTTGCACATCTACCTCCTCTTTACCTAATTCTTCGTTTACCTCATTAAAGGATTTTATCGCAGTCGCGAACACATCC…
>Vitis_vinifera_newGene_1882
GATAAATGAAGCAATTTTGCCATGTTTCAATTTTGCTTCTCTTTTGCCTGCAAAAGACTTACCAACGCTCAAGCCCTCGCCTCCCCCAAAGATCCATGGAGCAGAAAAGTTTGTGACCATGAGGTTCGTGTTTGATGGGGCCAACATATCGTCGCTCAAAGCCAAAGCCAAAGCTAATTCTAAGACTAGTACTCCTGGTCCCAGCTTGAAGCATCAAGTTTCACGAGTTGAGGTGGTGACAGCACTCATATGGAGAGCTCTCATTGGGGTAAGTCAAGGAAAACATGGACGCCTGAGGACTTCCCTTGCGGTCCATTCTGCTAACTTGCGTGGGAAAATTGTTCCAGCTTTACCAGACAATTGTTGTGGGAACCTCTATAAACTAGCGGTTGCCAGATT…
>Vitis_vinifera_newGene_1883
AATAAAAAAGAAGAAGAAGAAGAAGATTAGAGGAAGCTCCAATGTCAAAAGGTAGAGAGAAATAAATATTCAGACTCTAGTAATTTTGACTCTAACAACCCAAAAATTTCTTAGTGTCTTGCAATTTTGGACAAACAACGTCCGCGACTATGGCTCCAACGACAAGCTCAAGAATCTTTTCTCTTGGATGGAGTTGGGACGTCTTTTTGAGCTTCAGAGGTGAAGACACTCGCTTCACTTTTACAGATCATCTTCATTCCGCTTTGCGTCAGAAGCGCATCCGCACCTTCAGAGACGATGAAGGACTTGATAGAGGAGAAGAGATCGGGTCATCAATCTTGAAGGCTATTGAAGAGTCGAGGATGTATATTGTGGTTTTTTCGAACACCTATGCTCATT…
>Vitis_vinifera_newGene_1884
GTTACCCATCTTGTAGATGCCATCCAGAAAGATTGGCTGCTTCCGTCAAGGCCGTCCTCCACCTTGGTATCTTGTCCTTCCAGTTTTCTTCATAACCGGCAAAGGCCTCTCCAAAGCTTCCTTCTTGCTTTCGCACATGGGATGGATCCACATGATAGAAAATTGGGATAACAGTATGTCCCAGATCTTTCTGGCACTCCATGATCTTCACCAACTCATNNNNNNNNNNNNNNNNNNNNNNNNNNNNNNNNNNNNNNNNNNNNNNNNNNNNNNNNNNNNNNNNAAAAATGGGATAAACAGTATGTCCCAGATCTTTCTGGCACTCCATGATCTTCACCAACTCATCCAAACACCATCTCGAACGAGCATAGTTTTCAGAGAAAACAATTACGGAAGACC…
>Vitis_vinifera_newGene_1885
TCCTTTAGAGCCTCTTCTTCTTTTACTCCTTCCATCCCTCAAACAAGTACTTATGATGTTTTCTTGAGTTTTAGAGGCGAAGACACCCGTTATAATTTCACTGATCACCTCTACAAAGCTTTGGGTAGGAGAGGGATTCGCACCTTCAGAGACGATAAACTCAGGAGAGGAGAAGCGATTGCTCCAGAACTCTTGAAAGCCATTGAAGAATCAAGGTCTTCCGTAATTGTTTTCTCTGAAAACTATGCTCGTTCGAGATGGTGTTTGGATGAGTTGGTGAAGATCATGGAGTGCCAGAAAGATCTGGGACATACTGTTTATCCCATTTTTNNNNNNNNNNNNNNNNNNNNNNNNNNNNNNNNNNNNNNNNNNNNNNNNNNNNNNNNNNNNNNNNATGAG…
>Vitis_vinifera_newGene_19
GTAAAGAAACGGGAGTGCAGGGCTGAACGTCTTGGAGCAGGAAACATTGTTTGAGGTAAATGTTAAACAGCTTGCACTCATAATAAAGCCCGGATATGTGTAAATCTCAGTTAGTTTCCATATACATAACTGAAAATTCATTCTTGTTATCCTGTTCCGCTGCTGGGTTCTGCTTGATTCGCTTCTTTTTTTTTTTTTTTACCTATATGGCGATATATGTATGTATGTTGTCTTTACTTCAACATATGAAAATTTCTGAACAGATCCAAGCCAAGTGGCATGTCTACTCAGTACCGAGATGAAGCACAACTTTCCGGTGATGCCAGTACTTTCAAACCTGGGGAAACCAATTATGGAGTAGATGAACGTATTTTTGCATCCACTTCTCGCTATAACATT…
>Vitis_vinifera_newGene_190
TGGGTATGAGAGGATATTCTGGAGAGGTTGCAGGCTGTGAGTGGAGAGCGTATTTTTTCTGTTGAGGAGCTGCTTTTTGAGCTGCAGGAGAGGTGCTTTTGTGGGAGGTTTTTCTGAGAGTTTCCAGGCTGGTTATAGAGGAAAAAAAGTTAGAGAGAGGGAAGCAGTAGAGAGAAGGGGTGAGGAGTTGTAGGGAGGTGAGTTTTTGAGAGCTTAGAAAGAGGTCTTAGCTGGAGGAGCAAACTGGATAGAGAGGTTGCAAAGCAATTTTTTTTTAGAGTGAAAACCAGAGAGAAATTAAGAGAAAACAGAGGGAAGAAAGGGAGCATCCTCAGGTACGTTTGCTAAACCACATTTTGATTGCTATAGATATTCTTGGGTTTGCTGTGGCTATGTGAG…
>Vitis_vinifera_newGene_1910
ACCTTGAACAATTTCAGCATCTCGCTTGCCATCATCATATACAGCATTGTCGATAGCTTGTTCAAGTTCGGCAATCTTGCTCTTCAGCTCGTCCTCAAAGTGCTTCAGTTTAGGAAACAAGTCTTTGTTTTCTTCGAACCACTTTTTTATTTCGTCATAGATAGGGTTCACAGGTTTCTTGTCGGGATCCACAGGTTTCTTGCTGACTTTATCAACAAGTTCAAGCACATGCGACACGGTTTTTTCAAGTGTTCTTCGTGTAGTCATTGTGGAGACTGAAAGACAAACCAAAGGAAGCAAGGCTGACGAAAATAGATTGAGAGTAGAAGACCAAAATAGATTGGACGAAGAAGGACAGAAACGATTTAGGAGAAAGCCAGAGGCAGGTTTTTTTTTTTT…
>Vitis_vinifera_newGene_1913
CAACCTTACAGGAAACGGATTGCCCGCTGGCCACAATGACACTCAATCTCACAATGAAGCAGGCTGCCCATCTCCAACAAAGGAACTTGCTCTCTCTTCTTCTTCAACACCAAATCAGACGCAGTGCAATGCAACAACTCCACTCTCACTTGATCACCACTGGTGCACATTCCCACTGTATGGATGTTACATCTTGGAACGTTTTGCTTCGACACTATTCTCTTGTCATCTTCCCCCAAGAAGCTTTCTTGCTCTTCAGGCACCTCCGCCTCCATCATGTCTCTCCTCCACTCTCCTTCGACAGTTTCACCTTTTCTTTCCTTCTCAAGGCATGCGCTAATCTACAGCACCGCGAGGGAGGACTTCAACTCCATGCTCTTACTTTTAAGCTTGGATTTG…
>Vitis_vinifera_newGene_1914
CTGCGTTCTAACTTGTTGCTCAGACGGTAAGCGATTTTTCAGAATACACGTTATGAGGGTAGGATGATAACATTAAAAGTCATTGGAGTTACCTGTCTCAAACACCACTTCAAGAAACATATTTTAGTAGGCTTTTGGCTCACTTTTGAAAACAGAAAAGGAGATGACTCCGTTGTCTACCACCAAAAATCTGCCAAATCAAACCCAAAAGTTCAATGCCATTGCCTTAGAAAAGGTCTACATCCCTCCAGAAGCGCAATCTCTTGATTCTAAGGAATTTTCCCCCAAGTCCCCAACTAGTGAAGAGATCCTTAACACGGGAATTGAGACATTGAATGGATCAATTCCCAAATGAACTCCTGGTGCAACATGATTCCCAAACTTATAATTGGTTCTAGA…
>Vitis_vinifera_newGene_1917
TTGAAGAAAACTTGCAACCTATGGTAATGTTTATCGAAATGCATTTTTCTTTAATTTACACAACCATATCTCCTTTTGATTCTAAAAAATATCAATGCACTCATTAGTCCACTAATTAAGCTTGAGGATCTTTATTCTTTGTTTTTAGTTGGCTTTGTAGTTTTTCATATATAGACTTGTTAATTATCACATGCTTAACATAGGATTTTAACTCTACTTAAAATTCTTTCAAATCATACCCATACTATCTATTACCTAATTAAGAAAAGGTATCAAAGTATGTTTTGAAGTAAGAGTTATATATTGCTCTAAGTTTTGGTGGTAGTACTCGATTGCTAGAAGAAATTTAATCATTTAAAAAAAATATTTTATAAATTATGCACATTATTACAGTATGTC…
>Vitis_vinifera_newGene_1918
GCAATGGCTAATCAACTCATGCAAGTAATCATGCACGTAGTCAGAAGTCACGAGCTTCATTCAAACCCACCAATTCTCTTATTACCTTTGGGATCAAAAGCTAATATTTCGTTTTCACTTGGATGGGTAAGTTAAAATCTGCATCATATATTTACGAAACTTCTATCTCTAACACCCGGTGTAATTCTCATACACCTTTTTGAGTTTAGTTCTCTTTTATTTTTTTTCCTCTTCCATATGAAGAGCCAATTAAATTTTAATTTGCTAAGTAAAACGAACTTGACCACTTTATGTGGAAGAAATTAAATTTTTTTTAAAACCTGTTTTAGTTGTTGTTTAAATGAAACTCTATTGTTAATTGATTATGTTAAAATTGAGTTTCTTAAAGGTGAAATCTTT…
>Vitis_vinifera_newGene_1920
AGTTGGGGGGTTGTAATGAAAATGAAATCCATTCCAGAAGGTTTTCAATTACCATCTGCTTTTGGTCTTGAAAGTACTCTTGAAGCAAACTTGCAACCTATGGTAATGTTTTTGTACTACATTTTTCTTTGATGTACATAAGCATTTCTCCTACTGGTTCTGAAAAAAATTGATGCATCATTAGTCTACTAAGCTTGAATATCTTTATTCTTCATTTTTAGTTGTCTTTGTAGTTTTTTATTTTTAATTTTTTTTTATTTTTATTTATAGACTTGTTAATCATCACATGGTAACATAAATTTTTAACTCCACCTGAAATTCTATCAAAGCTTACCTACACCATTTGTTACCTAATTAAGAAGATGTATCAAAGTATGTTTTGTAGTAGGAATTGTTGCT…
>Vitis_vinifera_newGene_1921
ATTTTTTAATAATGTGAGGAGCATGAGATTGCAGGAACATCGTTCTACCTATTTGCATTAAAACCAAAGATCAAGAAGGAGAGTGGAAGGAAATAAGCATACCCCACAGGTAAATATAAAATGCTATTATATTCTAATTTATGATTTTCAATTAAACTTACTTGAACTATAATTTTAATGCTTAGTCACATGAACGTGAAAATGGCTATGATGGGCTTAGTTTCTTTACAATGGAAGACAATGATCAAATAACTACCTTGTCTCCATAATATAAGTGGAATGATAATAGGATTGAGGTGCATTACTATGTTCAACCACTTTAACTTTAGATGTTGTTCATAAACCTTCCAATAACTCACCAAAATTGAGATATCAAATTTGAAAGAGGTTTGGCTTAAG…
>Vitis_vinifera_newGene_1922
TGCAGTTCTTGAAGAACAAGTTCATTCTGGACTTGGAAGACGCAGAGGAGGAACACACGGGGGAAAATGAGATCCCCCTTCGCTCTCATTTTCTACAGATTAGAGATGTGTTGAAAGCAAAGGACATCACGGCATCCACACCCATAAGATTGAAGAATTGTCTATACAACGCCATCAGCGCATTAGAAGAGTGCGTGGTGTTGTCGGAGAAGCGTGAACCCCGAAGAAGGAGGGTCCGATGCAAGGATACACTCTGGCCGAGCTGTGGCTTATATGCAAAACCAGATGTTTGTTGCTTCAAATAAAGAAAAAGCTAACCGCTACAGCTGAAATGGTGGCAAGTTCATCATCCTCCACCTCCTTGACAGTTATTTCAACACCAAACCCCGATGAATTTCA…
>Vitis_vinifera_newGene_1923
GTGGGCACCAAAGTGGCGTGGAAGCCACTGCCAGGAAGCGAGAGCAAGAGAAATGGAGAGGCAGTGGTGGGTCGTGGGTTCCCGTTCTCCATGACGGAAAGCCCGCATTTTGAGCCTCCAAACCCGCTCCGATCTGTATCAAATTTTGAGAGGGAGTTCAATTCGTGGAGATGAGCATCACTACGGAGTCGGATTCCGAATCCAATGGTTGGATTTTCGGATTTTGGTAGGGCGATTTATTCCCGAAATTTTTATTTAATATTTTCTCGGAGAATTTGTGGATGTTGTTAAACACTAGATCTACTTATCATTGTGATGGATGGTTGAGGTTTTATATGTACGATTGTTCTTTTAATTTGTTGTTGAATATATGAATATTTGGATGGATTTTAGTGGGAA…
>Vitis_vinifera_newGene_1925
TATTGTTTATGAAGAAAAAGTTGATGGATGACTTGCAAGAGCAAAGGAAGAAGGCATTGGAGAGGTTGAGATATCCACGCCCATTCAAATGCCTACGGTTATAAGGTAACAATACATTCATTTTTTATAATAAGAAAGTGACTATATATATAGGTATGTATATGCAACTGAAACCTACTTAACAAAGAGGCTGGTACTAGTACATCTCTTGTTTCAAAATTAATTCATACGTGTTTCTTTTTCTTTATGAATTGATAGGTAACTTTTAATTTTAGGAGTTGAATAAATCTAATTTAATTTTAAAGGAGGAATTTTTCACAAGGAAGTTTATTTTTAATTTATTACTTTTCCATTCTATTTCTATTATTAATAATTATGTTTAAGTGAGGAAAGCATGGT…
>Vitis_vinifera_newGene_1932
TTCTTCTTCATGATGTATTCAACAAAGTCCATCAATTTATTCTATCATCTTTAAGGGAATCAAGAGGTCGGCCCACTAGGATGATAATAGTAAGTTGAGTTGCAATCACTTTCTATATATTCTATTTATTATATCATATATTACCATATACATATATTCACCAGGTTTGGAGTGGGGATGCAATGGCTAATCAACTCATGCAATTAATCATGCAAGTAGTCAGAAATCTCAAACGTGATTCAAATCCACCAATTCTCTTATTACCTTTGGGATCAAAAGCTAATATTTCGTTTTCACTTGGATGGGTAAGTTAAAATCTGCATCATTTATTTCATAGTCATTTACGAAACTTCTATCTCTAACACCCGGTGTAATTCTCATATATTTTTTAGTTGTTGT…
>Vitis_vinifera_newGene_1933
GTTTTAAACTTACAATAATCAAAAGAGTATTACCGTTTCAACCTGAAAAGGCTTGAGGGGTTAGGGTTTCTTCTTCAAGCCTTTGAGGGATAGCTTCGCGGTATCTTCGATGGCGGAGACGACGGAATTGAGAGTGTACAACACCATGACTCAGCAGAAGGAGATCTTCAAGCCCGTTGTCGATGGCAAAGTGTCCATGTACGTCTGCGGTGTCACCGCTTACGACCTCAGTCATCTTGGCCACGCCCGCGCCGCCGTCTGCTTTGACGTCCTCTACCGGTTTGTTTTATTCCTCAACCATTTAAGTTGTTTGATTTCATTTTATTCTGGCCCGCAAAGATTGATTTTTTTTTTTTTTTTCCTACGATTGATCCTTTTCGCTTCGGTTTGCAGTTTAGG…
>Vitis_vinifera_newGene_1950
TTTTCTCTGTATTCTCTCTCAAATGACTGGGATATGGTTTGCTTTCTTTGAGTCTGATGTTTGATCAAATATCTAAAAGCTTGCTGCTCGTTCCACCAACTGGCCTTTCGTTCATCACTCATAAAACAAAATAGTGCCTGATAGTTTCTTGAGTCTCTCATCTTTACTCTGTTTTAGCTTTCTCATCCCCTTATACATTTATGCTCGCATGTGCTTAACTGTGATAATGCCCTGGACTGTGCATCACCCTTTGAAAAAAAAAAAACCTTGGCTGCTCCCAATCTGGAAGATGATGGTCATTCGAATTTATTCGGGCTGAAAATAAGGTTTTGGTTGGCATGGTCATTGGTTTTCATATGAGCCTGTGTCTAGGACTGTGAGAGTGAGGCTTCAAGGGTA…
>Vitis_vinifera_newGene_1955
CGCGAATCTAAGCCTCATGCTCACTAACCTTTCGTTCGTACGAGGAATGTTCCCCCAACTCCTCATCTCAACTAAAACTCCCTACTCGCCATCTACTCAACCACCTCTCTACTCTAGAGTGTTGATCCTTTATCTCCGCACGTGTCTATGGCTTTTCACCCCGGCGAGTACCGCATTGCAAGTGCAATATCGTCATTAAAGACCCAAAAGGCAAACCAATGGCATTATCTCAATCTTCCTTTTGGTCTTTTCTATTCATATTATAAGTTATTCGAGATGACTTCTTGCTATGCTATTTGCTCCCAGTCTTCTCTCAAGTCTCTGACAAAACCTAAACACCACTCCAAGAGTCAAGACAGCACACTTCAAGAATCTTCTTCGTTTTTTTCTTTCCTCTTT…
>Vitis_vinifera_newGene_1959
CTTTGTTTCCCTTTGTCCATTTTCATCTCTTGCAGTTTCCCCCGAACACAAGTTTCCCACAATCAAAAAAATGATTCTTAACCCTCTTGAATAGGAAGAAAATACGAAGTGAAAATGCTCTAAACCCTTTTGAAACTCTTCTTTTTCTTTTGCTAAATTCAAAAACCCATGTAAGAGGAGCCTCAAAAGTGTTATCAGATAACAGTCGGAGACTCCATTGTTCATCACCACCGTGGGACTTCATCTGGGCTCTCAATCAAACTTGGCCTCGGCCGTTTTGCACCACGAGCGAAAAACCACCACAAAATCCAATCAGATAATACAGATCCAAACTTGTCCTCGAAACCATCATCCAAGATTTGCTATCACATAAGGTAAAGATCCGCAAATCTCACAAAA…
>Vitis_vinifera_newGene_1964
TGAGAAAATGGAGAATAATTGAAAATATTGCAAAGCTGGTCATAGTGTTTGCACGCTCTCGAGGCGAGCGTGGAACTATCGTCTCCCCAACCGGTGAGTTGTGATCGGGTGTAGTCGGGTTCAGTGAAAAGACAACGTGTCGAGGTTTTAGTGGTTAGAAGTGCAGAAAGCGGTAGTGAGGAAATAAAAAAAATGAAAAAGGGGGAAAAAAAAAATTAAAAGCAGTTCAGCTTCTTCCCCAGACTTTCTCTCATTTTCTCTTCACAATCTGTCTTAAAAATCATAACTTTGGCTGGAAAATTAATATTCTGCTTCACAAAGCACGCATTTTGATTTTTCCAGTTTGAGGGTTTTGACTTTTCCCAAATTTTCCCCCAATCCAAACATCCATATCCCACC…
>Vitis_vinifera_newGene_1977
CATCGTTTTGTCTCCCCACCCTCCATTACCCTAATGAAAAACAGTGAGAATCAGTGGGACAAGGGAAGGATTTTTGGTTGAATTTTGTTGTAATAGAAATGATTAGAGTCAATGTGAGTCACATACCCATCCCAATACCGTGGGCTCCACCATGGCAACGCAAATCAGCCATGGTTCATGCACCTTCCCTCTCTTCCATTTCCGAAACAATTAAACTAATTCTCATTCTTGTGATCTCTCCACCCAAATAAATCTCATCTTCCCCTCTTTCGTTTCTCACATCATGAACACCGCCACAAAGCTTCATCTTCACAAGCAACGACACCCTTCAGATCCCAGCTTTCTTCTTTCTCTCCTTCTTCATCTACCCATTTCTTCATCATCACTTTCAGGTTCGTT…
>Vitis_vinifera_newGene_1978
CCTGTTCATACTTTCTTCTGATAGTCCTGTCATCTTCTTGACTGATTTGTTGATCTCTTATTGCAAGGGTTAAAAGTACTCTCCCAAAAAAGGACCACTCTGGAATGCCCACTTGCCCTGTAGTTAGAAAATTGAGAGAGCTGACCGTCTGATGAATTAGATTGTTCATCACGAACTGATATCGTGCTTATAATGTGTGGACTTGAATTAGTTCAGAACTTACTGAGTGGAGAAAGAAAAAGACAATGATGGAAGCATGTTTATGAACTTGAAATAGGCCAAAGGTGGGACGAATCAGCTGTATCCAACCACTAGTGGTGGCGCCTTTCTTTTGTTTGTGGGGTTATCTTCTCTAGTGGTAGTGGGTGTCAAGTTGGACTCTACAGTATTACTGATGGA…
>Vitis_vinifera_newGene_1982
CACAAGTGTCGTCATCATCATCTTCTCCTCCCAGTTCCCAATTCCCGATTCCCGATTCCCAAAGCCCTAATGAAGAGCATGGAAGGTGGAACCAAGTCCTAAAGATAGGGAGAGAGGCATCTTCGCGAAAGTCCAAGGCTGACTGAAATTAGAATCAGCCAGGGCATGGGGGCTGAGTTTAGGATAACGAAGATCATGGTGCCCATGCTGACCTAAGACCCGAATTCATCTCTCTCTTGTCTGTTTTGGTTGGTGGGTTTTTTTCTTATATATATGGCAACGGCGTCTCTTATTCACGCTCGTTGCTGTTACTCTCCGAGGCTTCGTCTAAAAAATGGAGGGCATGGACATGGACATGTAGGATCCTCCTCTCATTCTTCTTCTTCGTCATCCTCTTCG…
>Vitis_vinifera_newGene_1989
AATCATTCTTTATATTTATATAATTATTTTTTAAACAAACCTTTTAAAAATAAGCCAAAACAACCAAAAAGATGTTTTATAGAAATACTTTAATTTTTATTTTTACAAATAAAAAATTATTTTCTATTTTCTTACTAAATTAACAAGCCTAAGTCAAATAAGCTAACTTTTGTTTTTTTAAAAATATAAGGAACTGATTTTGGAAACATTGTCCATAACTGCACATTTTCATTTGTTGCGAAGCTAAACCACATTGGAGATGGCCCATGTTGAAAGAAGTTAGGAAAAGGAGGGCTAAATATGAATCAGCCTGTGCTCTGGCAAAGTTGTTGATCCAAAAAGACACTTCATGGAAGACCACCGAAGCAGGGGAAGCTCAGAGTAAGCCTAAGCCCCACA…
>Vitis_vinifera_newGene_1990
TGTCCTCCCATGGCGATCATCAAAGATGAAGATGCACTCAACGGACATCTTTACCATGCATTTATGGAAGGAGACGAGGCAAAGGTGATCAAACTCTGCGGAAAAACAGCAGAAGGCCCACTACACAAAATGACTATACATAAGGACACAGTCATTCATGTGGCCTGTGATGCCAAAAGAAGCGATCTTGTGCTTAAGCTGCTGGAAATGTTGCCCAAAGACCATGATCCCAGACAACTCACTGTTAAAAACGATGTCGAAAACACTATACTCCATGAAGCAGCCACGGATAGCTGCCTGCTGCCTGCTGCGGAAGAAATGTTGAGGAGAGCGCCGGAGTTGTTGACGAAGCGCAATGTCTATGGTGAGATTCCTCTCTTTTGCGCCGCAAGAAATGGG…
>Vitis_vinifera_newGene_1991
ACCGAAGTGCTCAGCAAGGATTGTAATATGAAGAATAGTGGTTTCATCTTTCCTCTGGAAAATGCCTTTTAGACATTCTTCTTCCTTGGGGCCTCTTTTCTCAACTTCACCAACTAGAAATTTGAACATCTTCTTCTCCCCATTTCTTGCGGCGCAAAAGAGAGGAATCTCACCATAGACATTGCGCTTCGTCAACAACTCCGGCGCTCTCCTCAACATTTCTTCCGCAGCAGGCAGCAGGCAGCTATCCGTGGCTGCTTCATGGAGTATAGTGTTTTCGACATCGTTTTTAACAGTGAGTTGTCTGGGATCATGGTCTTTGGGCAACATTTCCAGCAGCTTAAGCACAAGATCGCTTCTTTTGGCATCACAGGCCACATGAATGACTGTGTCCTTATG…
>Vitis_vinifera_newGene_2
TTGGAAATGTGAACATGTGCAACTACATTGCTTCAAAGCGTGAAGAACTGGTAGGCCTTCGTAACATTGCAGGGGAAACGCCTCTCTTCTTGGCTGCTCTCCGTGGTAAAAAAGAGGCTTTCCTTTACCTCCATAGTAAATGCGGCCCTGCAGGCACACACAATCACTACACTCGAAGGGGTGATGGCCAAACCATTCTTCATGTTGCCATCTCTGGAGAGTACTTTGGTTAGTATTTAATTTTCATATCTTCCTTTTGTTTCTATATTGCTCGCATACTATCCTTGTTTTGTATTGTATAATGATTAATGAACTCTTTCACTTCACAGATGTGGCATATCATATCATTTGTAAGTATGACCATCTTATCTATTGTGTCGACGAGAATGGCTACACTCC…
>Vitis_vinifera_newGene_200
GTAATTAAGAAGGAGCTCAACCTAAGTCAGGTCAAAATTGTAATTTTCTAGCTTTTCTTTTCCCTTCGGTCAAGTTGCTTCCTCCTCCGTCACCACCATCGTCTCCATTCTCGGCAAACCCTACCATACGCTCTCTTCAATCGAAGCCACTCTCAGTCTCAGAACTGTTGGAATCTACTCAATCGGATTACAAAATCGATAATCTTGACCTCTTTTTTGGTCAATACATCTGACGATCCTTCTTCATTTCGCTCGAGGTTTTGGTCCAATGAGTGCTACTGAATCCATATCGTCCTGTGGTCGATGTGGAAAGCCTGCGAATCTGCAGTATGCGATCGAACTTTCTCTTCTATTTTAGATTTCGCTTTTACGACGTCGATTTTTTTTGTCCGCATTTTG…
>Vitis_vinifera_newGene_2000
CATCATTATCGTTTCTAAATACCTAATCAACGTACCAATTCCGGAATTTGCATGACTATATAATTCTCGTTTTTCCCTCAAGCTGGAAAACTATCAACATTTACATTGAACTCAGATTCAAATGTCGTGATTTAAATGCTCAAAGGAGATATTCAAATGCAAAGATCATCTGGTAATTATCCATTAAATTTCATGGTTCCTTATTTGAGCATTAGTTTTGCGCATTTTTTTTTCTTTTGTTTTGAATCAGAGGGAAACCGGAGCCTCCATTCAATGGATTCTAATACAATGATTTCGCTCAGGTGAAATTTTAATTTCTTGAAATCTGAATGATATAATGCCTGATATTGGAATTCCTCGGAAGGTGTTCGATTTGTATTTCCTTAGTTTTGTTGCCAA…
>Vitis_vinifera_newGene_2001
CTTCATTGAAGCCATCTCCAACCATTCATGATTCAGCAACTCATCATGACCCCAAAATCAGTATTCAGTATAGAAATAGAAGAAGAAGAAGAAGAAGAAGAATCCGATCCCTTCTCTTTCATGGTATGCATATATGCAGTACTCTCAACTGTTGCATTACTTTCTTCTTTGAGTACTAGTCATGGTATTATTGAGCTCTCTCTCTCTCTCTTCCTCTCCCTCTCCCTCTCTTTCTCTCTCTCTCTCTCTCCCTCTCCCTCTCCCTCTCTGCTACAGAATGAGCAAAGGCTTAGAAAGGCGGTCTCCGATGTCTCGTCCGAAATAGGCAAGTATAGGAAGGAGTTGGAAGCCATTACAAAGATTGATGAAGTCAAGCAAGCAGAATGTGAATGCTGTGGA…
>Vitis_vinifera_newGene_2002
GACTCTCTTTTTACCGCATCTTTATCTTCCACCCTACAAGTCCTCCCTTGAGACTCTCTCCCTCGAGCCACCAGTTTATGTGACTCTGTCTTTCCCTTCCTCCTCAGTCCTCACCATTACCCCTCACCTCAGATGCACAACCTCCTATCCTCTTAAAGGCCACCAGTTTCTGCTACTACTGTTACTACTCTCTCTCTCTCTCTCTCTGTTGCATGTGGAGCCACCACTGCATAGCTCAGATGCATGAGCTTCTTTCTTCTTCTTCTTCTTCTCTCTCTCTCTCTCTCTCTGTTGCGTGTGGAGCCACCACTGCATTTTTATCTTCTTCATCCTCACAAGCACAGCTCAGATGCATGAGCTTCTTTCCTCCCTTAAGGGCATCAGTTTCCACTACTGTAT…
>Vitis_vinifera_newGene_2005
GCAATAATAACAACCGTAGCACCATGCGTGACCTTCGGCCAAATCGCTGAGATAGTGGACAATGGCAGTACGAGTAAGTCGCCTTTTCTCCTTTGAATTTCAGTAACGGGCTTAGTGCATGATTCTCATTGAGTAGTCACAGAAAAAAAGAGAAGAAAGCTTGAAAAAGTCTCACCATTCCAAACAGTAACAAGATTCCGAGCTTTCTTTTTCTTTTCCCGTGTCTTCTCATGAGGAATCATGCACAGCTACAATCGTTTAATTTAGTCCTTGCGGTTCTGCCTTTTGAGTAATTGGCGCTGAATTCCCAATTGTAGGTTGTTTGACTGGGGCAATGCTTTATTTCTTCTTGTTCTTGGTAATATGCCATTGGAATGTTGGAGTTCGGTATAGACGAAG…
>Vitis_vinifera_newGene_2009
GGGATCGTCTGCATCCTCCAGACAGCGCATGGGGGTGCGCTCGGCGCATTGCGGCGGCAGCTTCGATAGCTTCCAGCAGCCCGATGATGAGAGATGGTTTGGCGGAGGTGATAGAGATGGCTGCCAGTCCTATGAATGTGCTGAGGGTAGAGGGCATGGGGGGATGGTTATGAGTGGTAGAGGATAGAGGGTTGACGCATGATGGGTGCATTGGGGTGAGAAGAATGGGGGGATGGAAGTGGCCGTGTGCATGGGGGATGAAATAGCTAGAAAATAAATAAAAATGAAAACAGAGCAAGGATGAGATTTAGAGAGCTATATGGCAAAACCACGTCCAATGAGTGGTGAACGGGTTACTAACTGATGGGGCAAGTTAGGATCCCATGATTTAATCATCAA…
>Vitis_vinifera_newGene_2014
CTTTTCTTCTTCTTCTTCTTCACTACGCTTCCTCTACTCCCACCCCAAACGACGTCGGTTCAGTTTCACCGTTTCTCACATAGAAAAAGGCATGAATGAAGTACTGAAGCTGAACCCCCCACCACCCATCAACCACCATGCCTCTCTCTCTACTCACCTCCCACCATTTCCACAGATTCCGCAAAAACTCTCTGCTTCTCCATGGTCAATTTTTCATATCTCTGCGCTCTCCCAACCCTAGATTCCATTGAAGAGACCAATACCCACGACCCCAATCACCTCCAATTGCAGCACACTATGCAGAATGACGCCGCCCCGGGTAATCTCAGAAAATCTCTCTGCGCATTGAATTCTATAAGGTACCCATCTGTCAATGATTATAATGCTTTGTTGTATCAT…
>Vitis_vinifera_newGene_2023
GTGATTGCCGATGCTTCCTTTCCGTTTCCCTCATTCTCTCCTTCATTCTTTTTTTCCATCGCTCTTCATTCTCTCCTTCGTTCTCTTCATCCATCGCTCTCCATCCGAGACTACACAATAGGAAAGACGCTCCACTTTCATTCGAAATCGTTGATCTGATCGAAGGTAACCCTCTGTTCTTTTCTTGTTTTTTTTTTTTTTTTTTTTAATGTCTGATTGTCTTGAAATATTAGTTAGGGTTTTGGGTTTTAGGATTGTTTGGTTAGGAGGAAAGTATGAGAAAGCATTTCCAACTGTCTAAGATACATTTCTTCTCTATTTTCTCTCTTGATCTAGTTTTCTCAAGGTACGTCAAGTTTTTCTTGGTTTTTTTTTTCAATCTCTGATTTGATTGTCAGG…
TTTCTATAGCATCTTGGGTTTTCTTAACCTTCAGTTGATCTTCTATTCTCACCAGAGCAATCTCTTGTTTTAAGATATTAATATGATTTTGCTTAGCCTTAATCACCTGATCTTTTATGGTGTTTATACTTCTTTCTCCAGGTGGATTGGCAAATTCAAACAGAATTTCCTTATCTAAAAGCTTAGTTCTTATACCTTGATCATCTACCCACATAGGAAAGATGGAGCTTAAGAAAGGGACTCCAAGGAGAACTTTCTCCTTGAGATCTTTAACAAGAATGAAGGTTTGCTTAATGCAAATGCCTTGGTTACAAATATGGGCATTCGATAGCTTGTACTTGATAATAAGCTTTTTACCATTAGCACCAAAGAGAGTTTGCCTGGTTTTCTCATAAAATT…
>Vitis_vinifera_newGene_2025
GCTCATTTGCAATTTGGTCTCAGAACTGTTGCATGAATTCTTGATCAGATGCTGCAAAAAAACTGCTTGTAGTTGAGTTTTGAAGTTGATTTGCATTGTCACTTTTCAACTCCACTTCATTGTCATATTCAGAAAATAATCTATCCGCAACTGAGATTTGTCGAAGAAAATTGTGAACGGAGAAGCATGTCATAACAATTTTTGTTTTGAGTAGTAAACGAATAAGGTGTCATTCTCTTCAATATTGGGAAATACGACTTAACAACACCAAAAGCACGTTCAATGGCATTTCTTAATCTTGCATGACATTGGTTGAATATCTCCTCTTTTCCTCCAGCTTTACCATCACTACGAAAATCACTCAACTAATTGCATACATTATGATATGGTGTCATAAAA…
>Vitis_vinifera_newGene_2027
GAGAGAGAGAGAGAATGGCCTTCTCTGCTGGTTGCTGCCTAAATCTCTCGCCTCCACCATCTGGGTCCAGCCCATCATCTTCTCGAAGCTCAACTAAAACTGATCAAGTTTCATGGTGAGTCAACCCTCTATCCGCGCATCTTAGCATGTTCACCGCTTATTGCTGCGCATCATAACCCACTTATTTGTTTCAATATTGTTGCTACTTTCCCTTTCGTTCCACTAGTCTGCTAGGTGGTAGCTCAATTTTCTTGGTGAGCCAAAGCTGCCAAACATCGTCTGGTCCATTTTAGCGTGTTCTTGTTGGTTTCTGCTAACATGCACCGCCTGTACTTCAATATCAGCCGACTTGTACTACTTTGTGGTTCTTGTGACCCATATTGTACTTCACATAACAGC…
>Vitis_vinifera_newGene_2032
CTCCAGTCTGGTAAAGAGAAACAAAATCCAATTCAATAGCTAATTGTCGAGGATGATTTATCCGGGGAGGAGAGTGACGGTGATCGAGAACGAGACTGAGCAGCAAGTGGAGCTCACAGTTACCCTCTTCCCAACTCACCGTGTTCACAAGAGGATTTCCATCGCTCCGGGCACCTCTACTGAAGTCGCCGCCACCGGGTTCTGCTACGCCCCCAGCAATCCTGATCGCCCTCCGATGATCTCCGTCTCCGTCGACGGCTCTTCCTCAGGCAAGCTCTTGACGCGCCGCCACTTCATCACCTATGGGAAGATAATTGTGGCCAGAGGCCCGGACGGAGGCCTCCTGATCTCCGGCGTCAAGGCGCGATGGACAGATCTCGGCCGGATCAAGTACGTTAT…
>Vitis_vinifera_newGene_2033
GAATTTTGCTTATCCTATCCCAACTCTACTAATATGGATTTTTGATCTGTTGTATCTTTTCTTCTGACCAACTCAGATATTCTACTATCTTTTAGTTGTTGTCTACAGCTATATGATGTAAGTATGGGAACAAAATCTTTATGGTGTTTGGATTTTTTTGAAGACATGGGAAGGGTTTGAGTGTAAGTCATTGTTAGGGGTTACTTCTTTACTTTATTTCATTCATGCATTGATTTTTCTTTTTCTTTTTCTTTTTTTCGCTCTTTCCTTTCTGGTATATCCTATATTCTTGTATAGGGGTTGCTGCACCTTTTGCACTTCATGTTGTGCTATGCAATGCACCATCCTATTCATCAGCAGATCAAAGTCCATGTCCTTCTCAAACCAATTTATTCTTGA…
>Vitis_vinifera_newGene_2035
TCACAACCGGTCATGGAATTACTCAGAGATTGGCAGCAAACATTCAGAGAAAGCAACAACCATTTCATTGCAGGATAACACTTCCGGTAAGCTTGCCTGTATTTAATTTGTTTGTCATTTGAAGAAACTCAAGGATATCTTGCATCATTTTAATGAGTTTAATATCATGCTTTGATTGTCTTATTTGAAAATTTATCAATGTCCATATTATTTGAGTGATCCATTCATGCACTTCAAAACACCAGCATTGTTGCACCCCAACAATTCCACCCCCGACGTATGAAAATCAGTTGGTATTCAATGAGGGTAGGTTCAGTCTTTTGTAGCATTTGAGTATCATCATTTAGGTGACCTATTTCCGGGTTTAAGTAACTGATGAGTTAATTAAACATGCATGCA…
>Vitis_vinifera_newGene_2037
GTTGTGTGCCTTATTGATTAATGCCCTTTGGTTGTTCTTTTTGCAGTGGGAAATAGGGTTTTGGGGGTTTAGGGCTGTGTTTGTTGGAATGGAAAATTTAACAGAGGGAGTGAACAAGTTGAACATCTCCGATTCTTCCCTCAAGAAAAATCGAATCCAGGTCTCCAATACCAAAAAACCCCTCTTCTTTTACGTTAATCTCGCCAAGGTACTTTCTCTTCTCATTTTAGGGTTTTGCTCAAAATGGCTACTAATGGGATAAGGAAAGGAAAGAGAAACGAAGATTTGTTGTTTGAATTCAGTTGGGTTATGAGTAGATTTTTTATTTTTTATTTTTGGTTTGTTTTTCTTTGGCGTTCTTAGGCAGTAAGCAATATAAAATTTATGATTCGAGGTTTT…
>Vitis_vinifera_newGene_2039
AAAATACAACCCTCTAAATAACTTTTGCTTTTTCTTCTTTACTTCTACTGGATTTCTAATATGGTGAAATGCGAAAATGACGTAATAATGGTGAATCAGGGTACCAGCATGTTAGCAGTATCAACCAAAGTGCCACAGTTACGCCCAGCTTCTTGCCATGCTACTGCAACCAACAATGCAAACAAGCTAGCAAATTCCGGGTGGAAATTCCTTATGTATCTTTATATCCAACTACACTTAGAACAGGTGGTCTAAAATCAAGTGTATCAGGTTTTGGAATTGATCAGTCAAATAATCTACTTCTTCAATAGGTTCTTCTTCATTAGCTTTGGAACTTTGATGGCAGTTATTGAACTTGTCTGCATTCAAGTTGAAGTGGGTCGAAGCTGGAGTTATGGG…
>Vitis_vinifera_newGene_2042
ATTCTCGCGGGAAACAAACACGTTTACTCCTCTCACTCTCTCTCTAGACTCCTGTAAACTTCCAGCTTAAGTAAAGTAGCCATCCCCATCTCTCTCTCATGATTGTTTCCAACTCTCTCCCATGTTTTTTTTATATATATCATATATTTCTTTCAGTCTCTTGTACAGCTCTCTCTGTGAAAACCCCTGGAGATGGTCTCTGCTGTTGCCTGAAACGGTTGGAAGAGGTTAGTAGGGTCTTCAGTTTCGTTTAATTTGCGATCGAATGAGATCAGCTTTTTGTATACTGTTGCTTTTCGCTGTGGGATGATTGAATTTGTGATCGTTTTCGGAATCAGTGATCTATTTTTCATTTTCTGCTATTGGTTTATGGTATTCCTTAACCGAAGTTCCTTTTGA…
>Vitis_vinifera_newGene_2065
TGGATGTCAAGCCCTGAAAGTTTTCATCCACACCAAGTGATTTAAATCATATGCATGGATGCATTACTGGGCAATTACTCCATTGGCAGTTGGCCACTCGGCTGACCGTGATTAACTTCACAAGTTCCAGAGTAAGCTCACTGCCAAAGGAGATTTGCCCCGCAACTCATCTGTGCAATCAATCCAGTCCATCCATCTTACGTTACCTTCCAGCCCAATGTAAGAGTTCCTTTTCTGGCATGAGTGTGGCCGGCACAGGCACGGGCCATGCAGTAACTTTAATTTGGTATTATATTTGACTAATCACATCTTTATTTTAGTCTAACATCTCTTATTTATGTACATGTTTTCATTACTCGTAAGATACTGTAAAGTTTGCTGCAGGTGAAGAAGGGAAAA…
>Vitis_vinifera_newGene_2068
TTCGTCCTCGTCTTTCTAAATCACCTGATGAGGATCGCCGACATCTTGACCTCCACTGTCGACGAATCCGACGGCGACGATCACTTCTCCATGATCAGCACTCCCAGAGTCGAAGGCCGTGGCAGAAAGGTCCACTGTGCCTTCCGGCGCCTGATCCACTCTTGCCGTCTCCCGCTCTTGAACCTTTCGAAGAAGAGTGGGAAAGAGAAAGAGCATGATCGGACGGCGGTGGTGAAGATTTCGGCAAGTGGATTGGACGCCGGTGCATTGTCGCCTGCGTCTTCGGTTCCTTTGTCTGGTGTCTCAGGTAATAGTTGGACTATGTTTTTTGTGCTTTTATTCGAAACTTTGAACTGCTTTTTGTTTTCTCGGGAAAATGATGTTTTGGTTAGCATTTTG…
>Vitis_vinifera_newGene_2069
AGGCTACATAATGTTGATTGCACATCCCTTCACTCGAATGTTTTCAGATTTATGCGCATCATACTCTACTTAACAAACGGCACATATAAGGGAACAATTCCCAGTTCAAAATTTCAAATCCCAATCTCTTTTCTTTTACGCTTCAGTCTCTGTATTGCTTCCCCCTTTGCTTGCTATTTCAATTTGTGGATACATAACATCACTCTACGAGCAGAAATAAGAAAGGGCAGATGATGTATAATCAAGATCAAATGTAGTTCTGCATCCATGGGCATTCAATATCTTATTTTCAAGAGCATTTGTACACTTCGATGCTCAGTCCTATAAGTATGTGTCACCTTGACAGCTGAGAAGTGTCCTTCTCATGTTCCGAAGAGAGCCGTGAAGTTTCTGGATATT…
>Vitis_vinifera_newGene_2070
TGGAAGCAAAACAGATGGGGAGTTGAGGAATAACAGTGCAATCCTCCTTTGGCAGAAAGATCATGCACATGCATACTTCTGTTTTGCCAAAGGAGAATTGCCCTGCCATTCGCTCGCACAGTGATTTCATGCCATCTTCTTTTGGTTGCTGCCAAATGGACAATGAAGTATAATTATCTCCATTTTGAAGTAAGCATGAATGTTAACAAAGGTTTAAGCCCTTCTGCCACATGATAATGCTTTTCTATTTCTTTCTTTTTCTTTTTTTTCTTTTTTTTTCTTTTCTCTTGTCTATGGCAGGTAAGTCTGGACAATGTATGCTTACCAGTGACAAATGGTATCAATGAGGATCACTGCACCAAATTAAGCTCCGGAATTTTAACCAACAGAGCCATTTTA…
>Vitis_vinifera_newGene_2084
ACTGAAAGTTTATGTGTTAGATTCATGGCCATTCTTTGTCCTTCTACTGCCATCTACCATCTTCTCTTCTCTTCTCTTCTTCTGTTTTTCGCATGTTATGTGAGCGGTATACCCGTCTACGGAGCAGAAGAGGGCAAAGACGGATTTCATTCCACTCCTGTAAGTTCACTGCTGCCAAAGAACAAATGCTTGGCATCTGCCAGAGGTGAAGTCCCTTCAACTCCCAAAATATTGTGTTTTCATGTCGAAGAGGGCATTCGATAGGAAAGTCTAATTGATGAATTGTATATATGTGTTATGTGTTGCAGGAGGATCTCAAGGGCTTCCAATAACACAAAAATATGGGCCATGCTCTGGATCAGGCCACTCCCAACCTCCCAGTCCTCAGGAAATCTTTGG…
>Vitis_vinifera_newGene_2085
GTTTGCATCACCTGGAACTATAATAGACTCGAGAACTGTCATCACTCGCCTGCCTCAACGAGCCTATTCAGCACTCAAAGCTGCATTCAAGAAAGCAATGGCGAAATATCCTCTTTCCAATGGGAGGCGGAAGAAAGGTGACATATTGGACACATGCTACAATTTANNNNNNNNNNNNNNNNNNNNNNNNNNNNNNNNNNNNNNNNNNNNNNNNNNNNNNNNNNNNNNNNNNNNNNNNNNNNNNNNNNNNNNNNNNNNNNNNNNNNNNNNNNNNNNNNNNNNNNNNNNNNNNNNNNNNNNNNNNNNNNNNNNNNNNNNNNNNNNNNNNNNNNNNNNNNNNNNNNNNNNNNNNNNNNNNNNNNNNNNNNNNNNNNNNNNNNNNNNNNNNNNNNNNNNNNN…
AATGCAATTAAAGAAGATTGAACAATGCAAAACAAGTTCCACACTTATCTCAATTGATCTTCAAAATATATAAACCTAAATGCAAAACCAAAACACACTAGTAACCGAGTGTGAACAACACGACAGAGGATTATTGAAGGAAGATTGAACAATGGAATTGGCTTATCCAGCTCCTAATTGGTAGAGGCTTGTAACTGCACACCAAACACTGGGGTTTTGAATTTAGTTTATAAAAAGGCAAGCCTTCCATTCATTTGTTACTTAGCTTCTCAAGTACAATACAAAACAAGATGATTGACTTAATTCATCTATAGAATAAGCATACGTATCATGGCTCTAAAAGGAATTACAATGTGTGATCTATCAAAGATTGCAAGGATGAAATCACAATATAATCAA…
>Vitis_vinifera_newGene_2087
ACTGAGGCTAACACATTCAGCAATAACAACTGAAAGTTTATGTGTTAGATTCATGGCCATTCTTTGTCCTTCCACTGCCATCTACCATCTTCTCTTCTCTTCTCTTCTTCTGTTTTTCTCATGTTATGTGAGCGGTATACCCGTCTACGGAGCAGAAGAGGGCAAAGACGGATTTCATTCCACTCCTGTAAGTTCACTGCTGCCAAAGAACAAATGCTCGGCATCTGCCAGAGGTGAAGTCCCTTTAACTCCCAAAATATTGTGTTTTCAAGTAGAAGAGGGCATTCTATAGGAAAGTCTAATTGATGAATTGTATATATGTGTTATGTGTTGCAGGAGGATCTCAAGGGCTTCCAATAACACAAAAATATGGGCCATGCTCTGGATCAGGCCACTCCC…
>Vitis_vinifera_newGene_2091
GAGAGGAGGTGGTGTGATCGAAAAATTATTCCATCTCTCGGTCACGGGGCTTCTCTCTAAAATGGCGCAGCAAACATCATCACGGCCATGGTTTCTGGAATTGGTGCCTCTAATGGTTCTCTTTCTGATTGCTGCTCACGTCTTGGCTTTGGTACTTTCCTTTTTTTGTTTCCTTTGCTCAAGCTTCGGCTTTCACTTCATGTTTTTCCGGTACAGATCTCTGATTCTGTCTCTGCCTCTCTTCATTCTTGTCGTTTTAGGTTTACTGGATTTACAGGTTAGCTACTGAGAAACAACCTCAGCGAAGAAAAGCACACTAGAAAGAATTTCAATTTTCGGATGTACACTGAGGTAAAACCCTATATGTGCTTGATTTGATGTAATTTTTCTAAAACACGT…
>Vitis_vinifera_newGene_2092
TTAAACAAAAATTTAATAGACTACGTGCAATGCACCGTGAGTTCTTTGATCTTTTAAAGCATACTGGATTTGGTTGGGATGCTGAAACTAACACAGTGCATGCTCTAGAGGAAACCTGGCAAAATTACATTCGGGTAAAAATAACTTTTAAACTAATTACTTTTTAATTTAAATATTTGGTAAACACTAAGAGTGAATTTTTTTTTTCTTTCTATTAGGCACACCCAAATGCAAAAAGATTCCGCTCAAAGGGATGCCCAAACTACAACTTGTTGGGATTGATCTTTAATCCATCAACAGCAACCGGTGCCCTCCACTACTCTTCCACCCAAGATCCACCAAACACTGATGATGAAGATGAGATGGATGACAATTTGGAACATGGTGGAGTGCATGTGG…
>Vitis_vinifera_newGene_2098
CATAAACCTATTAAATTCCATGCGCGCGAGTGTAAAAGATGATAAGTTCATCACCATGTCAATACAGTACTGCCAACTGCCACCTAACACACGGTTGTCATAGCAGCACTAGTGAATATTGGAATTCAACTATAGGCTACAGCCGATGAATAGTTCCATGGAGTTCATCAAGAAAACCTCTCTCTTATGACTTTACTGGGTCAAATGCTAGCGCAAGAAGCAAGCTAAAATGTGTGTTTCCATGGAAGAACATTTATAAGGATACATTCTTATCATGATTTCATCATTATATATAAGTTACGTTTTCTTATTTAATTAGTATTTTAAAAGATTCAATCTTTGACCGCCTTAACTCGCCCAAGTATTGGTTGGGCTTTGTATTCACAGCTATCCATCTGG…
>Vitis_vinifera_newGene_2099
CACGCATTGGAGGATTGAGAGAAATTCTGAGGATTTTTGAGGAGAAAGCACAAAGGAGCGGGAAAGGAGCAAGTCTAATCGAGTTCATCCAGGTATGCTTCTGATTACTCTTGGAATTCTTAGCCATTTTTTTTCGTGTGTTCGTTTCTGAATACTCTTATATTGTTGATTGGTGTGGACGGAAAGGGCCACAAATTGTTGTGTTGAGGTCGGTTCCTGATATTTACTATACTCTCATTCGCATTTTGTTCTCTTTGATTCTCTTGCTGATTCCAAAACATCGTTTGTATCAGTATGAATGCCACGATGACTAACCTGCTTGTTTGCTGAATTTGGATTTTTCTTCTCCTTTTGAGCAGTCGGATTCATTCTTGAGTCTGGTGTTTGTTGATCAAATAT…
>Vitis_vinifera_newGene_2107
CTTTTGTTCATTGAATGGTTTTGGAACATGAATATGATGAGAACTCCACTTCTCATGTCTTTCTTTGTCTTTCTTCAGCTTCTTGCTATTCTTGCTCATGCAAGAACTTTATCAGGTGACTAAACTAATACTCACTTCTCCTTTCTCAAACGCGTTCAACATAATCTCTGACAAATTACAGGAGACTCATGCTCTCACAACATTTTGTTCCCTTTTTTCTTTTAAATAATTCTCTCCTGACCTTTAAGTCTATACCTATAGTTTTTAATTATGAAGAGAATTTTAGTTTAATCCATTAAAATAGTGTCGGGATCAATAGTACTGATGGTGAGAGTAACAAGGGTAGCACTATTTCTTCTTCACTTCCCTCTAATCAAGGCCAAAATTCAGCTATAGGCT…
>Vitis_vinifera_newGene_211
AGTTGTGACTGTGGAACGAGTTACTGATGCACTGGCGATGATACTGGAAAGAAAGGATGAAGTCGACCTTGTGATGACAGAGCTTCACATGCCTGACATGGATGGACTGCAGCTCCTTGATGAAATCCAAAAAACTTCAAAATTGCCTGTTGTTAGTGAGTATTAGTATAATCCAAATTGCTGAATGATATGATTTTGTAATTTACAGATTTCTTTTTCTTTTTGGATGGTAATGGTAATCCAGTTATGTCGGCTGATGCTGAGGAGGATGCCATGTTGAGGAGTCTTAATAAGG
>Vitis_vinifera_newGene_2114
CCTCCGGTTTTCCACTTTAACCGGCCAGAGACCCATTCCTTATCACTTCCAAATTTCATAGCCAACCTCAAGCGAGAAGACTCAGAAAACATGGAAGAACTGAAGCCAAGGCCTGCAAATTCATCACCTCTCACCACTTTAAGCTTCCTCGACAGAGCTGCTACTGTTTATGGCGATTGCCCTTCTGTTGTATATAACTCCACCACCTACACCTGGTCTCAAACCCACCATCGATGCCTCCAAGTGGCCTCTTCCATCAAATCTCTCGGCATCGGCAGGGGCCAGGTGGTGTCAGTAGTGGCCCCCAACATCCCCGCCATGTACGAGCTCCACTTCGCTGTACCCATGGCCGGCGCCGTCCTCAACACCATCAACACCCGCCTCGACGCCAAAACTGTT…
>Vitis_vinifera_newGene_2125
GAAGAAGCAATCTTAAAAGCAAAAAGAAAGCAAGATGGCTCCGGCTCCATGCAAGCGATTTGTTCTGGTGGCTTTCTTCTTGTTCTGCACCATCTCAACTATGACTAGTGGTATGCTTTTACTTCTATGAATATCTCTTGCAAAACTTGAAATTTTGATACAGACCAAGCAGTTTCTGAATTTTTGTTATTTTTGCTTCTTTTTTTTTTTCTCTTTGTTCTCACAGCAAGGAGTTTGAGGACTCTCAGCAATGGTATTAAAGCTGAAAAAGGCTATGTTGCGTTTGTACCAAAAGAAGAAGGTGTACCAGACGCAGAAGACTTAATCTCAGTAGATTACACTCCAGCAAGGAAAAAGCCCCCAATTCATAACTGATAAGGGGTGAATTTTGTTCAGCAA…
>Vitis_vinifera_newGene_2136
ATTCAATTTGCGGTCCTGATTTTCATCCAACTAATTTCTTGGAATCCAAACACACTGCAGTGGTTAAAAGGAAAATACCAAAAAAAGAATAAAACAAAGAGAGAAAGAGAAACAGATGGAAACTGAAGGTGGGAAGGGTTAAATTATAAGTATTTTACATTCCAGAAAAAACATTTTGCTTCTCTTTCTCTGTGAGAAGATGGACCCGAATGGTGGATCGAGCTCCGCAGGGGCCGCAGATGGAGCATCTGATCCCGCAGCTGCACGTAGGAGGCATTCCAAGAAACCCAAATGTGTATTTCTTTTCTCTCTCTCCTTCATTATAGCTATTTATATTTGTAATTTCTTCTTTCTTTTCGTGTATTAGATTATTATTACTGCCATTTACGTTTTTTTTTT…
>Vitis_vinifera_newGene_2140
ATTTTTCCAAGAATTTTCTTCTGCTTTGGGCCATATAAATTCCTGCCCATTTTTTCTTCTCCTTCCGATCTATACTTTATTCCGACAAATTCTCTTCAGGGAGTGACAAACCACATACCCCTCCACAATGCTAAAGTTTCCCGCCAAGGCCAAGACCTCTTTCTATTTGATAACAGCCACCACCGGCTTTGCCGCTGCCTTTAACTTCCATTCTTTAAACCCTAATTTTCCCGCATTCTCCGATGATTCTCTTCTACTTTCTTCCACTTTCCCGGAAAAAATTAGGACAGGAATCAACGCCGTCTTTCGCTCCTCTCGTGCTGTCACCACAATCGCTCTCAATGTAGTTGACTACAAGTACTCTTTACATGGACTGCCCTTGAAATCTGAAGAGTACCG…
ACAATGTAAGAGATGTGGGGCCTGAATGCTCAACATATATAATGTGCAAAGAGGATAGAGAAAGGAGAACCAAAGTCATAATAAAAATACTAATGAATTTCATTTATTGTTACATCATGTCATGCTTTAAGGGTTCTATCTAATAGCTTATACTTGATTCGCCATCTAAAACAAAATAATAACCAATCTTTCCTTTGTATGGAGAACAGGTACAATACCCGGGGTTAGAGTATCAAATGAAGTTAGACACTGCAACCATGTCTTTTCTCTCAAAATCTGTTGCATGGGTATGAGTTAAAATACCTCACATACTTATGATTTTTTGTACTTAGAATAAATTTGATGATCTTTCCATGAATTTTGTTGGATGTTGAATTCTATGTCTTCCTTTTTTTTGTC…
CTGACTGCTCTAGTTTGATTTTGATAACATTGATTCAAACACAACATGAGGATTCCCACCTCGGTCAGCTGGACTAGTTAGTGAGAAGGGGC
>Vitis_vinifera_newGene_2149
GGGCTGGCCCTGGCCCCCCATATGCACCTGTTGAGGACTTTTATGGCTCAGTTTGCTTTATCAGACTGCTTCTCGACACTTGGGCCTAATTCATTGTAAGATGCCTTCTCATCCTCCTTAGCTTCACTTTGGCTAAAGCCCATCTTCCTGTCAGGTCTGCAGTCACCCCCAGGCAGATTTTCTCTCCATCTATAGCAAGCCTTGGGGGACCACTGTATGTTCAGCATTATGTTGCAAAGGGGATTAATTTGTGGTGCCCAGCATATTGCTGGTGTCGTAGCCTGTTTTACAGCATCTTTCTTTTAACTTGTTGGGTACTGTATGTTCAAATGATACCCTACATGCACCTCCCCACTTGTTCCATTCGTATTAAGCCATGGATGACATCCTATATATACA…
>Vitis_vinifera_newGene_2154
GTGCCAGCGGAAGCTTTGATGCCAACAATGTTAGTTCAAGAACACAAAGATAAAACAATCACACATACGGTACACGAGGTTTTAACGTGGTTCGGCCAACCATGCCTACATCCACGGATGAGAGAGAATAATTCCACTATACAATAGAGAATATTACAGAGGATAGAACCAGATACAATTATTGGGTTCCCGAAACATCCCATGTTTCCCCACTCCTTGTATCCATACCTTACTACGAGCCCTCTCGCTCCACCAGGTACCTCCCGTTCTTCCTCACATCTCTATCCACCTCGTATAGTCTCTATAGGCCCATCTCCATCTCATAACTTTTTCCCCTCATGACCCAGAATATTTATAGAGATATTTCCAACAACCTTCCTTATTGAATAAGGAAGTCTA…
>Vitis_vinifera_newGene_2165
AGAATTCTGAACCTGAGTTGCTGTACAAGTTGTGCAGTGAAACAGAAGCAAGAGGAAGTGGGTTTGAGGAGATGAGAACTGAGGCTTTTGCCGCAGTTGAAATGGGTGTGAAGAGCAGCGGCAATAATGGGTTCTATCAAGAGACCAGTGGAGAGGTGAATTTGATGGCGCAGTGCCAGAGGGATTTGGATATCTGTGAGTGCGGTGAGTGCATGACTAATGCAGTGCAGGTGGCTCAGGAAGAATGTAAATCTTCAGTTTCAGGGCAAATTTATATGGGCAAGTGCTCTTTGAGCTATACCTTCTATCCAAATGGGATACCGTCAACTAACTCACACCATGGTACCCGATTTTGCTTTTGCTTTTTCTCTTTTCTAGGCCATCATGATTGAGGAAGAA…
>Vitis_vinifera_newGene_217
ATGCAACCTCTGGTAGTATATATAGACAAAGAAGGTAGACAAGTTTGACAAAGTAAAAAGCCATGAATTATAGCATACTGCTTCTTCTACTTTCTTTTCTCTGGTCATGCATTAACGCCCCAATTAGTGCTCTTGGCTCCAGCAAGCGGAAATTCGGCATGGCCAGGCTTCAGCCAGGCCCCCGCCCTTTCCCCATCATCGGAAACCTCCTTGAACTTGGCGATAAACCGCACCAATCACTCACAACTCTCTCCAAAACTTATGGCCCTCTAATGTCTCTCAAGCTAGGGAGCACCACCACCATAGTCATTTCCTCAAGTGCTAAACAAAAATGACCAAGCCTTCTCCAGCAGGGCTGTCCTCAATGCCGTCCAAGCCGTGAACCATCACAAATTTTCA…
>Vitis_vinifera_newGene_2172
GTTCCTTAGTCCACAGCATCAAAGGTAGTAATTTGTTTACATAACAGAGCAGCTCTAGGTTTGCACAACCATGTCAATGGACAGCTCAGTGGTTTTTTTCAGTTCTTGGATGATTCTAGCTCTATTGCTTGCATTAGGAACAACTGCTCCTCAAGCCCATGCTCGAGCTTTCTTTGTGTTTGGAGATTCGCTTGTTGACAGTGGCAACAATGACTACTTGGTGACGACTGCCCGTGCTGATTCTCCTCCTTATGGTATTGATTATCCAACTCACCGACCCACTGGCCGCTTCTCTAATGGCCTCAACATTCCAGACATTATCAGTTACGGTTTTCATCTATGCTGCATTTTTGTTTCGAGTGCAATCTCATTCTTGGTACTGAATGGAAAATTTGTGCC…
>Vitis_vinifera_newGene_2173
CTTCAACTGTGGTAGAAGAAGCCATTAATATGGGATTTAATTGATCAACCCCTTATATATATCCATCCACATTCTCTTCACAACATGCCAGAGGTGTCTCTACTGACAAACCCAGTTGTTTCTAACGGTTCCCCCATGGACAAATCCTCAGTCTTTGCAGGTTCCTGGCTGGCTTTAGGGCTGGTGCTGGCATGGGCACTTGTTGCACCTCAAGCTGAGGCTAGGGCCTTCTTCGTTTTCGGTGACTCGCTTGTTGACAGCGGAAACAATGACTACTTGTTCACCACCGCCCGCGCTGATTCACCCCCTTATGGCATTGATTACCCTACTGGTCGTCCCACTGGACGTTTCTCCAATGGCCTTAACATTCCTGACATTCTCAGTAATCTGTCATTTATT…
>Vitis_vinifera_newGene_2174
GCATTATAATCCAATGGTAGCCAAGGACTGAACCCAAGGGTTCGAACCCCCGACTGCATTTCAGAGGAAAATTGTTCTCATGATTTGTTTCCTTCTCTCACTCGAGGCATCAAGAAGCCCTTTTCTGAAGTTGCCCTTCACACGAGAGAATCCCTAAAAAGGCCCTAATTTCCTCTGCCACTCTCAATCCTCGCAGGTACTAATCTAATCATGTTATTATTTTTTTTTCTGCAACCCCCGTTTGATTCCCAAGAAAATCCATTCCCCATTCGATTTCCGAGAAAATCCATGCAAAACCCCCAAGGAAAATAAAAAAAAATTGCTTTTTTTTTTGCTTCCTGTGTTTTCTGGATCTGTTCTAGGGGTCTCTTTGCTTTTATGCCATTGGATTTAAATTTC…
>Vitis_vinifera_newGene_2177
GTTACCTTCCTTTCTCATCTCTGTTACTTTCTTTACATGGTATTAGAGCTCACATCCATGGCCAATTCCCTCACCCCCACCTCTTCGTTCTCATCCCAATTTGTTCCGATTTCCTTCAATCACTCAATCTCCATAAAACTTGATCAGAATAATTTTCTGATTTGGTGTCAACAAGTTGAAGCTACAATCAAGGGTTACAAGCTCTCAAAGTTCATCAATGGAATTGATACCGTTCCTCCAAAATTTCTTTCTTCCACATATGAAACAAGTGGTAAAATCAATCAAGATTTCTCTGATTGGGAACAACAAGACCAACTACTAGTCTCTTGGCTCCTTTCATCAATGTCCAAAGGGCTTTTAACAAGAATGGTTGGATGTGTAACTTCTTTTCAGATTTGG…
>Vitis_vinifera_newGene_2178
CCGATTTCGATCTAAGGTTTCATGGATAAGATCATTTCAATGGCTAACTCATCAGTTTTGGTGATGGTACTCATGGCATTGTTGGGAACCCTAGCTCCTCTCACTGAGGCTCGGGCTTTCTTCGTATTTGGAGACTCGCTCGTTGACAGTGGCAACAACAACTACTTGGTCACCAGCGCCCGTGCTGATTCGCCACCTTATGGCATTGATTATCCGACTCACCGTGCCACTGGCCGCTTCTCCAATGGCCTTAACATTCCTGATATTATCAGTTAGGTTTCCCATTTGGGCTCTTGGTATTATTTCTATGTATAGTTGGTTTTTCCATGTTGATGTATAATGTGTATTAACAGGTCAGACAATTAAATCGGAATCTACATTGCCATACCTGAGCCCGCA…
>Vitis_vinifera_newGene_2187
AATAAAAATCCAAGTAAAAATGGAATTTGGATTCCACAACAATAAACTTTTGATTCCTATGTCCATTCCTAAAATCAATCTTCAAGGTTCCAAACATCCCCTCAATGTAAAAAGGTTTACCAAGCAAAGTTGCTTCTCAAGAGAGTGCCAAAAATTCATCAAAATCAGATGATTTCTTCTGAGTTTAGTGTGTAGAGATTAGTAATGAAAAAAAGGCAAGATCAAACTTGTTGAAGGTTGGTTGGTTTCATTCTCTTCCTACCCCAACAACCTTCATCAGAAAGAGAAAAATGCTACAAATACGAACCTATTCTTTGTTAACTAAGAAAATCTAATCAACTTATTCCACTAAAACATTGTTCCCATACCTGGAAAATATAAGAAAGCCTGTTTCCTCCA…
>Vitis_vinifera_newGene_219
CCTGTCTTACCTTCTTCCTTTATATACCGTATAGTTTGCATTTTAATCTTGTTCTCTTTATTATTTTTTAAGCTAATTATATTACCTATCGAAAAAAATGTATCATCAATTAGAAGATGACGCGTATATACTTTTAGATTTCACTATTTCTACCCTAATTTCATTGTTAATTTATATTCTTATACCTTAATCTCATTCTCCTGGGTCTGGCTGGTGGCAAGTGTGTTTACGAAGAAGGCCAGCTCCACTGTTGACCCCTCATTTTGGCCAAGTAAGAGAGCCTTTCTTTTTAGGCCAGCTGGGGCTGTTAAGGAGCTGTGGAGAGGATGTTCTCCTGGGTCCGGAGGGGAGATTCAAGGACCGTTGGGGAGAGGCTTGGAGGAGAAGCAAGAACGGTAA…
>Vitis_vinifera_newGene_2205
TTAAATTGGTCTCCAGCGCCAGGATTTATTGTTTTCATTTTCTCATTAGGATCTTACACACCTCTGCAAACGAAGTGAGCTAGCTCAAGGAGTTTGAGGAGGAGGAGGAGATCATATATCATATATGGCTACTTTTCCAGATATTCAGAAGCCTCTCTTCTTCGCTTTCATTCTCATATGGCTCATACTGATGTGCTTTGGCTCCAAAGCCCAAGGTGGTCGGCTTCCTGACGATGAAGGTAAGAGATCAAACTTGGTCGATCCTCTTTTTTCCGACTGTCTTCCACCTCACATTATTTTCTTTATATAGTTGCATGGCTGCTCCCCCATGTTTGCCTCTTAGAAATTATCAAGAAAAGAACAATATTTTAAGACCATAAAAAAAAATATATATATGTG…
>Vitis_vinifera_newGene_2207
GATTCTCATCACCATTCAGGAGATCTGCATCGAGCATTTCCACCAAATTATGGCATATGCTTGGAGTTCATCAAATTTGCCAACAAAGCAATGCTGGTTGTGTTAGGATTGGGTATTACACCATCTTGCCTACCCCCCTTTTTTTCCTAATGCAAACATATAATTTCAAACGATGCTCTTATTATATGTCTAATTTTCAGGATTTGGGAAGATAAGAAGAATAGTAGATAAAAAAGAGAAACATTCAAGGTCTCTTCAGATCATGGATGAACTACTTAGTTGTGCTTCAAGCTATGGATATAACAAGAATGGCAGAAATCCCAACCTATCACAATCCGGTGAAGATGAAGAAACAACACCCTGTAACCTTGTGAAAGAACCAACACAAGAGAATAAACC…
>Vitis_vinifera_newGene_2223
TCCAAATAGCTCAAGCTTTTATGCAAGTTGGTAGCTTAACAAACTCTAATTAGCATTTGATTCTGTTTTAGAGGTATGAATGCTGCTGAACTCTGAGTTTTCTGATTTTGAATGTCTGAAACTACTAATATCTTCTGTGATGCTCTCTACCGCTCTGCAGGGTTGCCCTTCTGTGTTGGTCTTCAACCATGAGCAGCTTGCATTCTTATAGTAGCAGAATGGCAAGAAAAAAGGTAATGTGTCTTGACCCAAACCTTGGAGGTTTTGAGGAAGTTGGTTACAGTCACTCCCACAAAATTTGTCATTAATTTTTTGTGGTGTGTGGGGCTTAGAACCCCTCTAAGTCAGCCTACTTGAGATTTCAACAAGGTGCAAAAAGTTTTTGTGATGTGCAGCGCT…
>Vitis_vinifera_newGene_2239
AAAGAGTCCTATAAATTGCAACTCGATTGTGGCTTGCTACATCATATCAACCTACTTCCTTTTTTAATAGAACTCCTGTTTCCAGTCACATAATTGATGAAAAAGTGTAGAGCAATATCCCCTGTGTGTGCCTTGCTTTGCCTTCTCTCATGTGAACCAAACACCTTGGTTTGTAATGAGAAGTAGAAACATGCCCTTCTCAGCTTCAAACAACTTCTCTCTGATCCTGCAAACCAACTCTTATTCTCATCTCGATCTGCTGATCAGGAAGATTGCTGTGGGTGGATAGGAGTCCACTGCCATAACATAAGTGGTCATGAAGTCACGGAGCTCCACCTCCACGGTTTTGGATTGGGCGGCAAGGTTATCCTGCTCTGCTGCAACTAAAATTTTTGAATT…
>Vitis_vinifera_newGene_224
TTGGGTTTCATAGATGAGTTTGACTTGGTGGATAACGGTTAGATTGTTTTGTATTCTCTGTTGATTGGGGGACCATTTTTTAGGTGTAGCTCCACAATTGTTGCCAAGGCCAGTTTCCGACCATCATCCTATTTCCCTAGTGTGTGGGGGAGAAAGAAAAGGTAAAATCTGAAAATATATGGTTAAAGGTGGAAGGATTTGAGGATTTGATTAAGAATCGGTAACAAAAGTATGAATTTAGGGTTAGTATAATATAACATTTTTTTTTTTTTTACTTAATTCTAAATGGAATTTAAAACGAAATGCAAATAAAATAGCGTTTAATAGTATTAAGTATTCTTTTGTTTATTTTTTTAATAATTTATTTTTATTAAGTATTAAAAAGTAAAAAGAAAAAGT…
>Vitis_vinifera_newGene_2240
TTAGTATGTAACTATATATTAATTTAAAGGATTGTGTAGTATACTGGTTGTACAACCCACTTTCAAATCCTCTTCATGCGGGTTACCTACACTTACAGGTACAAGCAAAAAGAAGGTTGGGTAATGGGCCGGTTAGCAGGGGGAGTATGGGCCGAATGAGGAGAAAAGGCCATGGTGGATTTGGCCGAAACCACAAGTTGGCCGGTTTCCAGAAAATCGGACGGTTCATCCGTTCTACGGTCTGACCGCCGGGTCTTGACAGACTTTTAGAAGTAAACTTCGTTGGCGTTTCCCCTGCTTGAAACCTAAAATCCAGCTTCACCTCCATTACTGCTAAAATGCCTCCACCTACCACCACAGCCAGCTTCTCCCACTCTACTACTGCCCCCAATTTGTAAA…
>Vitis_vinifera_newGene_2246
TGTAAGTTCAACACTGCTTCTTACACTCTCCTTTTCCCTCTCTACCCCTTCCCGGTTTTCTCCTCATGGTGAGTGACATTTCAGGTTTTCCACCTCTCTATCTGCTTCTGTGTGCTGTTGTCAACTGGGTTTACTTTTTTTTAATTCTTCTCTTGCAGGAGCTTCTTGGGTTCGTGCTTTTCAGATAGAATTTTAATGGGTTTCTGTTGTTGTTACTGTTATTGTTGTTTGGCAGAGCTAGTAATCCATGTGTGTTAGCTGGGTATATTTTTTCTGGGGAGTTCTTTGGGTGTTGTTTGATTCATTTTGAATTTTAATATGTTGCTGTTGTTGGTATTTAATTCATTTAGAAAAATCACTCCTTATGGTCCGTGATTTCTCAGGTTTTATCTCTTTCTG…
>Vitis_vinifera_newGene_2248
GCTTTATCTTCCTTTGAAAAGTGAATTTTTATAAACTTAAATTCATGTGGCAAATAATGATTGAAAATATAAAAATAGTAAATTAGACATTAAAACGACGACGTTTAAATGCCCTTCATGGCCTAAATGGAATCGGATCCTTTTCCATTGTCTGGTGGAGGGAACTGCTACCCAGAAGTTCGGCGGAAGACGAGGTAGATTTTTCCCAAGAACGTTGTCGGATTCAGTCTGAGGCTATTAACAAAAATGGGGATTGTAAGTCTACTTTCTTTATTTTCATATTTAAGTTCCAAAAATTGGCTCGCTGCAAAATTAATGAAACTCTGAAGCCTGGATTTTACTGTCAAAATCCGTATATGAATTTTGTTTTTCTGCATTTCTTTCTGACGTCCATTTCGG…
>Vitis_vinifera_newGene_2249
CGTTACCCATATGGGTCTATAGAATCGCGATCCATATAGAACTCAACCACTCACTCAGCCTTAGCCCTTAGGTTTTCACAATACCATTTCTTTTGTGCCCCACACCCACAGGTTACAACCATAGTTTCTCCTCCCCAATTCTCTCTCTCCTCTCCAATCTGTCTCTTTTCTCTTATATTTTTTGCCATGGTACACACCCAGACCTAAAAGAGAAAAAAAAAGAAAGGGAAAAAAAAAAAAAACTGGCCCCGTAGCACATCCATTAGTAGGAATAGAGGAAAAATTCCCACAAATTTCACCCGAACAACAATGGGAAAAGGTGATGCTCGTGCAAAATCCACCTCTCCTGCCCATCTTTAAAGGTACATTACCACCATTCTCCGGTTCTATTTGGTGTCT…
>Vitis_vinifera_newGene_225
GCGACAGATGCAGCAAAATCAGTTGCTGCTGCAGCAGCGGCGGTTGTCGCCACAGCCCATGCAGCAAAGGCAGTGGCCCCAGCCACAGCCCCAACAGCAACGCAGCCCACAGATGATGCAGCAGTATATGAGGCAAAGTAACATGCAACGAAATCAGGGACATTCGTACTCAGATTTTCTGATGGAGGTCATGCACTATCAATGGGCAAAGCCACAGGTGAGTTTATATATGGTTTATTTCTACACAATTTTGCTTTGGATTATATTCAATCTTTACCTAATACAGAATCCATTATTCGTCTTATGTTTCTTGATATAATATAAGTTTTAATTATTTTTTGTTGTTGAATAGTAATTTTTTATATTTATCGAAAAAACATCATTAATCAAGTGATGAGG…
>Vitis_vinifera_newGene_2257
AAACCACATGCAACGATGATAAGATTTGAAGGTCAGTTGTAGGAGCCAAAGATAGCTTTCACCGTTGAAGCACATCTCGCCTGCGTTTTTATGCTGCGCCGTGAGACACGGTGGAACTTGGGTTACAACATCCACGAAGCAGCACTTCTCGTTTCTTTCTTTCCTATAAGAGTTGTCCTAGCGCGTGTATGACACACTTTAAACGTGACGATCAAACAGGACACGTGGCAATATTTCGACCCGACAACTGTATATGTATATAGAGCCACTTCTGTTTTTTTGTTCCTTTTTCTAGACGCCCAGTAAATATAAACACTTCGCAATTCAACAGTAAGCAGTTCATCAACGACCAGTCAGCGGATCCGAAAATCGAAGGGAATCGAGAATCTCGGTTGGAGT…
>Vitis_vinifera_newGene_2258
TCGGAAACCAGAAGTGCACCAGGATTATCAGATGGATGTAAGTAATAGCAGCTGGATGAATCATCTGAAAGATTCTATGCAGGTCCATTTGATGAATGAGAGTTAGCCATAGAAGCATGTTCTTCCTTAGTCATTGTGAAGTAACAATCAACCAGGAAAGATGAAGAAGAATCAAGAAAGATCAAGAAAGATGAAGAAAGATCAAGAACAACGGAAAATATGAAGCTCTGATACCATGTGAAGATATGCAGAATTATAAGCAAAACAGAGGAGAAAACAGAGGAGCACTCAAACGTGTATTGAAGCTGAAATTCTCCTTACATTCAGATGAAATAAAAATGTACAGGTGAGGTCTATTTATACACTTGAAATGGATCAATAAAGTTGTTAAGTATTGAC…
>Vitis_vinifera_newGene_226
GCTAGGTCTTGACGATGACTGTAAACTTACAAACTAGAAAAACCCGAGAAGAAAACCTAAAAACTCTTGTATGCCTGTAGGTTGGAGGAACTAGGTAGGTTTATCGACTTGAAACCCTAGCTATTTCCAGCAACCGAGATTTTTCTGGTAACTCCGCTGTGGTGTTATTCTCTACAGTCCGATCTTCATCCCACATACCAATGATGATGTGGTAGTCATTATTCATATTGTTGCTTGATCAGGGTACATTGTTTCATGGTTCATGGTGTCGTGGTTGGTAACCTGCCCTTGCACACTGCCTTGGTGGTTCATCACCTGCATCTCTTGTGTGGGGAATTCTGCTGCAGGATTGTCAATCAGGTATGTTTCTATGTCCTCATCTGCCAAGGCTGTGGCTTC…
>Vitis_vinifera_newGene_2261
CGGAGTTTAAAGTCAAAAGTATGAACCACCACCATTATTATAGATCATCATAGTTGTGGTTCCAAATGACTGTTAAAAACTAGATAAATTAATGCAACATTTGTTTAATACTTTGTGATTAATTTCTTTGCAGTTAATATGCTTCAAGGACCAGTAATTTCTGCTGTTTTTAGTTTCTGTGGGGATGATCTAGTGCCTAGCGGATGCAAGCTACAGATTATCTTGAGAAACACTAAAAAGCAGGGATCAACTTTTCTCAAGTGGAGGAACTTAATACTCTGACAAGTTAGTATCTTTGTTGATGGGCATAGGTCACCCAAGTATGTTGTTAGAGTGCTACTTCTCTACATGTTTCACACTATGACTCCATGAAAGATTCTACTGATCGATGTAGCTATA…
>Vitis_vinifera_newGene_2273
TCTCTCACTCGGGCATCAAGGAGCCCTTTTCTGAAGTTGGCCTCCAGACGAGAGAATCCCTAAAAAAGCCCTATTTTTTCCTCTGCCATTCTCAATCCTCGCAGATACTAATCTAATCAAGTTATTATTATTTTTTTTGCAACCCCCGTTTGATTCCCAAGAAAATCCACCCCCATTCGATTTCCGGGAAAATCCATCCTCGTTTGATTTCCGAGGCCCTTTTCTGAAGTTGGCCTCCAGACGAGAGAATCCCTAAAAAAGCCCTATTTTTTCCTCTGCCATTCTCAATCCTCGCAGGTACTAATCTAATAAGTTATTATTATTTTTTTTGCAACCCCCGTTTGATTCCCAAGAAAATCCACCCCCATTCGATTTTCGGGAAAATTCATCCTCGTTTGA…
>Vitis_vinifera_newGene_2274
CAGCTACTCAATCGCAGTCCTGCTCCCTCTCTTGATACTGCTGTAAATGAGTTGGTTAGAGAAGAAGCTCGTCTTGCAACCCTTCAAGCCCAGAATAAGTTCAATGTTTTGGCTATTACTCCATCTACTCCACTCATAGAGCAACCCCAGCAATCAGGTGATTCTTATGGCTCTAGCAATCGTCGCAAGCAGACCAACAAAAAGTTCTGCAACTATTGCAAGCGTCCTGGCCACACCATTGAGACTTGTTACCGTCGTAACAAATCTACTGCTGTTGTTGCTAATATTGAGCCTACTCCGCCAATGGCTTCCACCTCAGTTGAGTCCAAGTCTTCTGGATCTACTATCAACCTCTCCTCCACTGAACTACAGGAGATCATAGCTCAGGTTGTTCGTATG…
>Vitis_vinifera_newGene_2276
GGAAGACAAGAAAGAAGGGAGAGAGCCACCGTTTTTAGTGAGAAAGAAGAGAAGAGAGAAAAATGCAAGTTTTTCTCATCATGCCCAGATTTCATCAAAGGTTTGATCCCACTTCGTCCGTGGTCCGATCGAGCTGAAATTTGGAGGAGAGTTTCGTGACTCATTTATCTTCAATCTGAACGGTGAAGATCGGATTTGGAGTTTCGGAAAGTCATTAGAAAGAAAGAGGAGAAGAGAGAAAAACGTAGGTTTTTCTCATCATGCCCAGATTTCATCAAATGTCCGATCCCGCTTCGTCCGTGGTCCGATCGAGTTGAAATTTGAAGGAGAGGTTCGTGGCTCATGTATCTTCAATATGAACGGTGGAGATCGGATTTGGAGTTTCGGACAGTCATTAGA…
>Vitis_vinifera_newGene_2278
TGAAATTCACTATGGATAAATCTATCAAAGAATGCGGGCCAAAGACGGAAAGGGCGAAAGACTTCTTGGAATATGTGAAGGCCAATTATACCAAAGTTGATAAGGCTGAAATGGCAACTCATTTGAAGCTTCTCACAACTACTGTATATGATGGAGTTAGTGGGGTTAGGGATCATATCATCAAGCTAAGGCACTACTTCAACAAGGCAAATGAGATGAAAGTGGAGTTGGGTGAAAAATTTCTGAAATGGTTGATACTTGAGTCTCTTCCTGCTTCCTTTGATGCAGTGAAGTTGACTTACAATGCCTTGAAGGAAGAATGGACTCTGGAGGAGTTGATGTCCATTGTAGTGCAACATGAAGTCTCACTGAAGAAACATGAGACTCACTCCCTTGCTC…
>Vitis_vinifera_newGene_2279
AAGATTCTCATGTTATTTTTGGGAATTGCACCCTTCACCCGGGTCTCTATGGTATAGTTTCAAGCTTCAGCTTAGGTATCTGATATAGGACGTGATTCCGAGAAAATTAGACTTAAATCAATATCACAGGCCTTTATTCAACCAAATGAAATAATGCTCTCATATGAGAGATTGTCATAATTCAACCACTTTTTTTTTTCTTTTTCTTCCCTCCAGGAATTGGTTGTTTGGCTGTTAGAAGATGAGAGTGGTCTCTGCATCTCTGCCTCTCTGCCTTGTCTATGGCGTGTTTGCCCCTAATATATCTGGAAAAAACGCGCAAGGTGGGCAATGGTGAATATCCTCCAATTCGTCAAAGATGGTACTATTTTCTTTGGGAAATCAACGTAGTGAGTATCA…
>Vitis_vinifera_newGene_2280
GCATCAGAAGATGGAGATTGCCAGAGGGTTTGGGCTTGTGCTGGTTCTCGCAATAGCGTTCAGCTCACCTTTGGTTGATGGACTGAAAGGTGATGAACATGGCGTCACTCACTTCAACACTACTTCCATTCCTAACCTTTCGCACCAAAACCACAAATTTGTTGGAGATGGGCAAGGAAGTAATACAACTTCGTCTAAGGAAGTTGCAACGAATAGTAATATGAACCATGGTGGTAAAGGAGGAGGTGGTGGTGGTGGAAGTGGCGGCGGCGGTGGGGGTGGGGGTGCAAATAGTGGAGGTGGAGGTGGAGGTGGGGGCGCTGGTGACAAAGGAAAAGGTAAAAGGTACAAAGGAAGACGGGAAAGAGGAAATGGTG
>Vitis_vinifera_newGene_2282
TTTTATTTCAAAGGCTAGAAATAAGCAGGGCGGCGAAAAAACAATCATTTACAGATGTCCACGCCATAAAAAGACTAAAAAATCCCCTTCTCCCATGCTTTTGGCTGTGTCTTTGAAAACATTGCCAAAGATCGCCACCTAACTTTCTTGCATTTTCTCTTTTATGTTTCAGCTTCAATTGAGATCACGGTGTTGCATGAGGTGAGAGAAGATATCTAGAATACTCGTGGTCCTCTCTCCATTTTCAAACGTTAAATTTGAAGATTCACACCGTTAGAAAACCTTAATGAACCTCTGGTTAACGTTCTGTCTTGTCTTGTGCTGTCCTGTTTGTTTCCGGAGAAATTGCAGGAAAAGAGAAACACTTGGAATCTGATAACATTCCGAAGTTCGACAGCC…
>Vitis_vinifera_newGene_229
AGCTTAGCTATGAAGTGTGCGAATTTCAGATGGGAAACATGGGAAACATGGGGAAAAAAAAAAAAAAGGAAAGATTTCTCGCGTTAATCCTAAGCTACGCGGAGTCAAGAAGTGTAGGATCCACTTTCTAAGCCCATTTCCAAGCTTCTTCCAAAGTCACTCAGATTACCCTGTGTGTATATCTCATAAGAGGAGGTTAACAAACACCTGTATGTTTTTCTAATTCTAATGTTGTTTTGGATATTCTATAAATAGCTTTACTCGGTTCCCTCAGTTCCGACCTTGAATCTTCTTCTTCATCTTCATCATCCTAGCAATAATTGGAGTAGTGTTTGTTTGTTTGAGTCCCAATTATGTCTGTAGGAGAGATCATAAGCAGGTATTTGAAATCGTTCCCAA…
>Vitis_vinifera_newGene_2290
CGCCATTTCACACATTTTCTCTCTCTACTCTGTCTCTCTAAAATGGGTGTTGCTGCCGCAATGCAGCATCAAGATTAGGGTTTTGATCAGCATTGGAGTTGCAGACGTCGATCAGAGCTAGCAGAGATGGGGATTCAAGGGCTTCTACCACTATTGAAATCGATCATGGTGCCCTTTCACATCAAGGACCTAAAGGGTTGCTCTGTGGCCGTAGACACCTATTCTTGGCTCCACAAAGGTGCTTTATCTTGCAGCAAACAGCTCTGCAAATCCATACCCACCTCCAGGTCAATGCCTGTCTCTCAATCCACACTTTGGAAATTCTCATTTTGGGTGTGAGGTCTTTGATCAGGCTTTTCTTTGGCAATGGCGGTGGGGGTTCTGGGCTTGGGGAAGATG…
>Vitis_vinifera_newGene_2291
TGGCCAGCTGCATGCAGGGGAGAGAAGGGTGTTTTTTCTGGCCGTTGGAAGATATTTTTGAGGGAAAAAGAAAAGCTTGGGTTGCAGAGTAGTGGTGCAGGGGGGTGGCTGTTGCTGCAGAGATTGTTGGAGGGGCAAATCCGGGAGAGAAAAGAGATATGGGCAGAGAGGTTGCTTGAGGGAGGCGTCAAGAAAATCTGAATAGGGAGAGAGCTTTTGTTTGGGTGATTTTGGGAGGAGTCGTCATTTTTGATGAGAGGAAAAAGTTTTGAGGGTAAGGAAGGAGCCATAGTCTGGAGCGGAGATCTTTGAGAAGGTAAGTGAACAGAAGAAGGATATCTTCAGCTGTTTAGAGAGAGTTCATGAAAGCTGTTTGAAGAAAGACACAGAGGAATAGCC…
>Vitis_vinifera_newGene_2292
AAAAAAAAAAAAAGGAAAAGGGAGAGAACTGGCAGTAGCACGCACGCGGGAGAGAGAAACAGAAAAGGGCACTGTGCAAATTAGGGCACTTGCCGGAATTTTGATCGGACGTTTGGACGGCCAAACGATCTCCGTTTCGGCCCAAATTCGGAGGAAGTACTCTATTCGACTAGACGAACAAGCCTGCGGTGGCTGATTTTGTTTTTAACGGTCAAATTTTCAGATCTGAGGTAGGGGACCCTAACCCTAAAACTTAAATTTTTATGTTTTTCCCTTGGAAAAAAATTATAGATATTGTCATTTTGAGTTAATTAGGAATTATAAGTGTTGTATGAATTTTTCTAGAATATTTGGGATTTGTTTGGAATTTTTGGAATTTCGGGAAATTGATTTTGATTG…
>Vitis_vinifera_newGene_2293
ATGACACAAAACGCTGCGTTTTGAGCTCTGATGCTCTCTTCCCTGCTTCTGGGTCCGGCTCTCAGTTTCAGAGTCTCTTGGCTCTCATTCTCAGTCACCATCTTCAATCTCTTACCGAAAAAACCACTAAAAAAGATTTCAATTGGAAGTGGAAGATATTTAGTCACTCAGTGAGTATCTATTCTGAATGATCCACCGGTTTCTGATTGTTTTTCTTCTAGAATTTTCCATTGACTAGTTCTTCAGTATTCTTCTTTTACATATTCATGGCGTGATATATTTTTAGCTTGCAGTCCTTTGATTAGCAGTAATTTCTTTACTAATTTCAGTATCGTAGCAATGGAAGCTTAAGAAAAATAATCTCAGTGAGAATTAAAAGGGTTTGATGATTTGGTTGTT…
>Vitis_vinifera_newGene_2296
GAAGAATGTCCCACTAAAACAAAGAGTCCCGTGGAACTGATGACCATGACCAAGGATACTACAGACTACTTGTGGTACACCACCAAGTAAGCAAATCCTAACCCATCATCTGAAGAAGTTTTTAACAATGGGAAATACTCGATTTTATTATAACCATTCCAATATTTGATTTCCATTGCTTCAACTAATATTCGGTGTAATTCTATTTGCAGCATTGAGCTGGCACGCACCGGCTTGCCTTTCAGGAAAGATGTTCTTCGTGTCCCTCAGGTTTCCAATCTAGGTCATGTGATGCATGCATTTTTAAATGGAGAATATGTGGTAATGCTTCTCTTTTCATCTCCT
>Vitis_vinifera_newGene_2302
ATGTTTGGAAACCATCACAAGTCAAGCTAAAAGATGATAGCTTTTGAAGCTTTCATGTTCACCGGAAAACATACGTTTCTTATCCAATTTTGAGAAAAATTGAAGTTTTAACGAACCTAAAATATAAAAAATAAAGTAAAGTGCTCATCATGATGGGAATGACAACAGGGCTACTCATGCTTATCCTATAGCACTCTGCAACATATTTAAATTCTTCAACCTGCCGTTGCAGCTTCTTCCCTCATCGTGTTATTTCGATTATCTTTTCATCCGATCTTCTACGCGCCAAGTCATCATCTCAATTACTTGGCAGCCATGAACCCGTTTTTCAAGAATTCACTGATTCGATGCATTTTTAGTCTGAACCGGCTTCATCCAAATCTCAGTCACGATTCTCGA…
>Vitis_vinifera_newGene_2309
GAAATATATAAGCAGCTTTCGTGTTTGTCTTAGTTCTACATTGAGACATTACATGGCTGGAAAGTTGGTATGCCTTTTCGAAGGGCTGAAACCAACGATAGCAATGGTGATGATTCAGATAACATTTGGAGGGATACACGTCCTCTACAAATTAGCTAAGAACGATGGCATGAGCATGAAAATCATGATCGCCTACAGAATGATCTTTGCCACAGCTTCAATGGTTCCTCTTGCTTTAATCTTAGAACGGTGACTTCTAAAATATCTTTCCATAGTTTGGTCTATTTTTCATTTATTTTTTTTTCCCATTTTGCATCAATGTTCGCTTAGTACGATTCTTTCCTTCCTCCGTTTTCTTGGTTCCTCATGTAATCTAGTACGTTTGTAGAAGAAAAAGGA…
>Vitis_vinifera_newGene_2311
CTTCTCTCTATATATAAACCCTATTCCTCTCTCTGTCTCTCACTAAAACGGTAAAACCTTTAGGAGAGGGAGAGAGAGAGCGCGTATTGGAAGATGGGTGGGTGTGCGACAAAGCTCAAGGGCGTGAAGGCCGACGCCGGCGATCTTCCCGCTCCGGAACCTGCGCCTCCGGCGAAGGAGGAGGCCGGGGTGGTCTCCGAGACGAAGAAGGAGGTTGTCGAAGTTGTTGAAGAAGAGAAGAAGGTGGTGGTCCAGGAAGGTGAAGTGAAAGAAAGGGAAGGTGATAAGGACAGGGAGATTCATGACGATGACAAGGTTGACGACCAAGGCTCCAAGCGCCGATCTCTCAGTCTCTTGTTCAAGGAGGTAAAGAAATTTCTTTCCTCCCCCCCTTTTTTT…
>Vitis_vinifera_newGene_2322
CATAAGGAGGAGTTCTCTTGTAGTGAAGATGGGAAGGAAGAAAGGGAAGGAAGCGCCCACGGTGTTAATGTTTACTTGTACTAGCACTAGTATATTACTCTCTTAGTAGTAGTCGTTTCTCTGAGCTTTCTCCCAAACACCTCAGCACGTGAAATACTTTGCCGACCTATGTATGGTTGTCGACCCAATCCACCCCGCTACAGATCACCACCACCATCTCTGCCTCCTCCTCCGCACAATCCTTTAGTTCCTCCTCCTCCTCCGGACCATCCTTTACCTCCTCCCCCTCCCAAGTGCAGCTCAACAGGGGCACCTCCACTGGCACCGCCGCCCCCAGTTCCACCGCCACCCCCTCCTCCTTCCCCACCCTGCCCGACTACGCCACCGCCACCATATAAG…
>Vitis_vinifera_newGene_2324
TTTTATAGAGAAACTAAAAGTTCTTTTCACTTATAGACAAGAGGCAAAAAATATTTCATGCTGACAGTTCCAACTTAAACACAGTTGTAATACGATCTTACACATAGTTTCATTCCAAACAGATGTAAATGACAATATGATTGCGCACTTTACTCTTTATTACATATTACATATGCTGACAAAAGTAACCAGGAGCCAGCTTTATTCTCCATATAGTATGATCACTATTTCTTGCATAAAGATTTGAACACCTGTCGTGTGAATAAACACAACCGAACTCTGTCCTTAAGAAATGCAGTTTATATAAGTCACATATAACTAGTTGAAGTTGCCTCTCAACCTTGTCTTGGTTGTCAAGATGGCGAAGGTTGGCCGCATACATCATCAGGTAGCCAGCAG…
>Vitis_vinifera_newGene_2325
GATGGAGGAGAAGAGTCTAAGCCAGAGGTGTGTGGCGGCCAATATGGGCAGGAAAAAAGGGAAGGAAACCTCTATGGCTTTGTTGAGCACTGGTACTGGTGTGTTGGTCGTAGTTGTTTGTCTGAGTTTGCTCCCAAACACTAATGGGCAGGCCTGTCGAACCCCATTTCGCTGTTCTTCTCCACCCCATCACCTTCCTCCTCGCACTCAGCACCGACCACCACCGCCACTACTAAAACGTGGGCGACCATCACCTCCACCACCAAAACGTTGGCGACCATCACCTCCACCACCAAAACGTTGGCGAGCACCTCCACCTATACATCGGCGACTACCACCAACCCCAGTGAGAATAGTGCCACCATCACCACCAAAACATCTGCAACCACCACCACCAAC…
>Vitis_vinifera_newGene_2338
CAAGAATTATATCCTAAAACAAAGAACAAAGATAATCCGATAATCAGAAAATATTTTCAACTGATATTAAATTTTCTTTGGTGCTCTATAGGTCGGAAAATCTGTATTTGTAATAGACAAGTATCATCCTTCTCTTCCTCCTTATTGTTTGTTTGGAATTTTTAAGATAACAAGAAATATAATAGATTATTCAAAGACCTTGTAGTTTTTTTTCCATCAAATTATGTCCTTACAAATGCAGTACATGACAAGAAAAACTAGGTTTTGGCATAGAAACAATGCCTTTGCTGGCCTAATATATGAACATTTGGCTTCTTTTTATCATATATTCAAACAAATTTTATTCAGGCCCAGAAGGGAAGTTTATTTCCCTCTGGGAGTAGGAAAATCATGATTGGG…
>Vitis_vinifera_newGene_2341
GCTCTAGGGATTGCTTTGCGGCAGATGGAGCCACGATCACTGCTTACACAAAAGCGTCCAATCATTTTCTTCTCCAAACGCTGCTGCGTTTCGATCGATTTCTGAGTTCAAGGTATTGCTCCAATCTCTATTCCCAATTCAATCAATCAACTTCATTGTGTGCAGTAGTTTGGATGTTGAGAAATACTTATTTACAGTCGTTTAGATGCTGAAAATAGTGAGAAAATGAGAGAATTTTTAATCATAGATTTTTCACTATCTAGGGCTCGAGAATACTGAAAATGACAGTGTACCTAAGGCTCCTATGACTCCTTCGCTTAGTTGATTTGAGGGTTTTTTTTTAATTTTTTAATTTTTAATGTTTTTGCTTGTTTGGATTTTTGGCAGCAAAGAAAGAGA…
>Vitis_vinifera_newGene_2343
CAAAATCACTCCAAAAACTGGCGGGAATCCAGTGTTCCCCTCCCTCTCTCCCTCCACTCTCACTCCGCACTCTTCCATCCACCCAGCCATGCCTGCCACCACAGCCACCAAGAAACGCCCTCAGCCGCCGCAGCCGTCTCCATCGCAGCCTCAGCCCAAGCACCAAGCATCATCCTCACCCTTGGCGGAAGAAGACCTCGACGAGGACGTTTTCCTCGAAGAAACCCTCATCCTCGAGGATGAGCACATCCTCCGCGACATCGAGGACCGCCGGGCCCTTGCCTCGCGCCTCTCAAAGTGGGCTCGTCCCCCTCTCTCCTCAGCCTACCTATCTTCGTCCCAGAGCATCGGTATCCTCTCAACCTCATGCTTTTCATTTAATTTCTAGGGTTTCTTCTT…
TCTGAAACATTATTACAAGCAAAAGACTTAATAGAAGAACGTGGAGAAAAATCTGGAACAGGTAAAAATAGTGGAAACAAGCGCCCCACTTTAGGTCCCTTCGCGATCGGCTTCCCTGTTACCTGGTCCTGCACAACACAACCATTACCAGAAAAATTAACAGCACAATTGTTATCAACTAATTGGCCAACAGAAATAAGATTCGTGGAAAGCTGAGGGGCAAGAAACACATCAGTGAACTTAGAAGAGGCATCGCCGATAGCAGCTATGGGCAAAGAGCTGCCATTGGCAGTCTGAATGGAAGATTGACCAGCGTAGGGCCGAACATGACACAAAGCGGTGGGATTATAAGTCATGTGATTAGAGGCCCCCGAGTCCACGTACCAGAGTATAGTAGAA…
TGGTTAAACGCAATCAATCCTTGACCCTTTATAGGACTTGCTTCATCTGATGGACCGATCAAACTCTTCTCTATGGGCCTTTCTACCTCCACTACAGTAATATCTTTAGAATAAGATGCACATTGAAGTCCACGTCCACCTAATAGACTTGTCCTCCCTTAAATCCCTTTGGAACTTTGACTTGTGATTTCTCTTTGTGAATGAGCCTTTGTAAGGTGGAGGCAAACTACTCATGCAAAACCTCACATTGCCTGGGATTGCCCTTCGAGTGGGCATGTCTTGTGAACCTGCAGTGGGTTGGTTCTCCACAAGGGAGACAAATGTTCCTTGGACTTTTGGAAGAAAGGAATCTGATGGGCCACTCTTTAAGAGCACTGAAGGCTAGCTTAGATCACCAAC…
>Vitis_vinifera_newGene_2345
AGTTTTGTTCTTATTGCAAGAAGAAAGGTCACATTATCAAAGAATGTCGTATTCGCCCCCAGAATCGTCAGGCCCAAGCATTTCAGACTTCGGTTATTGTCCCTCCTGTAGCAACACACGACTCTCCTTCAGCTGCGTGCTCTGTTCCTGCACCTCCTGCACCAGATTACTGCACCCCAGAAATGGTGCAACGGATATTAATTTCAGCATTATCAGCAATGGGGTTTCAAGGTAACAATTCTACTAAACTCTGGTACGTGGACTCGGGGGCCTCTAATCACATGACTAATAATCCCACCGCTTTNNNNNNNNNNNNNNNNNNNNNNNNNNNNNNNNNNNNNNNNNNNNNNNNNNNNNNNNNNNNNNNNNNNNNNNNNNNNNNNNNNNNNNNNNNNNNNN…
>Vitis_vinifera_newGene_2346
AAGGATTCCAGGTTTTGGTCGCTTATGCTTGCGGGTCTGGGTGCTGTGACTCTGATTGTTGCTTCAGTGCAGAATTACTTGTTTGGAGTCGCAGGTGGTAAATTGATACAAAGAATTCGCTCCTTGACCTTCAGAAAAGTTGTGCACCAAGAAATCAGTTGGTTTGATGACCCAGAAAATTCAAGGTAAGTTAACCAAGAAGTTACGATCATAAGTGCTCCAACTTGTTGATTCTGTAACGGAGAAAATTTTCTTATGTCAGTGGTGCAGTTGGTGCGAGGTTATCTACCAACGCTGCCGCAGTTCGCAGTCTGGTGGGTGATGCATTGGCCTTAGTAATTCAGAACATTTCAACAGTCGTAGCAGGACTTGCGATCTCATTCACAGCTAACTGGA
>Vitis_vinifera_newGene_2356
ATAATCCTTTACCCTTGTAAATTAGAATATTTATAAAAATATTCTTAATAACTTTCCTTATCGTATAAGAAATCTAAAATTACAGTATCATATTAATTTAGAAAATCTTTCATACAATATTCCTTAGGGAGTTTATACTAGGAGATACTAATGAGGAATTTGAGTTAGTTCTCCACTCTAACACCATTGATATTGTGAATAAAACAAAGTCTTTCATCTACGTGACATTACCCATGGCCTTGAATTAGACCATTACCCATTAGCAAGATCGAAGACAGAGAGCCATGGCGGTTTATCGGTTTGTGATAAAGGTAGAGACCAACAGTCCCACCATTATATTTTTGTGAATTGAGTTATAACCTGTTTTTCTGTTCTTTTCTTTGTCTTCTTGTAGAATGA…
>Vitis_vinifera_newGene_2357
AAAAAATAAAATAAAAATAATTTTTGAAAATGGGTTTTGAAAATTATACTCTAATTTTTGTTGAATAAAAACCTATTTACCCACATGACACCTATGAGGACAAGAGCCACAGTGTTTGGTGTTTAAAGCGTGATGCCAACTTAAATGTATTTTTTCGAGCATTAAAAGGGGACTATTGCAGAGTGTTCCATTACTCCATCAGTTTGGTTTCTGAGAAAATGGAAGAAACTTCTTGAGTCTGTCATCTTCTACATTGTCGCTTCAGCTTCCGAACGATGACAAGCTGTCTTCAGTGTTGAGTAGAATTTAAGTTTTCTCGAATTCGTTTAAATTTTAAGATTATTGCTAGTTTCTTTGTTTTCTCCCGTTTCCTCAGTGTCCGTTTTCAGATTCTTCACC…
>Vitis_vinifera_newGene_236
CTCCTCTGACTCATTTCTTGGGCTTCTTTAATTTTTCTTTTTTTTATTTTGATTCCTTCACTGTTCTGGTGTGTCACCGCAACATTGGATCACTCTACACCCTATTGATCCAAAGGTCCAAAACGGTGGGTTTTGGGTTTATGGTACAAGTGGATACAGAGGGTACACGGAATGGAGGGTGGAGATTCAGAGAGAGAAAGAGGGTGCATGGGGTCGTGGTCATTTCTGGAACCCAAATGGTAGGGTCTGGGTCTGGGGCTATTGGTTTTGTCTTCTTGTTTTACGTTGGCCTTCAACTCTTTTTTACTCTTCTTATAACCCCCAAATCATTCTCTTCATCATGATCACAACACACACATCTCTCTTTCTATCTCTATAATTCTCTCTCCTCATCCCCCT…
>Vitis_vinifera_newGene_2361
TTTTTTTTTTTATAAATAATTTTATTTTTATTTTGTCAGTAAATAATTTTAAAATACATAAAATTGTTTAATTTTCTTTTCGTAGTACTAGAGTCCATGGGCATTAGGGCAGTGAGATTCAGGAGAAGAGCTTTCTGAAATTTGTTCTGCTTAAAATGTATTTGATTCAACTGCAATCGTAATCTTATCCTGAGAATACGATTTCATTGTGAGCCAATTTGAAACCCTGCTTCCCTTTATTTCTTCCTCTTCCATTTCTTCTTTCACGTTGGTCAAACTACATCCGACGACCACCTCCTCCGCCCTCGCGGGCGACTTCTGTGTCATCAATTTCTGGCCTTCCCTCCTAATCTTCATCTTTCATTTCCGTCAGTTCTCTCTCGGACTCCATCAAACTAC…
>Vitis_vinifera_newGene_2364
GATCTTCACATCATCTACCTCTGATCTCCTCCTGAAACCTTCTTCAAGAATGAGATCATCTGTGTTTCTCCTGTGTGTAATGGGTCTTTCTCTGACCCAAATCGAATTCTCCACTTCAGATTTGGTAAAGCAAACATGCAAGCATACACCCAACTACGATCTCTGTGTGAAGACTCTGCTCTCAGACCCACGAAGCTCTCACGCAGACGTCGCAGGTTTGGCCATGGTGATGGTGGACGTGATCAAGGCCAAAACAATCGCCACCCTCCACAGAATCAGCGAATTGCTGGGCACAACCCGATACCCAAAAACGAAGGCTGCCTTGAGGCGTTGTGTAGAGTTGTATGATAATGCAGTTTTGAAGGCTGATCTTCCATCAGCGATGCAAGCTCTCAAGAC…
>Vitis_vinifera_newGene_2367
GTTTAAGCTCCCATCCAATTCCATTGTAACTGATACTGCGGCCTTGGCTCGACCTGGTGCGCATACTTTTGTATTTGATACATTGATCAAAGCCCATTCAGGTAAGCAGGCTTGAAATCTCATTCCTTGTTTTTATTTTGTTTGGTTGTTTGACAGGTATGAACAGGAGGTAACCTATTTTTCTAGGTTGTCGTTCGCATAGTATCTTAGAAAAATGTAGATATATATAACATAATGTCTATCCTTCAAGGCAATTCTTATATAAAGCATTAAAATTTCTTTATTGAAGAATATTTTTTTCTAAAATATACGTAATACAATCATTTTATATGTAGATTGTAACGATTCGCACTCAATCGTGCAGTTGTTATCTGTTCTAGACACAAAAGGATTCTCATA…
>Vitis_vinifera_newGene_2374
GGGGTTTAATATTTAAAGTTTTTTAATCTACAATATCCAATTATACTCCTTTTGTTTCGATTTTTGTTAAACTGAATTAAACTAAATCCATCAATTTCTTGTTTAACATCTATTAATTCAATTCTTAATGCATGAAAATTGATTAAATTGGTTCAATTTCATTTTAATATTCAAACCCAAACTGACCCAACCGTCAAACCTGTGGTTTTCGTTGTAACTTGTAAGATGGTGGTAGAAATCACAGGTCGGGTTTCTAGTTTCTATAACTTTCTACAAAAGATCATGATGATCTCCAAATAGACGAACGGATGACGAGAGTGCGTGGATAACCTGTTCTCATTTTCAGCACGTCATGCATCATCATTCCAAAGCTCCTCCAAGGATTTATAAGGGCCATCA…
>Vitis_vinifera_newGene_2376
GCTGTAACAAGTGTCATTGTCTCTTTCATATTTCCCCATTTCTCAAACATCCCGCCTCGTCTCGACAAACATCCCGCCGCATCTCAACCAACCTAGAAAACTAAACCCAAAATCATCCCTGATTTCTTGCCTTCAGCAAACTCGTCGGAGACGCCAACTATCGAACCATCAACTACTGACCGGTGATAATGAGAGTACCTCACCGAAGACACCCAAAAACACTTCATTGTGTCAGGTAATTTCTAATAGTGGGTAAAAAAACAATAATAATAAAAGAAATAGAATTGGAATCATGCATTTTCAAAGCTTGAACGCAGTCAATCTGTTAGAGTTTTCAAGATCTGGTATTTCTGTTGGAAAGGTTAAATTTTTTGGTTTGTTTGAGTGCATTTTGATTTG…
>Vitis_vinifera_newGene_2377
ATTATATGCATGATAGCAGCTATTGGGTTCTTATTTTTGATTAGTTGGAGCATTCACACATCACAGAAGAATGATGCGAACATCTGGTGCACCACTCCCAATGCGACAGTTACCAAGGAAAGTAATGCACCTAGCTCCACCGAGATTCAGGGTGCCCCCATCCTCTTTAGGACTATCATGGCAGCGGTTGATGCAGCACCGGGTGATAATGAATGGCCTTTCTGTATACTGATACAGAAAGGAGTTTATAAAGAAAGAATTGTGATAGAAAGAAATAAAAGAAATTTGGTTTTGGTGGGGGTAGGAATTAACAAAACCATCATATCATCAAATGGAGCTGTCATGTCCACTGATCGCTATATTTCAGAACTCGCAACTATTTGTAAGTTTTTCAACTTT…
>Vitis_vinifera_newGene_2378
GCCACCATTTTGAACCAATAGATTGAAGCACAGATATAATCACAGAAATCCCCTATTGAGTTCATTTCCCCTCATGACCACACTCATTGAATCCCAGCAGCTTGGTTATTGCAGACAACACTCCACCCTCAACAAGAAACAGTGCAATAACCAGGGAAGAAAGAAAACATAATAAAAACAGAGTATAAGCTTAGCTCTATGCCATGGATCGTCAAAGAGCTTTGAGTAGTGGAATCCGGAGGAAATGAAAGCATAGTTTTGATCAAGTTATGGGAAGGAATACAACATCAGATATTTTCAAGAGAAGTCAAAAACACCAAAAATAAATCTAAAAACAGAGCATGCATACCTAGAGCCCCACAAAACTAACGAGTGGCCTATAATATCCACACCAATCAA…
>Vitis_vinifera_newGene_238
AGCCTCCGTTTGGTTGCTGAGAAATTGTAGGAAAATAAGTAAAATTGTGACTCCAAATTTTTCAAGTTGGACCTTTAATCAACTATAATAGTATGCTTATACAACTTTAGTTCTTTTCTTTTAGAGGGCTGAATATTTTGTAATTTTCTCGAGAACCAAACAGACGGTTCTGCTGCTAGGTATATGGAAATAGAGGGATTGCTTGTATCGGTGTTTGAAGTATTTGTATTGCCTGCAAAAGTGAAAAATTTGTGTTACATTTTATCTCTTTAAATCGAGAAAAATACTTCTAAATGGTTTTCACTGGAAGCGAAAGGAAGCTGGAGATAGAGTTGGGGTTTGTGCCCATGGCTGAGCAGAGTTTGTGAAATCCTTATTCTATTCTTTTTTCTTTTTTTA…
>Vitis_vinifera_newGene_2380
CTACAGTCTACTGCTTTGTCTCTGTCTTCCGGCGCCAACACAACTTCTCGCCTTCTCGAAAATCAAGCTTTCAAACTCCTTTTCTTCACGGGTGATAAGGCACACACTTCTCTTCTCTCACTCGCGCATCAAGAAGGCCTTTTCTGAAGTAGTCCTCCAGGCGACAGAATCCCTACAAAAGCCCTATTTTCCTCTGCCACTCTCAATCCTCGCAGGTACTAATCTAATCATGTTATTATTATTATTTTTGCAACCCCCGTTTGATTCCCAAGAAAATCCATCCCCCATTCGATTTCCGGGAAAATTCATCCTCGTTTGATTTCAGAGAAAATGCATGCAAAACCCCCCAAAGAAAACCAAAAAAATTGCTTTTCTTTTGCTCCCTGTGTTTTCTGGATC…
>Vitis_vinifera_newGene_2385
TATCTCCTTCGTCTCTCTCCCTTTCTCTCTCTCCACCCCATCCCTAAAAGCTATCTTTCTCGATCTCTCTAGTTTCTTCCATTTTCCCGGAAAATTTTCTGAGAAAAATTTGTCAGTGATTTTCACTTTCTATTATTGAATCTCAATTCCTTTTTGTCCTCTCTTTTTCTTCGATTTTTTTTTATAAAGAAAAGACTGCAATTTTCATTTTCCATTGCTAAATCTTAGTCTTGGTTTTATTTTCTTTCTTCTCTCCTTTTCTTCCGTATTTTTCCTTTCGTTTTCGTATTTTTCGGAATTTTGACCTAATATCTTTGAAATTTTGGAATACGAGAAGATAGGGTTTAGACTTTGGAGGAAAGAGAGAGAAAGTTGTGTTTGTGTGTGAAACGCGAAGAA…
>Vitis_vinifera_newGene_2386
CCTACTTTCAGCCATCAATGGAATCTCCTTCCTCCGCCCAGCAATGCTCCTGCCCAAGGCCTCCCTGCCAGTTTGCACTATGGCAATTGGGGTACCTTCTCTCCAACAAGTGAGAATTCTAGCAGGGCCAATCCGACTGTTCCCTCCATGATGGGATTGTCTTGGGTTGCTTCTGGCGGAGTACCAAGTCTGCAATCAGTCACTCAGCCAGTTGTTCTCGACCATGGGTAAGTTCTGACAAATTCAATATACTCCAGAAAATACTGCAACCTCCAATGTGTTTTTCTAATGACTTCCCTGATCTTCCATGAGCTTTAGGCCTCCTAAATGATTCAGAATCTTTGCCCTGGTAAAAAAAATTAATTAAAAATATAGTAGTGAATTTCTCTAAGTTCCATG…
>Vitis_vinifera_newGene_2390
CTGCATTCTATCTTTTTAATCATAAAGACAAGGAGAGAATTGTAAAATCATAATGTGTGAATAGGATTTGATGAGGCTACTTGGTTACTCTATTGGGTGAGAACGGACATTAAGGTGAGTTCCGCATTCCACGCAGCGCAACCCACGGAACCGAAGAAGTAGCCACTAATCAGAACATGACACGCAAGAGAAGTGGCCACGTGGCTACCAGAGATGAGGGTGTCAGGGTAGTAAGGTGGAGTGGAGCGTAGGAGATCGAGAGCCAGTACGAATCCCTCCCAGGCCGTTTCTAAATCTGAAGCTTTTGCCGGTATTAGCTATGGCAAACGCCAACGAGGAGAGAAAGGAGGTGAGATTCTGGGGCGCATTGAAGATGTTGGCTGTATTAATACTCGTTGT…
>Vitis_vinifera_newGene_2405
GCTATGGATTGTTTGACCCTGTGGAACTTATTCCATTTGATTCTCACTATGCTGAGAAATCTAAACAAACTAATGCTGATGCTTTTGTGAGAGCTGTTGAAGAGCTGTGATTGAGGTCACTCGAAGAGCGGCACTTAGGGTTTTGTGTAATTGTTGCACGCTTAATAGCTTTTTGGCTACTTCTATTGAAGGGTTTTATTCAGTTCATGTGAATGGGTATAAACATCGGGGGTTGTATTCAGCAAAGCAAATTGAAAGGGCCAGAGATGAGTTTCAACCTATTGAGATGCATTCTTTTGTACGTGCATTGGCCGTGATGCCAAATAGTAATGCAGAAAGAAGCATTGATTGAATTAAGAATGTGTCTACCATTCTTGCTTATAGGAAGGTTGTTTTTGA…
>Vitis_vinifera_newGene_2406
GTTTTGGGTGGCAAAAGCATGTGCTTCCTGGGCATCACGCTTGTATTTGAACACAACCTGACATGTTGAGGAGCCCCAAAATACACGAGTGGCGGAGGAATGAAGAGGCCCAAAGTTTACAAATTTTGCTTTCAGCTCAGGAATTGAGGGCAGAGTTGTTTCAGGAGGGAACTTCATCATTAACATTGTAGGTTCAGCAGCCCCAATCCGAGCTTCTTCTGGCTTCTTATCATTTATTGGCTTTCTTGGAACTACTGTACTCATATCCTTTTGGCCCATTGTAGGTTCAACAGTCTGGACCTGAGCTTCTAGCTTCTTATCATTTACTGCCTTTCTTAGAACTCTTGTGCTCATCACCACCTTCCAATCCAGTGTAGGTTCAGCAACCCTGATCACATC…
>Vitis_vinifera_newGene_2407
GCAGCATTGGAGCCTGTAACCTTTCAGCGTGGAGAGGTGAGCTTTTGTTCATGTATTTAGTTGCAGCTTCCTTCAGTGAATGCTTGCGAAAGTGGGTTGGAACTTCTTGTCACGATGAAGAAGGAAGAATTTTCTGCATGCACTAAGTCATGTTTGTTTGCTGCAGTGTTGAAGTTATACAACCTTTTCAGCACAGAGAACCAATCTTTGTCAAAATGTAGAGGTCGCACATGCCTTAGTGAGTGCTTGTAAATGTGGTCTGGAAATGAAAGAGACAGTTTACCTTCAGATCTAATACAGAGAATGCCACTTTCGGAGCAACTAACTGAGAATGGGAACCAACTGGGTAAGGCACCTCTTTAGCTCAACATCAATGTCTCTAATATGAACAACCTTGAG…
>Vitis_vinifera_newGene_2409
GTATCGTTCAGTTTTACATAAATGAAAAAAAGTGAATTTTTATTTTCTTTTTTATCAAAATAGAATTTATAAGTGAATTTTTATTTCCTTCTACTGGATACCGGTACGGCGGTACCCTCTTTTCACCGCCGGCTGCCGCACCTCGCCGCTGCCGCCAAGCACACCATTCTCGCCCTCCGCTTCCGAGCAAAAATCCGAGCTTCAACGGTCTTATCTGAATTTATCCGTCCTCTCTTCCTTTTAAGTTTTCCGAAGGTTGATTTCTCTCTCTTCTTCGTTCTTTCTCAATGCTGAATTCAATTTTGGAATATCTTGAATATCTTCATTTTTATGATTTGCTCAAGCCAAATATTGCTGTGATGTAATCCTAAGATGCTTAAGTTTGTAGATGTGATTTTC…
>Vitis_vinifera_newGene_2410
AAACCACTTGTTTGATATGCCAGCGGAAGCCGGCGCTGGACGCCCTAGTTCTGCTTGCAAGCTTGGCCGCCACAACGACGTCGTTTTTCAGAAGCATTTTCTCTTGCAATTCCCGCATTTTGAAACCAGGGTCCAGGCTTCGTTTATATGGACTAGGGTTTTAGTAAGAGCGGACGATGAGGATGATGGTCGGCTTCCTCCGCAAAGTCGCTCTGCTTCAGGTGAGGTTTACTCTCTCAGATTCTCCAACCCTACAAAGCTTGCCTTTTCTTCACTTCCACCACCACCCATTCTCATCTTCATCCAAAGCACACTCATTCACTGTGTCTCACCTCATAAACTCATGTGGCTTCTCCCATCAAGAGGCTCTATCAGCTTCCAAATTCATCCACTTTGAAA…
>Vitis_vinifera_newGene_2413
GCTGACTGCAGAGATAAGAGAACATGTGGTTTCCACATATCATCTAAATTGGGCACATAGTTAAAAATGACCTATGTTACATTGCATGAAAATAATAATGGACTTCGAACATCGGACTCCCTTCCATGATTCATCACATGGACCCCATCATATGATCTCCACTTCTGCAACTATAGTGGGTAGAGTTCAGTAACTTTAGTTCCTTGTACAAGTCTTGAAGAGTTTTGATAGATAAACCCACAGAAGATATATTAGAAAAATGGTGTTTAAACGGCAACGCAAAACATATAAGGAGTATACAAGAGTCACCACAAAACAAAAGACAAAAAGGCAACTCACCAACCCTCAATAAGAACCCAACCAATCAACAAAGTTAACTAAAGAAATGGGTCCTACTTC…
>Vitis_vinifera_newGene_2417
CCCAACACCACCAACGGGCAACAACCACCTTTTCTCTCTCTTTCTCTCTCTATAATAATTGGAAGATGAAGAAAGAGGGAGAAGAGGATGATAGGGACTTGAGTAAACTGATTCTGGCTGACACTGCCTCTGCAATTCCACCATTATCGCAACAGCCACCTCCCATGGCTGAAGGGAGAGCGGCCTTCACCTCCACCTCCAGAAAACGAACCAGAACTGAAGCTGGCCAGGAAACAGAGAGAGGGAGGAGGGAGAAGATGAGCGACATGTACGCGCTTCTCCAAACCATGGTTCCCACTCTCTTCCCTAAGGTTGTTAATCTTGGGCTACCATACCCTGTTCTTCTTTCTAGGTTTTTCGATGATCCTTCACAGACATTATTTTTGGGCTTTTGGTTTT…
>Vitis_vinifera_newGene_2418
AAAAGAACAGAAAGTGTTAGAAGTAAGAAAAAGAAAAGGGAAAATGGACTAAAAGTCTCTTATTGAATGGTAAGCTGAGCATAGGTACAATCAAACACAAATCCTTGATGAACAGGTGAATCCATCAATGGTGAATCAGAAATAAACATAAAGAAAATCCATAAGTGGATACATTGAAAGGGGGAGTAGACCAAAAGAAGAGGGGAGCATAGAAATAAGTCAACAGCAACGTTGGTAAACAACAGCAACACCTCCGCGGCGTGGACGAGGAGAGCAAATAACCATGAGTGTAAGAGCCAAGACAACCACCAAGAAAATCCCTGTTAGATCTATGCCACCTTCATCACCGTCCATGCAACACAACTTCCCCATCCCCAAACAACGCTCTCTGTCTCAAGT…
>Vitis_vinifera_newGene_2419
GAAAATTTAAATATTTAAAGACTCTGGAATAAAAAAAAGACGTTTAAGTCAACGGACCTCCTATAAAACTATGGTGCCATCTCCACCTCCCTTAATATATTTCATTCCATCTCCCATCATTTGCAAAGCAGCTTAGGAAACAAGAAGTGTCGGCAACTTGAGACAGAGAGCGTTGTTTGGGGATGGGGAAGTTGTGTTGCATGAACGGTGATGAAGGTGGCATAGATCTAACAGGGATTTTCTTGGTGGTTGTCTTGGCTCTTGCACTCATGGTTGTTTGCACTCGTCGTCCACCCCGCGGAGGTGTTGCTGTTGCTTACTGTCGTTGTTGTTGACTTATTTCTATGCTCCCCTCTTCTTTTGGTCTACTCTCCCTTTCAATGTATCCACTTATGGATT…
>Vitis_vinifera_newGene_2420
TCACCATTCCCCTCTATATATTGCGAATGTCCACAGTCCAATCTCCCTACACCTTCAACCCACACACACTTACACAGTTAACACAAAAAATCTACCTCATCTCAGCTTCCACCACACACCTCTCTTTCTCCTTCGCAACCACCACCATCTGAAAGGGCTGATCAATTTGCATTTTGGGAAGGCTAAATGAGACCACCACCCGGGCCACCAGGGCCACCCGGTCCACCTGGTCCATTATTTCCAGGGGGCTTTCTCGGTGGTTTTGTTAATGGCTTGTGCTCCACTGTATCTTCTTGGTTAGTATCATTCCTTTCATCTTCTACTCTGTTTATATCGTTAGTATCAAAACCCCGACTGTACATAATGGAGTCACTCTCTCCCATACCCGTAGGTTTCTTC…
>Vitis_vinifera_newGene_2421
TTCATAAAATGATATATAAAATTAGAGGACATTAATAGAAAGAGAGAAACCCAAGAAAACTGGTTCAACTCTCAATACACACATCTCTAGCAAATAAGGTGAAATATGGGTTAGAAGTTGAGGGCCCCTGTCACCATCCAGGTGGGCCAGGAGGTCCTGGTGGGCCACCAGGTGGGCCAGGAGGTCCTGGTGGGCCACCAGGTGGGCCAGGAGGTCCTGGTGGGAAACCAGGTGGTCCAGGAGAACCTGGTGGGTCTGGTGGACCGAAAAAAGGTCCCAGAGGCGGACCAGGCGGAAGAGGAGGCCCAGGTGCTAGCGGAGGAGGTGCAGAAGGGGGTGGGGGAGGAGGCCCAGGTGGCCCAGGTGGCCCAGCCGGCTGGGGAGGACCACCGAAGCAGT…
>Vitis_vinifera_newGene_2423
AAAGGCCACCGCTTCTCTCACTCGGCCATCAAGAAGCCCTTTTGTGAAGTTGCCCTCCAGACGAGAGAATCCCTAAAAAGGCCCTATTTTCCTCTGCCACTCTCAATCCTCCCAGGTACTAATCTAATCTTGTTATTTATTTTTATTTTTCCGCAACCCCGTTTGATTCCCAAGAAAATCCATCCCCCATTCGATTTCCGGGAAAATTCATCATCGTTTGATTTGAGAAAATCCATGCAAAACCCCCAAGGAAAACCAGAAAGATTGCTTTTTTTTTTTTTGCTTCCTGTGTTTTCCGGATCTGTTCTAGGGGTCGCTTTGCTTTTGTGCCATTGGATTTAAATTTCACGAACCCTAAATCCACGATTTTTGAGCCAGGCTAAAAAACACAACCTTTGC…
>Vitis_vinifera_newGene_243
GTTGATTTGATCCCCAATGTCCCCAATTTCATTTTGAATAATCCAAACTCAATTTCATTAATTTTGTAAATATTACTTGTAATTATCTCATTCATTTTTTCCAGAAAAGAAATTTGCAAATTTGTTAGAGATGCGGGAAATTTTTTCTATTATGGTTTATGGGGGAAACTGAAAAGGGTTTATACCCTTCGTTTCTTTCTGATAGCAGCATCTTGCATTTGCAATAATGTCAAGTAAGCTTCTTACCTTAAAACCTCCTATTTGTTCTTTACATATGGTTTTTATGGATGCTGATTTGTGAATGGTTTCTGTGTATTTGTGGTAATGATAGGCACTGTAAACCCAAATCCTTGAAAAACGGAAGTTCAGATCGTTTCTACCATTTTCTTCCCTTTCCCT…
>Vitis_vinifera_newGene_2438
AAAATTTAGAACCCCACTATATACTGTCCCGAATGATCCGCTTCCGATTTTGTTTTTGAACCCATCGGTTGCTTCATGCAACTCCCTATATGTGAATTTTTTCAAGTTGATCTCTGCAGGGTTTGCAAGGACTTTTCTTGCTCTGGATCGTCTAGCTATAGGGTGATTATATATTGCAACAGCAGCGAATAGGAAAGCAAGAATGCTGCTTATTGAAAGGCATACCTTCAGATTTCTTCCCCTCTATTTGACCATCAGTCTTCCCTGGCTCTACCACTGGAACCTTGATGATGGTTTGTATCCCATTAGTAGAAGGGCTGCTCTGTCTGGCATTCATAAAAGGAATCCTCTTCTTGCGGCAAACGTTGTCTGCTGTTAGGGTTGCTGCCATGCAATAGC…
>Vitis_vinifera_newGene_2451
CAACCTCTAAAGTTATTAATGCTCTTACAATATTTAGAAACTCTCACTAACCTGTCTGCAATCTGCATGGTGGTGGTGTTGGCGTGACAATATTCAATTTGCATCACTTGGGACCACTTTACTTCAATAATTTTCAAAGCTTTTCAGTTCCTCTATTCTCCATCTTGTGTCAAATAAAATTTGATTACTCCCCTTTAATTTCCTCTCTTCACACTTCTATTTATATCCTTCACATCCTCTCTTCTCTAGGTGAACTTTAGCTGCAGAAGCAGCAGAAGAAGCAGCTCTGTTGTATGATAGGTCTCTCTTTTCCCCATGAGTCTACCCTACTAGGGAGTGCTCTTCTTCTTCTTCTAATGGGTGCACCACTATCAGTTGAAGCTGCCAGCATGATCTAAA…
>Vitis_vinifera_newGene_2455
GCAGCATCCGTCGAGGCCTTTTTCTCCGAATTATACCCTAAAAATTCCGGGTAATCTTGTTTTGCGATTTTTTTTTTTTTTTTTTTTTTTTTTTTTTTATCCAGATTTTGCTTTGCTGATTTTTCCAGATCTTTCCGGGCGGAATTCTCACCTTTTGTTGCTGACAATGCAGGTTTGGAATTGAGGGGCCACCTTGTGGATTGGGTGGAAAAGGCATCCTTTGCCTGTGTCTGCAAATTATTTGAAATAGATCCCAAGGAGAGGGCCTACAAAACATTGCTCTCGGCGCGGAATTTGACAGAGGTCGTCCGGGAGCCCCAGGAATATGTTATCAACATCCTTCCTAGGAAATTGGCAAAGGATGAGATAGTGCCTGGGGAGCATTATACAGTGAAAGAG…
>Vitis_vinifera_newGene_246
AATGCCTTCAGGTTAAGCTGCATAATGGGAAGAGATAGCGGTTAAAAGGCTTTCGAGGAAATCAGGGCAAGGTCTTGAAGGGTTCAAGAATGAAGTTATGTTAATTGTTAAACTTCAACACAAGAATCTTGTGAGGCTGCTGGGTTGCTGCATAGGGAGAGAGGAAAAGCTCCTTGTCTATGAGGACATGGCCAACACTAGTCTTGATGCCTTTCTATTTGGTTTGCTCTCTCTTTCTCTTCTTCTCTCTCTCTCTCTCCCACACACATGTAGCGTCATCTTCTTAATACTTTGCTCTTCCAGTATCATGAAAAACCTTCACAAGAATGGTCTAAACCTCAAAATTATTATGAGATTTTCCCCTGAATTTTTTTTTCTTATGTTCTTACAAAAAGCAGG…
>Vitis_vinifera_newGene_2469
GAACGCTGTCTGGTTCGAGACCACTCGCTTCAAGTACAGACATAATCTGAATGATCTCGGACCAGGCTTCATTCCCCCCAACTCAACAGTCTTCTATCTCTATATGCAGTAAGCCCCATTCTGTTGGCAAACCTTCATGCTTTTCATTGATCAATGGCTCAACTTCTCAACCTTCCCATGTCTGATCTTTCCTTCCTCAATTGGGTTTTTATTCCTTTTTCTCCTAAGAACTCCAATCCAAAGTTCCCGACGAACATATGCTCATACTGAGCTAAGGGAGGAGGCAATCTGCAGCGATTTGAGCAGGTACATGTTTTAGTTTATTTTGAAGCAAATTCAATTAGAATTTATGCCTCATACAAGTTCACAATGTGATTTTCTTCTTGTTCAGAAGAGTTT…
>Vitis_vinifera_newGene_2473
AAACCATCTCCCTCCAATTTCTCTTTCTAAAACTCTCTTTAACGAGCGCTCTTTCTCTCTCTCTCTCTCGGATACTGTCTGCAACAGCAATGGAAGGTCCACTCCTGAAACTGATAATTGAGAAAGGCCCCAGAGGTGGAGAAACCCTAGAATTCAAACCCGGATCCTCGATACGGATCGGGAGGGTGGTCCGTGGTAACAACCTTCCGATCAAAGACTACGGCATTTCCTCTAAGCACCTCTCTATTCAATTCGAATCCGGTAAGTGGGTAGTCCGAGACCTTGACTCCTCCAACGGCACCATACTCAACAACGCCCAGCTCTCACCCGATGATCCCGCTGATCTCCGCGACTTCGACTCTATCAAGATCGGCGAGTTCACCTCCATCACCGTCAGGA…
>Vitis_vinifera_newGene_2501
CTTCAATAACAACTTTCAAGTTTGGTTCGAATTTGCATGCATGCTGACAATTGCTTCCCAGATCACAACACATAACCCTGCACTTCATTTCATTACAAATGGGAAGGAGAATTTGTCATGAAAAATGGGGATTTCACCCCATGGATGTTGTTAACATTTGGTCATAAACAGTGATTGCTAATGTGTAAATGCACCAATATTTATAAGTTCCAACCATAGTATTGTACAAGAATACATTTGGATCACCAAACCCTTCAAGCAAAAGCAGACCCAAGTTTCTCCAGTGTTGCCATACATCTGCCACTTTTTGTCCCCAAAAATTTGCTTTATGATAGAGAAAACCAATGATGCAGGCAAGTATTTTCTTTGATTCTATTTACACGATTAACAGACATTGAT…
>Vitis_vinifera_newGene_2508
GGGTCATTCCATGTCGCCCTTACTACCTCTAATGATGATTATTCAAAATTCCTGCACTTGCCACATTAAAATGGATATGGTAATAGTACAATTTGTGTGGTTTTCTCGTAATCCTTGGATCCATTGGCCATTTTACAGCATGTATGAAAAAGAACAACAAGAAAAGGCCTGTGACATGAATTGAGTTCATTGACCATCAACAATAATACTCGCTTTACTTACTGCATGTAATAAATGCTCCAATAAATCAAACATCAGCCCTGTCAAAGGATTGTGATGCAGTGATTCTCTGTTTGATATATTTCTTTTTCTTTTAGTTCTTTTCTGGATAAGACATGAAGGTTGGACATTTCATGACCATATTAGGAATTATCCTATTGATAAATCAAAACTGTGTTG…
>Vitis_vinifera_newGene_2509
GTGGGACTCTCTTTTTGGGCCACCTTTGGTTTTCTGGGACTTTTTTTAAACCACCCTGGAGGAGACACGCGGCAGGGAAAAGGTTTTTTAATTTTTCTGGTAAGAGTTTGTTGGGGGTAGGAGGTAGTTTTCTGCAGTTGGAGGGACAATCTCTGCAGAGGGCAGCACGCTTTGGAGGGGGTCCTTAGAGAGAGAGAGAGAGAGCAGAGGGGCTTTGTTTTCTAAGGGGTTTTGGAGAGGAGAGGGAGAGAAATTTTGGAGGGCAGAGGAGTGGAAGAAAAAGAAGAAGAAAACTTGGGGAAGGAGAAAACCGAAAAGGGTGGGTGGGGGGAATTGAGAGAGATGGTGAGCTGAACTGTGAGAAAATATTCTTGGAGGGGGGCAGATTCTAGTCTGGGG…
>Vitis_vinifera_newGene_2518
GTTTTGTGATGTAAAGGGAATTAATTTTATGTTGATCCTTTCATTGGCCTTTGGCAGATAGATCTCTCTGTATCTCTAGTAAGATTTTCTTGAGTAAAATTTTATTCTTACTTTGAAATTTCTCCATGGCATGTAAATTTGCTGGCTTTTGATATCATAGACACTCATCATACTAATTGTGGTGGCACATTGTAGTTTTTAATACTCAGTACCTTGCAAGATAGATATATTACTGTCTTGTCCAATTTATCAAACTTAAATCAGCTGCTCTTGTATGACAAGAAAGGTTCTTAACTTCTCTCCTGGAATCATCAACAATCTGTTCTTCTTGTAAAATATAGTTTCTTTCTTTTGCAAGACCTGTAGAATGTTCCACCATTGTTGATTTTCATGGATTTC…
>Vitis_vinifera_newGene_2524
CTCGCTTCTCATCAACTCCTCAACCTCTCTTCGCCTGCATCTTCCACAGATAAAGTTCAGGTTCGTACTTTGTAAAATATTCTTTTTTTTTTTTTTTTTTCTATCAAAATGATATATATATATCGCTTCTTTAGAATTCTATGAAAAAACTAACTGGGAAGGTTTGTTTTTGAATTATAACATGCAGGCTTCCTTTTTTTTTTTTTTTTTTAACCTGGAAAAATCAGTTTTATCCCATCTCCTTCCGTTTCTTCTTCGGCTTCTGCAATTGTCTGCATGTCTTCTCTGTAAAATTGGAGTTGGCCTTGTTTTAAACTATGGGAAACAATGATCTCGATATTTCTATACTTGATAGTATATGGTTAATGGATAATAATGTTACTGCATGAGCTGAAGTGA…
>Vitis_vinifera_newGene_2532
CTTACCTCGATTCCATCCACCCAGTCAACGAGACCTCTGCTACCCACCGCCTCTTCTTCAACACCTTCCCCACCATCTTCTCTGCATCCCTTAATGCAGTCTCCAACACAAAGGGAATGGAGAAAGGATCTTCCCCAACCAAAAGGTAAAATATGTGTGAGTTTCTCTTAGAATTTATATACAAAGAAATTTCTCAAAGAGGGCTTTATATACGTTTTTCTTTTCTTTTACGACTGCAGATGAAGCTTTTCAGCTGAACCTCCCTCCCAGCTTGGATTTTTGTTCATGGTGAAGAGGTCTGGAGCCAATAGTCATTGAGCATCCAAGGACCCTCCAAACTCCCTTGTAATTTTGGTTCAAGCCATCCAAAAATGGCTTCTTCCAGCACCCATAGAGCCT…
>Vitis_vinifera_newGene_2536
TGGACTTGTATTATTGACATGCATGCAAGAGCAGGGAGGTTGGAAGAAGCATATCAATTAATAGAAAATGGGCTCCATCAGAATTCTGATGGTGATGCTTTGTGGGATTGTGATGCTGTTTGGGGAGCTCTTCTGAGTGCATGTAGGATGAACATGAACATGGAGCTTGGTTTGCTTGCTGGAGAAAAACTACTAAAATTAGCACCTGATAATTGTGGGTATCGGACGTTGCTATCAAATTTATATGCCTCAGGCAAGAGATGGGATGAAAAAGCAAAGTTGAGGAGAGAGTTTGAAGACCGGAGGCTGATGAAGAAACCAGGTCTCAGTGTGGTAGAAATGTGATGGATTGATAGCACATACAAGTGGACAGATGAAATCATGCTGTTTCAGGTAGAC…
>Vitis_vinifera_newGene_2541
GGCAATGTGCAGCACATGGTGTCCAATACAAATGTGGACGCTTTAATTCTAACAACCTCCCTATATGAAATTGTAGATAATAAATTTACATAAGTTCTCAAGATAAATAATTCAAATTTTAAAAGTAAATAAAAATTCAAGAAATAGTATTTATTACCTGCCATCACATAACTTGAGTGATTATCTGTTATAACTTGAATAACATTCTCTTCACCAACTTGCTCTACCCATTTGTCAAGTAACTCAAACATCTTTTCTCCCGTCTTAATCATTGAAGAAGCATCAATGGATTGCATGAACATGGTTTCCCTTTGAACAATTAACCAAAAAGTTCNNNNNNNNNNNNNNNNNNNNNNNNNNNNNNNNNNNNNNNNNNNNNNNNNNNNNNNNNNNNNNNNN…
>Vitis_vinifera_newGene_2543
AAATTTTGCAATCAAAGATGTACGGGAGGGGTGAATAGACTAAAGCATCACTTAGCTGGAACTCATCATGGTATGAAACCATGCAACAAAGTTAGTGAAGATGCTAGATTGGAATGTAAAGAGGCATTGACTAATTTTAAGGATAAAAAAACGAAGAGAAATGAATTGCTCCAAGAAATTGGTATGGGTCCAACTTCAATGCATGAAAGTGCCTTGTCTAAAACAATAGGGACATTAGGGAGTGGGAGTGGGGAACCTATTCCTAGGGGACCCATGGATAAATTTACCACTTCACAACTTAGACAAAGTACTTTGAATTCAAAGTGGAAGCAAGAAGAAAGGAAGGAAGTGTGTAGAAAAATTGGTAGGTTTATGTATTCAAAAGGTCTCCCATTCAAC…
>Vitis_vinifera_newGene_2548
GTCATCGGTAGCGAACTTGATAATTCTAAACCTGAAGAAGGGAAGTGTGAAGCAGAGAAATGAAGTCGAAGAATCCTTCGATTAGGGAATGGGACCAGCGCTCTTTGTCCTCGACATTTCTTCAAAGGTCTTCTAGTAGGTAAATGTCCCAATTGCTGTTTTTTTTTTTTTTTCTTTTCTTTTCTTCCATTGATGCTTCTGCTTATCAACCTCTTCTTTTCAGTTCCAAGGATTCTGATCAAGGTATGCCTGTTAAATCTCCTACCAAGGACTCGCACGTTTCGCTTTCTGACTTCCTGGACCGACGGTTGCACACAACTTCCGTGCTCCCGAAAACCGTTCAGGTATGGCATGTTGGGTTTACCCTCTGTTTGTTTGTTAGAATTTGAATAGAAAAAC…
>Vitis_vinifera_newGene_2551
GAAAAAGTTATGGTCATTGCAAGAAAACTGGACCGAGCTGAGCGGGAATTTCGCACACCTCAATCCAAGGTGCGAAAAATTTCGCACCGTGCGAAACACCTCCTGGCACACGAGTGCCATTTCGCACACCTCAAGCCCATTTTTGCACCGTGCGAAACAAGGTGCGAAAATTTCGCACACCACTATTCAAGGTGCGAAATTCATTCCAAGGTGCGAAAATCTCAGTTCAAGGTGCATCAATTTCGCACACCTCAATCCAAGGTGCGAAACACTCTCCTGGCACACGAGTGCCATTTCGCACACCTCAAGCCCATTTTCACACCGTGCGAAACAAGGTGCGAATTCCTCAGTCCAAAGTATGGAAATTTCGCACGATGCAATTCAAGGTGCGAAATTCTC…
>Vitis_vinifera_newGene_2561
CTCTTATTTCTGTGTTTGCCATTAGATCATGTGCTTTTGATCTGATGCCAATTGATGAAAAAGCCCACATAGGCCCTGGAGCTGGCTAAGAGGGCAGAGAGAGGTTGTTCCCAAGTCCCACCTTGTTGTCTGTACTCCTGGCGGCGTCGGCGCAAAGCAGGTGCACTGCTTTGGTGTGCTCTTGCTATGCACCATCAAGGAATTCTGGCAACCCCATCCAGGACAACAAGAAGAAGAAGCAATCAGGGGCAGGAGGAGAAGTTGATAATCATGAATTACAAGGTCAAGGCGACAGTACTGGGAGCTGTGGGTCTGATGGGCCTCTCAAGAGCAATCTCAAGAAAACTACATTAGTACTGGGGGAGAATCAGCTGAGGACAGCAAAGAGGAAAGTTACTT…
>Vitis_vinifera_newGene_2563
GCAGGAAGAAATTGCCGCTCTAGAGGCCAATCACACTTGGGACATTGAGCCCTGTCCTCCCACTATTGTTCCTCTGGGTTGCAAATGGGTTTACTCAGTCAAGGTCCGATCTGATGGAAGTTTGGATCGTTATAAAGCTCGGCTTGTTGCACTTGGGAATAATCAGGAATATGGTGTCAATTATGAAGAGACCTTTGCTCCTGTGGCTAAAATGACTACTGTTCGTACGATTCTAGCTCTTGCTGCTTCCAGTGATTGGCCACTACATCAGATGGATGTAAAAAATGCTTTTCTTCATGGGGATCTTAAAGAGTGTATTTATATGAAGCCACCCCCGGGATTGTTTCCCTCTCCGACTTCACATGTGTGTAAGCTTCGTCGCTCTCTTTATGGTCTCAA…
>Vitis_vinifera_newGene_2567
AAAAGAAAAGGGTCTTGGACTTTGTTCACAGAAAAATCCTATGGTCATACATATACTCGCTGCTACATAAATATTGGATATCATATCTTTGGAATGTCAGGCAAAGATTATAGCCCAAGTAGGCCTGTGAGGGCCTTTGCATTCTGTTCTTTATTAGGAGAGTCTAAGAGGTTCTCTTGCTTCCTAGCCTTTCTCTTGAGAGGAGGTCTGTCTTTGATGGGTTTTTTCAGTTCCATCCTTGGTACTCTGAAGGAATTCATGGCTGTGACAGCTATGCTGTACCATAAACTTTTCTTGGGCTTTGAATCTCTCCATTTGCTGGAGAGAGTTATTTCACCAAATGGATTGTTCTTCTTCCCTGTTACCTTCATAGATCAGGATACCCTCCCTGCACCTTTC…
>Vitis_vinifera_newGene_2570
CTTCTCTGAGTCTCTCTTTGAGAGAGGGTGGAAGCAGAGGGTGCGCCAAACCTCTTGAAATACGCACACCGCTCTCGCCTCTCTCAGATCCTTGTCTTTCAGCATCACTCTCATTCCTTTCTCTCCATGTGAAGCTAACCCATTTCAAGATTTGCTGAGGCAATCTTGCTCCTCTCCAGCTTAATTTTCAGGTAAATCCCTTCTTCACTGCCACTTTTTCCTTTTTCCTTTTTCCTTTTTCATTTTTCATTTTTTTCCCCGTCTCTAGAATCCCTTGCTCCTCACATCTATGATTGCTTCGTAGTTGTTCTATTCATGCTTTTCAATCAAAATTATCATCTGGGCATCTATTAAAAAGCCCAATCTGTATTGTCTTTTAAGACTTGTAGATATTGCAGC…
>Vitis_vinifera_newGene_2573
ACCATGATAGTCATATTTGTTGAAAGGACGTGAGTTTATTCCCTCAAAGAAAAAGGAAAGCATATTAATTTGAGAATGGTGACCACTGTGCGATGTGATTATGTGAGAAGGCAGTGGGCACTGTAAGTAACATTCATGGTGTAATAAGACAGTGGGCTATTACTGCACTTTCCAAATATTGACACTCGCCAAGGCAGAGAGAGACAGAGGGGGAGTACGGATGAAGGAAAACCCCATGACCACCATCTACCTGATGCTGCTTTTGCTCCACGCCCATCTCTCAATCTGCAATGGGTTGGTCTCCGTCTCCGTTGTAGGCCTGAATTCAGTGAAAAATAATGAAATCGAAGCAATCCCCAAAAGGGATTGCGGGGGAGAGGTGGGGCAATGCTTGGGGGA…
>Vitis_vinifera_newGene_2575
AAAAGGAGTTTTCTCTTCTTCCATTTCCTTGCTTTCATCTTAATATGGTATCAAAGCTTTGATACAATTTACTGCAATTTCTCATATCTGATTCTTCTAATCTTTGTTTTTCTTCAAGATTGTTGAGTATTGTTGTTTTTTTTTTTTTCAATTTTTATGGAGACTCTATCATCTAAAAACACAAGTCATTCTAGGTCATCTTCAAACATATCTTCCATTGATGAACCTTCTAGTCCTTACTTCATCATTCGGATAGTCCAGGACTCATTCTTGTTTCGCAACCTCTCACTGGAGATAACTATGCCTCTTGGAGTAGAACGATGTTGATTGCTTTGTCTATGAAGAATAAACTAGGATTCGTTGATGGCTCAATCGTCAAACCTGAAGGTACTGATCTAA…
>Vitis_vinifera_newGene_258
CAGATGCACATCGAAGATATATTCAGTTTCAAGAAGGTGATCTAGTGATGGTTCGTTTACGACCAGAAAGATTTCATCCGAGCACATATCAAAAGCTTCAAGCTAAGAAAGCGGGTCCATTTCGGGTACTAAAGCGGTTGGGTGAGAATGCTTATTTGTTAGAGCTCCCTTCAAACTTGCATTTTAGTCCAATATTTAATGTGGAAGATTTACATATCTACCATGGCCATCACAACGATGTAAGTGAAGAGTTGGATCTTCAATTACCACCTACTCTTAGCCCACGTCCTGAGATCGAGTATGTTCTTGATGATCAACTTGTGTCTACTCGACAAGGTGGATACCAAAAATTTTTGGTGAAATGGCGAGGCAAACCACATTCCGAGAATACATGGATTA…
>Vitis_vinifera_newGene_2580
GATCAATTTGATTTGGGTGAGTGTTTGATAATATTCAAAGTGACAGATTGCTGACCTTCTTGTTTTTTGTCTAATTGTTGAATGTTATCTACATTATTACTATTGGAGCCAAAAAAATTACATTAATATTGATGGAACAATTGATCTTGAGGACTCCTCCTGACATCATTGGGGCACCCATATCTCTAAACGGAGCATCTTCTTGGAATGATTCCTCACAATTCATGGGCATTAGCATAAGGGTTCAAGTGGTTCCAGGTTGAGCATCTCCCCGGAACAAAGGTGAATAAGTGCCTTAGAAGCGAGGGCAAGGGCAGGTGGCAGACGAAGCTCCACCTTTAGCTACTCCACAGGCACATATCCCTCTCTCGGGCGCTAGGCCAGCCACAACTGGTCTTT…
>Vitis_vinifera_newGene_2584
TGCTCCTTAGAACGACTAAATTTGAGTCACTGCAATCTAATGGTTAGCATACCTTCTGGCATCTCTCAACTTTGTAAGCTTCGTTACCTTGATATCAGTCACTGCAAGATGCTCCAAGACATTCCAGAGCTTCCATCGAGTCTGCGAGAAATAGATGCCCACCATTGCACGAAGCTGGAAATGTTATCAAGTCCATCATCTCTACTCTGGTCTTCCCTCCTCAAATGGTTCAATCCAACAAGTAATGAGGTACGATTTTTATTTAATAACGACACTTAAAACTTTTCATCCACCCAGTAGTACTCCAATTACATATTAGCTTTGATTGTATATGCAGCACTTGAATTGCAAGGAAGGCAAGATGATTCTTATCCTAGGAAATGGTGGAATTCCAGGGTG…
>Vitis_vinifera_newGene_2586
GAGCATTCTAAAATTTGTTCGGAGCATAGATCTTTCAAGTAATGATTTGTGGGGATCAATCCCTACCGAAATCTCAAGTCTTTCTGGATTGGAATCTTTGAACTTATCTTGCAATAATTTGATGGGAAGCATACCGGAGAAAATGGGAAGCATGAAGGCCTTAGAATCTCTGGATCTCTCGAGAAACCATCTCTCAGGTGAAATTCCTCAAAGCATGAAGAATTTATCATTTCTTAGTCACTTGAATCTATCATACAACAATTTTTCGGGAAGAATTCCATCAAGCACACAACTTCAAAGCTTTGATGAAATTAGCTACATTGGCAATGCCGAGCTTTGTGGAGTCCCTCTGACAAAAAATTGCACAGAAGATGAAGACTTTCAAGGTATAGACGTGAT…
AAAAATGTTTGCTTGCCTTGAAACCCGAGCAAGGTCTGAGGGGTATATGGTGAAAATCTTTAAAACCTGGTGCCCTAAGCCTTAATTGGTTGGGAGTCACCGACCTCAATGCTCGTTACAAGGGTGAATAGGTGGAGTTTAACAATATTGTAGGTGCTTNNNNNNNNNNNNNNNNNNNNNNNNNNNNNNNNNNNNNNNNNNNNNNNNNNNNNNNNNNNNNNNNNNNNNNNNNAAAAAAAAATGAAAAAAAAAAAAAGAGGTGTGTCTTAGCTATGGAGGTTGATCAGTTTGCTAAGCTTTGAAAAAAAAACTAGGTTGGGGGAAGAGATTAGTTTAACATACTATATTCGGAAACTAATAAATAACAATTAGATTTTTGTGGAAGAGTAAGGTTTGACC…
TTAAGAATATTTGGTATATAAGATTGGTCCATTAGCATTCATGCATGTGAATAATAAATTTTCACTGCTTATTTTTAATGATTTTATGTGAATGGTTTTATAGTATAGCATGATGTGGGAAATAAATGACATCAAGTAGTTACAATCTAGTGCACCAATTCATCTTAGTTATTAGACAGGTCAAAATTGCAATAAAAGAACTTAGCCCCTTTAGTATATGATTTAAATAAGAATATTGATATGATAATGTATTGGTGTTTATTCTTGTGTTTTTTTTTTCTTTTTTTGTTCACCATTTGAATTTTATTTTTAAAATTTCATCTTATGTCTATGTGTAACTTCACAATTATCCCTAATAAGATAAAATATTTTCATTTTTTATGATTTAGGTTTGATGAT…
AATACTTCACCATACTCTGCCTGCTCTTTGTCTTATACTTTGTCTCTTGCTTAGCTAAGTTATGCTTTCAACACTTAAGGCATTGGCTATGTGACATATATAAATATTTTATTGATTAACTTCCATTCTAGAATTAATTTGCTGTAGAATTAATTTTGATGCTGATTAATGTGCATTTTATTTGCAGTATAAGTGTGATCTCGCCATGATGAGTTATGGAGAACCTACAATGATGCTTGAATATGGATGATTTGTTGACCTTGTTAACGAAGTATGAATTTCATAACTTGATATTTGATTGTTGGCATGATGATTAATTTACAAATTCTTCTCTTTATTAATTTTTTACACTCTCTCCATTAAGCATTGACCACTGTGGGCTCACCTGGTGGTACCACT…
GTTATTGTTGTATGGAGAAGTTATTGTTGTTGGAAAGGTTGTTGTTGCATCAACAGGTTGTTGTTGGATGGAGGGATGGTAGAGAGCTTTTTTTTTTGTGTAGGGTTAATTATTATATTTGGGTTATAATTTTGGAATTGAAAATAAAGGCAAGTTTTAGAATGGTTGTTATTATGACATTTAACCAATGATTGGTAGGTTTCTATTGCCTTGGTTATGCTCTTTTAATTTTTAGTTTAATACTCTTTTTTTTCCTTATGGAATGTTATTAGTTAACTAAATTTGGTAATATAGGAAAGTTGTAAGAAGAAATTAAGGCATTTGCAAATGGTTAATATTAAATGTCTTATATTACTAGATATGATGATTTATGATTGAAACTAATTATAAACCATACCT…
>Vitis_vinifera_newGene_2587
TTCTCTTCCTGCACTCCAAATATTCAAGCAATTAACACAAGGTTTCAGCCCTTCAAGGATCAAAGATGAAGAGCAGGAACTGCAATTTGGAACTAAGCCTTCTTCCCTCCACTGCTTACCGTCACAAAATGATGTAATATAGTCTCTCTTTCTGGGTTTCTTTATCTTTTACCTATTCATATATGCACATAGAGCCCCGGAGACAGTACTTCACTGCCTCTGACACAAGGGTTGATAGTTTGTATATATGCACTTCTTTTGTCCTGATTTGTTTGGTTTTTGTGTTGGGAACTGAAGGATGGAGATGGGAAGAGGAAGCCCACAAGAGCAGCAGCAGCAGCAGCAGCTGACCATTTTCTATGACGGGAGGGTTTGCGTATGTGAAGTTACAGAGCTTCA…
>Vitis_vinifera_newGene_2588
CAACTATCATCCAACCTTATATCGAGTAAGGGTCAACTATTTTGATTTTATGTGTAGATTACTTAAACTAATTTTGGAAACTTATTGTTACTTTCTTATACATATCTTATAGAGAACACATGAAATGGTTGAAATTGAACAATCCTCGTCAATCTAAGAGACAAAAGTGGCTACAAGAAGAACACATGCGAACATTCACTCATTGGTTGCGAAAAAAGGTATTCAATTTATTCTAAAAATTGCACCATTCTTAGCACTAATCATAAAAAATATTAATAACTATGGTCCATTCAAACAGGTAGAAGTTGCCATTGCTGACAAAGAACCTATATCTAAAACCTTAAGATGGATGGCACATGGTCCTACCCACTACGTGGCCAAGTATCATGGCTATGTTAT…
>Vitis_vinifera_newGene_2595
GATTTTTCATTTGGGCTGAAATATCCAGGACATCACAATCCACTTGATGGGATGTTTGGGTTCTGCATGAGACAAGTGGAGCATGCAAATATTTATCTAAAGGTTTTGACTTTTGGGTTTTCTTTGGATAATGATATAGAGCTGTTTTCTATCTTGACCTTTTTAAAGGTAGACTGAATAGATTTTGTGTACTTATTTTTTTAAGAAGCTTGCTTTTGCAGGGCTCATGCCTACGAGTCGAATAATTGAATTGTGGTTTTGCTGGAGTTGATTGGTGGGTTCTGAACGAAAATCATTGTTGATGGAACAATGGTAACTCTTTTTAGTTTCTGAATTGCAAACTGCATGTTGTTGAAATGCTTAAGCCTAAGTTTCTATCTCTGCAATTCTGAGAACTGC…
>Vitis_vinifera_newGene_260
CATCTTTAGCAAGTCTGTTTCAAGGGCTGGAGTTTCGGAGTGATCCAGAATCAACCTTGGTACTAGCGTTTGGTTACCGAGAAAATAAAATAAATTTTCTTAGTCTTATTGTATTAATATCTCCATTCGGTTGCAGCGAAAAAAGTGGGAAAATTTATTAAAAAAAATAAAAATTCTCAGCCTCAAGAAAGGAATTTCTCAGTCTCAAGATCGTCATTATTTGGAAACTATTAGAAAATGCCACTGTAGTGGCGAAGTCTGATTAATAGTAATCAAATATTTCTTAATAGTAACAGTGCACAATATCACTGTTTGGTTGCTGAGAAAATTTGGAAAAGAAAAGAAATTGAAATTATGCTTACTTTGTCCTTCAAATGCTATCGTCCTTTATTGAGGTAA…
>Vitis_vinifera_newGene_2601
TCTCAACAATTCTTTGAAGTGCTTTGTTATTTTTTAATTTCTATCTTCCGAAAACACATCTTCTTTGGATTATCATCTGGTATCATAGTCAAGTTGATCAGATGGTTATCTCAATCCAACCTACCATCCCATTTTTTGAAGGAAATGGATATGATACTTGGAGCATAAAGATGAGGACTCTTTTTATCTCCGAAGATCTGTGGGAGCTTGTGGATAAGGGTTATGTAGAAGAGGAAATTCCAAGAGATGCTATGAGAGATGTACGAAAGAATGATGCCAAGGCATTGTTTTTTATTCAACAAGCAATCTCGGAGAGTATTTTTCCTCAAATTTCGAAGGCAATGAAGTCTAAGGAAGCATGGGACAGTTTGCAAACAAAATATCAAAGCACAAGCCTGG…
>Vitis_vinifera_newGene_2602
GAAATGTGAAAAAAAACTTATGTTGAGATAATGTGGTGGTGAAAGCATGTTTGATTTATTATATTTGAAATCATATTATAAAAATTGACTTAAATGCTTTGATTTAATTTTTAGGAGCGAATGCGATGGTCTTGAAGTTATTAGAAATCCAAAGAGGCCTATCGGCGCTTGGATACATTACTAGTAAGGGAAAATAGAAATATGTAAAATAATATGTTTTTTAATTTATTTTTTGTGGTTGTTATTGTTAAATTTGTTTGAAATTGTTTTGTAGTAACGATCAATTAGCCATGATGAAAGAGAAGGACAAAGGAGTGAAGATAAATGATGATGTAAGGAGTAATTTTGCTACGTCTAATATAATTACATTTTAACATTAGAATTTAAATTATGTGACCA…
>Vitis_vinifera_newGene_2603
TTCCAACCCATAAACACTTAATGGATCAGCTGGGTGCTTCGAACCTCAGTGAAGAATTTCAGAATCTTGACATGGATTCTAATTCCAATCAGGTTGTAGCTCAAGATCCTAGCCCAGCCCAGACCTCCAACCAAGCTGCAAATGGAGATGGCAGCCACACTGTCATCACGGGCATGGATGCGGACGTGTACAAGGCGGCAGCAAAGGGGAACATTGAAGTCCTCGAAAAAATTTCAGATCATGACTTACTAGTCCATTTAACCCCAAAGCATAACACAATACTCCACATCGCTGCCCAGTTCGGTCAACTGGAGTCTGTGAATTTGATCCTTAGGTTGCCTTCATCTTCATCTCTACTGCTACACCCTAATCTGAAAGGGGACATTCCGCTTCACCTTG…
>Vitis_vinifera_newGene_2608
GACCGGATTATCGTTTGTCACCTGGGCTTTCACACCACACATGAACACCGCCCATCAAGAGGAACTCGCACCCCTACCCAGACTAATCCAAGATTGGAGATAGGTGAGACGGAGAGAAGGATAGAGAGCGCTAGGGCAAAATATGAGGAGAGGAATTAGGAGAGGGAGAATGGCGTTGGTCTGGTTTGAAGCGACTCTTCCTCTGGAATCATTGCTGGAATGATCTGCATCATGGGTAATGCTCAGTACGCTTTTCTCTTATTTTATTTTTCTTCACAGATCCAGAACCCCCTTTTCTTTCCTTTTTCTTTTCATTTTCCGTTTTTATTTATTTATTTATTTATTATGTTTTCTTCCAAATTTCTGCAGCCGAAGCACATATGTAACGGGTTGTGGGAT…
>Vitis_vinifera_newGene_2620
AAGAAAGAAGGGAGAGAGCCACCGTTTTTAGTGAGAAAGAAGAGAAGAGAGAAAAATGCAAGTTTTTCTCATCATGCCCAGATTTCATCAAAGGTTTGATCCCACTTCGTCCATGGTCCGATCGAGCTGAAATTTGGAGGAGAGTTTCGTGACTCATTTATCTTCAATCTGAACGGTGAAGATCGGATTTGGAGTTTCGGAAAGTCATTAGAAAGAAAGAGGAGAAGAGAGAAAAATGTAGGTTTTTCTCATTATGCCCAGATTTCATCAAATGTCCGATCCTGCTTCGTCCGTGGTCCGATCGAGTTGAAATTTGAAGGAGAGGTTCGTGGCTCATGTATCTTCAATATGAACGGTGGAGATCGGATTTGGAGTTTTGGACAGTCATTAGAGAGAAAG…
>Vitis_vinifera_newGene_2625
AGGCTCTGTTTGGTTCCCGGAAAATGCTAAGGAAAGGAAAAAAAATACAAGGGAAAATGATTTTTTTTAGTTTGGATGACATGGAAAATACAATGGAAAAAAAATATGAAGGAAAATATTAAAGAAAATATTGTAATATTTTCCTCACTATTTTCCTTAAAAAATAACGTGGAAAATATAAGAGAAAAAGAGCAGGGAAAAGAAGAGGAAAATTTTGTCGGCTCTTGTTCACCGAAGCTTCATCTCTAACTTCCTCTTCGTCAGTGGCTATGGCTTCTCAACGTCGTCGACCCTTTCAACGACCACCACTATCACTCCGACCACCTTCGAGTGCCTCTGAAAACCTACCAATTTCAGACACCCGAGTTCCCATTGATGAAGTGCGTTCTTCAAATCAAG…
>Vitis_vinifera_newGene_263
ATAAATGATCCTTAATCCCTTCTATTTTCCACTGTGCTCCATGAATATGTATAACCTATTAATGGAGAGGCACATGAGAAGTGCGGTGGTTATCTTGCTTTGGTTTCTCTTTCAAGGGAACACTGAAGTTAGTTTTTGTGCTGGGAATCCAAGTCGTGTTATTTGCAGAGGAAGAGAAAAACGAGCCCTCCTGAGCTTCAGAAGCCATGTTGCTCCTTCAAACCGGCTCTCATCTTGGACGGGTGAAGAGTGCTGTGTGTGGGACCGAGTTGGCTGTGACAACATCACAGGGCATGTTGTCAAGCTCAACCTTCGGTACTCGGATGATCTTTCTGTACTTGGAGAGAATAAATTGTATGGAGAGATAAGTAATTCCTTGCTGGACTTGAAACATCTTCG…
>Vitis_vinifera_newGene_2630
GAGAACAAGATGCAAATGGGGAGTTTCTTGAGGATTGCAGCTTTCTATGCTTTGCTTGTAGTTTTTATTGTGCTATCAATGAATTCATGGTCTCTCATGGTAGAAGCAAGAATTCCCGACTTCTCAGCTATTCAAGGTACAAAAATTTCTCCCTACCTCCCTCTCCCTCTCCCTCTCCCTCCCTCTCTCTCTCTTTCAAAATATTGAAAGTACTTATTTTACTTCATTTTGATGTTCTTTCCATTTTTCACTCCCTAAGCACTCCTTAAAGTCTCTCAACTCTCTCTCTCTCTCTCTCTAAATATTGAAAGTACTTATTTTACTTCATTTTTATGTTCTTTCCATTTTTCACTCCCTAAGCACTCCTTAAAGTCTCTCAAGTCCTAGTAATGGAACGAA…
>Vitis_vinifera_newGene_2635
TAACTTCTCTGGCCGTCCAATTTCAATCCCTTGAAACCCATCTTCTTTCATATAATATCCTGCCACATTTCCTTTCTCCATGGCCATCATCCTTCGCAGCCCAACAACACAAATGCCTCTCTTCCTTATTACACCTTACTGTTAGAAGCCCTCAAGTTTTTTTTTTTCCTTTTCTTTCTTTTTCCCTTTTTTTTTCCTCTTTTTTTTTTTTTTTTTTTTTGCCTTTTCTCCTGGGAAGCAGGAGGACCCTCTTGGTGTCAGAACCAAATCCCAACCTCCAATCCAATATTTTCATCCCAAAAGGTCAGTCCTGTCAGAGTTTGTTGCATGTAGTACTAGGATCTTCATCAATTTTTCATAATCCTTCACTACAAAACCCTAAAAAATTCTTCTAGCATC…
>Vitis_vinifera_newGene_2641
CAACTGCATTTGAGGTCACAAAGCTAATGTAGTAAATATCACCAGGAGAAACAAGTTTATTTTTTACCCATCCACTCTTGCTTTTATTTTCCTCTAACAGTTCTAATAATGTTGTTAAGCAATTTCCATTGCCAAGACGACCACCTTCTCTGAAAGAGCTTTTCAAAACAAGATCCTCTTTAAGAAAGTAAGAAATCAGATCTTGAGGAACCAAATCAGAATCCCCAACTACCCCAAGGTGATGCTCAATGGCAACATAAATTCCACCATGATAGGGATGGCATATGACTTTAGAATCTGCTCCATCCATGAGGACAATGGCACCAATTGAGGTGGACTTCACTACTTTTCTGTGAGCCCCATGTCTTTCGAGCATCTCTGGCACCACCACCCTAGAGA…
>Vitis_vinifera_newGene_2643
ATTGCCTTTCCTTGGAGCTAAGCCACTGCATCTCTGCAGTTTCTCTGGCTGGGACCGTATCCTCACGACCATCCATCCGTAAGATCTCCCTTCCAATTTCTGAAATCTCTTTCCAATTCAACGTTATTTCTTATGATTTAGGCTTGTATGGATCCTTTGTGATTTTGATTTTGATTTTGCCCTAAAGTTTAGGGTTCTTGTTTTCTTCAATTTTTTGTCTGTGCTTGAATTTTTACTTTGGAATGCGATTGCTTTTCTTTGAGTATGCGCAGTCCACCCCCTAGTTTTCGAGGGATATTCTTCATGCCCAGCTGCCCGATACTGTCTCCTTCGTATAAATTCTCCAAGAAACCTCAAACAATCTCCGGAAATCTTCAGTTTTCTATTCGGTTGAAATCT…
>Vitis_vinifera_newGene_2644
AAAATGTTTTACTATGTTTAATAAAACGTATTAACACGTGGCCGTTGGAACCTTGGTGGACCACCGTCGGCACCTGCTCCGTTTGTCTGTTGAACCCACAATCTCAATCAGGTCTCCGCTAGGGTTTAGCAGAGGGGAGAGCGATGGTGAGACTAGCGGAGGAGATTATTGAGGAGATACTGCTGAGACTACCAGTGAAATCTCTGCTACGGTTCAGGTGCGTATGCAAAGCCTGGTGCACTTTAATCTCCCAACCCCAATTCACTAAAGCCCACCTCTGTCGACAACGTACACATCCCATTACTCAAATCCTCGTTCCCCCCTCCGTGGACTCACAACCGAATGATGGTTTTTCGGTGGATCTTGATTTTCCCTTGGGTCTCTCTAGCTCTAAAGGCA…
>Vitis_vinifera_newGene_2645
GCAGAATTTAGATGGGGCTTGTCCTACTTGTGGTAAGAAGCATGGGGGTAGGCCATGCTATAGAGAGACTGGAGCTTGCTTTGGTTGTGGGAAGCAAGGACATTTGATCAGAGATTGTCCAGAGAATAGGAAGTTCATCACTGGGAAGCCTAAGGAGGAAAATAAGGAGGATAAACAGAAACCCAAAGCCCAAGGACGGGTGTTTGCTATGACTCATCGAGATGCTCAGGCCACTTCTGATGTGGTGACAGGTACTCTCCGAATCCACACCTTATTTGCTAGAGTCTTGATTGATCCTGGATCAACACACTCTTTTGTTTCAGTATCTTTTGCTGGTTTGTTGGGTTTGCCTGTTGTTAGCATGGACTTTGATTTGATTGTTGCTACTCCTGTGGGAGA…
>Vitis_vinifera_newGene_266
GACACAGATATTTTGGGGGGTGGCTTGGAGAGAAAGACATCAGGTGAGCGTTTTTTTTTGGGCTGGCTTGGAGGGGCAAGGCAGAGAGGTGTGGGAGGGGAGATATTTTTCTTTTCTGGAGTTGTTACAGAGGGTGAGGGAGAGGTTTTAGAGAGACTTGGGAGACAAGATAGTGGTGGTAGGAAACTTGGGAAAGGAAGATAGCCTGAGCTGAGAGTATGTTGGAGATTTGTGAGTAGGATAACACGTGGCACAGTACCACTGGCGGTGACGGAAAACCCGTTGTCGTCTCTTCGGCGGGTGAACTAAGAAGAGGAGATCGCGATTGGGTGGCGAGTAGCTGTGGAGAGAGCTCTCTCCGCTGTCAAGGTTTCGCTCTTCTCCGTTTTCGTCACATGT…
>Vitis_vinifera_newGene_2662
TAGATACCTTGGGTACATGACTTGAATGTAATTAAACAGAATAACTTTTCTTTTTCATTTTTCTCCAATTTTTGAATTTGGGGGCTTACCCTTTCTTTGCTGAAAAGACTTGTAGCTGCTCCTACCAGACCCTCCCTTTAAGGGAACTAGTACTAATTTATCCCTCTCTTCAGGAGCTTGATAGAACTTGGAAATCCAACCTCTCGTTCACAAAATCTGCAAATTCCCCAGGTTTGAGACTTCCAAGAAACTCTGGAATTTCTACCATGATAGATGACTCCTATCAAGAACACAATCAGTCCTCTGCTGATTTCCAAACCTAGCAGCATAGAAGTTATTCATTTCATAGTAAGTGCTAGAAGAATCATCTGTATTCACTGAGACACGTTCTGCAGGCAT…
>Vitis_vinifera_newGene_2678
GTTGATTATTACTTTGTTCCTCCAACACCAAAAATGGATCAGTCCAGCTCCAATCAAATCACAGAATCGCAGAACCTTAACTCGGAAACCTTTTCAAGCCAAACTGAGATGCCGAACCAGATTGCAGCTGTTAGCCAAACTGAGATCCCCCACATGGATGCTGATTTGTACAAGGCTTTGTATAGAGGTGATATCAGTTTCCTCAAGGGGAAGTACTCGGAATTTGCTCATCTTCAACCCCAACTAACCCCAAAAAGGAACACTGTCCTCCACATTGCAGCCCAGTTCGGTCAGCTGGCATGCGTAGAGTGGATCCTTCACTTTCATTCATGTTCACCTCTACTGCAGCAGCCCAATCTGAAAGGCGACACTCCACTTCACCTTGCTGCGAGAGAAGGC…
>Vitis_vinifera_newGene_268
GTTACCTAGAAAGCAATAAGAGGGAGGAGGGAGAGAGAGAGATAGAGGGAGAGGCGTGAGACGGAGGGAGAGAGAGAGAGAGATGGGGGGAGAGAAGGAGAGAAAGACAAGGGGGGTTTGAGTGGTGACACTGATGATGGTTGAACGTGGAACTGTAGCTGAAAAATGGAAACCCCCCAAACTTTTCTTCAATGGAAAGCTCAAATGGGTCCCTCAGCCCAACCCCAACTGTCACCAATTCTTCTACTATCAGCCAACAGAGTAAAGCTCTCTCCTTTCTCTTTCTCAACTTTCCTTTTCCTATTCTTCTTCTTCCTTCTTCTTCTCTCTTCACTCTTTCTCTGTCCTCTCCCTTTCCACTGAAAATTCCACGTTATAAAAACATGGGTCGGTGCTAAA…
>Vitis_vinifera_newGene_2681
AAAAGAGACTTCTGGTGGTCCTTAAAATTTTTTCCTCGTCGGCGGCTCTCTCCAGTTTCCTAACCACCACTTTCTGCTTTTCTTCTGCTGTTCCTCTGCTACATTTTCTCAGAAAACTGCGGAAAAATTCTGATTTTCTTGGGAAAACCAGAAGAGTACGATTCGAAGGTAATGGAGAATCCGTCCGAGTCGATTCGGTAGTCTAGGTGTCACAAAAGGAAAAATCTTTTTTCTTTTCCTAGATTTGATTTCCTCAAATTTCGGTGCGGACTAGCCCCGTATTTTGGTGTCCTAGGGTTCGGATTCGCCGGTTTTTGTGTTCAGATTCTCTGTGCCTCCTTGTGAGCTGGAGTTAAGTGACATTCTTGTTTTTCATGTCCGTACGATCAGCTCGCTCTA…
>Vitis_vinifera_newGene_2682
AGAGGAAATTCTTTAGGGATTTTTTTAGTAAGAAATAAGGAGAATATTTAATATAAGTGTTGAGAGAGAGAGAAAGAAGAAAAACCTTAATTCTCATTCATGTAATGTCTACTTACAATTGAGAGATATATATATACAAGGCTAGGAGTCCTAACTACCATACATGTGACCTATATTAACAAGGAAAGATAATATACTATAAATACATTATATTCAACACTCCCCCTCAAGCTGGAGCATATACGTCATATGCACCAAGCTTGTTACAAATATATTTAATCCTAGGACCTCTGAGAGATTTAGTGAAGATGTCTGCTAGTTGATCATTTGAATTGACAAAACTTGTAGCAATACATCCTGATGCGATCTTCTCTCTAATAAAATGACAGTCAACTTCAA…
>Vitis_vinifera_newGene_2687
CAGCAAGCAGCAGAAACCAATGAAAGGTGCAACAATGGAGTTTAGGCTTTTTTTTAGACTTGAGATTTGATTCTGGGGCTTTGGTTAAATACTTGAACAAGTCATAATTTATATATGTGGTTCTATATTTCTTTTTGGAGCTTTGGTTGGTTTCTTAAAGAAGTCTTTAATATTATACATTTTGACTTTTCAGGTTGGTGTACCCAGAAGAAAACACGAAACTGCAGAGAATTGATATGGTTTCGACTTAGTCTATGGAGCTTTGGGTTGCTTCTCAGAACAAGACCATGAAGGCTGATGATCCTCCCCCTCAACTGGCTTGCCTGATCAGGGGACTTGGTTGTAGTAGGTTGTTTCTGCAACTCTTTAATTTTAATTTATTTATTATAATTTGATACT…
>Vitis_vinifera_newGene_269
ACTTTATCTAGATTTAGTTGGTTCTTCAGTTTCCTTTGACTGCGAAGAAAAGTCAGTAATCTCTGATTTTCATTTTTATTATTAAAAAAAAAATGTATAGATTTTGAGATTTAGGGTTCTTGGACTCTTCAAATCTATTCCACTTCAATGCTCTCTCAATCTTTTTACTGTAAGTTGAAAGATTTCTTTCCTTTTTATGCTTGGATTTTCCCATGTTCTTCGATTCTCTTTGTTGAATAGAATTTTCCTCGGAAAAAAAAATGTTTTTTTTTTTCTCGTTTGGGAGCTGAGAAAGTGTAAGAAAATGGAGGAATTATTTTCTTCTGCTAAGTTTTATGGGAACCTAATGGTGGGTTTTACTGTTCTCGCTTTGATTCGATGCTTAAGTGGAATTGTGTG…
>Vitis_vinifera_newGene_2696
CGGACATGAGCATCGGTTCCTTTAGCGATCTTGAGGGCCTCCCAGGCCTCATGTGAGAGAACAGGGACATTACCTTACGAAATATTTCATATTCTGATCCATTCATAATCTGTTTGGTTGCTAAGAAAAAGGTAAGAAAGGAAAAATTATAAACTGCCTCTCCTCCCCTGTTTCTCAAAAGGCAGTATTTTGTTTGTTTAGCATCATCATCCTTACTTTTCATTGCATTCTTCTGCACAACATTTTGAAATTATTCTTTTGCTTTTCAAGTAAAGCAGCCTTATATAGTGCTACTCTAGGCTCATAACTTTATATAAAAGCCCAAGTTCTTTTCAAAACCCTTTGTTGGGCCTTAATTCATTAAGACATATTCATCCTTCTTTCCCTATTCAACAATGG…
>Vitis_vinifera_newGene_2698
GAGTTTAGCGTTTTTCTTTTTCAATTTTATTTGTGAATTAGGGTTTTGATAAATAGATTTTTGTAACAAATAAAAAATAATAATTTTAGAATGGGGGCATTTTGTTTTTATGATATTCATTTGTTCTTGGTTTGATCTCCAAAACAATTATTTTGATTTCTGAATAATCTTTCAGATTCTTTCCAAGAATGGGAAAATTAGTAGTGGAGAAGGAACAGGTTGAGATAGTAAAGCCTTGCGCAGACACATGAGAGTAAAGAATAGTCGTTCTCCAAAACTCTCTTGATGTCCTCCTCATCAACGATACTGATATTGGTAAGGTTACTCTTTCCATTCTTGATTTTTTTTATTTATTGTTTTTATTGGATGAAATGGTGAGATAATCGGCTTTGTTGTTGT…
>Vitis_vinifera_newGene_270
CTTTAATAGGAGCTCAAGAGCTTGGGGAAAGCATTCAGGCTCACGCAACTAAAGCAGGGTACTTGTCCAACGCATTTTTATCATCAGCATTGATTGATTTATACTGCAAATTTGGGAGAATAAATCAAGGAAGAGCTATTTTCAATGAAATTCCGACCAAAGACCTCGTTTGTTGGAGTTCAATGATTAATGGCTATGGATTAAATGGTTGCGGAGATGAGGCTCTTGAGACTTTCTCGAACATGTTAGCTTGTGGGGTAAAGCCTAATGAGGTTGTTTTCATTTCTGTTCTATCGGCTTGTAGTCACTGTGGACTAGAACATGAAGGTTGGAGCTGTTTTTCTTCCATGGAACAAAAGTATGGTATTATTCCAAAATTGCCCCACTATGCCTGCATGG…
>Vitis_vinifera_newGene_2705
ACTGCCCATACAAAGTCGGAGGTTTCCAATTCGCAGGTTATCCACAACGGTACACAGACAGCTGTGTCAGTAAGTCTAAAACCCTAAAACCCAGAACCTAAAAAGGTTCATATTTTTACACTATAAATCCGAAACCCCAGAATCGGACTTCTCAGAGAGCATTTTCAAACCACCGCTGTGTAAGTTTTCTTTTGAGTATTTTTTTTTTTTTTTTTAATGGTTTGTTCTCTGTTCCAGTTTGGTACTTTTTGCAGATGCATTTGAAAATTTCTGAACAAAATTCAAATTTTCATTATGCATGTGTTAATGTGTTCGAATAATTATTGAGTTAAAAATGGGTTTAATTTTCGAATTGAATTTTTTTTGGTTTAAAGGGAACTTCGCTCTGTTATTTGCTTA…
CCATGTGATAGCCATTGGGATGCCGTAATCCGTATTCTTCGATATATCAAAAGTACACCAGGCCAAGGTGTATTGTACGAGAATAGAGGTCATACTCAAGTTGTTGGTTACACAGATGCAGATTGGGCTGGGTCACCCACATATAGACGTTCCACTTCAGGGTACTGTGTTTTTATTGGAGGTAATCTAATATCTTGGAAGAGTAAGAAACAAGATGTAGTGGCCAGATCTAGCGCTGAAGCCGAGTATCGAGCTATGGCTTTGGCAACATGTGAACTCATATGGTTGAGACATCTTCTTCAGGAGTTGCGATTTGGAAAGGATGAACAGATGAAACTCATTTGTGATAACCAGGCCGCATTACATATTGCATCCAATCCAGTCTTCCATGAAAGGACC…
>Vitis_vinifera_newGene_2706
ATATATATATATATATATATATATATATATAAAAGAAAAGGAAGGGCTCTCTCTTGCTGGTTGGCCGTTTGCTCCTTCCTCCTTTGCTGAAAGAGAGCACGCACTCTCGTTTTGGACTGAATCCGGGTGTAGAAGGGAAGAGCTCATTAACCCGTAATTCTCGCACCATCAAGCACTGGAGGAGCTTCCTGAATACCAGAAAAAAGCAAGAAATGGCTTTTCACGGAATTAACCAAGGTGAGCGTTTCCGTTTTTTGCCGTTCAATGCATGCTTAAATGTCAACATGTGATCCTATGCTGTTTAAATTTTCTTCAATTGGTATCAGAGCCAACATGGATGACATTTGAGCTGCAATTTTGGGTTAATTTTTAGGTTTCCCGTTTCCTGTGGTGGAAGCC…
>Vitis_vinifera_newGene_2714
CTCTATTCTTTCTCTCTCCCATTTTCTTTCTTTCTTTTATTTTATTCTCCCACCAGACTACCATTATCTGCTGTACCATTCATTTACCCATCATTTCCACATTTACAGTAGAGTTTTAGGGCACCAATAATTTCCTCCTTTCCCCTCCACCGCATTCTCCTTATCTACAAGATAAGATTTGCAGTTCCAAGTTTCACACATTGTGGCAGCTATATTTCTCAGTTCAATTTGTGAGAAGAAGATGGTGTTGTGGTATCGTAGAGAATCCATGGTGGAGAGCATTCTCTCAAGGGCAGCAAAGAAACTCTCTTTTCTTCTTATTCAACAACCAGGCCTTCTAAGTGGAATTGAAGACGATGTGAATTGGATCTACTTGAAAATAACTTCTTGGGTTATGGA…
>Vitis_vinifera_newGene_2718
ACTCGACTAAGGTACTTTGGCTTAAGATCTACATTTCTCGAGATACTCCCATCATCTATAAGCAAGTTGCAGAATGTTCAAACACTGGACATGAAGCATACTAGCATCAACACTCTGCCTGATTCAATCTGGAAGCTACAACAATTGCGGCACTTATACTTGAGTGAGAGCTACCGAAGTAAACTTATGCTTGGACAGGGTACCAATTTTCCTACAATCCTCCAGACATTGTGTGGGCTATTTGTTGATGAGGAGACCCCGGTAAGAGATGGCCTAGACAGGTTACTCAATATTAGGAAATTGGGGTTAACAATGTCATCTAAACAAGAGGCAATGTCATTGCAACTGCAGGCAGTAGTTGACTGGGTTCTAAAACAGAAACAACTCCGGTCTTTAAGG…
>Vitis_vinifera_newGene_2720
CCCTTTAACTACAGTATTGAAGAAATAGTCTGGTCAGACATCTTCTTGATACATGGTCAGAGTGTGGCAAACACGGTTGTTTCCCCAGTGGAAGAGAAGGTATCAGCTCTGCTAGCTCAGGAGGCAATTCATCCCTATACCAAGAAGAAGGCCATGCGGGTACTAGACAAACTCAGGTCTCTGAATGGTTTTCTCAAAGGCTTAGAATCAGTAGAATTAGATGATGGTGGAATGGTTTGGATGGAGGAGCTGTCCCATGTTTGCCTGTCTGCTGTGGTAGCCATTGAGGACTTCATCAACAGAACACAACAGCTCACGAAAAGAAGTTGGATGGGACCTTGCAAGGGATTTCTTTCGGCTTTTGGCAAATTCAAATCTCAGGATAAGCTTGCTGTGGAG…
>Vitis_vinifera_newGene_2721
TGCCGGAATATCAAAATCTTGAGGAAATAGAGTGAAGTAAAATAGACATCTCCTCATGTACAAGGACAAATCCTTATGGATCTTGTAGAGGGTATTGGGCCAAAGTTGCTGTTGGTCATGATGAAATTGTTGAAGAGCAGTGGACCACTCCTCAATGGTTGCATCCTTATGTGAGAGTGCTTCCGCCAATTTTACAATCAGCAGTGGCAGTCCCCCACATCTTTTTGCAATTTCGTCTTTCAGCTTTAGCAATTCTGGGGGTATGCTAAATTTCAAAGCATGGGTAAACAATGCCCAACTCTCCTCATTTGTCCGTAACCGCAGTGGGTGAGGATCACTCTTCATTTTGAGATTTGGAGGTAGCCTTGTTTCGCAAGTGGTCAAAATAATTCTACTGCC…
>Vitis_vinifera_newGene_2722
TATAATTTCAATTTTCAAGAGAGTTCTATGTAGCAATTCTGCAGGAAGATTTTTCAGATTTCTGCAGAACCTAATCTCCAAATCTCGGAGAGCTTGCAGTGCTCCTTTCTCTACATTCCATTCCTCCAGTTGCTCTAACTTCCATAGTTTAAGAACTCGAAGCTGAGGAAAGCCTCCTAAAGAGCAAAGCATGTTCTTCCCTAAATAAGATTTGGCAAGCAATTTAAGACTTCTAAGATTGGGAAGCTTATCCAGTGACTGCATTGGATCTTCTACAAGCCCTGACCCTGATAAGGTGAGGTCAATGAGGTTGTATGGGAATTGGGTCATAATGGATGGATTCCTTAACCGTCCTAGCAAGTAAATGTAAGAAAGATTCACAAGGGTTACTAAAGGCTT…
>Vitis_vinifera_newGene_2724
AAGCAAACCAGGAGAAGATGTGGGAAACTTTCTTCGTCAAAGCATATCCAGCGGTGGCTTCCTAGTACTGCTCGTGCTTGATCTTGAAAATGTATTCAGACCTAAGTTACCTGAGGCAATTGGAAAACTAACTCGACTAAGGTACCTTGGCTTAAGATCTACATTCCTCGAGGTACTTCCATCATCTATAAGCAAGTTGCAGAATGTTCAAATACTGGACATGAAGCATACTAGCATCAACACTCTGCCTGATTCAATCTGGAAGCTACAACAATTGCGGCACTTATACTTGAGTGAGAGCTATCGAAGTAAACTTATGCTTCGACATGGTACTAATTTTCCTACGTTCCTCCAGACATTATGTGGGCTATTTGTAGATGAGGAGACTCTGGTAAGAGA…
>Vitis_vinifera_newGene_2727
GCCACATTGATGCTAAGAGCTGAACTGAGAAATTTATGATGGTTGATTTAAAACTAAATACATTGGAAGTGGCAGATAAGTGCAAACCCAATGCAGGGGTATACAGAACATACCACATTCAATCTTGACACAGCCTTATAAGGAAAGAAAACCTACACTCATTAAAGCTAGGATTCTGCTAAGTGCTAAGCATGCTTTATCACAAGAAACTACAATCTTCATCCAGTCATATGAACTCTAGTTTCAAGAAACTCCTGTGCTGCAACTCTTCAGGAAGCACACCCAACTTTATACATGACCTAACCTCTAAATCTCTGAGACCTTGCAGTGCTCCTTTCTCTACATTCCATTCCTCCAGCTGCTCCAGCATCCACAGTTTAAGAACCCGAAGCTCTGGAA…
>Vitis_vinifera_newGene_2732
TTTAAAAGCTTAGAACCAAACAACCACCAGTATTCAATATTTCAGATGCTAGTAGTTATCCTTCTTTCTTTTATCTTTATCCCTCATGTAGTCTAGCTACCAATTACTAGATTCCCTTCCTTTCTAGCTTCTATCTTCTATAGATTTACAGCTCCTATCCTAGCTTCCATTAGTCCCAGGATGTTGCTAGTAGCTAGGCTTTCTTCCCTTTCCAACTAGTTATAGATTGCTTTAATGCCTATAAACTGGGACCAAGCCAAGTAAGTCCATGGATCATCTGTTAATCCTTCTTTGAATTCCAGTTCTATTAGTTATCTGTTGGCTGTTTTAACATGACTACATAATATTATAAACACTCTTTTAATATGACTAGCAATTTCACTCTCCAACTCCAGGGAC…
>Vitis_vinifera_newGene_274
TCCGTTTGGTTGCTGAGAAAACCTTGAGGCAAATAAACGAAAGTTTCTATTCAGCAAAGCCTTGAACGATCAAAAACGGAGAAAAACCCAGGAAATGGAAAATCCCAATTCCCTTTTCCTGTCGCTTTCCACAGTTTTCCCGACAAGCAATCAGCACTTTGATCAATTCAGGCGACAAAAACTAAGTTGTTATCATATTCAATCCAAGAAAAAGACACTCCATATTCTAGATTTCTCCATCACATTTGAATTATTCCTCCTTAACCATCACTTGCATCGATTATAAGCTTCAATTCCACAGAGTGCAGTTTCAATTCTCTGATATCAGTACTATTGGCTTTGTGAAAGTTCTCACTCTTCCATGGATGATTGCAGATGTTCTTCACCGCCTTCCAAGGT…
>Vitis_vinifera_newGene_2749
TTACTTTTTGTACATGATAATTGGACTTTTCTTCCATCAATCAGGTAGCTTGCAAACCATTTCTGATTCAGTCTCAGGACTTGTCTAATCTGATCTCACCCATTTATCAATTCTTGTTCTTCTCAAACTGAATTATTGCCCTTTTTGGTTGATTTTGGGGTCAGGTACAGCGAGTGGGATGTACAAAGCTTCAGTGTGTCTTTTGGTATTGAATTGGGTGGTTTAAGTCTGTAATCATCAAGCCCTGCTTTGGATCCATTACCCTGGTTTTACAAACGGTACAAGGATCTGGCCTTTTCCAAGGTTTGAATAGTTTGTGGTGGTGTTCTTGACTGGTATCATGGCTAGCTTGTCGCATCCTATTTCTAGAC
>Vitis_vinifera_newGene_2753
ATGAAACTGCAATCACACAACCACTTGAAACTCACCACCCTCCTGCTAAATTACGCCGAGCACTTCCAGACGAAGCAGCTCCTCCAAATCCAAGCCCAGCTCATCACTAACCCACCACTTTCTCTCCACCCAAATCTCATCGCCGTCAAGCTCATCGGCGCGTGTGCCGCCAATGCCAACCTGTACCACGCCCAGCTCATCTTCGCCCAACTCCCAAACCCCAACGTCTTCTCTTGGAACGCCATCATCAAAGCCCACATCAATTGTGGAGCATGGGAACACGCGCTCAACTGTTTTAACCGCCAACTCTCACTCCCCAGCGCGCCAAACCCAAATGAATATATATACACCTCGCTCATCAAGGCCTGCGCTGGCCTTGAGGCCATAGCCGATGGCCTC…
>Vitis_vinifera_newGene_2755
GAATGAACTACAAACATTTAGTCTACCTTTAAAAAAGAGAAAGAAAGAAAGAACAAGGAACAAGTAAATTGCTAAAATGTCCAAATAAGCTCTACTAATTTAAATAAACTTCCAAAACATATGTAAATATAAATTACAAATCCCAACAAATTTGGTATAAATAAAGACTACAGAAACCAAAGAAATGAAGGCTACATAGGCTTATACTAAAATTTTGACGTTGTGATTCATCTCAAATGAGAATGGGAGTCAAGTTTCTTCAATAAGAAACAACTGAGTCAGCCAACGCCATGTCCAACTAGCTTTGAATTACTTTTCGTTTATGACATGATCAACTGCATCAGCTAACTGAATGCTCAAATCAGCTCCAAATAATTTTATTTTTTTAAATAAAATACA…
>Vitis_vinifera_newGene_2759
TTTTTTTCTTGTTTTTATAACCTCTCTTGTCCCAACACCCAAGTGAAGAGTCGTCTGAACTTTCTCCTCGGCCCATTTTTATCCATCACTGGATACTCTTGGAGTAGATATTTCCTCTTTTTCAGACACAATAACCAATTTCTGTTGTTGTAACTAAAGGTAGACTCAATTCGGTAATATTAATTATCATGTGGTTATCAGTTTTTTTGTTCTATATATATGTGTGTGTGATTGGGTGTTTGTGCTTGAATATCTTTCAGCTTGAATATGGGTTGTTTTTATTGCAGGAAGTGCTTCATGGAAGAAATTATTTAGTGGTGAATTTAGATTGAATGAGCCTAAAATTTTATCAAAACAACTTATGATTCTATAGGCCAAAAGTAAAAGAAAATGAGGGCT…
>Vitis_vinifera_newGene_2760
GTTTTTCTTGCAAAATGCTCAGGGTCTAGTATGTGTTTTGCAGCTATGAATATGTTTTGTTGCTGGTCATCTAGTCATTGTTAGTCATGTTTAACGCTCATGGCAGGATGATTAGATGATCATCAACAAACACATTCAGGATAATGCATCACACCACGGCTGTGTCTCTCCTCCCCTCCCCCCCCCCCCCCCNNNNNNNNNNNNNNNNNNNNNNNNNNNNNNNNNNNNNNNNNNNNNNNNNNNNNNNNNNNNNNNNNNNNNNNNNNNNNNNNNNNNNNNNNNNNNNNNNNNNTTTAAATGAGAAGAAAACATGGAAAGTTGATACAATCAAGAACGGAAGCCCTGTATATATGATCACCAATTGTTTAAGGGAGAGAAAGAGGAAAATAGCAAACATGC…
>Vitis_vinifera_newGene_277
GAGTCTTTCTTGTTCAGATGGCATGCCACCATCCCTGCCAGCCTCAAAATTGTTCATTGTCATCACTGCCTATGTACATCTTTACACTTTTGGTTAATAATTATAAGTGGTATATAGCTTACCTTCTTCACAGCACTCTTGAGTCTTATACCTTAGCTTTCCACTAGGCTAGCAAGACGGAGCTTCAACATTTAAAAAGTTGTAACAAGAAGAAAGAAATGGGAAGAAAAGCACTTGAGCAAATCTGCTACCTCATCTTCTTTTCTTGTCTTATTCTTTGATCATTTGATGTGAAGAAGCTGAGTAGTCATCCAAGCATTGAGAGGGAGATCCTTAAACAGTTGGGAGCAGTAGAGATAGTTTAGAGAGATCTTTTTTGTGAAGATGTTTTGGCAGTTC…
>Vitis_vinifera_newGene_2779
CATTACTCATTAGAGTGACAGCTTCCATGGTGCATTTGTTCCGACCATCCAGTAGCCATTGGAAGCGAGCCGTGCTGGAGCCTCTCCTCCTTCAAACATCTCGTGCCGCTTTATTCTCTACGGCTACTGCTGCTGCTGCATCTCCTTCCTACCACCTCCTTTCCTTGCTCAAACAGTGTTCCAACCTTAAACACTTACACCAGACTCATTGCTTCATGCTCTCTAGAGGCCTCGACCAGGATAACATCCTCCTTAGCAGATTCATTGAGGCCTGCTCCTCTTTGGGCTTCTCCCATTATAGCCACTCCATCTTCACCCACAAGACCCGACCAGATATCTATCTCTATAACACCATTATCAAGGCTCTTTCCAACCCTGAACTTGCCACAGAGGCTATTC…
>Vitis_vinifera_newGene_2780
GCTTGGCAGGCTTGAACTTAAAATGCAGTGCAGATAATGAAACAGAATACAGTCAAGACACATCGGAGTGTGATGTCAAAATGGTTGTTTTTCCAGAACGGGAAAACTTGCTAAGGAGTTCAATTCGTAAAAAGGCTCACTTCAGTCATACTGAGGAATGTGGAAATAGAAAGACAGATAAACTTGATTCCACAAAATTCTCGAAGGTTGACAATTGGCTTCATTTACATAAAAATGAACCAACTATTAGAAGTTACATGCATAGGAGTAAACAGGTTCTTGCTATTCCTAATCCAGAGAAGAAAGATGAGTGCAATGGGCAGAATATATCAGAAAAGTTACAAGATGACAAAGTACATAATCAAGAGCATGCAATCAATACTATTGCTGACCATCAAA…
>Vitis_vinifera_newGene_2793
AAATTGTTCAAGCAACAAAAGTTAGAAATTGAAAAAAACCGGGGAGGCAGAGAGAAGAAAAACTGCTTGTTGTTTGGCGAGAAAGAAAAGTAGAATTTTCTTTTCCTTTCGGGAGAGAAAAAAAATGGTATTCAACAGTGTGATGGTAGTATGGGTGGCGAACAGATCAGCAGATGTATGGCAATACGTTGCTTGCATTCCTGACCGTTTAAGCAGTCAACAGTTGCTAGATCTAATCTGCTGCTTCCCGTTGCAGCAATTCGGCCGCTTCGCTTTGTGTCTCTGGACCTTCTTCTGTCTCCCTCCGTCCGATTCTTACTATTACTCCTCATCCAACGACTCTGATTCGTCATCTTCGGCTCCCGACTACGACTACTATTACGATTCGCATTCCGATTG…
>Vitis_vinifera_newGene_2795
TTCATGAAAATGGAGGAAGAAAAAAATTCTGTGATGAAAAATACGAAACAGAAGAGGTATAAAATTTTGGAAAAAAAGAGAAGTGAAAGAAAGCCAGGTTTTGAAACCTCTTCATCGTCATCAGAAAATGAGAAGAAATCAACTGATTCAGTAAGCATTAATTGTCTACTTGAAATTTTGATTTTTAATTTTTTTTTTAATTTTATCATTTTTAATAGATTTTTTTTTGTGAATTTATTTTTCATGAATTGATAATCTAATTGTTGGAAATTTTCTCAGTGAGGTTATAGTCCAAGGTTTAAAGCAATATTTGAATTATTAGAAAAAACTAAACTTAACTACTATCAAGTTTACCATCAAAAGGTTTTGAAAATTTGTGTAATGAAGTTATTTGTTATG…
>Vitis_vinifera_newGene_2796
TGCAAATTCATTCCACACGCGCCACTAGATGGTCGTCAGGTAATCACTAGCCAAAAATGGACCCTTTTTTGTTTAGTCATTGTGCACTATGGTCATAGATTCTTGCCCGCCCTTTTTGTCTATGGTTGCAGAGTATGGCCCTTTTCTCTTTTCCCCTTTCAAGATTCTCTATTCTTTTCAGACCCAATTGATTATAATATGCAGATTCACACATTTAAGAAGCATGTGTAGATGTCTATCCAAGTACCGTGCAGAATGACATTGTGTGGTTTTGGCCTAAAACCGATCCTTAATAAAAAGACATTCTTTTGAAGAACAAGCCTCCCCGCATCCCATAATTGGATGGCCCATCATATATCAGGTTAAAGGGTAACAGATATATTCCATGCGGGTATGCAA…
>Vitis_vinifera_newGene_2797
CCAAATCCTATTATATGCTTTAGAAAGGGGAACTGGTGTCAAAAGTATAGCAAAAATTCTGAGTATAAACTGTTGTTAGTGGAAGAAAGCCAAGGCATACCTCGATGCCCACAAAAAGTCGTGAATTTTGTTGCTTCCCCTTGCACCAAATCCAGTTTCCAAGATTCAAATTCAGTCACTGCTCTCTTATGAAAAGTTGTACCAACAAAACTACACTCCTTTATCCTACTTTCCACCTCTCTTTCATGACTTTCTATCCACACCTCTGAGCTTCAAAGTTTAAACCTAAACTCATCTCCTCTACTACCCCTACTGGTATACTTCCACTGTGCCACACTGTGGCGCCACTGGTTCTTGCCCAAATTTAGCCAGTTTTGCAGCTGAAATGTGTGTGGTTGG…
>Vitis_vinifera_newGene_2800
CATAACAAAACAAAATCTTCTTCCGTTTTTACCCTCCGGACTCTCTCCAAATTACCTCTCTTCTTTCTGGCACTGCCTCAGTCTCTTCACCCATGGCTTCCACCCCTTCCTCCATGGCTTCAATCTCTCTCCTCCTCCTCTCTCTGTCCCTCCTCTTCCAAACCCACCTCTCTCTCCCCCCCTTCGACGACTTCCACGACCTCCTCCCTCCGTACGGCTTCCCGAAGGGCCTCATCCCCTCCACCGTCAAGTTCTATTCCATATCAGAGTCCGGCGAATTCGATATCCACATGCACCACTCCTGTTATGTTCAGTTCAACAGACTTGTCTTCTACGACAAGAAGATTAGGGGCCGTATCGAATATGGGTCCGTCACCAATGTCACCGGGATTCAAACCA…
>Vitis_vinifera_newGene_2801
GACCCTAACGAGCTCTGCAAATTGAAATAGAACTCCTCATCAACCCCATCTAAAACGCCCTCAAACCCCTTCAAAAGCCCATCTCAAACAAGCCTCTCTCTTCTTCCTCAAACGCTAATGAGCTCTGCAAATTGAAAGTATAGAACTCCCTTACCCCATATCTAAAACCCCTCAAACCCCCTCAAAACCCCATCTCAAACGAGCCTCTCTTCTTCCTCAAAGCACAAAAACTGAGTTTTAGGGACACTTTGGTAGTTCTTTCTAGCTCACATGGCGAGGTCTATGATAGGGCACTTTTTTCCAGGACTAGGGTTCTTTCTCATTGGGTTGTGGCACCTCTTTAATCACATCAAGCTCCATGTCCAAAACCCCAAATCCTTCACTATCCACCCATGGTTC…
>Vitis_vinifera_newGene_2802
GCTCAAAGTTACGAAGATAGGGAGATGGGATGGTGCCATCCGGATCAAAGCGATAGTGCCGGAAGAGTTCTGCGGACATGTGGTAGGAGCTCCCTATCATGACGAGAAGGAGCTCCAAGTACCTTATTTTTGGGGCGGGGAACCATGGGTGGATAGTGAAGGATTTGGAGTTTTGGACATGGAGCTTGATGTGATTAAAGAGGTGCCACAACCCAATGAGAAAGAACCCTAGCCCTGGAAAAAAGTGCCCTATCATAGAACTCGCCATGTGAGCTAGAAAGAACTACCAAAGTGCCCTAAAACTCAGTTTTTATGCTTTGAGGAAGACGTGAGAGGCTTGTTTGAGATGGGGTTTTGAAGGGGTTTGGTCTTTGATATGGGATTAGGGAGTTCTATACT…
>Vitis_vinifera_newGene_2803
ATAAGTTCTCCCAATCAACTTATTTCATTTGCTTTTTCGGAGATATTTTGGCATGTTAATGCAAGTCTTTTTCCTCTTTCTTACCTTATACATACCTTATACAAACTGTTGGATAATGTTCCCTCTGTTTGTTGAAGAATCAATCAGGTAAAGTCATTCAGTTAATTTGCAAATAATTTTTGTACTCAAATTAATTATTGCCTCCCACATTTCCCCTCCAGGGTCCAGCTCACAACCAGCTAGCAAAAGAGGTATGTTAGAGAGAAATGATACTGGGAGTCCACTTATGCATTAAATAAATATATATCAAAGCAGAGGGCCCCTCAAGAATCTTTTATAAGTTGGAGGGCTGAGAAAGCATCCAAAGAATAAGGCTTTTTCCTTTTCTTTTTAACACAT…
>Vitis_vinifera_newGene_2806
TTTTAAGCTAGTTTGAAAAACAAGAACTACTAGACAGTTTTTTTTTTTAAATTTATATTTTATTATTTTCAGAATTATTCTCAAGTTCTATAGTTAAATAAAACTCAATTTTTTTTTCTTTTTTCTTCTGTCCAAATAACCCTTTTTCAAATGTGCTTCACATACAGAATCAAAATACTCCTAATTCTAATTGAAAAAAGGTTTCTGAGTTTGTGGAAAGGAGTCACATACACTCAATTTTCTTGATGTTAATCAACCCCCTCTTTCAAATCTGCAATCTTTGTATGATATTAATCACAAATCTTTGTTGTACAAAATGGGTTTGTGATAGATTGTTGGGTTTGGATTGTAGCAGGCAATTCATGGGGGACTTCTGCTGAAAATGATAAAACCATTACT…
>Vitis_vinifera_newGene_2807
CTCCTTTATACCTCTTCTGGACTATTTGGAAAGAGAGAAATAGAGGATCTTTTGAGAATGTGAAACTCTCAATCCAAAGGCTGAAATACTTGTTTGTGTAACTTGTTAACTTAGACCAAACTGTTTATAGGTGAAAGATTGATGTCCATAGTAGATTTCATTGATTGGTTAGGGTCGGTTTGAGGGAGAGAGTGTCTTTTTGTTTTCTCTTCCTTTTTTTAGCATTTTTTGGCCACCATTGTATACATCATGTGTACTTTGGTTTGCGCTTTTTGGCGTGGTTAATACAAATCTCATTTACTGATCAAAAGAAAAAAAAAATGTATGTCCCTAAATTCAGAATGATATTTTTCTAAGCTAATATGTGATAGGGAAATGCATACTCTAAAGTTGTAATTG…
>Vitis_vinifera_newGene_2809
ATCAGACCCTGTTAATTTTTTAAACTTTCTCCTACTCATCAAAGGGAAGAAAGAGGGGAAAAACCAAATCTTCTAACAAGGTATTCCTTATATGAGCTAGTGCAGCTGCTTTTCTTTTATCTTTCATGTGGAAAATGTAGTCATTTTTTTGTATATTCAGAACTACAAGAAAAAAAAAAAGATCCTTTGGATACTGTTATATCATGGTTTTTCTGTTGGGATTTCATCAGAAGTAGGCATTGGTGGTGCAGTTCGATTCTAAAGGATACCTATAACTGGGCATACATCAGGTATCTGACCCTGACCAAGTTTACCTCTACTAGATATTTCAACATTGAACATTCTATGTTATAATAGAGATTTAAGTGCAAAATTTTGATGGAAGCAGATATAGTTAAC…
>Vitis_vinifera_newGene_2812
TTCCTCCGTGGTATTACTACAAGTCACCACCACTACCTTCACCATCACCCCCTCCTCACTACGACTATAAATTACCTCCTCCTCCATCACCATCTCCTCAACCTCCTTATTACTATAAGTCCCCACCACTACCTTCTCCATCATCCCAACCACCAGTCTACCACCACAAGTCACCACCCCCTTCCTCTCCTTCACCTCCTCCACCATATTACTAAATGAATTGCCTCTTCTAGTTTCATGTAAGTATATATAATAATACAGACCACATTTCTCATTTTCATCATTCATACAGTATTTAACATTCCTCTGTTTTCCGTGCAGATTATAGGATAGATAGAATGAATAATTGATATCAGAAGGAACAGGAAGATCTTTTGGGGGTACAACGACTATTAACAT…
>Vitis_vinifera_newGene_2813
AAAAGTCTCAATTACCGTCTTGACCGCCAAAGCTTCTTAACTACTTTTTAAATGGGGATGACAACGGCCAGTATGGGCCTTCAAAGGCTGACTCTCTCACCCACCAAAATCCAAATCAAAGACCCAAAACACTGGAATTCCGTTATCAAACACCAAGCGAATCTCAAAAATGACCAAGCGATTCTCTCTGCATATACCCAAATGGAGTCCTTAGGTGTGCTACCCAATAACACCACCTTGCCTCTCGTCTTGAAGGCGTGTGCGGCGCAGAATGCCGTTGAGAGAGGAAAGAGCATTCATCGTAGTATCCAGGGTACGGATTTGATGGATGATGTTCGAGTTGGGACTGCTGTGGTTGATTTTTATTGTAAATGTGGGTTTGTTGAAGATGCGCGGTGC…
>Vitis_vinifera_newGene_2814
CAGCATGTGGACGCGCGCTCGTGCGCGTGCAGGGTGCGTGGGGTAACCAGACTCCAGACACGAAGCCATAACCGAATCAGCCGGTGGGAGAGCGAATACGACGAGAGTTGCCGCCGGAGTCGTAGTCGGAAGGTCTCCAGACGGGAAGCTTTCGCCGGCGGCTTCGCGAAGTTGGGGAACCTCAGGACCTCTGATTCGAATCGCGATAGATCTCTGATTTCCTCCGCTCACAATCCCCACGGTCTCTCCGCTCTCACCGCTTCCACAATTCTACTCCGTTCCCACGGCCTATTGAGGTTAGTTTGGAAATATATGATATGTTCCTATGCATTGGAATGTCTCTCCTTTTTCAAATTTGAAGTTGTGAGTTAAGTGGTGTGGGTTGAAGGTTTCATGACT…
>Vitis_vinifera_newGene_2816
CCAAGTTTGTAGTGGTGATTGATAATGTGGTTAACACTTGCTTCAAGACTTAGCAGAAGTTATTTGTTGAGTAAGTAAGGTGGTAAGAGTTCCTTACTAATCTCAAAGCATAAAAAATTAACCACATGACTAAGGTGGCGTTTTTTTATTTTATTTTTTGCTGAAAGTAATTTGCTTTTAAAATTTAGGTTGTTTGTTTTTTTAATTTTTAGTGACTTATTACTGAATTTTTAAAATTTTTGGCTAAATAGAAAAAGCCAGTTTTTGAAACCTCCCCAAATACAATTTTCAACCCGATCGGTTCTACGGCAGTGGCGTTTGGTGTGAGGAAGGCAGCCCCAAGATTGGGTGGGGGTGCGATGGTGATAAGAGTGTTCGTTGCGGCCACAGAAGAAGGTA…
>Vitis_vinifera_newGene_2818
GTTCCTTGTTCCTTGTTCTAGCCTCTCTCTCTCTAAATTCATAGTCGGTTTCAGCTTTTCGGTTCCAGAAATTCTCTCCGCTTTCTCTGACACTATAATGTGGTGTTTTCTCAGTCGATTTTCTCTGTAAATTCCAGTGTTTTGGGTCTCTGAATCGTTTCATGAGGTAGTCTTCTAAACTTCTTTTGTGCGTTTACTTTTGAATACTCTAATCTGCATTTCTGGTTTTCTTTTGTACTGTTTGGTTAGCATGGCTTTGTGGAAGTGACTTTTTTCGCTTTTGAAGCAAAAGCAAGCTAATATTTCTCAGTTCCTGCTTTAAAATGCAGGAAAAATACTTGTAAACTACCGAAAGAAGATGCTTTCGTTTTCGAATTTCCTTTTTGTTTTCTTTCCGGT…
>Vitis_vinifera_newGene_282
GGAAAATTGGAAAAGTGCAGCACGCGGGAGAGAGAGAGAGAAGGGCACTGTTCATAAATTAGGGCACTTGCCGGAATTTTGATCGGACGTTTGGACGGCCAAACGATCTCCGTTTCGGCCCAAATTCGGAGGAAGTATTCTATTCGACTAGACGAACAAGCCTGCGGTGGCTGATTTTGTTTTTAACGGCTAAATTTTCAGATCTGAGGTAGGGGACCCTAACCCTAAAACTCAAATTTTTATGTTTTTCCCTTGAAAAAAAATTGTAAATATTGTCACTATGAGTTAATTAGGAATTATGGATGTTGTGTGAATTTTTCTAGAATATTTGGGATTTGTTTGGAATTTTTGGAATTTCGGGAAATTGATTTTGATTGATTATTAATTGTTTTGAAAGGT…
>Vitis_vinifera_newGene_2827
GGGTATGTTTGTTTTCAGAGAAAAATAAGGGGGTAAGTAAGTTGTCAGTTCTAATTTTTCATTTCCAAATTTATTTTAAACTTCTTATGGCATAATTAACCAGCTTCCAACAATCAAATATATTAAAAATATAATATAATTTTTAAAAACATAAAAAATGACCCTTGACGGTATGGGCCAGGTCATCTTCTGAGGTTCAGAGTCGAGTGAGCCACCCAGTCTGGGAATTGGAGAAGAAAATCTATGTAAGTTTTCTCCGCGACCTCTGTTTGGTTTCTGGTAAAATGCAGGAAACAAGAAACGAAATCAAGTTTTTCCTTCTTAATATTAAAGAGAGAGAGAGAGAGAGAGAGAGCGAGCTTTAGAGAGTTTGTTGGCATTTTCCTGTGTGCTACTTCT…
>Vitis_vinifera_newGene_2829
ATAGGGATAACCGATTAAAAGGGACAAAAATCCCTCAATATTGCAAAACTAACCCTTTACTTATTTAGGTCTCAAAAATGACCCAATTCGGACAAAAATACCCCCTCATCCCCTCAGTTATCTTTTTCAGCCCTTTTTCCCTCCAACTCCAATTTTCTCTTGTATTGTGTCTCTTCGTTACCCTTTTTCCCTCCAACTCCAATTTTCTCTTGTATTGTGTCTCTTCGTTACCCTGCAAACCCATTTGTTCCATCTGTTAACCTGCGAGAAAGAAATCACGAAGGATTTTTCCGTTTATTGCAAGAGAACAAAAAGGCAACACAATACAAAGAAAAAACAGAAAGTAAGTTTCACTGTTTCATTCTTTGATTTTGGTTTTTCGAACTGTATATATGAATC…
>Vitis_vinifera_newGene_283
CCAATTCGGAATGCATTCCCCAAAACGTTGGATACCTAATCCGCATCGCGTTTCTGCGGATTCGGTCATAGCCATTGTTCGTGATTGAATCAGGTGCACACAAATTTGAGAGTTTTCTTTAAGAACCTCATTGTTTTCTTGAATAACGAACGATATGCTCTGAGTTGTTTCTGTTTTTCTCGCTTTTGTCGCTTGTTTGGTTACTTTCAAATGAAAATTATTTGGAATTCACGTGAAATTCCATAAATCCTAAAGATTTTCGAATCACAGAAATAAACACTGCTCCACAGTTGTTTCAATAACCTTAGCTGATTACTGATATGATATCATCTATGTTAATAGTTTTGACATTTAGCTTCATGTCGTTAGGAAGTATTTTATAGAAAATGCTTCTGTGGA…
>Vitis_vinifera_newGene_2830
ATTTTGCTCAATTTATATTGATATTTTTACAATTTGTTATTATTTTGCAAATTGACATTCCTCCTCATCTCCTATCTTTTATATCTAAAATATCTAAAGAGGAGTACTTTCCTGGAAAAATTGCATGTTTGTCTCACTTGGTAGCCATTGAAAATATTAAGAAGAAATTGACTGAACCACAATTGGAGATGTTTAGAAAATCATGTTTTGGTCATTTTTTACTCCTTCCCGAACTTAGATTTTCAGCCCAAATTGTTCATCAATTGTTGTTACGTCAATGTGAAACCAAAAAAGACAATGAAATATGGATTTTATTAAAGTCAAAGGGCTTAAGATTTAGTAAAGAAGAGTTTGCATTGATTACGGGCTTGAGTTTTGGTCCTATTACAAAATGTGATA…
>Vitis_vinifera_newGene_2831
GAATTTTTGAGGATGTTACAGATGATGAAGTGGAGAGAAATGACATTCCCATGGATGTGAACATTGATATGGAAGCTTCTAGAAACCTTCAGCTTGCAGAAAAACACATGACTAAAGAGTTGAAAGATGACTACTCTATTGATGATCCAGTTATTGATATTGCCAAGTTGTTTGGTACCCCAACTATGTCGGGCGAGTTTTCAGTATATGTCATACCTCACCATCTATCTCCTGCCATTTTTAAGCGAAGGCGTGAGATTAAAAAGTCTCATATCTTACAGCACCCTTTTACAGATCCCACCAAGAGAAAGAAACTAAGAAAAGAGATTGAGAAACCATTAACTTCATTTGATCCTTTGCATCCAATCTCTGAAGAAGCATTAGAGTCCTTTCAAAAGT…
>Vitis_vinifera_newGene_2833
GACATGTTGCATGGGGATTCTTTGGCTTGAGGGGCAAGCCAGCAGAGCAGAGAGAAGAGGCTGCTACAGGGAGATGAGATATTTTATGGATTTTTTTTCTGTTGTTTGAGGAAGGGGAGAACTAGAGTGAGAGGTACGGGGTTTACAGAAAAACATGGGGGTAACTTGAGGAAAAAGGGAGCTAAGGGGAAGAAGAGGGTATCAGTGGGGGTAGTTCACGAATTTTCTAGAGAATTTTTGGAGCAAAAACAGTGAGAAACCCATCACAAATTTGCTGGGGAGAAGCATTTATTGCGTATTTCCCATCCACTTCAACTGGTATGTTTTTCTTCTCCTTTTTCTGCCGATTATGGGATGATGTTTGTTGGTTGGGAGTAGCATGTTCACATCTCTCCTCTT…
>Vitis_vinifera_newGene_2834
AAGCAGAAAAGGACTGGGATGTTATCCATCACACTCCTCCATTTTGGAAATGTTTTTGTAAATTATTTGGATTTTAAATTTAGAAATTTCGAACACCTTTTTACCACTTTTTATAGATTTTCATTTCTCAGACTTAGCACACTTGTGGAAGTATTCACAATTTTGAAATCAGTTATTCAATGTTTTGTAAATCTCACATTGTTTTGAAAACTTGAAATATATTTTGAATATTGGATCAAAAGAGTTATTGGTACAATTTCATCGGTTTCTTATTGTAATAGAGTTTGATGACCCGAATTTTATTTGGTGACTCGAAAAACTCGCAATGCAACATATGTGGTGAAGCTATATGAGATTTTTTGGATAATCTGATCTCATAACCCACCATTGATCTCGTTG…
>Vitis_vinifera_newGene_2836
TTGGTGGTGGCTATCTTCTTTGGTTGCCTGTGGGCTTTTTTGCTGATTTAATTGGTGCCACTGTTGGTGCAGGTGCTGCAGTTCTTCTTGGCAGAACAGCAAATGCCTGAAAATGTATTATAGAATGTATTTTTCTGTTGTTCCAGTTATAAATATATTGTGCAATGTGCATAAAAGGGTTAAGTAACATCGTATTTCTTATCTGTAAACACTCCTCTTCAGTCTTCACTACTTGAGAGCTGATTGATAAGCCAAGTCGGTATAGAGCATATTTCTTCATGGCCTACCACTAGTATTTGTAGCTTCTATTGCCACCCTTTATTTCTCAAATATTCTTACCATTGCATATCAAATATTTTCTTCCTGTAGACCCTTGATATTATTTTAACTTAAAAATGC…
>Vitis_vinifera_newGene_2838
GTACCATCAAAGCCATTAAATCTACAGTGATTAAACCGACAAAAAAGGAAAAAAAAAAAAAAAGGGAAAAAGAAAAGGAGGCCTAAACGAGTATTTTCTTTTTATTTTTTTAAGGAAAATGATAGGACCTGATGGCTTTAAAAGCACCATTGCAAAAAGTTGATTCAACCTTTGGGCTTTTCCACAAGGGCCACATTTAAACGCGACAATTTTCGGTATCATTATATCTCCATCGACCATCGACTATTTTAAGGAAAGAGATCAGTGTTTTTTTTTTCTGAGGGGTTAAGGCCAAGAGGCAAGGCACATTAAACAAATCAGAATTAAGAAAGAAAGAAGATTATACATCAAGTTGGTCCATCATGGCCAACAAATACAATGCCACTAATTAATATAATA…
>Vitis_vinifera_newGene_2839
TCCCGCCTTCACGGGATCAGATGGGAGCAGATCAAGGAGATAGTGGTGGTCGTCGCGGTAGCTCCACCTCTTCAACTCTTCCTGAACCCTCTACCAAGTACTAGCTACACTTGATATGGGAGGTAATGATTCATTGAACTTAGATTTCTTCTTACGGTTGTGATGGCTGTTGTCTAATTATGATATGCTTGGATCCCTAGAAAATTTTTCATTTGATTCAAAATTTTCTTTTCCTTCAGTTGACGGAAAGGGAGAAAGGGAGAAAGGGAGATGGGGAGACAGGGAGAAAGGGAGAAAGACGATCGGCTGGTAAACTTTTAAGAAGTTTGTATTTCCATTTATGCAGAAAAAGTTGTAGTATTTTTGCTTTTGCATGCTTCGTTTAGAGACTGGAATGGA…
>Vitis_vinifera_newGene_2840
TGAAATGTGAAATTTTCTCGGCATCCAAGCATATATCAAAAGACAGCCATCGCCAAATCTAATTAACGAATCAACGCCTCAGATCTGAAGTGTAGCCAGTAGGGATTTCAGGAAGAGGTGCGGAGGCGGAGCTAACGCGACGGCCGCCACTATCCCCTTGATTTGCTTCCATCTGGCCCAGTAAAAGCGCGATGGCACTAACATATTTGAGAAAGTCTCTGAATATCTGTTTTTTGATCCCTCCTCTCTGTTGAGGAGGGAGGTGTCTTCCTGGATTGTAATTGGGATTACTGGAGACTGCAGTTTCCATTGCTGAAGAAACAGAGCAGAAAGAAACAGGGATTGAGGCGTGGAATCCTTTGGAAATGGGGGATGATCCTCGAGGGTGTTTGGTGCGCT…
>Vitis_vinifera_newGene_2841
GCTCAATCTTGTGATTTGGCTCTGTCTTTTGGGTTTTCGTTCTCTGTTTCTCCCTTCTTCTCCAAAGGGGTTCGCCTCTCGATCCTCTGTTTCTTGGTTTCCATCCCCTCTGTTCTTTACTCTTTACTCCCTACTCCTCCTCTCTACTCCCTCTTCTCTCTCTTCACTTGGGGATCGCGAAGTTAATCGTCGGATTCGCTTTCTTCCTAGGGTTTCAAAATTTCTATCCCCTGTTTTTGGTGTCTTCTCCTCCTCACTCCATTCAGTGGTTTTCTCTGTTTCCTGGGTTTCATCCCCTGTTTTCCCCTAATGCCAATTTTACCCTAAAGCAAGCATTAAACGCGTGCCGTTAGAAGCGTACAAAGCCGGAATCGTTTTCACCATTGGGATCCATATCTT…
>Vitis_vinifera_newGene_2843
CGCGAGAGTAGCAGTCAAAAATCGTAGATACGTTTTGGTTATGGAAAGTGGAAACAGAGTAGGGAGGAAGAAGAAAACTACGCGGTTCGTCTCTGAAGCACACAGTAAAAACCTAATTTTGTCTCTCTAGTTTCTCTCTCTAAAACCCTTGGCACATTCCCTCACCAAACATTGTTTGAAGGCAAATTTTTTTTTCCAGGTACCTTTCATCTCCGTTATGCTGTGTTTTCATGTTCTGTTTCTCTGCTTTGTTTGGTTGACGGGAAAATTGCTGTTCCACAAGTTCTCTCTACAATCGTAATAAAGGACTCAGGCGAGGACTTTAAGTACTGCTCATGCTTACGTTTATTGATTTCCTTTCCATTTCAGATCAGTTTTTGATGGCCCGGAATTCAAGAT…
>Vitis_vinifera_newGene_2844
GGGAGAAGAAGAAGACAACCAAAAAAGAAAAGGAAGACAGCATTGTAAACATAGAAAATGGAAAGTATTGGAAATATTTCATGAAATCGGAGTAAACAACAAAACAAAATAAAATACTTTTAATCCCTGTTTCCTACTTCTGTCATAAAGTATGGATAGAGATGAGACGAAGGAGGAGAAGGAGGAGAAGGAGGAGCACTCAGCTTTCACCGATACTGCAGTGTGTTGTGGTGGTGTAGCATATGGTAGGATGTCATTCTTGCTCCAAAAGTGTGGGCAGATCCATTTTTATTTTCCTTTTTTCATCTCTGTCCTCACTGATTCGTTTTGGGTATCCATCAATATTTATCAGTGGGCTTGGTGTTAGTCAAAAGCCACCAATTTTTCTTTCCTTTTTTT…
>Vitis_vinifera_newGene_2846
GTTGGAACTATCGGTACGAGGTCAAGGTCGTGATTGGTGCCCGATTTTCCAACGTGGAAGCTTCAATTTTTATTTTTCCTCGTTGCCAAACGGTACAGTTTCTCACTTCTCACCGTACAAATATTTAGATTCAGACATAATAATCTTTAATCATATAAATGATTATATATAGTAATTTGCATTTATCTTATTTAGTCTTTTTTTTTCACATGATTAATTTGCTTATTTTCTTTTTCTTTTCTTGGATGATAAAATTACTAGATTTTCTGTGAATCATTTCCAAGACTGCACCCATCCTTAGGGTTTCGAATTCGAAACAGTAAGCAGAAGATTTCAGATCTCTAGATTGGTTGTTTCTGTTCTTCTAGGGTTAGGGTTAGCGAAACTAACTTTTTATTT…
>Vitis_vinifera_newGene_2848
GTTTATCCTCATCTCCAAAGTCTGTATTACCAGAAAAGGTCCCAGTGGATCAAGTTTCTTCATGGAGTTTTAATCCAGAGGTACATGTAACTGTCCAACAAACTGACATGGAGGATAATTCATTGCATGAATTGCTGCCTCAAAATTTTAGTCTGACTATGCCTCCAAATGCCCAGCATTTGATGGAGGATTCAGTTGCTCACTCACCTAATAATAGTGATTATGAAGGGCAGCAGGTTAGTAAATACCTCTCTGTCTCTCTCTCTCATACACACACACACACACACATCTTTGTTTCGATTTTTTGGTTTTTGTTTCATTTGGAGTACCAACATCAGGACTTATGGTTGCACCTCTTATTGGATAGGAACCATCCAATCCTTCAGAGAAAACTTCAGG…
>Vitis_vinifera_newGene_2849
CCATGAAACCAGAATCAGTTGAAGACAAAAATGATGAGTCAAGCTCATCATCTTTGTCAGAAGCGAAAGAGCACAGTGGTCAAGAAAATGAAGTTTCACCCCATTCCAACCCTTCTCCAAATGATGGAGACATGAACAAGGAAGTCACTTCTGGCAGTGAAGAAACATGGGTGGCCTCATCTCATCTGTCTGGTGTAGAGGAAAACGAATCAAGCTTGAGAAAAGTTAATGAGATCAATGAAGAGGATATTATTATACAAGTAGGATTCTCAGGAGTTGACCAGGATTCTGAAGACTCCATTCCCTTGGCTGTGCATCCTGGACAGGTAGTTAAACTAGAGTCAATCCACAAAAGTTCATTTCATCTCCCAACACTTCTTGTTCCCCAAATAGTTGGAC…
>Vitis_vinifera_newGene_2857
CTCTTTCACAACCCTTACTGTCCCTCTTTTTTGGTGTTTGGTATGAAGTTCTTATCGTCTTCCTCCTCTTCCTCCTCTTCTTCCACTGCCTCTTTCAATGCAAATATGTGCAATTCAAGGAATGCCACTGCCGGGTGCTTTGCCAGCGTCTTGCGGCGGCTTCTTTGCTCTGGTAGTCTCCCTACACACCCTTCTGATCACATTAGAGATTCTGGCTTAGTAGTGTTTGGTAAGGACGAAAATTTGAAGGCTGGGGAGAAGATGGAGGGTGTAGCCACGCCCGGGATAGTAGCAAGGCTAATGGGGTTGGATTCGATGCCAGAGATCAACTTGGTTTGCAGTCAGATAAAAGGCAATTCAATTGTGCGAAGCAGATCCATGAATTCTATGGATTGCTGG…
>Vitis_vinifera_newGene_2859
GATACAGTGATTGTTATGGATAGATGAGAGAGAATAAGGAGACTTTAGAATGAGATTTCGATATTTGCTTGTGGAAGACGACGTGAAGAACGAATGGTTCCTCGCTCGTTGGTCCGGGTCGGGTATTCGAGGATTCGGATCGTTTAGTGGGAGATGCCGTTGGCTTCCCCACGCGCTGGCGTGGGTGGTGGCAGGGACTCGCTAGGGTTGTGTGGAGAGATGTTGGGTCTTGGTGAAACGCGTGGGGTGGCGCTTTGGCTGGTTGGTGGGAGGGTAAAGATTCGATAGGGTGGTGTCACGGCCACTGTACACTGGTTCGGGCGAATCGGCGCGTCACCTCCCGAGTCGCGATCTCAGGCACAGAGTGGTGGAATGGCAACGGCCGTTGTTGCCACGTCA…
>Vitis_vinifera_newGene_2860
AAGGACTTGGTGGTAGGAGTGGGTGTGGGAGATATACCTCATTCTGAGGTTTTAGTTTCATGACAGAGACCTCCTTATTTTTAAAAAAATACATTAAGTAATCTAGAAATGAAGTGCAACTATGTCATATACCTTTTTCATAACTTTATATTGTTTGTTCTCTCATATGAATGATTTATCCAGAGGTAAAAGGGTTATTAATTGAAAATAAAGCATGGCATCAACAATTTCCGTTAATTTAAGTGACAGTTGATGAAGGGGAGATTGCTGCAACTGTAACTAAGCCTCAAGGAAGGGGAGAGTGCTCTTTTTATAATTGAGGGAGGTCCCTAAAACTCGACTAATTTCACCAAACAGGGGTGTATTTTTGGGGTAGCTTGAAATAGCTTGTCAACTTGG…
>Vitis_vinifera_newGene_2862
CTCCTCCAACACCCTCTCAACTTCCTCCATACAACACCCACAACCCTGGCTTCCATCTTCTGGGAATCCTCCTTCTACTTGAATTCTTAGCCCTCCCTGTATTTCTCTGAACTCATCTTCATATGGCTTCATTTCTCTCTCTGTGCCTCTGTCTTGTCTCCTTCCATGCAGCATAAGCTTCTTCTTGGCATACTCTTTAGTCTTCCGAAACAACTTGTATGGCAGTTTGAGCAAGACGAAGACGACCATTTGTAGGATTAAGCATTGGCAGCAACAAGATATGACAACACAGTCTGCCGCCAGCATGTTCCAATCTTCCATGGGCTAAGAAAGATTGGAGAAGGGAGGGAGGTGATGGCAGCGAAGAAGAAGGTTGATAGAAACCATTTCTTTTGAAGG…
>Vitis_vinifera_newGene_2864
CTCCCTACAACCACCGTCCACTCAACCTCTCTTCGACCCTCACTCCGGGTACGAGTCGATGATTCTATGAGATTCTTGCCATGTGCCTTCGCCATATTCGCCACACCTCAAATCTCCGTTTCTGCAATTGGCCATGAAGAGGATGGAAGCAATGTGAGATAGATTTCGAAAGGACATTGGGACTTGGGCGTGAGTGAACAGAGGTTTGATATGGGGAGATTTGAGGAGGTTAATGGGTTCGGATACATTGAATCACAATCCCGAGATTGAGGATTTGTACGAGAAGATGATTTTGAAGCTTAAGGAATTGGCGAGGCTTATGGACAAGAGTTCAGCTAGGGTTCTTGAGCAGGTTAATGTCTCAGTATTCGCCTTAGATTTCGATTTGCTTCACCGAAT…
>Vitis_vinifera_newGene_2867
TTCCATCGTTGACATACGGATTGGTAACATGAGCACCTGGCCTGACGGCCGGGACTGGCCCTCCAATCAATGTAGCCTTGTCCTCATTGCTGAGAATAACTTCTCTGAATTCCACCAATTTGACGTCTCTTTCTCCAATGTAAACAAGATGTACTTTTACCCTTCAGTATTGAATTGGGCAATAGGAAACAAGTCTTGCCACGAAGCTCGAAAAAGAGGAGATTATGCATGTGCCAGCAACAGTCGTTGTGTTAATTCCAAGAAAGGCAGTGGATATACGTGTCAATGCAACTCAGGCTACCGTGGGAATCCCTACCTTCCAGATGGCTGCGTAGGTATATTTCTTTACTCTTGGCTTGATATTTGGATGTATAGTACCACTACCACGTTGGTGAGATT…
>Vitis_vinifera_newGene_2869
GTGGCATTGGAGATGAAGAAAATGATTGCATATTACCTTGATCCAATGGCCTGTCAACCATGTGATGATCTTAAGGACATAGGTAACATGTAAGTATATATTTTCTCCTATTTTAATACAATTGATAGTGTCTAAATAACATCTTTTTAATTCTTTTTGTAGGGCAATGAGAATCAACCCACCGGAAAAACAGAAAACATCAAAGAGGGAGCCAACTTGGGTGAAAGTGGTTGTAAGTACTTATTTGTTTAGATTAAAATATATTGCTTCACCACTTAATTTATGACAAAATTAGAAAATGGATGGTTATTAATATGATCATCAATAAGATGCTAAAGAAGTAAGAACATCATTCTAGTGTTTATTGCAATTGTTGATACTTTTCCCATAGTGCCCAAG…
>Vitis_vinifera_newGene_2871
TTCACAACTCATCTGGTGGCCTGGCTGTCCAATTCTACCAGCAGGACGATATTTGCTGAATGGTGAAACACATATGATAACTAACATTCATTAAATTCGAGTTTCTTGACATTTTCTTTTTCCTCTTATATCTCTACGACACAGATTAAGATCTCTGCTTTACCAGGCAAAGAATTCTCAGGATCATTTCTCAAATCTGTGTGCTTTACCAGGAGTTTTTGGAAATTTACAGAGGTAGCTTTGTTTCCTTTGCAGCTGCTGCCCTGGACTTGGCCGAGTTTGAGGATGCCCAGAAGGTGCAAGCGTCTCTGATCTTCCAAGTGAAAAGCCCAGCAGAAATGCCTTGGAAACACATGGTAGGTGGTGACTGTTTTTTGAGTTGTTCCATTATGTATCACT…
>Vitis_vinifera_newGene_2882
GGCAGCCGTTTGCAAGGTAGGGGTTCCCTTGATAGCCTTTAGAGCAGTGACACTTATACCCCTGGCCCTGGATGGAGTTATGGCAGTACGTATTGATTACTACCCAAAAAGTGCTATTTTACACCTTTAATGCATTATGTTTTAAGCACTTTTGTGTAGTAGTTCTCCATCTTTAGTCCAATTGGCATGTTAAGGACCTAGAAATGTCTCCTAATCATATTTGTGGCTAGTTTTAATGTTTTGACAGCTTTTTGGATCGTTAAAACAAGTCAAGCAAAGGAGAAAACCAAAGAGAAGCAAAGTGAAGAAAAATCAAAATGTAGCAGCTGCAGTCTTCTTTCGCACTTTTGGAGCACTTCGCGAAGTCCAATTTTTACATGCTATATACCATTTTAAAGC…
>Vitis_vinifera_newGene_2890
AACAAATTGGTCTACCAAAAGCTCTTACTGCAATTGGTATGGTATTTCTTGCAATGCTCCTCAACAAAGAGTTTCTGCAATCAATCTCTCTAACATGGGTCTTGAAGGAACTATTGCACCACAAGTAGGCAACCTCTCGTTTCTCGTTTCCCTTGATCTTAGTAATAACTACTTCCATGACTCTCTTCCGAAGGATAGGATATTGGTAAGATTCTCATAAATTTTGTCTACTTTATGACAATACTCATATTTCTTGCTTCAATATTTAATATCAATAAAGGCAATTCATGTTTGGTTCCCAAAAATTTAAGAAAAAATGCGAGTAAAAAAAATTAAAGAGGAAAAGTAAAAGAAAATAAAAAATAATTTTAAAATCAACAAATTATTTTTGTATTTTGT…
>Vitis_vinifera_newGene_2896
CCAGATTGATGCTGCCTTGAGATATGTTGATTTGACTTTGAAATCTGGTTATATGTTGTCAATGAGGGTTTTTGCTGAGTGTGTGAGAAGTTGTGTTAACAAAGGCAGGCTGGATGCTTTGGTGTCTATTATAGAGAGGTGCAAGGTACATGACTAATTAGAATTTTTTTCTAGATCATCTGTGTTAGGAGGAACACTTTCTGGTTATGTTTCTATTTCTGACCTCGCTTCTCTGGAGTGTGTACCAGACAATGGATCAAAATAAAGCTCTTTCTCCCTCCTGGAACATGTGCATCTTCATTGCAGATATTGCGATGCA
>Vitis_vinifera_newGene_2910
CAGAAGTGCAATTTACAATATAACAGATATGAGGATGCTTCTGCAAGTGCTAGTATCAGTTCATCTCATCACAATCATCATCTCTTTCGTATTTATAGCACAGGAAGCAGGGGCATCTATGACCAAGCCTGGGTGCCCAGAGAAATGTGGGAATATTACCATTCCATATCCATTTGGCATGGGGAAAGGTTGTTACCTGAATAGAAATTTTGAGATCACATGCAACATGTCCTCCAATCCCCCTCGTCCTCTTCTCCTCCAAGAAGTTCAACTTTTGCAGATATCAGAAGACTATCTGCGCATCAACGATATTGTTCACCATAGCTGTTTTAATAAGCAATCAGGGAAGACGAATTCATCACATGTACCATATAACAGAACTCATCATTTCAGTTACTC…
>Vitis_vinifera_newGene_2919
GAAGAGGAAGAGGAAGCGGAAGAGGAAGAGAATGTACAAGGCTAAGTTGCAAGAGCTAAGTCAGCAGAAGAGGTGGGGCTTACCAAGATACACGGCCATGAAAGATGGACCAGACCACCTACCCCACTTCAAAGCTTCTGTTTACGTCAATGGCCTCTCTTTTCATTCACCCACCATCTCCACCTCCTCAAAACAAGCTCACAACCAAGCTGCTAAGCTTGCTTTCCTTCATTTCGCCTCTTCATCAGGTTACCCACCCATCGTTTCCCCCTTCTTTTCTATTGATTACTACCCTCAATTTTTCCCCATGCACTTCACAAAATGGAGTCATGAAAGGCTTATAATGATCTCTGGTTTCAAATCTCTCTCTCTCTCTCTCTCTCTCTCTCTCTCTCTCTC…
>Vitis_vinifera_newGene_2920
GACTCATTCACATGGTTCAAGTGTCCGCAATGGTGAATATTTACAAGGCTAGTGATTTCTTTAGTTTCCACTGTTTTAATTTCTTTTTCTAATATGGTTGTATTTTCTTGTTTTTATGATTTTAATCTGGAGTCACAGCATGTGTTTTTTTCTAAAAGGAAAGAAAAATATCTAGAAAATTTCCTTACACAACCTAGCTTCTGTCTTCTTAATTTAGAGCATATTGATAAAAATGAAGGAAAATTTCTATCACTACTGCAAAAATAACAGCAGACCATAACTACCATCAAAGCATAGCAGGTCTTATCCAATTTGTGATTTTATTTTGAAAAAAGACCAAGCCTATCTATGAATTATCTGACAATTCTTAGTGGAAAATATTGTGTCATTACTTGATGC…
>Vitis_vinifera_newGene_2923
GATTGAAATGAAATACCATCTGTTTCCATTAACGTGCTCCCCATAGGTGTTGCCATTCATGCTCTCCATGGGAATACAATAAAACCCACAGAAACTTAATTTTTGCTATGCTCCAGTACTACATTCTCCATTGTCTCTGAGCTCTCAAGAAGAATGTTCCTGCCCAAGGGGCTCTCTCCAATGAAGCAATTTTTTGCCCTTGACTGAGGGTTGCTTTGAAGCTTAGAGCCAAAGCTCTCCTAAAACTGCTGTTGGTAAACCCCAGGTGAGGATGGTTTTTTTTTTTTTTTTCTTTCTTTCTTTCTTGTGGTTATTTCTTCAAAATTTCATCAGTAGAATGGCTGCGGTTCAGTTCTGTTGTGTGATGGAAGGATTCTGGTTTATAGTTTTTCTTCTTTT…
>Vitis_vinifera_newGene_2925
GGAACTTTATTTTTAACTTAAAAATATATAAAATAAATATTTTGATTTTCTATATAAAAAGATAAATTTTATTTTACATATATTTTCAAATAAGCATGTGAAAATATACTCTTCCCATAAAAAAGAGTAATTGAAAAATAAAAAAATAAAAAGTAATATGAGGCATATTAGGGGCCTTTGAATGACTCAGGAAGAAACCTAACTTGGAAATTTGGAAGCAACCTACCTTCTCAGCTCTGCGTCCTTCTCTGACACCCTTTATTTTACAAATTCTCGAATTCCTTAGATCAAGTTTTCCCAATTACTCAGAACGAGAATTTGGAATATCGGAAACCAAACACGACCCCTCTGGTAATTTGTATCTGTGTCCAATGTATGTGCCTTTGAATCATTCTTGGA…
>Vitis_vinifera_newGene_2938
GTAGAAGGGCCCGTTAATTTTTATAAGTTTTTTTTACACTGTGACGAACGCATGGATAGAGCTGGGTTCAGTCCGACCAAAACTCCAAAAATAAACAACGGCAAAACGAAGAAGAAAAAAACCATAAGACAGAGCGGTCTGTGGTTCGTTCACAGCGACGCTTTTGATTCTTCTTCGATCTCTCCGCCTCCCACGTTTCTCCGCTTCTCTCCCCGTATTTCTAAACTCCAAACACAGTAAGCGCCCTTTTCTTTGCCCTAGATGGAATTGATAATCAATAAAATTACACCCTTTATTAATTCTTGTTTTCTGCTCTTTTCTTACTTTCAATTTCATTCAGATTTTCTTTGTTTTGATCTTATTGGTTTTCTTGATCCGGGTATTGATGATTTCAATCTT…
>Vitis_vinifera_newGene_2943
CGAAATCGTTTGATATTTCAAGCTTTGATTTAATCAAAATAAAAATGGATAATTAATAATTAATAATTATTTATATCGAGGAAAATTGTTCTGCTAAATCTAAAACTCAAAAGGGCCACCCACTTCTCTAACTCGAGGCATCAAAAAGCGCTTTTCTGAAGCTGCCCTCCAGACGAGAGAATCCCTCAAAAGGCCCTATTTTCCTTTGCCACTCTCAATCCTCGCAGGTACTAATCTAATCATGTTATTATTATTATTGTTATTTTTTTGCAACCCCCGTTTGATTCCCAAGAAAATCCATCCCCCATTTGATTTCCGGGAAATTCATCCTCGTTTGATTTCCGAGAAAATCCATGCAATACCCCCAAGGAAAACCAAAAAAATTGCTTGTTTTTTTTG…
>Vitis_vinifera_newGene_2946
CTACCCCTGATGAAATGTCCCCATGTACAAGAGTTAATTAAAGAAGGGGTTACCATGTGCTCAATAGTTCAAAAGGAAGAGGAATGAGGTTCTCCTCTCTCTCTCTCTCTCTCCGCGGGGTGGGTTGCTGGTGTTTGAGAAATGGGGATTGAATACAATGGCTAATCCTATATTTTCCAATATCAGTAATATAAATTGCATGGTAGTGATGTATTGTTTTATTGTTTTAAATGCCAATGTGTGAAATATTTACGATGCAAAACTTTCTTTCATTTTCTCATATATTTTTTTTTCTCAGTATCCAAACGAAGGCATATAACCTAGAAATTGATTGATTGAATTGGGGATAGAGATTGGAGCAGTACCTTGAACTGAGAAGATCAGTCGAAACGGCGCGGT…
>Vitis_vinifera_newGene_2949
GCCGGATTCTACATATTGCTACTACCCCGTCTGATCATCCATTCGGTACCCTCAACACATGTGAGGAGAGACTCCTCAACTTACCTATTGGGGAGGAGTTCCGTAGATGCTTCATTTACTACGCTTGTGCGATGCTATTAGCCCCCACCTCAAGGATTGATGGATGTCGAAACTTGTGGCATACCATCCATGAAGATGGTTTTAGAAATGATGTTAATTGGGGCCAATTTGTTGTTGACCAGCTTGTGGAGGGTATAAGACGATTTAAGCAAGGGAACAGCGTCTGGGTTCATGGTTGCATTATTTTCCTCCAGGTATTGGCCTGCTTTAACATTCATTAATTGGTAACTTTGAATTTGTTAACATCAGTACCAACAAGTAAGAATTATACATATGTTT…
>Vitis_vinifera_newGene_2953
ATCTTTTCCATCTACACCAAATTCCCTTTCCATCACTGTACACAAATCCATCTCTTTCTTCCCCAAATACACATCTAAATGTCCATCTAACTCTAGTTATTCTCTCCCACACTCTCATGGATCCAAGACTCTACAGTGTTGCAAGGCTGGGAAGCCTTGCTGCCTTGAATTCCTTACTAGAAGAAGATCCACTTCTCCTAGAAAAAGTTGCTCTATCCTCCTCTGCTGACACTCCACTGCACATTGCCACACTTGCTGCTAACACGGACTTTGCAAAAGAGATGCTCCTCAGAATGCCCAACTTTGCATGGGAATTGAACCAGGATGGGTTCAGTCCCTTACACATAGCTGCAGCCATGGGCAACATTGAGATAACCAGAGAGCTTTTGTCCCTGGATT…
>Vitis_vinifera_newGene_2956
GTCTGATGGTCATTTGAGGGTTTTCCAGTGGCAAGAAACTGGATGGCAGGAGGCGGTTGATCTCACGGACGAATTTCTAACTGAATGCGATTACCCTTTGGCATGTGGGAAATACGGTATTTGCTCAGCAGGGCAGTGCACCTGTCCTGGAGCTTCTGATAATGGAACAATTTATTTTAGGCCAATAAACGAAAGGCAAACCAACCTGGGCTGCTCCGCAATTACACCCATTTCTTGCCAATTATCTCAATATCATAGTCTTCTTGAGCTTCAAAACACGAGCTACTCCACTTTTCAAGTGGACATGCAGTCTACAGATGTGGAGATTTGCAAGCAGACCTGTTTGAAGAACTGTTCGTGCAAAGCTGCTCTGTTTAGACATCCTTCAAACCATTCAAG…
>Vitis_vinifera_newGene_2957
CTGGTTTTGTTTTTGGTACTTGTAAAGTAAGAACTTGGGCATAAGTCATTGAAATGATTTATAAAGGATTAACCCAACTTGTTATACGATAAGAAGATCAATTAATCAATCTCCAAGAACAAATTGATCATCTTTGCCTGATTTTCTTCAAACAACAAACAAAAGAGAAAAAGGAAGAGTAACATCCTATGATTCAGAGCGTGACTTGTTCTTTCAACGCTATGGCTAATTCAACTAAAATAATTTCCTGTCTCTTCATCTTGGTCCTGATAAAACAGATGGTATTGGTACTGCAGTAGCAGCATCAGCAGCCTTGTTCCCCATGCCTGCAATTTTTGGTGGTTGTGGGGAATATGAGAAACTGTACTCCAAGTTATCCTCAACATCCACTGAACCCTC…
>Vitis_vinifera_newGene_2970
GCATCAACTCCTGCAAATTATGGAAGGATCATAATCTGATGATTGATCAAGTTATTTGCTGGCTAGGAAATGATCATCATGCAATGTAGATCAAAAGGTAAGCACAACACTACTACAAAAATAATTTATGGTGTCATTTTTAAAATAATGACACCATAGGGTTTATAATTAATAAAGGTGATACATCATATGAAAATTCTTCAATTAAGGTAGTTAGATTATGTTAGTTTTATATTTATAGTGTCATTTTTTGGGAAGTAACATCATATAAAATAAATTTTTTTTTAAGTATTATAACTTAATGAGCCCACTTTTATAATTAATAATGAGGGATAATGTATAAAAAGCCCATTGTTTCCACATGCCACCCATAATCCAAAAAATCTCAGTATACAAATC…
ACCAACCAAAGATCATAAGTCATTCATTGCCATGCAAGATCAATCCCAGGCTCAAACTCCTCATACTCTACCTGGTTGGATTAGAGAAGAAATGGGCAAAGCTAGAAAAACTGAAGATGGAAAGGTCATATAATGGTGTCAAGGGTGATATTGTGCAAAACTCACAATGGATGGATGTAGGTCAAAACAAAGTCAATGTGTGAGAGTGAGTAAGACACTACTCTGATCATAAGAAAATGGGTCACAATCTCAAACTCCCAAGATCAACTCTCCGATCTTAGGCTAATAAGCTCAACATCCTCCATGATAGGTCAACCCCCAAGAATGTGCAAATGAATAGATGCCTCAAGTCAAAAGTACAACACATCATATGATATATGGTTCTATGATGACAATCTA…
>Vitis_vinifera_newGene_2979
AAGGCACTAGTCCTCCATGCTTCCCTTCTCAAAGAAGGGCTGATTGCCCATGTCTATCAATGCAACATCCTCCTTCAGGCCTGCATCAATCCCAAGCCTTGTCTGGAGCCCACAAGCTTCTTCACTTATGCCGCAACCCAGTGTGGTTTCATATAACACCATCTTATCAGGCTACTTCAAATTTGGTTTAGTCTCTGAAGCTATTAAGCTCTTTGATGGAACCTCCCAAAGGGACTGCCATTCATGGAATATAGTTTTATCTGGGTGTGTTAAAAGCCATAAATTGGGAGAAGCTTTGACCCATTCATGAAAATGCATTGCATGCACTTCTGTTAGGCCTGATGGTTTCACGTATTCTATTGTTATTCCTTGTTGTGATTTGGGATTTGGGCAACCAGT…
>Vitis_vinifera_newGene_2980
TTTTCAAATGATCAATTCAATGAATAAATCACCTCATCATGCTCATACCTCTCTCTCATTTGGAGATACAATCTTTGTAAAACTTGAGAAGCCACTTCAATTTGAGGATGTAGCACATCACCAGCTAGAAATGAATGCATGCATGTTCCTATCTCAACCCAACTACATCCTGCAGTCTTCTCAACTCCTCTTGCTTCCATCACCTCCCTGATCTCTACTGCTTCACCCCATTCACCGATATCTGTGTATGAGTTGGCAAGAAGCACGTAGTTTGAAGAGTTGCGCGGTTCATTGGTATAAAGATGTTCTGCAGTACGCCTTGTCATTTGTACATCCCCATGTAATTTACAAGCTCCTAGCAAGGCACCCCACATCACATTGTCTGGTTTAATGGGCAGT…
>Vitis_vinifera_newGene_2981
GTTGAGCCTACACACTTTGTACAAAATCTTTAGAGTAAGAGGAGAATTGTAGAGAGACGTGGAGTTTCAGTGAGCCATGAGAAGTCCTTACTCTACATCCAAGATAAGTGGTAGGCAGGTGTCTAACTCCACAACCATAATCAAATGTCAACTGCTCCACATTTTCTACTGTGCGTATTGGATTGAGCTCACTTTTCTCCAAGTTAATTACTTAATTCAATCTTGAACCCACTAATGAAGCCCCCGACATCTGCCTAGAAATAAATCTACTCAAAACTTCCTTCTCCAGAATGAACAAGTAGGGCGAAAGAGGGTGCTCTTGTCTCAATCCTCACATGCTCTGAGGGGAAAAAAGGATGAAGTCCCATAATCAACTTTGAGAAGTGAAAAATGGATGTA…
>Vitis_vinifera_newGene_2986
GATATTACCGGATAAGGGTATTAGCCTACATTCTTCTATCTCTATCCGTGGGTACCGTCTTTTATGATATTGGCACCACTACAAGCTTTATTGCACTCTTGGCTCGTGTAAATTGCGGCGGTTATGTAATGGGTTTGTTGACATTCCTATCAATTGGGGGCTTCCCCTCCTTCATCGAGGAAGTTAAGGTAAACAACAATTTTTTTAGGGAAAGTTAGAAAAAAAAATTAAGCAATCAATGATTAACATCATTAAAGTATGCATGGCATGGCACTAGTACTGGTTCTAATCTTCTTTTTTCTTTGTTTAGCAGGTTTTTAGTCATGAAAGGACCAAAGGGCATTATGGAAATGCTGTATTTGTTTTATCCAACTTCCTATCTTCATTCCCCTTCTTGGT…
>Vitis_vinifera_newGene_2991
GCTCGCAGCACAAGAAGTCGCGATCTCTGTTTACCCTTCTTCTTCTCCAAACGCTGAGATTGGATCGATTCTGGGTTCAAGGTACTGCTCCTCTCTATTCCCAAGCCAATCAATCGACCCCTAGGTTAGATTATTTTGTTTGGATACCGAGAAAATGCCTCTAGGATGCTGAGAAAATAATGGGATAATGAAAGAAAATTTTGAATAGTAAATTTTTCACCATCTAGGGCTTGGGAATGCAGAAACCGGAACTTCACAAAAAAACCTACGACTTTTGGTCTTATTTCATCTCAGTTTTATTTATTTATTTATTTATTTTAAATTTTCGTAGTTTTGGATTTTCTTGGCAGTAAAGAAAGTGAGAGAGATAATATTGGAGTCAAAATATGTTTTTTTTTT…
>Vitis_vinifera_newGene_2996
CAGAATTTTAAAAGGGGCATGCTCCACTTAGGATATAGAGGGGATGATGCCCAGATTTTCTCAAAGAAAAAGCGGGCTGCCTCTCAGAATATGGCGGCCGCAGAGTCCAACGCATCTCCACGTGGGCTGCAAGTTTGAGGGGAAACAACCAGCATCAACACAAAATATCTCCGCATGATGCGCCATAAGATGAAAGATAGGTTGCACCATTAAAGAATGTAAGTGGTAGCTGCATCTTTGAATGACCACATATGTACAGCTTGGAGACATTGCCACTTTGCCACAGTCCGTGCACCCATTCGAAAGGTGAGTTTCTTTGTTCATTAGTTTTGATTTTTTTTTTTTTAATTAGTTTATTAGTTTTTTATTTTTTAATTAAGTTGAATGTTAGATTTTGGT…
>Vitis_vinifera_newGene_2997
GATCAACAAAATGATGTAGTTGTCGGGGATTAGCAACCGTCATAACTAGGATATAATGCATTACTTTGTTTTATTTCTTTTAATTTTTTTTCTTTATATATATTTTTCTTCTATTTTATGCTTGGTTAGGAAAAAGATCTTTCACAAGAATCTCAACCAAATATAAAGGACATTGAAGAGTCCAACAACAACAACAACAAGCATCGACCACTTATGTAGGACCAAAGAACTATGAGAGAGTTTCTAAATCCTCCTAGGTTGAGCACACCATCGTGTTTTATGCTACCTCCAAATCAGGATCATGTTACCATTCAACCTCAAGTGATATCTCAATTACCCTTTTTTAAAGGGATAGAAAATGAAAACCCATACTCTCATATCAAGGAATTTGAGGACATC…
>Vitis_vinifera_newGene_2998
CTTTGTAATACCATTATGAATTCAATGAAAAATTAATCCCAAAAGTGCCAAGGAATATGCCAAGATTTGTTGGAAACCACCTGGGACTTCCATAATAATGGCCAGGAAGCATAAAGGGTCCCAAATCCCCTTTCCAGGAGTGAAAGAATATAGTATAAAGATGAAGATAGAGGAGTTCTCATGTGGGACAACCAAACCGGAGTGAGATGGGAACAAGAAGATTGGAATTGTTTCTCCTGCTTCTCTTCTTCCTTCCACCTTCAAATCCTTTGCAAAATCCTCTGGTTTCAGGTATGTAGAAATCTCATTCCTTAAGGTCCATATTTTGATTTTTATTTTTGCTTCATGGTCCCTTATACATACAATTTGAAACTACCAACCATTCAGTCTCCTACATCT…
>Vitis_vinifera_newGene_3
CAAGCTGAGTCGAACAAAACATGGACGAGAGTTGGAGCAATTATTGTTTGACCATGCGTATTGGGACAGAATGACAAATATAGTTTCATTATATGAGCCATTATACGTGGTGCTTCGACTTATGGATTCTGAAGTTGTTCCCACAATGCCATTTGTGTATGAGCTTATGCACGTGATGAAAAAGAACCTTACGCGTCAAGGAGCTGGAGATTGGATGTTCAAAATAATACAAGATCGTTGGGAGAAAACACTAAAACATCCACTTCATGCAGCAGGTACTTAAGTACTATATATCTTTATAAGTTTTTACTCTGTATTTAATTTTGTTTAAAAAAATACTAACTCTACTTAATTTTATTGTAGCATACTTCTTGAATCCAAGATTTCAATATAGGCGTG…
>Vitis_vinifera_newGene_3005
ATTTCCACGAGTCAATAGTCCAATTTTGCTAAGCCTAAAGTCAATATTCTTCTCCATGAGATAAACGGAAAGACCGGGCAGCCTGAGTTGCTATTTTTGTTTAGTTCGGTTGAGGAAAGAAGGACATGCCAAATTGGATCTGCACCCAAGCTAGCTGACTGGTAATTAATTATGTATACTTTTAATTCTGTGATAGCTGTTAGGTGTCTCTGGGGTTCCATTTTGGGGTTGTGATGTACGTATGAACAATTATATGCGAGCAAACCAACAATCTCAGCAATGAATGAGGACTACCAAATAGCCTTTGTGGTTGTAGAATTTACTGCAATTTTCTTTGAACAATCCTACCTGCAACTGCAGAACATCTTGTGATTTTATTTTTATTTTATCACTTAATTA…
>Vitis_vinifera_newGene_3010
GACCACTCAGACAATTTTAAGATCAACATCATTTAGCAAGCCACCATGCCAGTCTCATAAGGAGATTATAGTAAAAGCAACATAGCACAGTGTTCTTGACTGTCTCTAATTGAACTATGCAATCCAATATAATCAACTGAATCCAAGCTGGCACCTCTAGGCAAATGCAGGGTTAGATGCCCTCTAAAAGCCAATCTGCCCCAATGACCAACTGCAGAAAGAGGGACCATAACTCTGTTGATTTTGTACCCTACAGACATGGTAAATGCACATCCCAACCTCCATTTGGAAACTCAACCACAATGCCCATATAATCTGCCTTGAGGGCATTGTTCATAGGCCTTCCAGCACCCATGTGAACTTTAGAATGTCTTCCTAATGCCTAAAACCTGCCCCTAA…
>Vitis_vinifera_newGene_3014
GAACAAAACATGGACGAGAGTTGGAGCAATTATTGTTTGACCATGCGTATTGGGACAGAATGACAAATATAGTTTCATTATATGAGCCATTATACGTGGTGCTTCGACTTATGGATTCTGAAGTTGTTCCCACAATGCCATTTGTGTATGAGCTTATGCACGTGATGAAAAAGAACCTTACGCGTCAAGGAGCTGGAGATTGGATGTTCAAAATAATACAAGATCGTTGGGAGAAAACACTAAAACATCCACTTCATGCAGCAGGTACTTAAGTACTATATATCTTTATAAGTTTTTACTCTGTATTTAATTTTGTTTAAAAAAATACTAACTCTACTTAATTTTATTGTAGCATACTTCTTGAATCCAAGATTTCAATATAGGCGTGGAGTTGGTAGT…
>Vitis_vinifera_newGene_3016
TTTTTTCGAACTGAGCTCTCCCTTTTTCTCTCCGACCATCGTTCGTTTCAGGCTCTCCTCTCGCTGTCGACGAATCGTGAACACCTTCTTACTTTAATTTGTTCAATTTCCTGTGATAATCTGCATCTGCAACTGATTTTGAGTTCGAAATTTTTTGTTTTCTAGGTTTAGATGTTCTACCTTAGCTTAATTGAGCACACACTGCGTTTGCCGCCTCATCTTCTGGACCTTCCTCTCAATGAAGCCATCAAAGGAGAGCTTGAAAGTCTCTTCTTAGATAAGGTCTGGAGATTGAGCGTTGTCTTTGCGTTTTCATTTCGTTATTGTGATTTCTGAGCATTTAAGGGACTGACAAAAATGTGTTGTGATGAAATCGAAGGTTATTGCGAATTTGGGGCT…
>Vitis_vinifera_newGene_3021
ATACATTCCATACGCGAGAAGGGTCAGAGCAAGTGAAGAATCTATCCTCCTCTCATCCCCTTCTTCTTTTCTTGAGGCATCCTCTGCAACTACTATGGGTTTTGAAGGTAAGTTTTTGGCTTTCTACGACATGCTCTACTTTCAAATAACGGAAAAATTATGATATCCTGAACAATTGGTATTGGATTTTGTGTTGGTTATAGATTTTTCCTTTTTTGTTTTGGCCTTTTCTTTCATATTTCTTTTCCTATTTCAAAGTTACGAAACATGTAAAAGATTAGCACTGTGTGACTAAGGCTAATTAGCATATATTTGAAGTTGAAATAACTGGGTTTGATGAAAATCTTGGGTCGAGGGAGGCCCTTGATTTTAATTAAATATTTTAGCCTGGCCTGAACG…
>Vitis_vinifera_newGene_3033
ATCCAAGAACTGGTGGGCAAGCTGATCTGGAGGATCCCAGTGGTTAGCAATCATCTTCTTTATCTGGCATCTATGTTTAATGGGCTTCAGAAAAAAAGCATGAGCTATTCTTATATGCATTATCACAGTATACTCAGAGCAGCTTATGGAGCATTGTCTTGTGCATGGGGGGCAGCCTACATTGAAATTAAATGTCACTTCAGAACCTTTGTAAGATCAGAAAAAGAATATTTTGAGACATTAAAATGAGCCAACATGCAACAAAAAAAGGGATAGATTTTTCTGCTAGCTCTCACATGGTTGTATCCAATTTTGCTATGTAAAGGACCAATCTCCTAGAGGAAGTGCATACTACTGTCTTCCATTTCCAGAAACATGAAAAGTGAAAATAATGAAGGA…
>Vitis_vinifera_newGene_3038
CTCTAATGGCCCTCAATGCCCTACAAATTCTTCCAACAGTTACAAAGCTACACCAGTTGTCTTCTACACATATCTTCTGCTTTCTTGCACTAGCATTGGTAAGTAGATATATTAAATTGGAAGACAGGGCCCAGGTGGGGTTTACCTTGAATACAGAAAAATGTATGTTAAGGTTAAGATTGCTGATACCTGTTGAGCATTACAACTTACACATTCATTAGCACAACTTATTCATTCAAACTGTTTTGTCATGTTTGCTTCTTGTGTGCGGTGCTATTGGCATTTATTCACGAGTCACCACTCTTTTCTGACTATTTACCTAAACAATATGGGGAGAAATCCCTGCTAAACAGGGAAAGAAAGATCCTTTCATTGGTGTGCCCTACGCATTGGATTTTT…
>Vitis_vinifera_newGene_3040
ATCCAAATCACTACTAGTACTAGTTTTGCAAATCCAGGAGCACTAGGAAGACGAAAGTAATAAAGCAATCCACTAAACCACAAACAATGCCTAGTCCCACAAACCACTGAACAAAGCCCGTGACATACTGATATATTGCATAGTTTACATAAATTCCTTGGTAGGTGCCCTTCCAAGGTATCAACAGAAGTTTTCACTGACATAAAAAAGACTTGGAATTCTCAGTTTCAAACACAACAACCAAAAGCCTTTTGAATCTGATGAAAGAAGTAGGCAGCTGAGAATTCCATCCACCCAAAACCATTTTTTTGCACAATTGCAATTGACCAAAATAAACAATCAGGACATATGGTGATAATTCAGAAAAGTAGTCAGCGGTTTTAAATCCCATACCACCTT…
>Vitis_vinifera_newGene_3042
AGAAGATATACTTATTTCCTACTTGTATCCTGTTGGAGTTGCTTAGCACCTTATAAGTTTGTGAACTCTAGGTGGAACCCTATTACTTACATTGCTGCATGGTCTGAACTCACGCCTACCTTGGAATATGTTGGCATACAGATGGGATATTTAATACTCTATGGAAAGTGGAGCATGTTGACACTTTTTTGAAGTGGGCCTTGGTTAAATCCAAGAAGTTGAAATCTCAGTTCACTGAGCTCTTCCAGCAAAGTGTGAGGAGGAAATAGGCATGTCCCTTCTATCTAACATGGAACTTGTGACATCTTCTATAGGTATGTGAACTTCCATCTCAGGCATAGCATCCCTGTCCACATGCAACAACATATATTTCCTAGACTTAGTAGCGGTCGTGAACAG…
>Vitis_vinifera_newGene_3055
TAAAAAATAAAATATCTAGTTCACCTGTCTAACGAAGAAAGCAGCAATTCAGCCAAGACCCTAACCCTGATTTTGTTTTTTTTTGGGTTCGGGTTGTTAGTGAGGTTTCCAGAGAATCCATGGGCTCGGAGGCAGTTCCTTCGGAATCTAGAACTACAAGGTTTGTTTTTCTGTTTTTTTTTTTTAATCGATATTCAGTGGTGGGTTTATTTGGATGATGAGAGAATGCAAGGAAAAAGAGAGAAATGACGGTTTTGAAGGAAATGCTATTGCCATTCTTGGTTTTACCGCTTCCACGGACCTCAACGTGCGAGTGTGGAATTGGGTTCTCTGCATTTGCCGTGGAAGCAACGGGCGAATTTGGCAATAGCATTTCCGGTTTTCGTTTGAACTTGAAGA…
>Vitis_vinifera_newGene_3060
CACCTACCACGGTTCCTGACAGCCGCCAGTAGGGTGGCGATGACCATGCTGCCTCCGAATGTCATCATGACAAACACAAAATATCTCCTCGCCATTAATGAGAGGAACAGTACCCCTGAAGTTGTATATATATGTCTTCGCACGAAGAAGAAGGTAATCCCCTGGTAACCTCCTAATACCTGGTAAAAAGCCAACTGATTTATATCTTCCTCTCTCTCTGACCATGGCTAACAAAACCATCGGAGGGTGCGTCCGAACACCCTGTTCGGATGCCTTCCTGCAGGTATAACGACTGGATCAAGAACCTTTATAAGTTGAAGTCACGCGTCCATCCATCTGGCAACTACGTGGATCGTCAAAGACGCGAGGTATCAACAATAATGAATATATTTTTGGCCT…
>Vitis_vinifera_newGene_3062
CCCATTTCCCCGCCCGTTTTCTTCTCTGCCTCAAAACTCATTTTGTCCTCTGTTCGAAAACCCATTTTCCCGCACGCTGATCATGATCATGGACTGGAGATCCTTGCCTCAACACCATAGGAAGGAAGTGAAGTGCAGATCTGAAACACCATTGCCCCCGGGTGTTTTCTTTAAGTTTTGTGGTTATATTTGTTGGTGTGGTTGTGTTTGGTCATCGAGAAAGTGTGGGAAAGTTGAAAAAAAATGAGGTTTTCGTTTTTTTTTTTTTACAATGAAATCGAGTAGACTAATTTTTTTTTTTTTTTTTGTGGTTCGGCTTGTTGCCAAGAAAGTGTGGGAAAGTTGAAAATTTTGTTTTCATTTGCTCCCACACAATATTCGTCACCGATTGTCGGTAAT…
>Vitis_vinifera_newGene_3078
TGGTTTGGAACAGGAAAAGGACTAATCTCTGAAGTTCTCTATTGACTTAATTAGTGGCTTACCAAATGTTTCCGTAATATTCCCAGGTGATTATACTCCGTTCATCCTTGATCACATCACCTTTGCGATATCGGCTTTTGTATGCCATTAGTCTTCTTGAGATGTTCCAAATTTTGTATGGATAATGGGCTAATCTAGATCTAGTCATTTAGCGAAGGGCCGTGGTTGCACAAGGCAAGCACATGGTGTAGCATTACCTGTTTGTGTAAAGCCAGCATAATGCCAACGCCTTATCAACCATCTCACACCCATTACTTTTCTTACTTTTTGGTCCCAACTTGGAATCATACGCATCTCCTTTTATCTGCTTTCACCTTTTGGATAATGTCAAAGATTATG…
>Vitis_vinifera_newGene_3082
GGTCTAAATCCACCATGAACTCTGCTTTTTTTAAACCATGTAAGTTTTCAAATCTTTCTGATAATCGCCAAATTAGGCATCGTTCAAAGTAGCAAAAGATGAACAATAATTTGTTTGGTTTTTCCCTTTCCATCCCATTTTTCTTTCCACCCAGATCTCCATAATTTGGTTTTTCTAGTTGTTATAGGTCCTTGATTAAAAATAGACAGGCAAGAAATCTGGATTGATTTGCGTGTTGAACTTATGGAAATGATGGTTGTGTTGTAACGTTTCTCTTACATGTGAAAATGATGGTAATTTTACATTTCTCTTGCATGTCTTCCCTTCTACATTCTCCCTTTCATTGTGGTCAAAGTTAGTACTGGGGATACCCAAAGTTTCTTTTGAAATGCCAAGTTT…
>Vitis_vinifera_newGene_3085
TGTAAAAGTTCTCTTTGCCAGTTGGGTTAGGGTTGGAGTCCGAGCAGAAACGACTTCGTCACCACGCCTGGTAGCGTTAGCCTAGCCCTAGCCCTAGCCCTAATCCTAACCCTAATTTCTGTTTCTTCTTCTCTCTATAGAATGGTGGATATGCAATTTGGGGTTGTGGATTGTTGGATGATCAATAGAGGGAGGGGTTGGAAGAGAGAAGATGAAGGCGACTGTGAGTTCCTGAATTTGGAATTCTCAGCATGTGGATTGGGGTTCCGCTTTGTTCTTGTTCTAGAATTGAGCTGATTTCAGCGCTTCATGCAATTGGTAAGTGAAAGTTCTGGTTCATGATATTTAAATTTGATTATGTTTGTATGTGTGTGGATTTTGTATCTTGAGGAAATGAAG…
>Vitis_vinifera_newGene_3088
CTTCAAACTTGATTATAAAAGGGTATAGGGATCTAGCAATAAGAAGTTGCAGGCTTGCAGCTATGGCGCCTTTCTACGGTTATGGTCCTCCATCACCACCACCACCGCCACCAGGAGGCGGCAACAAGTACTCGGCGGCTCCACCCTACTCGTGGCCCTATCCACCTCCCGCTCAATGGGTCTACCCGCCCCCTCCCCCTCCTTATTATCCAGGTTATTACCCACCTTACCATCCACCATATTACGGCTATGCAATGCAGCCGCTGCTGCCGCAACAACAGCGACACGGCGGGATTGGAGGTGTAGAAGTCGCTAGGGTGGCCTTTGCTGCCCTTACGATCCTCGGTCTGAACCCGTTTGGGTTCTAGATGGTGGACAGCTTCAACGTGGACAGACATA…
>Vitis_vinifera_newGene_3095
TTTCAAAAACCCAAGTCTTAGTGGAGTTGTAATATAAATAGGATGTATTCACAATTTTGTTTATGAGAAATATATACCACATTTGCCGATTCTAGATTGTTGGAGACACTTAATCCGGTTCCCGAGGCCGTCGCATTCCGGGCCCGGCGAGTCTCCGCTGACGTTGGGATCGCTTTCTTACCTCTGGGACTGCACTGGGGAGGCGGTGCGTATTCGTTGTTAATCTGTTTTCTTTTAGTTTTTGTTCAGATGAATGAGCGATTTTGAGTGTCCAACACTCGATTTTGGAGTTGGGTTTTCTTTTTTTTTAGATTTTTTGAAGGTGAATTGTCCAATTTTGTAGTGATTTATGTGGGTATTGTGTTACTTATGTTAGGAAGCTGAACAATGAAAGTATTG…
>Vitis_vinifera_newGene_3100
CTTTTTTCAACTCATTTCCACTGAAGCAGGGAGAGGATTTTGGTGGTAGCTCCAAAAGGAAGAAGAAGAAGGAAAAAAAAAAAAAAAGAACAGAACAGAACAGAAAGGTGAAATGGGTTGTGCCTGGCTCCCTGTATGCCACACGTAGAGACCACTCCCTTTCCCGGATTGGCTATTTGCGGGTGGCGTGCGAGGAGCCAAGCATACCCACCATTCTTTCCTTCTCTATTTTTTCTCTTTTTTGTTCTCTGTTTGGCTTTTTTTAAAGCAACAATCACATCATTAGGCATATTCTTCTAACGCTGGGCATGTAAGTGTTAGCATTATACTTCAAACCATCCTTTAATTTAACACTGGGCATGCAGTGATTTTTTTTTTTTTTTTATTATTATTATTTTT…
>Vitis_vinifera_newGene_3101
CTCCATTTGCCCAAGCCGTGATCCTATCCTCCCTTGATCGCTGTTTTCATTTCCTTTTCCGTAATAAATCTCGATCTCTACTCCATTTCCTTGTAACAAACACTTCTCTTTTGTCTCTGCTACCTGTCGGATTTCTACATTTGTGTTTAGTCTATGCCCTTGTTTTTTTCTTTGAGTGAAAGCTGGAAGCTCTTTACTCCTTTGAATTTGAATAGTTTTGATTACATCTCAGAAACTTGTGATTTTAACCGGCTAAGCTCATGATCAAGCTCAGAAAGATTGATCGTCTTTTGGGTTTCTTCACTTTCTAGAGATAAGTAGTTTTGATGATGATGGATCCCCAAGAACAAGTGAGTAATATCTTGCTCCACAGATGGGTTTTTGTTTTTTACTTCTCTT…
>Vitis_vinifera_newGene_3102
CTGGCCTTTGAACCGCCCTATTGACAATTGAGGCTTTTCTCTCCTACTGAAGTCCCCGAGTTGTTTTGTATATTGTTCTTAATTAGAGGAGGTTTCACACGAGGTGAAATGGTGAGGTGTGTGAAAGTTTGAGGTAAGATTGGAGCAAAACTGAGAGGCAAAAGGGGTATGAAAAACTCCCATGTCTAAGAATTTTGGAAAGTAGTCTTCAATTTTTCTTGGATTTGTTGTAAAAATGGTGCCTTCATGATGCTCTTTTATGAAACTATCATTAACCACTTCCTATATGGGTTCAAAGCGTGTGAACCTTGCCTTGGTAAGCCTCCCAGTCTAGCCTCTTAAATCAGGCCCATTTGTATTTGGTATTAGGAGGGTCAGCCCTACCATCAAGATGCATTA…
>Vitis_vinifera_newGene_3107
GCAGGTTCGATCTAAGCTTGTTAATGGCGGTGGAGTTGATGTTGGTCGGTACGGTCAGAATTGTACTCACGTTGTCGTGGATAAGCTTGTTTATGTGAGGTTTTTCTTTCTTTCTCCTTTTTTTAAAAAAAAAATGTTTATCTTAATTTCCTAGGTATTTTGTCCTTTTTTGCCCTCGCTTTTGGTTCAACTAGGAAATCAATCTTTTTCTTCATCTTATATTGCCAGTAGCGTTGAAATTTGGTTAGAATTTCAATTGATTCAGTGTTTGTGTTGTGTAGGACGATCCTGTATGTGTTGCTGCTCGAAATGATGGAAAGATGCTTGTGACTAGCTTGTGGGTTGATCACAGTTTTGATACGGGAATGCCTGTCCCTGAGTCAGTGGGTTTCTCTTCTC…
>Vitis_vinifera_newGene_3108
GTTTAAAGGCCTGGAAAATTCTTCCTGAAGACAACTATGCCATGAGGTGAGCTATTTGAAATTGTTTCTTTTGTTTTGTGCTTTTGCTAAGGCAGGTGCACCTCCACACATACAATTTTTCTGTCTGTGACGAGAAGTGGTGAAGAATGTAAGTTTGATACCCACCTAGCACTTCAATGGAAAATTAGGTACCAAGGTTTCTAAGGCAAGAGTTTATACAAGGCATGAAAGTAGTATATTTTGAGGTTGGGAAGTGATTGCTGTTTATAGGAAGGGAGAGGGAAGAATGATGGTGAATGCAAAATGAGAATGACAGATATTTACTTGGTACCACTTTCCATAACCATTTTTCTCTCTGCAGATAATGACCTAAACCCTGTTAGGTACAGTGGAAAAATA…
>Vitis_vinifera_newGene_3110
GGAATATGGGCATATTGCTGCCACTTGCCCTAAGAAGTTTTGTTCTTATTGCAAGAAGAAGGGTCACATTATCAAAGAATGTCGTATTCGCCCCCAGAATCGTCAGGCCCAAGCATTTCAGACTTCGGTTATTGTCCCTCCTATAGCAACTTCTGCAACACACGACTCTCCTTCAACTGCGTGCTCTGTTCCTGCACCTCCTGCACCAGATTACTGCACCCCAGAAATGGTGCAACAGATGTTAATTTCAGCATTATCAGCAATGGGGTTTCAAGGTAACAATTCTACTAAACTCTGGTACGTGGACTCGGGGCCTCTAATCACATGACTAATAATCCCACCGCTTTGTGTCATGTTCGGCCCTACACTGGTCAATCTTCCATTCAGACTGCCAATGGC…
>Vitis_vinifera_newGene_3111
TTTTTTTTTTCAATCAAACCCTATTTTTCATCTTTCTAATATTGTGTGTTGATTCAGTTCATGAACATGGAGGAAGAAAAAAATTCGGTGATGAAAAATACGAAACAGAAGAGGTATAAAATTTTGGGAAAAAAGAGAAGTGAAAGAAAGCCAGGTTTTGAAACCTCGTCATCGTCATCAAAAAATGAGAAGAAATCAACTGATTTAGTAAGCATTAATTTTCTACTTGAAATTTTGATTTTTAATTTTATCATTTTTAATCGATTATCTTTTTTTTTTATGAATTTATTTTTCATGAATTGATAATGTAATTGTTGAAATTTTTCTCAGTGAGGTTATAGTCCAAGGTTTAAAGCAATATTTGAATGATTAGAAAAAACTAAACTTAACTACTATCAA…
>Vitis_vinifera_newGene_3117
ATTAAGTGAAAGCCTCTAAAAAGGTATGCCAAAAGAGAAAAAAAAAATCTCTCTTTCTCTCGTAATCTTTCCCTTCCACAATCCCACAATTCTCACACTATGAGTCCTGAATTATGGTTTTCTGATCATATATATAAGTATACTTACCAGGGTTTTTCTTCAATTTTCTTTTTCAGGTACTATGAGTGATGCTGCCATCTATGAAAACCCTATGGTCGACAACTACTCAAGGGAAAGAAAAAGTGCTCATGGATGGAGCCATGGTTGAGATTCAGATCAGAATGGGAAGTTTTTTGGCATTACTAGTGATAAGGTGGCATTAATTTGGCGCTATCCTACCTGAGCTTATTAAATTAAGTGTTATGTTGTTATCCCTTTCCCGGTTGTGTTTCCTTTTGT…
>Vitis_vinifera_newGene_3119
GATAGTTTGAGAAAAACCAGAGAGTGAAGCTTGCTAGAGAGAGAATACCAGCTAAGAGCGAGAAGAGAGGAGGTTGCTTGAGGAGCAGGAGAGTTTTACGGAGAGAAACTGAAGAAGGGGAAGCAAAGGAAGGTTGTGTTGTGAACTTCCAGGTAAGGCCACCTTGAGCTTGGTATGTTTCCGTTTCTTAATGTTTTGCTTCATTCTCTGTTAATCTATGATCATGATTTTATTGTTTGTTGTGGACATCAAGGGTCATAGGGTTGTTTTGGTTGGACATGATTATTTGCATATAATGCTCTGTTTTGATTGTCTTTGATACTCTTGTTTTTCCTCTATAAATGGTCGGATTCCTCTTTGAGTTTAGGTTGGATGTCTAATAATTATATTGTGGACTTC…
>Vitis_vinifera_newGene_3125
CAGCCAGCTATATCAGGCTGACTAAGCAAAAAATCCAATATATAATAGTAAGAAATCAAAAGAGGGGTCTGTCTCCGTAATCCTGCGCACACATTTTGCTTATCCCGCGCACCATCGGCGGCTTCTGAGTTGGGGTTTTCAGACAAGTCAAGTTACAAGTACAGTTCCTGATTTTCAGGTCCGACCCGAATTATTCTGCTTGTGAATTTTAGTTTTTGGCCATTTTATGACTGCTGTTGGGTGTGAATTTGATTGGATTAGTTGATCTTGTACTGGGGTTTCGTTTTTCGTGTGGGTTTTGTTTTCTTGGTGCAAAACTAGTGTAGGATTTGATGAGGGTGTTGTTTGATCGTTTGGGTTTTGTGGTGTGATTGATGGGCATTTTTTTGGGTTTTGTTT…
>Vitis_vinifera_newGene_313
GGAAGCTACTGCCAGGAAGAGAGAGTAAGAGAAATGGAGATTATCTGGGGGAGTGGGCACCACAGTGGCGTGGAAGCCACTGCCAGGAAGAGAGAGCAAGAGAAATGGAGATGCAGTGGGGGGTCGTGGGTTCCCGTTCTCCATGACGGAAAGCCCGCACTTTGAGCCTCCAAACCTGCTCCGATCTGTATCAAATTTTGAGAGGGAGTTCAATTCGTCGAGATGAGCATCACTGCGGAGTCGGATTCCGAATCCAATGGCTGGATTTTCGGATTTTGGTAGGTTGATTTATTCCCAAATTTTTTTCGGATTTTGGTAGGTTGATTTATTCCCAAAAAATTTTCGGAGAAAAATTTGTGGATGTTGTTAAACACTGGATCTACTTATCATTGTGATGGT…
>Vitis_vinifera_newGene_3130
TGATTAGCAAAACAGCCTAGCAATAGGTCCCTGAAAAGGAAATGACTTCAGTGTACATATAGCAAATGGATGCCCCAGACCAACCTTAAACCACCCATCTCTGCACTCACCAGAAACTATCATGTCTGCCAAAGTTTCCAGCATGCAACCTTCCTGCAAAAAACTATATTTTCTCCTAGCTATTGCCATAATCAGATCGTCAGTTGAAAATCAAGCTGAATTCCGATGGGCAAGGGCGGAAGCAACTTGGAATCCAGGTGGGACATGTGCGGACACTTGATTCTAGTATGGCAGTGTTTTCTATTTCTTGCCTCTGGACAAATATCCAGAATTTTTAGCATTTTTACTCAACAATGGTTCACCTAACATCCAAATTACTTCCATCTTTTTGTTGGAAGG…
>Vitis_vinifera_newGene_3132
GTATTTATTAGGCAGCTTGATTTGTTTATTCATGGAGAGCAGGTTCTCTTTTCCTTTGTTCCAGTATGTGGCATCTGTTTGGGCAGATTGAGTTGTTTTTTGGGCATTGATATATTAGCAATTAAATTATACCTCTATATCATAATTGAAAGGAAAATTGTTTCAAATGGGGAAGGTGTGGTTATAAATCACATTCACCTCCAAGTTATTTTGTCCATTGGATATGCTTTCCCTTTAAACTTTAAACAAGATAGAAATCTTCCTTTTGGGAATTGATTTTACTTAGTCATATGTTCTGTTTCATGGGCTTTAAAACTTATCAAAAATAATAAAAAATAAAAATTTGTTTCATGGGCTTTAATATTTTATTTAGTTCTTTGCAGGATGGGATTGAGTTTT…
>Vitis_vinifera_newGene_314
CTAGAATGTTGCATGAATTAAATGAGCAAATAATTTGAGCATAACACTAAATGGGTAGGTTATGATTGACTTAGATTTGTGTCCTCCTATTGGCTTCTTAGAATGAGGGCTTATCTTTCTTCGTACTTTATTTATTTCTCATGAATTTATTTCTTGTCATACAATACATAAACAATTAGCCTACTCAATTGGGGATATTCTGTTTTGGCTTTTGTGGACATAAGTGTTGGTGTTGAATGCTCCTGTTGATTGATAATCGGGGAACCAAATCTGTAATCAAGATATTTATTAGATGTGTTGAAAATCATTACAGGTTGCATTTAACTTACTCCTCGTTTGGAAGGGCCTAGAGTCGTGAGTGTAGATTATATTTTACAGTGTACATCCTGTTGAAATTCA…
>Vitis_vinifera_newGene_3144
AACAAAACCACTGTTCCACCTTGGGTTTGGTTTGGAATTTTGGAAATTCTGATTGAGAGGGGAGAGGAGTGGGCAAATTGACGTTTCCATCTTCACGTTTCCTTTTGTGTATAATATATATGGGGAGAGAATAGAGATGGCTAAAACTCCTCAGAAATTATTAAAGAATCTCTGAAAATTCCTCTTTCGTCCACGCAATTCCCTCTCTCTTGGGTTTTGCCCTTTTCTTTAATTTCTTTCTTTCTTCTTGTTTCGGTCTCTGAAGGCAGCCCCAACCCCCCCTTCCGTTCTCCGTACCAATTCCTCTGATTTCCCCCGATTTGATTGTCTTTCTGGTCGCAATTCTCATCTGGGTTTTTGCCAATTTCGACTTTCTTTGATTGTCGCCGCTCAACCCCA…
>Vitis_vinifera_newGene_3157
CTCCCTTTTCCTACCAGTTTTTTATTCCACCAAGTTTGTGTTGGACTTTATGGAAAGCTTCCTTGACTTCTTAGAAACTAGATGGTTTATGATGATGATTAATTTTAAAATCAAGTACTCGAGACTCATGTCCTTGTACTTATGCTTCAAGTAATATTTGAAATCTTTCAAAAAATATAGTAATTTTTCAATTATAGCTACAACTTGAAAAGATTCATTCAGCACCATTGTTTCCTTATGTGACATGTAGAATGATTGTTAGTTCTTGGATTCAACTTATGACGGTCTCCGAGTCTATCATTTTGAAATCCAAAAATCTACTACCTACCAATTTCCTCAAGCTAAAAGCCTCTATCTTATACCTTTTCTCCAAGGATTCCTATAAATCCTTTGCAATCT…
>Vitis_vinifera_newGene_3158
AGATGACAACTGAGATAACAGATGTTGAGGATGCAGGAACATGGAGAGGTAATATAGAGAAAATCTTTATTGACATCATGGTAAATGAAGTTAATAAAGGTAACATGGATAGTGGTACATTTAGTACCAACACATGGAGAAGGATCTTACTTGAGGTTAATAGTCAAGGGAAAAGAAATTTCAACTTGAAGCAGCTTAAACAAAAGTTTAATAGACTACGTGCAATGCACCGTGAGTTCTCTGATCTTTTAAAGCATACTGGATTTGGTTGGGATGCTGAAACTAACACAGTGCATGCTCTAGAGGAAACCTGGCAAAATTACATTCGGGTAAAAATAACTTTTAAACCAATTACTTTTTAATTTAAATATTTGGTAAACACTAAGAGTGAATTTTTTT…
>Vitis_vinifera_newGene_3160
GAAATGATTCTAAATGTATCACTTTCAATCAAATCTACGAAGTTTCCCTAAGGCCAAACTCCATATCCATGAAATCTACTAATCACAGTGCTAGCATGATTATTTTAATTGCAGAATCTAGATTATCAAATCTGATGCTTGATCCATGGTAGATCTTAACACGTTTTTCTTATATTTTATATTTCCGTGGCGATAACGATTGTTGAACTTGAAATGCAATGCCATACCATGGAAGTTTAACGTTTGACTACTTTTTCATTCCCTGATTTTGTTTATTGTCTGTTGAAGCCATTGCTGACACTATAACTATTGATTTTGATGGAGCATGTAGAGCAAAAGATGGGATTTATGGCTGATTAAGCAAGCTCTAATTTCAAAACCTGGAGACATTTTTCCGGG…
>Vitis_vinifera_newGene_3166
TGAGCACAAAGATGAAAGGCCTCTTGAAAGGCCTAAGATACATTTCACAAATATTTGGTGTGTAACTTCTCTTTACTCTTCCTCTTCCTTGCTTCTACTTTTCTCTCTGGAACCATTTCATAGAGGGTGAAACGGTCATATTTGGTGATTTATAAAAATTTAAAACTATTTTTTAAATTTAATAAGAACTTTTATAAAAATTATATTTTGAAGTTCTTTAATATTTAATAAAATTTTTACAGTACCAATATTATGACTTTGACTTCAACTTCAGTTTTTCAATTCAAATATAAAACTATCATGACATAATCGAAGTTTTAGTGCAAAATCAAGACTAAAGTTTGTAATTATGTTGCAGATAATGAAAAGGAACAAGAAATGGAGATCGGATATCCCACA…
>Vitis_vinifera_newGene_3173
GTTCTCTGTTTGGACTTTACTAACAAACAGTCAACACAGTACTCAACATTTTTATGAAGCATGTCTCAAAGATCCTTTGTATGATGGTGCATTGGTAATTTGCCTTTACTTTCTTTAATCTAAAAGACAGTATTTTGTAGCAGTAAATGTCCTTGAGTGTTTGAAATGAAGTGAACTCTTCATCCTTCCATGTCTTTCAAATATAGCTTACCTTGATGATCCATTCATGAAGCACACATTGTTTAGATTATGAAAACCTACTCAAACACAGATTTGCCCATTCTTTTTATTGACGAGGACAATGTTTGCAATCCCTTGTGGGATACTTTACCTACCTAATAAAGTCAGCCTCAATCAGCTTGTCAATTTCTGCCTCAATTTGGGAGCTGAGTTGTGATT…
>Vitis_vinifera_newGene_3179
CTCCAATAACATAATGAATGCCTCAATGGATTTTGTATCTCACATGGAATCGGCCTTCCTTTCTGCTGGATTGGATCCTAGAAGGTAATGCTTCAACTTTCTGTGCTGAAATTTAAAATTTTCTGTAGTATGTCATCAACAACTAGTCTACCACTAATTTCAATATTCTTTGTTGCCGTATGGTATGTACGGCCATCTAGATCAGTTGGTATGAGAGATTGAGACATTTGATTTCCACTATATATAGTAAGCTACAAATTGCATGCAGACTACCAATTTTTATTTGTGATGTTAAAAAAGTTAATCATCCCTAAGCCAGGGAATTTTTTTTATCATATATTAGAAACCTCAAAGACCTACTAGCAAAAAGCACCTGTCCAATTCTTTGCTAGAACTTGG…
>Vitis_vinifera_newGene_3184
TGTGCGCAAGCCACCTTGGGCGGGAAACCGGAAGGCCAAACGACAAGCCATTGCTTTTGTCTTCACACACTGCAGATTTTCCATTGAATCAACGGATCGACAAATTGGGGATTCTTCCCAATCTTTTCTCCGTAGTTCGTCCTGTCCAGTTACTAGTTTCGTTGAATCCGAGATTAAGTGTGGGGCTTGGAATACATTCAGGTTGAGGGTTTTTGGGAAAATGGGATGGTCTCACCCTGATGTTTCTCTGGACGATATGGTGAAACTGATAAAAGGGTTTGTAGATATACTGATTTTGGCATCTGGGTATCAATCATCTGGTCATTTTGCCCTCTGGGACCCCCAAAATATCAAGAGAGCGTTCCAATGGGGTCTCTTCTTTGAGAATGTAAATATGCC…
>Vitis_vinifera_newGene_3187
AAAAGGCTTTGGCAAGGACAGCGGCGGACCATAGGCCAGGAGTGGAAGAGTATTACAAAAGGATGGTGGGTTGGGGGGGAATCCTAACAACCCTTTGTTTCTGAGGAATTATGCTCAGTTTCTGTATTAGGTGAGAATGCTTTCATCTTCTTCAATTTCTTTCTGTATCAGCACAGTTTGCAGGGCAAAAAATAGGAATTTGGTTAAAGCAATTCATAAGAAAGCACAACAAAAATATTTTCCTTCTAGTACAGAAGCATACTTACATGTCATTTTGACAGTCAAAGCATGATCTCCAAGGAGCAGAGGAATACTTGGGTCGAGCCATTCTGGCAGATCCAAAAGATGGTGAAATCTTTTCTTAATATTGAAAGTTAGTGTGGGAGCTCCACCAGGACC…
>Vitis_vinifera_newGene_3188
AGATGACAACTGAGATAACAGATGTTGAGGATGCAGGAACATGGAGAGGTAATATAGAGAAAATCTTTATTGACATCATGGTAAATGAAGTTAATAAAGGTAACATGGATAGTGGTACATTTAGTACCAACACATGGAGAAGGATCTTACTTGAGGTCAATAGTCAAGGGAAAAGAAATTTCAACTTGAAGCAGCTTAAACAAAAGTTTAATAGACTACGTGCAATGCACCGTGAGTTCTCTGATCTTTTAAAGCATACTGGATTTGGTTGGGATGCTGAAACTAACACAGTGCATGCTCTAGAGGAAACCTGGCAAAATTACATTCGGGTAAAAATAACTTTTAAACTAATTACTTTTTAATTTAAATATTTGGTAAACACTAAGAGTGAATTTTTTT…
>Vitis_vinifera_newGene_3193
GAAAACCCTAACTTTTGGAAGACAAGAAAGAAGGGAGAGAGCCACCGTTTTTAGTGAGAAAGAAGAGAAGAGAGAAAAACGCAAGTTTTTCTCATCATGCCCAGATTTCATCAAAGGTCCGATCCCACTTCGTCCGTGGTCCGATTGAGCTGAAATTTGGAGGAGAGTTTCGTGACTCATTTATCTTTAATCTGAACGGTGAAGATCGTATTTGGAGTTTCGGAAAGTCATTAGAAAGAAAGAGGAAAAGAGAGAAAAACGCAGGTTTTTCTCATCATGCCCAGATTTCATCAAATGTCCGATCCCACTTTGTCCGTGGTCCGATTGAGCTGAAATTTGGAGGAGAGTTTCGTGACTCATTTATCTTCAATCTGAACGGTGAAGATCGGATTTGGAGTT…
>Vitis_vinifera_newGene_3194
TAAAATCATATTATTGAACGTGTGTAATTTTTGTTTATGAAAATCGGAATTTTTGCAATTTCCCGCATGCGCCGTTAATCAGACCCCTGTCACGTGCCGTTCTCGCTCTTCAATCTCTCTCGGAGCTGGGGTTTCGGACTTCACCATCGACAATGAAGAGAAGAATTTTCCAAACCAGTTCTACAGCACCATTGCACATCCCCACCGGTCTTCAGGGACCTCAAGGTTTCTTCCTAATTTCACAATTAACCTTCTATTAATTTATTAGTTTTTTTTTTTTTTTTTTTAAGTTTTCAATTATTTTCGGAGATCGCATTGCTTCGAATTATATTATTTGGTGATTTATCGAACCAATTCACGGCAGATTTTCTGAAATTTCTTAGTTTTACATATCTTTCG…
>Vitis_vinifera_newGene_3195
CAAGTTTCATGTTGAGATCGCAGTTTAAATCCTATATAAAACCATCCAAACTCTGTCATTCACATTAGAGGTTGGGAGTGTGTGTTTAATTTCCAAGGAGTGCCTCCAGTAGCCTCATGTCTAATACTTCAGTTTCCATTGCTACCCTCACAGTTGCCCTAGTAGTGGCAGTATTGGGCACAGTTGCACCTCATGCTGAGGCTGCTCGTGCTTTCTTCATCTTTGGTGACTCACTTGTCGAACAAGGCAACAACAACTACTTAGCAACTACTGCACGTGCAGACTCCCCTCCGTATGGCATCGATTATCCAACTCACCAAGCCACTGGCCGCTTCAGCAATGGACTAAACATCCCTGATATTATCAGTAGGTTCTTCACTTTGTCACTTTTCCTCCTTT…
>Vitis_vinifera_newGene_3200
AATCCATTTTAGTTCCCCGTCTGATGATTGGTGAGGCAAGCGTTATATAGCCTGTTCCATTTTCTCCTTTTTTTCCCCTTTGGTCGTTAACTTGATTCAATCATGGCCCATCTGATTGTTTTGAATTTCTTGTACAGGAACCCTTATAGAGCTGATCCTCTTTCTGCTAAGAAGGTGATGTCAGAGAAGTTTGGTGCATTCCCAGTGGTAGTGTCTTTGCCTTATTTACACGTGGATTACTAACCATTTATAGGCTGAAGCATTTTAACATCGGAATTATCACAAGGTATGGCCTTCCTCATCACTTGAGATACCACCAACTCAAATTTTAAGATGCCTTGTGTGGTCCTCACAGCTTGCAGCTTACAGCTTTCATAGCGAGTGTAGCAACACTTGCAT…
>Vitis_vinifera_newGene_3205
TCCTATTCCTGGACAAACTACTACTGTTGGGGCTGCAATTGGTTACCAAGTTTTGTGGCCAACTGATTTGGTCATCATCCGTACTCCCATCTTAGTAAGTAAATTTAATTACCAAACTTTATAGTGACTTTCTATATATATATATATATATATATATATATAAACTAGTTAATTTGATTTGTACCATGGTTCTTAATTGTAAAGGCATCTAAGAAAGCAAAGAAACAAAAAGTAAATGAAGTTGAAGTCAAATCCAAGGGTGAAAAACCACAAGATATGAAAATTTTTGAGACATTGGTTGGCCTCATGCTGAGTACATCAAGAACACAC
>Vitis_vinifera_newGene_3209
TGGGGTTTTAGGGGCTTCTGTTCATCCTGCACCGGGACTTAGGCAGCGACACTTTCGCCGTTTTCTCATCGCCGGTCATCATAGCAGAGCCTGTCTCTGGAAATGGCTCTCATGTTACGGCGCTTCAGGCAAATTCCTAGGGTTTTGCCCTGTATTTTCTCTGGTTAACCCTCCCCTCACTCTCCTATTCGTCTCTCTTCTTTCATTTTACTTTCTCTTTCATTCCCAACTCCTGCATTCTCATTTTCAATTAATCCATGCCATTTTCCTTGAAAATCTACTTGTTGTTTGTTTGTCCAGAAAGTTTGAGAAATCTCTTTTGCATTTAGAATTTTGGCTTCTTCATGGTCCTTGGAAGAAAAGAAAATTATTATTATTTTTCTTTATTTATCAGGTGTT…
>Vitis_vinifera_newGene_3218
AAGGGGTGTCAGAAAGACCCAACGTAGAAGATGGTGTGTTCTTTTCAAACGAGGATCCCCTTCACCCTGGGCCACACAATATGTTGGTGTTAGTGCAATCGTGCATGAACACCAATGTGGATGTAGCACCACAAGCCTCAGAAGAAATACGACCACGAAGAGTAAAAATGAAAGTACATCGTCATAGGCAACGAGCAGCTGCGTGCAAGTCACCTTTTGTACAATTATGTGTATCAAAATATAAAAGGTTGACGGAGGAAGAGACACATGTTGCCGACTATGTGTTTGATGAGTCAAAAGATCCTAGGTTAGTCCTAAATCACACGTTTAACAAGTATTGTTCTTAAAAGACTATGATTATGGATTTGTCTAGAAAACAAAAAAAATTACTCACGTCTT…
>Vitis_vinifera_newGene_3223
CAAGAAAGAAGGGAGAGAGCCACCGTTTTTAGTGAGAAAGAAGAGAAGAGAGAAAAATGCAAGTTTTTCTCATCATGCCCAGATTTCATCAAAGGTTTGATCCCACTTCGTCCGTGGTCCGATCGAGCTGAAATTTGGAGGAGAGTTTCGTGACTCATTTATCTTCAATCTGAACGGTGAAGATCGGATTTGGAGTTTCGCAAAGTCATTAGAAAGAAAGAGGAGAAGAGAGAAAAACGTAGGTTTTTCTCATCATGCCCAGATTTCATCAAATGTCCGATCCCGCTTCGTCCGTGGTCCGATCGAGTTGAAATTTGAAGGAGAGGTTCGTGGCTCATGTATCTTCAATATGAACGGTGGAGATCCGATTTGGAGTTTCAAACAGTCATTAGAGAGAAA…
>Vitis_vinifera_newGene_3229
CACCACTTGCTACTCTAGCTGATGCTTAAAAGTTCTGCAATATGAGTATTCATTCCCTTGCAAGTTTTTATATATAATTTTTTTAAGCATTTGATTGAGTTTATGTTGTGTTATTGAGTATACAGGTTTCTAGAGTTACAGTGCATAAAAAGCAATCATGGAAAAGATGTGCAGCTCATATGTTCACATAAGTCGTCTTATTTGGGATTTAAAAAATTCAGAGAGAAAGGAAAGGATTTCAATGCAGCGTAACCAATTGAGAACAGATGAAGAATCAAAGGAAGTAGTTTCTCTGGCAGGCAACAATCCCAGTGGCCTGAGAAATGGATTGAATGGAGTTGTTTCTGGTAACAGCATTGGTGGTGCAGCCATGGAGAAGAATTCAATTGAAGCTAGAAA…
>Vitis_vinifera_newGene_3236
CTAACAGACCTTTATTTGTGACGGACGATGTGTGTGATGGGTTTGAGGAATATCCAGGGTGTGCAGTGCAAAACCCACCCACTTGCAGGACTAGAAAAGACGGATTCATGAAGCAATCGGTTCATATATCAGAATCACCGTCATCAATAAAAGAAGATTCGAGCTTGGGACCTAGTGATTGTCAGGCCATATGCTGGAATAATTGTTCTTGTACTGCTTGTAATACTATATACACTAACAGAACTGGATGTCGGTTTTGGAGTACAAAATTTACACAAACCTACGCGGGTGATGCAAATCGGGAGGCGCTCTATGTTTTATCCTCATCACGAGTTACGGGTAAGTGTCTCTCTGTATTTTCGTATTCCTGAAAGTAACCAAGGCAAAGTAGTTGATGAA…
>Vitis_vinifera_newGene_3237
GGCAAATATCCAGGGTGTGCAGTGCAAGAGCCACCCACTTGCAGGACTAGAGACTTCCAATTCATGAAGCAATCGGTTCTCAATTCAGGATATCCATCATTAATGAACATAGATACGAGCTTGGGCCTTAGTGATTGTCAGGCTATATGCAGGAACAATTGTTCTTGTACTGCTTGTAATACTGTATTCACCAATGGAACTGGATGTCAGTTTTGGAGGGATGAATTGCCACGAGCCCAAGTGGGTGATGCAAATCAGGAGGAGCTCTACGTTTTGTCCTCATCAGAAGACATAGGTAAGAGGCTCTATGTATTGCATTCCGAGAAGTAGCCAAAACAAAGTACTTGGTAAATCTCACATCTTCATCGAATTTACAATCCTACAAAAAAAGTCCTACTG…
>Vitis_vinifera_newGene_3238
GAGTGATTCAGAAGATATTGACAGTGTCAAACAGTTCAGTTTAGTTTCTGTTATGGCTGCCACGAATAACTTTTCAGATGAAAATAAACTTGGAAAGGGTGGTTTTGGTCCTGTCTATAAGGTAATTATAATTTGATTAAGCCCATAGCATGTAATAGGACATTAATCTTTGTTTAAGTACCCAATTAAAGTTTCGTTATGGATTGTGGATTATTTTTGCAGGGGATACTACCTGGGGGCCAAGAAATAGCAGTGAAGAGACTTTCAAGGGATTCTACACAGGGACCAGAGCAGTTCAATAATGAAAGACTGATTGCCAAACAACAACATAGAAATCTTGTCAGACTTTTGGGTTACTGCATGGAGGGAGAAGAAAAGATGTTAATCTATGAGTTCATG…
>Vitis_vinifera_newGene_3239
CTTTTACCAAGTTGAGCTGCAACACCCAACACCGGAGGGGGGGCATTCTAAGTGTGAGGGGGTTACCTTACCGAGGTCGGCATTGTAAGATTCAGTACACTTGACGAGTCACCACTGCCGACACGAAAAGTCCACCCTCTGGTAATGCTCAATTTTTAGGAAACTCAGGTAAGTAAATCTTAAATCATGTACTCATCCTTTGGTGGTTTCTCCTCTTACTTGCGAATGGGTCAGGGGTTGGGTTTTTTCTTCTTTATCTTGTCATGTGTCTGTTTGGGAGGGCCTTGCTTTTGTAGTGCACACACAGACAGCATCAAACCTGGGGAAGGGCTTCAATTCTCGAAGCTACTGGTTTCGGC
>Vitis_vinifera_newGene_3240
CCTGATGTTGGAGATTGTGAGCGGCCAGAGGATTATTCCCCCTGATTGTAAGGATGACAACTTAAGTCTTATACGAAATGTAAGTCCGTCAGATCTCATATTAGTCTCGACATACATTATTATCAATACCCAATGCATGCTTCCAAAATTTTCATACTAGCCTCATAAGTAAATGGTCCGTAAAATGAACTGGGTTCAGGCTTGGAAGTTATGGGGAGAAGGCAATAGCTTGAAGCTAGTGGATCCAGCGATGGTGGGTCCCCACTCAACAACCCAAATAGTGAGATGGATTCGTGTTGCTCTCTTGTGTATACAGAAGCATGAAGAGAGGCCTACAATGTCAGATGTTTGCTCCATGCTTAACAGAAGGGACCCACCCGAGCCAAATCCACCCGC
>Vitis_vinifera_newGene_3241
CTATGATGATGTGGTCCTACCGGTAGTGGAAAAAATAGTAAGTAGACATTTTGTACCCAAAAATCACATCTTTAAGCACCTTATTTGGTTTTACTTATTTGAAAGTTAACTTCATAACTTCCTTTTGTTTTAGGATGAATTGATGAAAGAGTCTCAAGATAGTGGCATAAGCTATAGTGGGAGCAATGACATACTTTCTCAAGCACTAGGTACTCCTGAGTATACTGGTCGGGTTCGAGCTAAAGGGAAGCACTACACGCCTGGACGATATTTCAATAGTATGTCAGAACGTGTTGTGAGGGATATTTTAAAAGAACCTCAAGAACGTCAAGTTAAGTTTGAGGCTGATGTGTTAGCGAGACTATCTCAG
>Vitis_vinifera_newGene_3249
TTAAACCCTAATTTCGGAATTTTTCAACCCTTCTAATAATTTTTAATATCCAAAATTAACTAACTTTTCACCATAAAAATTCCGAAAATATTCTAACCAATGTCCAAAAATTCACAAATCACTATATTTGAAATTTAACCCTAATTTTGGGAAGGCAGACAGCTGGGAGAGTTTTTGCCTTGACCCCAACAGAGCCAAAGGAGGACGCCCTCTTGGTGGAAGGTATGATTTTGGTATATAGTACTTGGGTGCGTGTTTTGTTTGATACTGGTGTAACTCATTCTTTCATTTCTACATCTTGTGCTAATGCATTGGGGTTGAAATCGGAAAGGGTAGAGAATTTGTTACTTATTGAATCTCCTATGGGTATGAACTCTAAAGTTGATAGAATATGCAAAG…
>Vitis_vinifera_newGene_3250
GGGTTTTCATGCCGTCAAAACCACTGCCTTGGGATTGGAAGGACTTCTTTAAGGAGAGGAAGCACGAGAGGTTGGAGTCTTTAAGTTTGTTGCAAGATAGAGGACTTGCATCAGGGTTCTTAGGAGTTTGCTCACCGGGATCGGCAGACTTGTGCCGCCCTATAGGTGAGTTGAATCCCACTAGGTTCTTTATGATGTCGGTTTTGGTTTAAACCAAGAAAAATAACTGGGTTCTTGGAAAATTTGGTCTCCGAGCCCTTTTGTTTTTTTATGATTTATTCCTTTTTGGTTTTTAATTTCGAATTTATTCTCTCCACGGAAGAAGCACGAGAGGTCGGAGTCTTTAGGTTTGCTACAAGATAGAGGGACTCGCATCAGGTTCTTAGGAGTTTGCTCGCC…
>Vitis_vinifera_newGene_326
TATTATGTATTACTTTTTATTTCTTTTAAGTTTTTTATTTTTATTTTTATTTATTTATTTATTTTTTCTATATGTCTAATCATTTTGTGATGTTTGGATAAGATTCTTGTTTTCTATTGTTAAAAACAGAAAATAAGGACCTGTTTGGTGGTTGGTGTTTCTGAAAACTGTTTTTGTTCTCAACACATTTGGGAAGTGGGTGTTTTGTTGGTTCCCACTGTTCTCCGTGCTTGCAAATCCCTCTTTTCAGAGAACTTCAAAAAGTTGTTTCCTTTGGCATCTCTCTGTGTTTTCAATTTGGTGTTCTCCGTGTTTTCCCTGTGATTTTTCCTCCAGCAAGTCTTCAACCTCCAGCACATCTACAACAAGTCTCTCTACCAGCATGATACCAAGGTGCAA…
>Vitis_vinifera_newGene_3270
NNNNNTTTTTCGTCACTCAGCAATCCCCCAGAATGGAAGCTGTAATTACACACCGACTGATAGGCTTGTGAAGAAGGTGGCTTGTCACTCTACATTAATATATCGCACCTGCACGTATACTTCATCTATATGCATTTATTTTTTTTCTATCCAAACCACAAGTGATTTCATTTGTTAGTGGCGCTCAACTGCAGATAGTGGGGCACTGCACGGGACTTCCACTGGCCCTGGAAGTCGTTGGCAGATCACTCCATGGGCGGCCTGTAGAGATCTGGAGAAGCCGACTGAAGAAATTATCCGAAGGTCAATCCATTGTCAATTCTGAAACTGATCTGCGTAAATGTCTTCAAAGTAGCTTAGACGCCCTAAATGACGAGGATATTATGCCGAAGGAATGTT…
>Vitis_vinifera_newGene_3286
TAGCAGCAGAGAGCTTAGGTGAGGAGTTGCAGAGAGGGAGTTTTCGGGAGCTTAGAGAGACATTCTGGAGGAGCAAGCTGGATATTCAGAGGGAGAGCCTCTGTTGAGGACGAGAAGGAATACGTAGGAGAAGAGTTTTGAAGGAAGAAGGTTCAGGTATCATCTCTATAGGCTTTAGTATTTTTTTTTATGTTCATGCTTTTTGTTTGGGTTATCTGGATATTAATGAGTGTTGGTGTTTGAATGTGCTCACTGTTAGTTGCTCATTTGATACATCCTTGATTTCTAACCGATTCCGTGCCCTCTGCCTTTGGGATTTTATGGGAAATATTGGTGTTTATGTCCTGATTTGGTTTTAAAACTCATTAGAAAAACTGTTTTGACCCACTCTAATATCTG…
>Vitis_vinifera_newGene_3288
CTTTTCTGGCGGATTACCAAGTAAACCAACGCCCGGAAAATTAGAGAGGACTCTCCATTTAAACATTTCCAAATACAAATCCTTAATGTCCATTCTTGAGCTTAATTCAATTGATCATTAGAGTGATATAATCAACATGAATGCAACGACCAGGAAGGTACGTATCATCCAATTTCTCTTTCTGTTGTTGTTGAAGGTGGTCTGTTGGATCATGGTAGCTTTCACCTTCTCAATCAAATTTCATGAATTTTATCATCAGGTGACTCAAACTACCAATGAACAAGGTGATCTGGAGACAAGGGTGGATACAGTTGAGTGCAGGTCATCCCCTGGACAAGTTCAAGAAACAAGGCGTGCGGAGGTGGTTCACCAGCCCCATCCCGGTTCCGCCACCACCGG…
>Vitis_vinifera_newGene_329
ATTTGTTTATACTTGTTGAAATGTTTTGGATCATGTGATTACTTGTGTCCTTCAGGAAATTTTGACAATTATATGATTGACTAAACTTTATTCTATGTTACAGACCAGAGAACATGATTGATATAATAGTTACAGCTTTCTGTTTATTCTGTCTTAGCATGTCTTGTGCAGTTGTAACAGATTAGAAATGGTTGATATCCAGACACTTGATTGCTTCCTGTCTGCAAACAACAACTTGATATCGCCATCGTTAATTTTTAAGTTGAGTGAGCAGTAGCCTTGCACCTCCTCAGCCTTGTCTGTCGCATTGATAATCTTATCTGACATGGTAAGTGCATCAGAATCAAGAACAATGAATTCTTACTAAAATTATGTGATTAGTTGAGTGATTCTGTTTGA…
>Vitis_vinifera_newGene_3293
GGATAACCGATTAAAAGGGACAAAAATCCCTCAATATTGCAAAACTAACCCTTTACTTATTTAGGTCTCAAAAATGACCCAATTCGGACAAAAATACCCCCTCACCCCCTCAGTTATCTTTTTCAGCCCTTTTTCCCTCCAACTCCAATTTTCTCTTGTATTGTGTCTCTTCGTTACCCTTTTTCCCTCCAACTCCAATTTTCTCTTGTATTGTGTCTCTTCGTTACCCTGCAAACCCATTTGTTCCATCTGTTAACATGCGAGAAAGAAATCACGAAGGATTTTTCCGTTTATTGCAAGAGAACAAAAAGGCAACACAATACAAAGAAAAAACAGAAAGTAAGTTTCACTGTTTCATTCTTTGATTTTGGTTTTTCGAACTGTATATATGAATCTTCA…
>Vitis_vinifera_newGene_3296
GAATGAAGTTCCTGGGTTGAAGAAGCATTGCTTATTTGGTTGAGTTGGTAAATTATTTGGGTCTATGAAGGCTATGGTTGTTGATCTTTCTTCATCGCTTGACTATTCTACACTTGATGTTATGATCTCTAGCATCACTAAAAGAGGTACATTCCTCATGGTAACTTTCTACATAGCAGTTCACTTGACTATTAATTGAAACTCCATGAAATTAGAAACAAATAGTTCATGACACCAAACAATTAGGAACCTTGGACTAACAATTTCCTTTTTCCAATTAGATTGAATTTTGTAAAGTATTTGTCATTATGTGTATCACTTGTTCAGTCTGTGCAAGTGAAGATAAATTCTATTATACAAAAATTTAAATGGTGCCATGCTTGCTATTCTTTGGGTGGT…
>Vitis_vinifera_newGene_3309
TTTCTGCTATAAACCCACAATATGCAACCCTCATCTCAACCATTACTCCCATCTGGAATCCCCAAATTACAACCCGTCTCTTCCCTCGTTCTTCCTTTCTTCGAAGCCCTAAAATGCCAATCCCACAAAGTTGCTGCTAAAACCCCAGATAATTTCTCATTGTTTGTGGGGTGGAAATTTGCAAAATCTTGAAATAATTTCTCAAGCCCTACAATCCCACATAGCTCATTGAAATGGTCGTTGAAGGTTGAAGTTGAAGATTTGTCCCTTGAGGCTAAAGATTTGTTAAGGTAAACGACAACTTGAAGATTAATGGATCCTCCAGTCCATTACTATTGTGGTAATGAGGCTCGTGTTATGACATCGTGGACAAATTTAAATCCGGGTAGAAGGTTTATG…
>Vitis_vinifera_newGene_3312
CTCATGTCTCTCGTCTCTCTCACCAACCCTTCTCCTCTTCTCCTTGGTTTTCTTGGATTGTCTCATTGTGATGTTCAATTTTGGCGATGAGCTGACAATCCAAAGTTACAGCATCCCATGGCTAATCTGGATCCAACTGCTCATCATGTTCCTCATCATCGTTTTTCTCTACTGTTGTAGCATCATTGCTTTTGAATTCTCCGATGACTCCGCCTCCGCCTCGCCATCAGTCGGCCTATTCACCTCCGCTAGGTCCGACGTCGACAAGCCACTTTTCAATTCCACCGCCGGGACCATCACCAGCTCACATCATTCCAAGGTGTGCCTCTTTTTCTTTCCGCTTTCTTTCTCCCCGTTCTGTTTGAATAGCGAGAAAATAAAATCTTGGGTTTTTTATTA…
>Vitis_vinifera_newGene_3313
CTCCATTCCCATGTATCATACATGGCATTGTATCAATCAATAGGTGAGCGTGAGCCCGAGTTGCCCCCAAGAGTAGACAAAAGATTAGAGGATCACCAAAGAATTAGGAGAGCCCATCTGAGTTGTCCACAAAAGACTAAACAGGAGATGACAAAAGGTAAAAGGCCAAGAGATTTCTCCCTCACTCTCTCTTGAGAATCCATAAGCTACATATTTCACATATTTTCTGCTCATTTTTTTCTGCAGCTTTTTCAGCTCCATTGTTTCCCTGGTTAGGCATGTCCCCAGGCCAGGTATCCTTGAACTGAGAGATGCATTGGAATCATCCAAAATTTTCAGGGACACCCCACTTCTTTAACCAACACTTTCATAGAAATCAACAAGTGAGCTCAAGTCATC…
>Vitis_vinifera_newGene_3315
CGCATCCTTTCCTATCAACCCGCTTCTTCATTTGAAACCAGACTGGAACTTCTCACTGGTTTTCTCCTCATCTCTATATGCATTTATCGTGGACAGTTATTTCTGCGTTGTTTGTTTTTGCTTTTTTTTTTTGGTGTTTTTTTTGAGTTGAGGTTGGGGGGGGGGGGGGGTTGCGGCGCGGCGCTGTGGGTGTTTTCAAATACTTTCCAAAAATTTTTTTTTTCTTTTGGTTTTAAAAAAATTACGGGTTTTTTTTTCCTTTTACCCCCCAAAAGAGGGTTTTGGGAAGGAAATTTTTTTTTTTTTTTGCAATTTTTTTTTAAAATTTTTTGTGTTGGGGANNNNNNNNNNNNNNNNNNNNNNNNNNNNNNNNNNNNNNNNNNNNNNNNNNNNNNNNNN…
>Vitis_vinifera_newGene_3316
GAGGAACACTCCACCACCGGAGCTCCAGGCAATTCCGAAAAAATCAATCTTTCGTTCTTCACTAGGGTCATGGTTAGGGTTAGGGTTAGCGTTAGGGTTATTTTATGAAACTATGTCCTTTTGATCTTTGAGTTGATTAGACTCCATGACAGTTACGAATTATTCGTAACAGATTGGGGTTTTGATCCGATTCACGGATCCATGGTGATGGCAGCTAGTATTTTGGATTCTCTGAATTGAAAGCCTTTTTATTTCTTTTGAAAAGTTCTGAAGTCGAATTCGATTCAATTTTGTGTTTATACTTGTGAATTATGGAGCAGAAATCTCAAGAAAACGAGGTCAATGCTGCAATTCTCTGCGCCAATAACTGCGGATTCTTCGGAAGCGCCGCGACCAATA…
>Vitis_vinifera_newGene_3317
CTCAAATACGAAAAATCACATTCTCTCCATTGCGATTCTCTACAGTTTTCTCCATTTCACCAATGGCTGAGCCGATCTCACTCCACATTCTCTCAGATGACGATCAGGATCCAAGTTCACTGCACTCTACTCCTCTTCCAATCCAGTCCAAGAAGCGAAGAACAGAGGATTGCGATCCGATCTCTACGCTTCCATACCCTACAATTCTCATCATCGATGATGACCCGACGCCGCGGAAGCCAGGTTCAGACTCCACCCCGTCGTTCGTGGCGGAGACACCGTTGTCCGGTTTATCCAAATCCGATGTCTCAATTGTTAAATGCACCTACGCTTCATCCAATCCGGAAGTTAGGGTTTCGACTTCTGACCAAAAGTTTGCTGGTGAGTTTGGTTATTTTT…
>Vitis_vinifera_newGene_332
CTTTAACACCAACAAAGGGGAATTGCTGCCCCTAATTAGAACGCTGATCAGGATATGGTTCACGGTTGGGGTCATGAACTCGATTCTAAACTACTCCTTTTCTGAGCCTCATCACCACCCAGAATATTTTCCTTCCCCCAATTTGATTGCCAAGCGTTGTAGGAAGATTAGAATGTCATGCTCAGTCTCAAACCAACTCACCTCTTCAAGCACTGCTCCTCTCTTCTTCAACAACGGCTCTACTGTTCACCCACGTGGTCTCATGAACCCAACGACTTTAACTACCTTAACCACCTTCTATCCAATCAGATCTCTTCCCTAAAAACCCTCCTCCAATCCCATGCATTCATCATCACAAGTGGGTATTCAAATAACATCTTCATTGCGTCAAAGCTCATC…
>Vitis_vinifera_newGene_3325
ACAGATGATCCTATGAAGCCTTTCCCAGTAGCAAGGGAGTTGCAAACAACCCAAGTTAGAGACCAATTTCACAAAGGCATAAGCAATTCACATGATGAATTAATTATAATTCAATATAAAAGTAATGTGAAATTCATTTGGTTAAATTTAGGTTTTCCCACTAAATTTTGTGCTGCATGCAAGGGCATGTGGGATAGTTTTAAATTTTTAATCTAATAACTAAAGCTTGTTCGAAAAACTTATATATATATATATAGTTTTTTACAAGTTTGTTATTATAGTAAAAATCAAGTGAATATTTCATACCTTTTTTCATATCAGAATGTTTCATGTAAAGCATTTTCTTTCGTCTTATGCACAGATAAATACAGGATATAACGAGAGAATTGCAACATCAAG…
>Vitis_vinifera_newGene_3326
GAGAGTAAGAAAGAGTATGAGGTATCTGTTTGTTTGTGTGGCAGCCAAGTTTGTCGAATGAGCTATTTGAATCTAACAGGTGAAGGGGCATTTCAAAAGGTACTGAAAGGGTGTCATGGAATTCTGGATCAGTATCAATTGATGTCTGAGGTTTGTGAATTAAATATAGTATCTGAGGAAGTCTACATAGACTTAGGAAGAACTGGAAGAGAAAGAATTAAGTGTTGATGCCTCCTCTTCTGAAACAACATTTGGGTCATTTGTACATTTCATATGGATTAATGCACATATACTCTTTGGTGTTTCTCATTGTGGGCAGTCATGGAATACCTCCTTGGGGATATATTCATTCAACTGAACATGGGCCAGAAAAATTTCAAAGTTAATACAGACCAGAAA…
>Vitis_vinifera_newGene_3327
CAAATTTGTTTATGTTTCTTAAGAAAGAAAAAGGGGATCCAACCAAGGGGATGGGGGGATGTCCGAAGAATTCCAGTATTCCAAGAAAGAGATAACGGGAAGGAAGATACCCTCTTTATAGTTTATACAGAAGCGACAAAGACAAAGAAACAAACAGCAAAGGGGAAAGTGAGTATGCTCCCTCTGAGACTCCTCCGCTCTCTGGTTTTGGGTGACACCATCAACAACCACCCTCTCCATCTCCACCACCACCACCACCACCATGATGTTGTTGATGATGATGAGGAGGAGGAGGAGGAGACCCATAGGTCTGTCGAAGAATTTGAATCAAGTCGTCATAAACCAAGAAATAGAAGAAACTGCAAACCCAAAACCCCAGTTCTTTTCTTCATACCCACC…
>Vitis_vinifera_newGene_3330
AGGGAGTAACCCGGAGAAAGAGAGGGAAAGGACGAAACGACGCCATTTAGCTGGAAGGAAAGGTGAGTTCCCTCTTGACCCCTGTTTGGTTGCTCCGAGAACGAAGGAAAATGCAGAAAAATTGTAATCTTTAATTTCAACAAGCAAAGAAATGAGGAACTTGCTTCAATGAAAGTAGAACAGTTACATCTAGGCAGTGTTCGGTGTGAGATTTTTGTTTCTCTGGTTCTGAATAATGAAAAACGAATTCCTCGCTTAAACCACTGTTTATTTACTTGGGAAATGGAGGAAATTGGAGAATTGTAGATGTGTTTGATTTAAAGAAAAATGACGAACTTACAATATATATATATATATACACTCACGTATGTATATGAGTGGAAGTACTGCAATTTCAAG…
>Vitis_vinifera_newGene_3332
TCGAGTTAGCTTTTCTCCCTTTACACCTCCCCAATCCCGTCCCTCTCTCTCCATAACCTTTTCATCCTGGGGGTTTTTCTTCAATTTCAGGTATATTTCTCATTTTTCTTTTTAAATAATTTCTATATATTCGTTCGATCCGTGAAATTAGAAGACAAATGCTTGTGAGAATGTGATTTTTTTTCTTCATGTTTTTGTCAGTTGCGAGTTTCTTTGATTCGTGATTTTTTTTAGGCATATTCTTGATTCTTCTTATTCTAAAATTTTTTAGAAGAATGCCTGTAAGAAGTTTTTTTCTTTGGGGTTTAAATTGAGGTCCTTTGTTGGATCTGATTTGAGAAATTGACAATTCTGGTTGTTGGTGAGAATTTGGGATGAATTGGCCCTTATTTTCCGTCT…
>Vitis_vinifera_newGene_3335
AGCTTCCCCCGGACGAGCGAATCGACCCTACTTTCCTCTTTCACTCTCAATCCTCGCAGGTTCTAATCTAATCATTTATTACATTTTATTTTTTTGCAACACCCGTTTGATTCCCAAGAAAATCCATCACCCATTCGATTTCTGGGGAAATTCATCCTTGTTTGATTTCCGAGAAAATCCATGCAAAACCCCCAAGGAAAACAAAAAAAAATTGCTTTTTTTTTTTGCTCCCTGTGTTTTCTGGATCTGTTCTAGGGTCGCCTTGCTTTTGTGCCATTGGATTTAAATTTCACGAACCCTAAATCCACGATTTTTGAGCCAGGCTGAAAAACACAACCTTGCCTGCAAATCATGATAAAAAACAAATTGGAATGATTTTGTATGTTGTGCGAGGGCTGG…
>Vitis_vinifera_newGene_3337
TCTCACCGGTCATATATGGACTACTTCCACATCTCCCTAGAGTATACTTTTCTTCATTTCAAGCGACTTGTAAGTTGCAAGCATAACCCCACAAGACAGTGCTGAAATATGGCATCTACAGTTCCCGTTGCCTATCAGGGCAATTTGTCGGCGTCCGTGCCGGTCTGGTTGAATAAGGGAGACAACGCATGGCAGATGATAGCGGCCACGCTGGTGGGCCTCCAGAGCGTGCCCGGGCTGGTGATCCTGTACGGCAGCGTGGTGAAGAAGAAATGGGCGGTCAACTCGGCCTTCATGGCGCTCTACGCCTTCGCCGCGGTGGTCCTCTGCTGGGTCATCTGGGCCTACAAGATGTCCTTCGGCGACAAGCTTCTACCATTCTGGGGGAAGGCCGGGCCT…
>Vitis_vinifera_newGene_3338
AATGAGGACAAGAATATTCATATAAGACAATTCTAAATTCTCTTACAAACAACACACACTATTTTATTTATTTTTCCAAATCTCTAAACTACCTGAGTGGTCCCACTGGAAGGCATTTGGTGCTGAGTATCATCGGAATAAAGCCCATGTTTTGCCGAATCATACTTTTCCCCATCTCCCCACAGCGCGTACGCTTCCTCGCCGTGCACGGCGTCGTCGCCGATCAGCAGCTCCTCCTCCGGCATCCTCAGCGGCAGCACCACCCTCACCACAAGGCATATTATGGAAGTCACCACCGCGTTCCACCCGATGATGAAGGCTCCGCCGGCGAGCTGCTTCAGGACCTGGATACCGCCAGAGCCGCCGTATACGGCGCCGCGGGAGTTGGTGACGGGGAGG…
>Vitis_vinifera_newGene_334
GTTTCCATCTCTTCTCCTCTTCCTTCGCAGTAGGTTTCTGTGAGAGCGGTCCTTTGCCTTCACGCCTCTCCTCAAAAGCAGCAGTCTTCTCGAAACGAAGTCGTTTGACAACAGAGTCGCCTGCTCCAACTCCAGCCAGTACTCCTGCGGAGACTATTACCAAATCACTGTGCCCAAAGGTGAGTTCCTTCAGTGGTCCATCTGAAATGTTATTTGTTGACGAAAAACAGCTCATTTTTGACGAATTTCCTAAACGAATTGCTGTGTTGGATATTGCCATCTTCGTGTTTGAAGAAATGCTTCATAGAGATGTTCTGGGTTCATT
>Vitis_vinifera_newGene_3341
ATTGAACCCAAGCCACGGTTTTGATTTAATAAAAATTAAGATGGATAATTAATAATTAATAATTATTTATATGGAGGAAAATTGTTCTCATGATTTGTTTATTTTATTTTATTTTTTATCCCTACTAAATCTAAAACTCAAATTGGCCACCCACTTCTCTCACTCGAGGCATCAAGAAGCCCTATTTTCCTCTGCGACTCTCAATCCTCGCAGGTACTAATCTAATCATGGTTTTTTTTTTTTATTTGTTTTTTTGCAACCCCCGTTTGATTCCCAAGAAAATCCATCCCCCATTTGATTTCCGGGAAAATTCATCCTCGTTTGATTTCCGAGAAAATCCATGCAAAGCCCCCAAGGAAAACCAAAAAAATTACTTTTTTTTTGCTCCCTGTGTTTTCT…
>Vitis_vinifera_newGene_3342
GACATTTTTTGGTGGGAGACCTTTTTCAATTTTATGGAGACAAGTGGTAAAGAGGAGAGGCTCCTGCTAGTGGGTTGTTAGAGAGGTATAGAGACACCTTTTGAAAGGTGAAGAGAGACGTTTGGCTAGGGAGGAGATTCTCATATTTTTTGGGAGAGGGGTTGAGGAGGAGTTGGTTAGAGGAAGTTTGAGAGAAAGCTTAAGAGGCAAGCTAGAGGAGGACAGAGGGGGGAAATAGCCAGATACGGAGAAGGAGCAGAGGAAAAGAGAGTAAGCTTGCCACTTGGGGGGAGACATGTTAGAGAGGATGACTTTTTTATTCTATTAGGTTGGTTAGAGAGGGTGAGAGGATGGGAGGTAGATGGATTCTCCTGCTGGGATAGTTTTGTGAGAGAATAA…
>Vitis_vinifera_newGene_3346
GAGAGAAGGGCCAATAGAGTGGGTTTACAAGGGGCATGTGCTCTTCCATTGAAACTCGCTTTCAACTATTTTACAGTTCGACTGTCCGAAAACTGAACAGAAAATGAAAGCGTTTCATTCAAAACGCTCGTTGATCTCCGAGATTTCACCTCTACTTTCTTTTTATAACGCCGCCCATCTGAGATGTTTTGGAAGTTTCGCTCGAAACCCTGCAAAATTTCCTGAGCCCTTATACCGAATAATCAGGTATCTCTTTTCTTTGAAATATCTGTATTGATGCTCTGTTTGTCTCGTGAGAAAAAATTAGGGTAAAGAATGGGAGTGAGGAGATTTGGAGAAGGAGAGGGGAAAGCTCATTTCCAGGTAGCCAAATGATGGTGATGAACTTAAGTGGATTGA…
>Vitis_vinifera_newGene_335
ACTGAAGGAGAACCCTAACGCCGCCTTGCATAGCAGCAGCTCCAGAACCCTAACGCCGCCTTGCATAGCAGCAGCTCTGCTTCCAAAATGGATTCGCAACCCGAACCTGTTAGCTACATCTGTGGAGGTACATCCATTTTTCAATGAAAAAAGTATTTTTTTTCTTTACTCTTTTCCTTTCCTTAGACTTTATACTTACAGATCCTGATATGAATCTAGATCATTAGCAAGATCAGAATTTGTAGGTAAAGCAAATACAAATAAATGGGGGTAGGTATATATCAGAAAATCTGACTTTCGTTATTCTTCTGTATCCGACATTTCTAACGAACAAATGGGTTATAGTATTTCATGTTGGATCAGCGAATTATTGGGCCGAGCTGGATTTGAACCAGCGTA…
>Vitis_vinifera_newGene_336
CCTTGTTCTTTCTCGACCTCCGCTGCCGGAACCCTCACTGCTATCTAGCCGGCGCCATCGGAGTGCCTACCAAGCGCAAGGCTGCGGCCGAGGAGTCTCCGAGCATCGGACTTCTTCGAGGAAGACTAGGAGAGCAGATCTAGCCGGAGCGCCGGCGCTGAGAGTGTCGCCGAGGACGTGTTCAAAGAAGGGGAAGATGCCTGAGGAATCTGGGAATGTTGTGTGCAATGCAAACGGAGACGTAAAGGTTGAAGCAGAGTCTCTGAGGTCTAAGCCTGCGGTTTCGTCGAAGCAGGGGAAGCGAGTGGATCTCTCCGGAGATTCAGTCTCCAATGTAGGGACGCCGGAGGACGGGAAGTTCCCGGCGAAGGAGTCGGTTAGCTCTGAGAGAGTGAGTTA…
>Vitis_vinifera_newGene_3367
NNAACATAACCATGAATCTCACTTGCGGTCACTTCATCTTCAACTCCAGCACAAACCGGCAAAACACTCACGACGCTAACCACATTTGGCCTCAATCCAGACCTCAACCTCATCTCCCCAAACAAATCAAGCACCTCTGCCCAACACCCATTAACGGAAAACACCCCAATCATCGTATTCCACGACACGAGATCCTTTTCAGGCATTTCATCAAACACCCTCCCCGCATCTCTCAAACCCCCACAATTCCCATAAAACGACAAAAGGGTATTCCCCACAAAAACATCAGACTCAAAACCCAACTTCACCACAGACCCATGAACCTCCCGACCCTTCCGAACCTCAAAAGCATCAGCACACGCCTTGAGGACAAAAGGGAAGGTGTGATCATCCGGCCTG…
>Vitis_vinifera_newGene_3368
CTCACCTCTCTTCGTAACCTGTTTCTATGTAACTGTCCAGACGTGATGTCCTCCTCTTTGGAAGTGTTTTCTACTTCGAACCTCAAAACATTGACCATTGCAAATGGCAAAAACAATGTGAGGAGGCCTCTATTTGCCCGGAGCCTCCACACACTCACGTCTCTTGAGATCCATGGCCCATTTCCAGATGTGATTTCTTTTACGGATGATTGGTCTCAGCTTCTTCCCACATCTCTCAACATTCTTTGCATAGTTGATTTCAACAACTTGAAGTCCATAGCCTCCATTGGTCTCCAAACCCTCATTTCTCTTAAAGTCCTTCAATTCACGGACTGCCCTAAGCTCCGGTCCTTTGTGCCAAAGAAAGGGCTGCCGTCAACACTTGAAAGACTAGTAATC…
>Vitis_vinifera_newGene_3374
AAAAGGAGCAGTCTTTAACGTGCCATCAATGTCGGAGGAACAATAAAGGACGAGTTGCTCGATGCCTGAAATCTGAGAGGAAGCGATTTTGCATCCCCTGCTTACGGAATTGGTATTTATTTTCCCCTTTTTGTGTTCACTTCTGATAATGCATGATATGTTTTTATCTGTTAATTAATGTAGCTATTATATATATATATATATATATGTATGTATGTATGTATGTAAGTATGTAAGTATAGTTAATAATTTAAGGTTTAAAAGACTTTGGCATCTAGAGAGAACTATGTTGATGTTCCATGTTCTTCTTTCTTTTGGATTGTGGTGGCATTAGGAGAAGAAATTGTGAGAACATGTGGCTTAAAGTTGCTGGTTTGGTGATTTGATCAAAATTTGTTC…
>Vitis_vinifera_newGene_3378
GGAGCTCAAGGCGATCAAGTTTTCCCCTCAACATATGACAGATGCTTGAACTTCTTTGGGCTTATTCTATCTAAACTGGTTGACCGCTCAATAATGCTAGGTATAGATNNNNNNNNNNNNNNNNNNNNNNNNNNNNNNNNNNNNNNNNNNNNNNNNNNNNNNNNNNNNNNNNNNNNNNNNNNNNNNNNNNNNNNNNNNNNNNNNNNNNAATGATGTGGAGAGGATGAGGAGAGAGTTGATCAAAAGCGTCGCCAGCAATTGGGATGATGTGGTAAAGATATACGGGCAGGATCCAAGAGCTCACAAGATCAAGCTTGGTGAATCAGGGAACACAGCATTGCATGTGGCAGTTACAAGTGGACAAGAAGATATAGTTGAACAACTGGTTAAACTGATTAA…
>Vitis_vinifera_newGene_3379
ATCATTTAATACTAAACTACATTTAGATTTTGAAATAAATATTTAAAATAATTTATTTCGCATAACCCTCAAAGATAAATCTAAAATACTAAATTGGGGTTAAATACTTGCTTTGAGCAATATAATTAAGTTGTTCAACAAAATGATGTCCAAAACCTTATGTTGGCCCATAAACAATTTGGATAACTTAAGCCCAAACCAAAAATTAAAACCTTTCTATATTCAGATAACCCAATTGTTCATTTCCTTAAATTAGATTATATTATAAGCATATATTTCTCAGACGCTAAGTGGCTGAAAGATTACATCAACTAATATTTGATCTGGCCATCGCAATTTTGACATAATGTCCTCTTGGAACTCAGACAAAGGAAAATAGAAAATCCTACAATGGATCCT…
TTGGCATCTATCATCCCATATGAATTTAGCATCCTTCACCAATAGTTCACAAAAAGGCTTTGCAAGCTTAGAGAAATCCTTGATAAACTTCCTATAGAACCCGACATGGTCAAAGAATTGCCTTACTCCTTTGACATTTATTGGGGATGGCAACTTGACAATGAGTTTAACCTTTGCTTTGTCAACTTCAATGTCTTGCTTGGAGATGATGTGCCCAAGGACAATCCCTTGGTGTACCATGAAATGACACTTCTCCCAATTAAGCACTAAGTCTTTCTCAATGCATCGGTTCAGAATAGTTTCTAAGTTAACCAAGCATTCATCAAATGCACTTCCATATATGGTGATATCATCCATAAAGACTTCCATAATACGCTCCACCATATCACTGAAAATGCT…
>Vitis_vinifera_newGene_339
ATCAGTTTCTCGCATTTTCCCGAGAAAATCTCACGTCATTTCCTAGAAAAAGCCCTACCACCGTATCGTTTCGAACATCAAGCTGTGATAAGAGATGTTTCCTCCGGCTGACGACCCTCCCGATCTAGGGATCCCACCCAACCGTGGCCCTCTGCCCGTCAGGAGAAACCCTAACTCTAAACCTAACCCTCGCGTTCGTTCCGGCCATCGACGCAATGCCCGGCCGCAGGGGATTCGGGGGGTCCGAGCTCACCGAGGCGCTCTATGGGAGATTCTTGACGTGTTCTTTTATTTTTCCTGCTGTGTTTCGCATCTGTTTCTCGCATTTTACCGAGAAAATCTCACGTCATTTCCAAGAAAAAGCCCTACCACCGTATCGTTTCGAACCTCAAGCTGTGA…
>Vitis_vinifera_newGene_3398
ATTGAAAGGTCTCTTCGTTGGATCAAGCAGAAAACCTTTGAGAATGCACGAGGAGGGAACAAAGAATGACATTCTCTCATGTGAGAGAAGCTTGGTAGATAAGGACAATAAGAATGGAAATGAACATTATGTTCGCACTTTGTCAATTGAGAAGTTATGCACTGAGGACTTGAATGGAAAGAATGAAGATGCATGTGCTACATCAATTGAAGTGCATATCATTCCAGACGAAAATGTAGATATTTTACCACTTCCAATCAAAAGGAGTAGAAGAGATTATGGAAAGGTGTGTATCATACAAAGAAAAAAATATTTTCTTTACAACTACTTAACCATTACATAGTAAATAGATGTATATTAATGGTATTTTCCATATTAGGAACCATTACGAGCACTATG…
>Vitis_vinifera_newGene_340
CGTGCTCATGGTAATGGACACGGCCACTTGGGTACCCAACTCATTTCTACAAATTTCAGCTGCTTCTCAATGTTTTGTGATTGCGTGGGCAAAAAATGATGAGAAGCATGAGGGCAGTTCTGGTGCTGGTGGTTGCAGTCTTAGTATGCATCTGGGGGAATATTCACTTGGCGAGCGCAGACATAAGCCCCACCGGGTGCAAAGAGGAGAGGAAACTCGCTGGTAACGCGTGCCAGCCAGTGCTCTATGGGAAAGACCCATCTGCAAACTGCTGCCAGTGTGTTCGAGTTACCCATGTTGAGTGTATATGCCCCTACGTCTCTCCCAAGGTCGCTTCCATCATTCGAGCCTATGGTCTTAAAAAGCTCATTAAGAAAATTGAAGGGTGTGGAAGGGCAG…
>Vitis_vinifera_newGene_3400
CTTTTTAGTGTGTTTTAAGAGGGAGATAGAAGACTTGAGTGCTTGCAGCCTTGCTTGGTTTGATTATTGAATCATGAGAGTGAGAGAGGAAAGAGAGAGAGAGAGAGAGATGAAGAGGGAGAGAAAGAGAGATAAGGAGAGAGATAAAGAGACAGAGAGGGAAAGAGTGGTTTTCTTGGAGAAGGAAAGCGGGTGTTTGGAATGAGGTTTGATCCAAGATCCTTCCTTTTTCTCCATTAATTCCTTCAGTACTGGTCATGATTTAGTTACTTCATAATCGGTTGATCTCGGACCAGGCTTCATTCCTGACACCAAGCTTTCCTGTGTAAACGCAACTACTTCGCAGTAAGTTCTTGTCTTGATCCACTTGTTCTCTCTTTCATCATACTTGTATACTTT…
>Vitis_vinifera_newGene_3403
CGGGGTGGATGTTAAGGGGTGTGTGGCGGTGGTGAGAAGGGGGGAGGAGTCGAGGGGAGGGGTGGTGGGGAGGGCGGCGGAGGAGGGGGCGGTGGCGGTGCTAATGTACACGGAGGGGGAGAGTATGAGTGGGGTTGAGAGAGGGACGGTGATGAAAGGCTTGGGGGACCCACTAACCCCCGGGTGGGGTGGTGTTGAGGGTGGTGAGGCTTTGGACTTGGAGGACTCTCAGATTTTGAACAGATTTCCCAAAATTCCATCTATGCCCATTTCACCTGAAGTTGCTTACTCCATTTTGAGGTCCCTTGAGGGCCCTCAAATGCCCCACCACTGGAGAGATGATGCCCTAGGTCCCCAACCCGGTCGGGTTGGACCCGGTCCGACTCTTTTGAACTTCAC…
>Vitis_vinifera_newGene_3409
GTTTAGTGTTTTCAAGAACTGTTTTCTGTTCTTGAAAACAAAAAACACCAAAAACTTGTTTGGTTGAGAGAGTCATTTTTGTTTTTGTTGTTCCCCGTGTTCTCAAAATGGCACTATTTAGAGAACAACAAAATGTTGTTTTCCCCGTTTTTGTACTGTTTATAGAACAAAATTAAAGAACAAAAAACACATCTGTTCTCCGTGTTTTTTTTTTTCTTCCCGTTCTCATCTCTCTCCAGCACAGTCGCGTCGCCTCTTCTCCAGCACAGTCGCGACATCTCCAGCAAGAAACAAAGGTAATTTCCACAGATGTTGAAGTTATTTTTTATAGATCTAATAAAATAGGTTTTTTTTGGCAATATTTGTTGAGGGAAATGTTAGATCTGATAAAAAGATATC…
>Vitis_vinifera_newGene_3448
CAAACATCAGGACTTGTTCGAGAAGCTGATGCGTTAAAACCTAAAAGACAGCGAATCTAATTGGCTCGTACACTCTACCAGGATGCCGGTATATATCCCTTGGACGTCCCATTCAGTGCAGTTGAAGCACATACTGAAATGAATCTATTGAATGAACATGTAATGAGTGCATTATCAAGGAAAACAGTCCTACTTATGACCCACCAAGTTGATTTTCTTCCTGTTTTGGTTCTGTTTTGTTAATATCAGATGGGAAGATCCTACATGCGGCACCTTATCATCAGTTGTTGACGTCAAGCCAAGAATTTCAGGACCTTGTGACTGCACACTAACAGACTGCTGATTCTGAAAGGCTTACAGAGGTTGCTCTACCTCGTAGATGTGAAAACCTCTACAGGA…
>Vitis_vinifera_newGene_3449
CAATCAATTTATGGTGGATTCAATAACTCCAGTAGCATTTTCAGTCTACAATATCTGCAGAGCTTGAATTTGGCTAACAACACCTTCTACTCTTCTCAAATTCCATCTGGGTTCAGTAAGCTTGACCATTTGATATACCTGAATTTGTCTAATGCTGGGTTTTCTGGACAAATTCCAATTGAGATCTCATGCTTGACGAAATTGGTTACAATTGATTTCTCCGTGTTTTACCTTCCTGGAGTTCCTACGCTGACACTTGAGAACCCAAATCTGAGAATGCTGGTTCAGAACCTGACAGAGCTTAGAGAACTCTATCTTAATGGTGTAAACATATCGGCACAAGGGAAGGAATGGTGCCAGGCATTATCATCTTCAGTGCCTAATCTCCAAGTGCTGAGC…
CAACAGATCCTGAAGATATTGGTTCCTACATCTCCTTCACTATTTTCTTCTCTTTCAAAGATAACATCTCAGGAATCATTCCTGCATCCATTCTTGACTTCTCTAACAACGCTTTGAATTGGTGGAATACCTTTATGTTTGATTGAGAACGAGGGTCTTGTGGTTCTGAATCTACGGAGAAACATGTTTAGCAGGATTAGATCTGGGAATTTTCAAGGCAACTGTAATTTACAGACTCTGGATCTTAATGGGAATCTTTTAGAAGGGACAATTCCTGAATCTGTGGCCAATTGCGAAAAGCTAGTGGTTTTAAACCTTGGGAATAATCAGATAGATGATATTTTTCCTTACTAGTTGAAGAACACAAGCAGATTGCATGCCCTTGTTCTGCGAGCCAAC…
AGAATATTTTTAGGTTGATATATTATTGTAATTTTAGACTTCCTTATAGAATAAGGAAGATTGTTGGAAATATCTCTATAAATATTCTAGGTCATGAGGGGAATAAGTTATGAGATGGAGATGGACCTATAGAGACTATACGAGGTGGATAGAGATGTGAGGAAGAACGGGAGGTACCCGATAAAGCGAGAGGGCTCGTAGTAAGGTATGGATACAACGAGTGGGGAAACATGGGATGTTTCGGGAACCCAATAGTTGTATCCGGTTTTGTCCTCTATAATATTCTCTATTGTATAGTGGAATCATTATCTCTCATCCGTGGAGGTAGGCATGGTTGGCCGAACCACGTTAAAACCTCGTGTACCGTATGTGTGATTGTTTTATCTTTGTGTTCTCGAA…
>Vitis_vinifera_newGene_3450
ATTCTATTCTTTTTATGGATTTTATTCATGCCCTTATGCCCGATCTTTTTTGGTATGCATTGTACTTCGGTGTCTGGCGAATGTCTGAGTGATGGGAGGGTATGCCTGGAAGATGAGGTGTTGTTGCTGCTGCAACTGAAGAGCAGCCTCATATTTAATACTGCTGCATCGAATAAACTAGTTTCCTGGATTCAAAGCGCGGACTGCTGTTCTTGGGGAGGTGTAACCTGGGACGCCACTGGTCGTGTTGTCTCTCTTGATCTCAGTAGCGAATTCATTTCTGGTGAACTCAATAGCTCCAGTAGCATTTTCAGTCTACAATATCTCCAGAGCTTGAATTTGGCTAACAACACCTTCTCTTCTCAAATTCCAGCAGAATTCCACAAGCTTGGAAACTTA…
>Vitis_vinifera_newGene_3451
CAATATCCAAATGCCACTAACCAAGGAAACCAAATCCGTTACCCAAACACATGCCCACACGTATTCCTCAACACAAACCACATTCCCACATTTCGTCCCCGTCTTAAATTCTTTCCTTTCACCAAACACCCACTTTGCCCATTCATTCATTGCTTCGGTTGTAGATTCCGATTACCGCACATTGATTGAAGCTTACGGTTTATGGGTTGTTGCATTTGTCATTGATTGAAGTGGGTCCTTTAGTTTTTCCATATACCCCGTTGCATTTTTGCTACGTTGGGTCATTTGGGTTCTCCCAATATCTGGATGGGTGTTGTTCTGGTAAGCTCTTTAATTCCATTTTATTTCGTTGCGGGCCTCTCTAGGTTTCTGGGTTTTACTTAATTTCATGTGGTTTGT…
>Vitis_vinifera_newGene_3452
ATCGGTTTTCCATAGTATGAACCACCTTATGTGTAAAGCCCATTGCCATCACATGATGGGCCTAAGACTCGTGAGACCCAATAGTCAAAGGGTATGGTCCCTAAGGCAAAGGGTATAAATCCAAAGATTAAGTGTCTGTTCAAATTCATCACATCATTTTGAAATAAGAATAGACTCGTTTCTCTCCCGCTCCCATCGTCAGAGAGAATTCAGTAAGAGGTGGTACCCTCCACAACCTTAGAAGATCCACACCTTGTTCAAAACGAAAAGCAAAACGGACTCAGGTTCGTTGATTCCCTATCTGGAGATCATGACATGTTTTCAGGATTGATATATATATATATATATATATATATATATATATATATATATATATATATGTTCAGTTTCTATTGTTGG…
>Vitis_vinifera_newGene_3472
CCCAGGTAGCTCGATTTCTTTAGACATGAGTGGTTTCATTGGTTTGTCCGGAACCGATAATGGAGCGATTGTGACATTCACAACACCATCCGCGTAGTCGATCCAAGCTTGGATATGTCCACTGTCCAAATTTACCTCTTCCTTCTTGTCTGTATCATTGACATAATATGAAGCAGGTTCTGAGGCAATTGAATCCATCTTATTGATGTTGATTCCAACATGGTTACCTTCACTGCTTTTACCTTCATTGTGTCCGTTAACTGTATCGAATTCAACCGCAAAGATGTGGTTTGATTCATCACCATCATTCGTGGAGTTGAGAATTCCCAGAAAATGCCCACTGTCAGCCCCTTGTAGGTCTGTAGATGGTGATAACAAAAATGCGAGGCCGTAGCCGCC…
>Vitis_vinifera_newGene_3479
GGATGGAGTTTGTGAAATTCAGACAAAGCTCAGAGTTAAATTTCAATCATCTAAAGAAAGAAATTGAAGGACTCAACTTGAAGATGGATGAATTGAAACAACTTTTATTAGAGGTTAGTGACATGTTTACTTGTTTAAATTTTCTAATACTTCAATGTTTTGACATTTGTGTTTTCTCATATTTATTATTATTGGGTGGTGTATGCAATTTTAGGTTAAGAGTTCGAATGAGGAACACGGTATGCATGACACTAGATTCAAAAAATCTAGTACAAAAGAAAATGATAACAATATGGGCTTTGATTTCCAGACTGGAATTTTTGAGGATGTTACAGATGATGAAGTGGAGAGAAATGACATTCCCATGGATGTGAACATTGATATGGAAGCTTCTAGAAA…
>Vitis_vinifera_newGene_3480
GAAAAGGGGAGTGGGGTGAAAGGATGCATCAAAGCCAGCAAGGGACCATGGGTAGTTCATAGAACTACCAGAGATGGTGGTCTTGTCACGAAGTATCGCTTCCCTACTGATGTAGAACGCCAGAAAAATAAACAAAGGGAGCGAAATCGAAGAGCAGTAGCTCAAAAGATTTTTGCTGGACTTCGAGCTCATGGAAACTACCACCTCCCTAAACATGCTGACAGCAATGATTTACTGAAAGCTCTCTGTGTAGAAGCAGGTTGGCAAGTCGAAGAAGATGGGACGGTTTACAGGAAGGTTAGTTTTAATTTTCATTTTCATTTTTAATCCTCTATATTAGATTAATGAAATATACAGTTCATGAAATATTTTTTCAATCAACTTTCTAACAGGTAAATT…
>Vitis_vinifera_newGene_3485
CTTAAATTTGTTATCCACTAATACAATGGCTCTGTGTGTTTTTAGTAGCATGTATGTAACTGTATTTGGGATCACTAATAGTAGTTAAACCAAAATAAATAAGGGTACAATACAAATGCCCTACATTTACAATACAATTGCACTAGAAGTACAATATATTACAACATTACTTGATTCATTATACATTTAATTATGACAATTGATTATTTGATATAAATTCCATAGTGCAGTGTGGAGTATAATACATGGATAAAAGGAAAAAAACAATACAATACAACCAGGTTTGAACATTATTTTAATTAGTATTATTTTATTTTGACTATATTAATGTTTGACATTGTTGTTTAATTTGACTATTTTAATTTTAATTTTATATTATCATTTATTTACTTTTACAGG…
>Vitis_vinifera_newGene_3486
ATTTCCTCGCCGTTTTCTCCTCTTCTATGCGTCAAAACTCAGAAAACCCATTTCCCCGTACACTGATCATGGAGTGGAGCTCCTTGCATCAACACAATAGAAAGGAAGTGAAGTGCAGATCTGAGACACCCATTGCCTTTTCGGTAAGTTTTGTGGTTATATTTGGTGGTGTGGTTGTGTTTGGTTACCGAGAAAGTGTGGTAAAGTTGAAAAAAAATAAAGTTTTCTGTTTTTTTTTTTTTTTACAATGAAACCGAGTAGACTAAAAATTATGGAGAAAGTTTTCATTTTTTTTGTGGTTCGGCTTGTTGTGATTCTGTTTGGTTGCCAAGAAAGTGTGGGAAAGTTGAAAATTTTGAGGTTCTGCTTGTGGGTGAGCTTGTTGTGATTCTATTTGCT…
>Vitis_vinifera_newGene_3490
ATTTACGATACTGAATCACTGATACAATAATAATGAAACACGGTAAGCGGTAGGAATCAAATCTAAATCAGCGGAGGTCATATGTCATGACCCACGGCGCAATCCAAAGATTCCAAACAAAGAGAAGTGAAAAAACCATGGCGAGATTTGAGGATGCAGCTTGGATACTGACGAGCGTGATTCTAAGAAAGAGCATAAGCCTGTTTCGAGAACTATCTCACTTGTTGATGGATTTAGTATCCATTCTCTCATCTGCCATACAATTTTCCGGCTTCATCATCCGGCGCCCCGTCGCAGTCTCCAATATGTATCCTCCAATGTCCATCATGGTGTATCGCGCCTGAGATTCAAGGTATGATTATTTTTGAATGATAATTATGGCGTCTTTTTTACTTTTTG…
>Vitis_vinifera_newGene_3494
ATTGTCTGGTAACTAGCCGGGGCACTCTTTCCATTTTCATGCCCATTATAGAACCCATTTTTCCTCATTAAAAAAAGGTTGTTTGGGCAAAAGGAATTCCAGGACTTCACTCCTCATTTCTCATTTTAGTATTTTAAATTGAAGATGCGTGACTTGACCGGACAACATTTCACGGCCGACGTACGTTTCCGATGCTGAATGATGGAAGTTGATGATTTACACAGCAAGATTCTATTCACCCATGTTTGTATGCTTTGTATTCTACTCACTTTTCGGCTATGAGCTTGGAGAAAAATAAAACTTAAGTTTAATTGATCCAGGACATGAAATTGAGATAACAAAATGATGGTGTCGACAAAAATTTTATAATTTTATGTGCTGATTTAGTACGAAATGATT…
>Vitis_vinifera_newGene_3496
CTCAAATCCTCTACCCAAAAAGAAAAAGAAAAAAAAAGGATAGGCAATATATGCGGACAACATGAATCATTGAAGAACTCTTTTATTAAAAATTTATCCAGATGGGTTAAAATGTGCATAATGGAAGGAGTATCTTTAATTGATCTTGTAGGTTGGGCGTGATCTAGACCATGGAGGGAAGGCTTTTTTGTTTTCTTTTTTTATATTCATACCTTTTGTTATCCTTTGTATATGGGACTTGGTGTATAGTTATTTATAATTTTAGTGATATATACTCTCTCTTTTCTTATATAGTTACTTCTTCTTTCAAGTGTAAGATAATCCCGAGCAATTATCGGTTTTTTTCTATCGATTATGACTCTCCCCTCACTACCCCGTGGGGATGAGTTCACGCTTACC…
>Vitis_vinifera_newGene_3497
CACTTTTCTCCTAATCTTCCTCTGGATTCTGGATTTCCACCAAATCTTTGCTTCTCTCCCAGACAAGGACCCAGTTTTGCTTCAGGGTGGTTGATAGTTGCAGAAGAGAAGATAAAACAAGGCTCCTGAAGAAATCCTGGGTGAAGGTGAGCCCATTAATTTTCCTTTTCTGAAAATATTTGTTCTCTTAGATAACAGCGAAGATTCATCCAAAATAAGGGTTTGTGTTGTGTTTGTCAGAAGGTTGAAGAAAGTTGATGGGTCATCACCACCACCACCACCACGATGATGATGAGCATGGTCTCCTCTTGCTGTGCTGTTGCTGGCCATGCTTGGTGGTGTCCTCTATCTTTAGAGGAATAGGGAGATGCGTCTCCGCGGCCGGTTATTCTCTGATGC…
>Vitis_vinifera_newGene_3502
TTTGGTTTGGTTTTTCTAGCTCTTCTTCGATTTCTTTCAGCCCTAACTCTCGCACTCTGTACGATCTCTTCCACGACCTATACTCTCCTTTTTCTCTGCAATTCCTTCCTCACATTCACCTCATTTCTTCAAATATAGTGGTTTTCATCTCTGTTTTCCAGGTATTATCCGTGTTTTTTTCTCTGCTAGATCTGAATTTTTCTACGGTGTGTTTTTAGGCTTGTTTGTTTGCTTCATCTGTGTTATGAGATAAATTTGAGGTCTTTGAGCTGTTCTTTTTCTGTTTTGAGCTTGATTTGAGTTTTAAAGACCTCAGATCTTGTGTTGGGGGGCGTGGTTTGAGTTGATTTTGGATGTGTCCAGGGCTTGTGTGGTCTTAGGGGTGTGTACGTCTGCGGC…
>Vitis_vinifera_newGene_3503
CTCTCTCTCTCTCAACTCTCAACTACTACTTCTACTACGCATTTGGACTCATAAATGACGTTGATGCTCTGACCTACTCCATTTATAGGGCCTACGCATTCTTGATTTCAGTGGCACTAGCTTCTGCTATCAGGTTTTTTTTTTTTTCTTCTTCTTTACTTCTCTGTTTTGTGGCTTGCTACTTTTGTTTTTTTTTTTTTTTTTTCTTTTATTATTTTTTTGGTGTGGTGTTGAGATCTGAGTGAAGGCAGATCGAGAGGGCTGCGGGAGCTGGAGTGAGTCGTTTTTCGGTGATTTGGTGTTGAAATTGTGAGCTGCGGTGTTTGGTTGCTGAGAATGTGGCAGGAAGGAGATGAATTGGAGTTTTTATTTTTTATTTTTTTGAGGGAATTGTGGAAA…
>Vitis_vinifera_newGene_3519
GTCCTAGGGAAACCCGAAGCCATGGAGCCAGAGCTGGAGGAAGACCGTCAACAAGCTGAAAATGGTGCGTATATTTCCACCTTGAACTTCTAAACCTTTTACCCTTTTTGTCCTCGATTTTCCCCAACCTCAAATTGCCATTTTGATCTCACAAATAACTCTAACATCTTCCTTCCAAACAGCTAAAAAGCCGAGGACAATGCGCTTCATGGATTTCCGCGATGTCCCTAAACAGGGGCTCCGCAGGAAAAGCCCACGTCCAAGACGCAGGAATCAACAGTCCCATTAAAGTTCATCCCCAACTCTGCCAACTGGTGTGCCTGCAAGCCAAGACTAATAAGTTGCCTGATCAGATAAGAAAAAAACCATAGAGCTCTGTCCAAATTATGCTTATGGTGG…
>Vitis_vinifera_newGene_3524
GGAATTTGAATTAGCAATTTTTTCCCGAACCCCGTTTCGGCCCGGCGAACTGATCTTTTAGATCTCCTTTTCCAAGACCTCTCTTCACTCTTCCTTTGAATTTTGATTTCAAACCCTAGCCCTAACCAATTTGGCAACAGGTTTTCTTCTAGTGGGAAGCTGAAGGTTTGTTGAATTCGAATCCATTTGTTTGTTTCCTTGAGTTGGCATTGTTGAAAATTGTTTTCCATTAAGTCCTTTCATTTTTCTGAATTTTTTTGGTTGAGTTTTGTTATAGTGGTGGATGATGCATGCGAGGTGTTCGATGAAAAATGCAGAAAATTGTTTGACAAAAAATCATGCTGCTGTTGTGATGGTGAACCTTACAGAGTTTGCATCAAAACATGAAAGAGTTCAGCA…
>Vitis_vinifera_newGene_3526
GCAAGTGTAACTCTAATAATTATCACAATTCATGGGGAGAATGGAGATCAAGATTCAATTTTGTCCCACCATTTGGGAGTCGGACTCAGGTGAGCGAATTGGCCAAGGAAGCTTCAGGTGCGCGTCGAGCCTCGCTCCAGTGCGCGTCGCGGCGCGCTTCAGGTGCCCGTCGGGGCGCGCTTCAGGTCGCTTCAGGGTCATGTCGAGGCGCGCTCAGGTGAGCGAATTGGCCTAGGAACGCTTCAGGTGCGCGTCGAGCCTCGCTCCAGTGCGCGTCGCTGCGCGCTTCAGGTGAGCGTCGGGGCGCGCTTCGGGGTCGTGTTGAGGAGCGCTCAGGTGCGCG
>Vitis_vinifera_newGene_3532
GCGAAAGAATCAGGTGATCATCTTCCTCTTCTTCTCTTTCTTCTTTCAAATATGTGCTTTGTTTGTTCTCTAAGAAAATGAAGGAAAATGGAGTAATTTAATTTTGCATTACTTGAGTAAAGCCAAAATCTTCATTTAAGCGAGTGTAATGCGCCTACTAGCCCGACTTCATTTGTGTGGAGGCTAAAAAATTAAAATCGTGAGAGTCCAACTCTCATTTTCTTTTCTTTTATATTCTTTTTAGTTTCTCGGAGGCCAAACGATGGGTTCTGTTTTAATTGCTCAGGAGAACCGTGAAAAAGATTGGATTGAGAAATCAAATAAAACAATAAAACCTTGATATCTCTCCGTTTGGTGAGAATTAGGTTTTGTGATTCAGTTTTGTATTGATTTTTTTTT…
>Vitis_vinifera_newGene_3536
TTAAGCTTTATTTTGAGTTGAGATTGAAGTTGGAAATAACATTATTGTAGGAATAATATTTTTTCTTGGAGAATTATAACCCTTTGAAAGTTAGAATCCAATAATGGCAAAACATGTTAGACGTCCTTTTCCAGGCCTACTGTGTTGCTTTGAGGATCCTCCTATATGCATGCTGGTGAAAAGAATCTAGGAGAGATCATTGCTTGGAGATTTCATGGGCATCTGAACCAACAACTTTCACTGAGGTAGGACTCTTGGGATTTGCTTTGCCCCTTTTGTATTAATGTTTTATCTGTGCATATCCCATTAATTTCCAGTCTTCTAATGATTCTGATTAAGTGCGCATGCCTATCCCAAGAAAAAGAAAAAAACTAATTCATGTTCATGGGTTTCATCCAT…
>Vitis_vinifera_newGene_3537
TGTAGACTCGTCTATCTTCTTAAAGAGTTAAAGGAGCTACCAGGCATGACAAATTTAATAGTTTATGCAACAGAAGAATCCTAATTGCCTTCATTCATGTGTAAATCCAAGCGACGATCCGACGGAATAGAGCCCAACTCAACCTCTGCGACTTCTCTAAGGCCTACGGCATCATCCCGTAATTCTTCTCATACTACCAGACCCTCACACTCCTCCTCTGCAAGCGCCCAAAACGGTCTTTTCTGGACCTCACCATCTGCCACCCCAATTTCTTCCCCACTTTCAACCACTACTCTCTCAAGCTTCAGGCTCTCTCTATCTCAAAATCCTCTCATATTCTCCTTCTCCGAGATCTGCTCCGCCACCGCCAACTTCGCCGCCGGCGAACTCTCCTCCGCC…
>Vitis_vinifera_newGene_3555
CCAAGCAATGGGTGAATTTGGGAGTCGTATTGCAATTGATTCTCGAACATTAAGAAGTCCTACAAGTTGGTGGATGCGTTTTGGGGGTTCAACACCGGAGTTGCAAAAGTTTGCTATTCGAGTCCTTAGCCTTACTTGTAGTGCTTCGGGATGTGAAAGAAATTGGAGCACATTTGAATCGGTAATACTTCTATTTTTGTAAATTTTTATACATATATTTCTATTTCAATGTTAGAGAACTTTATTTCATTTTAACACATAAAATTGTTTCTTTTATTATTTGTAGATCCATACAAAAAAAAAAAAAAATAGACTTGAACATCAAAGGTTGAATGCTCTAGTGTATGTAAGGTACAACACTAGATTGAGAGAGCGAAGTCTACAAAGGAAACAAAATGT…
>Vitis_vinifera_newGene_3562
TTCGGCTTGTTATGATTCTGTTTGGTTGCCAAGAAAGTGTGGGAAAGTTGAAAATTTTGTTTTCATTTTTGTATCAGCCTGCTCCGACACAATATTCGTCACCGATTACGGGTCGAAGGAAATTTCGGTAAATTTCGGGAAATTTCCGGATATTTCCTACCAGTCCAGCCCGCGCACAGGATACAAAATCTGTCCAATTTTTTTTTTTTATAAAAAAACATAAGATGCTATTTGGTAATCTGATCATGATTTGCAGGGAAAAGTTGTGTTTTTCAGCCTGGCTCAAAAATCGTGGATTTAGGGTTCGTGAAATTTAAATCCAATGGCACAAAAGCAAAGAGACCCCTAGAACAGATCCCGAAAGCACAGGGAGCCAAAAAAAAAAAACAAAGCAATTTT…
>Vitis_vinifera_newGene_3563
ACCCATGAATGACTCATCCAACTAAAAGATTAAGGATTCACCAACCATTTTCATCCCTTTAAATTCACTTGCATTCTCCAGGGCCTCATCAACCTCTGATGGGCAGGATATTGCTGAGCACTTGTTGCGGACCACCAGCAAGACCATCAGGGAGAGAAGCACTGAACTGCAGGTTGAGATATGAAGAATCATCTTGCAGGACACGTCATTGGAATTCCAGTTAGCTGCCAAAATGAGAATCCCTCTTCTTCAAATCCATCTCTGGGACTAACTCATAGTAAGACTCTCTCTCTTTCAAGCACACTCAACCACATTTTTTCTACATTGCATGTCAGGTCTGGTTCTGGAAGACTTCAATATAAGTCCTTTTGCTAATGGGCCTGTCATTCAAATTGCAGA…
>Vitis_vinifera_newGene_3564
CGTTTTTATTTGAAACCGCCGCTTCTCAAAAGTTCAAAAAAAAAACACAAAAGTTACTCTTCTGCTGTTCCATATACCATTCTTCCTTTTCGATCGTTTATCAGATCTGTGAAGCTGCGATATGGATGCGGTGAAGGAGCGTGATGATGAGGTCAAAGGGCTTAGCCTCATCGATGTTTGCTTCGAGGACGATTCTCTCATCTCCCAATCTTCAGGTCTCGTTGTTGTTGTTGTTTTTATTTTTATTTTCGGTTCGAATCAGCAGATTCTTGTTCTATATGAGTTCATTCATCATAATTTTGATTTTGATATTTGTTCTTTATTTTGGACGAATGCTCAGGGATTTGAGTGCTTGTTTCGTGATATTAAGTTGATTGGTGATTTGTTTCTTTTGGGTGA…
>Vitis_vinifera_newGene_3565
TTCTAAAAAAAGAGGTCCAGAAAGAGAAAGAAAACTCCGATCGAAAGCTCTCCTCCTTTGCCTTTTCTCCAAGCTATTTCTTTCAATCTAGGGTTTCATCATACTCTTCTTCTCCACCAAGAATTCAGGTGAATTCAAGTACCTCTCTGTTTATTAGCTGAGAGAATTGAAGGAAAAAAGAGGAAAAAAAACAGATGATTCTAAAAAGTTTTTATGCTTTCTGTCACTGTTTTGGTTTCTAAAGGATTTGAGACTCTGATCAACCGATAGTCCTTTAAGGCAAGTTAAACGAGTTTACTTGTTCTTCGTTCACCTACGATGATTAATCCAAAATTCATAGCTTCAGTTTTTTTTTTTGCCTCCATCTATATTTTCTCGGAACCAAACGAGGAAATAGGG…
>Vitis_vinifera_newGene_3567
CAAGATTTCAGAAGCCTCTCGCTTGACTTTCAATTCAACAAGTTAAAGGAACTATGGTGGAAGGGCCCTTCCATGGACAGAGAGACGAGGGATTCCATGTCTTGCTTCTTAAACATCACTCCATCTTTAGAAAGGTTATTCATAGATGTAAGTTCCTGTCTGCAACGATGTACTGTAGACTCATCTTGTAGTTGACATGAATATTTATTAATTTAAACTGTATTTATAATATATGCAGATTGAACCGCAGCTCCAGTCAATTTCGACTCCAATTTTTCACCAGTACTGGCATGAGCCTCATCTCTGGATGGACTACGCAACTGTTAAGTTTAATGCTTCACCACT
>Vitis_vinifera_newGene_3568
GAGATTTCCGTTTGAAGTTGGATGTGGGTCCTCCATGTCCAGTCCACAAGATTTCACAAGCCTCTTGCTTTGCGTCTCTCAAGAATCTCCATTTTGAATCCGTTTCGTTTCTGGCCGAGGACATAGTTCCAGCTTTGTTCTCTAATTGCCTGCTTCTTGAGAGCTTGAGGTTTGTGAAATGCAGGGATCTGCGGAGCATAGATGTTGAAGCGGCTTCTTCTTTCCGTAGTTTTGAAATGGTGGATTGTCCAAACGTGGCCAGCATCACTCTTTCTGCACCTAATCTCAAATCATTCCGGTACGGTGGGATTCTTCCCTCCATTCAAATAAATAAGGGTTCCAACTTGGTGGATTCTATCCTTGATTTCATACAAAGCCCAGCCAATTATGAGTTCGACA…
>Vitis_vinifera_newGene_3574
GGTGGCGTTTCTGAACCTCTATGGGATGGCCCTGATGGAGGAATAGGATCTCCCTTGGGGAGCATTCCAAACCTAAAAACAGATGCTCTTGCAAATGGTTGTGGTGGAGGTGGTGGATCTGAAGTTCTTTGGGATGGCCCGGATGGAGGAATAGGGTCTCCTTTAGGTAGCATTCCGAATCTGAGAGTAGGACCTCTTGCGAATGAGTGAGGTGGAGGTGGCGTTTCTGAACCTCTATGGGATGGCCCTGATGGAGGAATAGGATCTCCCTTGGGGAGCATTCCAAACCTAAAAACAGATGCTCTTGCAAATGGTTGTGGTGGAGGTGGTGGATCTGAAGTTCTTTGGGATGGCCCGGATGGAGGAATCGGGACTCCTTTAGGTAGCATTCCGAATCTG…
>Vitis_vinifera_newGene_3576
GTCAAGATCCCTTGCTTCGTGTAGAGTAGAAGCACATGTTGTTACTACATGGATTAATTTTCTGGAAGATACATGGACTCTCCAGAGAGCATACACAGCGCAAAACGAGAACCAGGTCAGGTACATACATCACATTCGTTGTTGGTTAAACTTCACTGTTTTTCCTAAAAAAAATTGAGATGGTTTAATGTCTAATTGTCTTGTCCTGCATAAGTTTTAAGTCCTCATATTGTTGTGTTTTATCAATTAATCGCAATTTCTTTGTATTTAATGGTATGTTCTTTATATGTTAAAGAGATGAACTGGAGAAATATGGAGACTACTTCGTGAATTTAGTTATTCATCTTCTCTCTGCTTACAAGGTATTGATTCACTCAATGCCCCTGTATAAAGTCCATT…
>Vitis_vinifera_newGene_3580
GTACAACCTCTTCAATCTCTGAAAGGAGAGAGCATTGTGGAACACCAGTTGAAGTTTGAGAAATGAAGAACCAAGTTGCCGGACAGGTAATTGGAATCCCAATCAGCTTCCCAAATGAGAATCCCTCTTCTTCAAATCCATCTCTGCCATTAAGTCATAGTAAGATGAAGATTCTCTCTTTCAACCACATGCCCATATAACTACTTTCTACTTAAAACTTCAAAATTGCAGTCCTTTTGCTAATGGGGTTGTCTTCAAAATTGCAGATGAAGTGGATAGGATGAAGAATATGATGAACCAACATGGGAAAAAGGGTGATAACATTGTGCATGGAATCAGAGAACATGGCAAGTACTTAACCTTCTCTTCTTCTTCATGTCAATTTCCAAAACATAAAAG…
>Vitis_vinifera_newGene_3582
CAGAAATCCCCCAAATCGTAACGGCATGTTGCCTTCTCCTCATCAACCAGAGGACGGCACAATCTCTGATCTGGATGCCCCAAGCGCCACGAGAAACGCCATGGTTCCAGTGCGTACCTCTTTTTCTTATTACCGGAGGTCATACAGTGAGATGCGGATGCGGTACTCAGGTTAGTAAGTTTGAACTAAGATGTTGAAACCATGGTTCTGTTGAGGAAGAAGATAGAATCTTGAATTTCCAGTTATGGCTCTGCTCTCATTCCAATTGCAGGTTATAAGTAGGGCAGATTTCCTAGATTCCACAATTTTTTTTTTTTAAATTATTAATCAGGTCTGAGATAGGTAGATTGCATCTAGTTTTCGCAAAATTAGGGTTGTACTCAAAGTTGATTCTTTGAT…
>Vitis_vinifera_newGene_3583
GTCTTGAAAAAGTATGGTTCTTGTAAGGCGAGGAGGAAACCACCTTGCGATTGGAGACAAGAGAGGGAACATTTCGTATTTTCAAGAAAGAAAACTTAAAAAGACATTTTCCTTTTTATTAATTTCTTCAATGCATTAGGACCATACCCATCGGGCTCTTGGCCATATTTGTCTTTCGTCCATCACATAAGACACATATAACTTATGCTCTACACACTTGTGACCCATACTTAATAAATATAAATTAAATATGTATAGTTGGGTTAATCATAAACAATTATTAATGTATGTGAGTACATAGCATCTAACAGAAGTGGGACAGGGATTTTCAGTTCCGGAGGGGGAAGGTTTTTCAGCAGGGGAGAGACCAGATAAAAGGAAAAAAAAAAGAAAAAAAAC…
>Vitis_vinifera_newGene_3585
GTTCTTTTAGGAGTGAATCCACCTGCCCCTCCCCTCCCCCTCTGTGCAAGTTTTCTCTTATCATCTTTAACATTGCTCATGATTTTCTTATGGTTGCTCTATTTGAAGTTTTTATTAATTTAAGGAGATTAAATTACTTACACAACTTAAAATGTGCCTGTTTTGAGTGAAGAGGGTGGGAAGGACTTGGACAGGGAAAAGATTTCTGTGATCAGCATGTGTTTTTCTTCTTCTTTTTTTTTTTTTTTTTGTTTTTTTTTTTAACTTAAGATCACTGGTGAAATGATCTGGATCTTTTCAACCTGAAATTTTGACAAGATGAATTGGTTTTTGGTAAATTTAGACTGTATTTGCATATTTACATTGAATTATTAACATTATGTATATACTGTTCTTGGG…
>Vitis_vinifera_newGene_3586
AAATGGTGCAGATGGCATAGGTTTTGCCAGCATCATATGTTTTTCTTGAATGCAAGGTAGGATTTTGAACATGTTTCTTCGTTTTTCTTATTGTTGATTTTTTAAAATGTTTTAACTGCATCACAAACATTGCTTGTATCTTTGTACGATATGCATGGGAGCTAGAAGTTGGCCTCGTGACTCCTGTTACGAGTGATTGGTTTAAGATGATAATTGGAATAAGGGACGTCTGAATGGCGCATATTATCAGTTCTTTGCACTTTGGCAAATCGTTGGTCGACGGTCGAGGCACATAAAAATTGCTGGAGGGTATGATGATTCTTGAAATTATCATCTGAACCCCTCATAGTGTGCCTTGAGTATCCCAGGCGCGGTATGGGCATGGCAATTGGAATGCAG…
>Vitis_vinifera_newGene_3587
AAAGAAGAGAGCATTGCAGAGCACTAGTTGCAGTTTGAGAAATGGAGAACCAAGTTGCAGGACGGGTCATTGGAATCCCAATCAGCTGCCCAAATGAGAATACCTCTTCTTCAAATCCATCTCTGGCATTAACTCATAGTAAGATTAGACTCTCTCTTTCAACTACATGCACATGATTATATTTTCTACTTTGCCTATCAGTTATCAGCTATAGAAAACTTCAAAATAAAAGGCTTTTTGCTAATGGGGTTGTCTTCAAAATTGCAGATAAAGTAGATAGGATGAAGCATATGATGAACAAAGATGAGAAAAAGGCCAATAATATTGTGCATAGAATCAGAGAACATGGTAAGTACTTGTTTTATCATTACCTTTCATGTCAATTTCCAAAACATAAAA…
>Vitis_vinifera_newGene_3589
CGATGTGGACATTGGAAAAAACCTTATTTAAGGGTAAAGCGTGGCCTCGGCAGTCAGCGAGAGAGAGCAAGAGGGAAGAGATTTAGAGAGCATCGTCGAATCAGAGAAATGGCGAAATTCGATCCCTGGCCGGTGTTTTTCAGGAGAGAATGGAACCGTAACTGGCCATTCTTGGTTGGATTCGCCATAACTGGCACCATCATCACCAAGTTCTCTCTTGGCCTCACTGGTAATCTCTTTCTTCATTCATTTCTTTTCCTTTGATACCTGATAAGACTCATTCGCTGATTCGATTTCAACTATTTGTCAGAGGAGGATGCCAAGAACTCTCCCTTCGTGCAGAGGCACAAGAGGTGCGTCTCCGATTTTTGCCCTATTTTTCAGATCTGTATATAATTA…
>Vitis_vinifera_newGene_3596
ATGAGAGAGAAGAGGGAGAGAAAGAGGGTGGTCTTTCGGGTGGGGGGTTTTGATGATCAGATGACATGCTGCTCTGTCTTTTCATTTGTCATGTTTGCTTTCCTTGACACTCTTTCTTCAAACACATGCACGCTGGGATGAATTATATTTGACAATTCTCCCCCAACAAAAATTTTCACCACTCCTGCAGGTTCATTTCTTTAATTTCCCTGCATTTTTTCATTTTCATCCTTTTAATTTTTTTCATAATTGTTCTCCATTCCATTTGAATTGTATCGCTTCTTTGTCTTCTGTTTAAGAGACATTCTAGTCTCTTCCTCTATGCATACTTGAGATGATCCGTCGAGGTTTTTTTTTTTGTTTTTTTGTTTTGTATGTAGAGAAGATATTCTTCTTCTT…
>Vitis_vinifera_newGene_3599
GTTGGAGGCCACCCTCAGCTCGGTCATTGCTCGAATCTTCACCGTATATGACCAAAACTGAATCACCGAAGACCCAGCTAATGCCACCCTCTTGATGGGGCCGTTACCGACTAAATCATTGCCCAGGGGCAAAACTACTGGTAAGTGGTAACTCTTCAATTGGGGGGGCCGGGGGCCATGTACCGACTTAATAGTGGGCTACTACAATTCTGGCATTCCTTTCCTATCCTCGCCACTATTTCTTATTTGCTAGCTTTTCCAGTTGAGGCCTCTTTACTCAAAGGCTGCATGTATATTCTTCCGGGACCATATTTGAAAAAGAGTACCG
>Vitis_vinifera_newGene_3613
GGTTTGTAAATTATTCATTCATTGTTTTTCCATTTTGTTTCTTGTGTATACATGGTGGTTCTTGTATGAGCTGATATACTAGCGGGCTATGCCATGTGGGTGGTGATGGCATCCTTAACAAATGTTTGGATGCTTGTGTTCACATCTGCAGCTGCTATTGTCGACATTGTTCTTGGGCGCTGCAATCATAATGCCTTTAGGCATGACCTTCCTTGTTGCTTTCATGAGTGACTATTGGATGATCTTGTTCTCGAGTCTTGCCTATAGCCTTGTAAGTTTCTAGAACCTCCCTCTTTTTTTGAGAATTTTGTATGAATGATATTGAATCATTTATGCCATTTGCTTTAATTATAATAAACTACACCAAAATAGTTTATGTAGTTTTTCTATATTTAGTCT…
>Vitis_vinifera_newGene_3616
TACTTAGATGTTGGGGATGATCTTGTCTGGAAAATTAATTTTGAAAGGTCAAAGAATTCGAGGAAAGGTATTTTTTTTCTTTTTTTAAGGGTTTTCAAAAGTTTATTTGGGAGTAATTTTGAAATTTAATAAAAGTTTGTTTGACATTTTCTTTAAAAAAATTATGTGTTTATAATTTGTTTGGGAGTAATTTTGAAAATATTTCAAAGCAGTTTATACTCTCTAGAAATGATTTCTTATAAAGATTAGGTTTTTTTTTTTTTTTTTTATCAAAGTTTGACAATGATTTTAAAAAATATTTTTAATACTTAATTCTTTTATTATTTAAAATCATTTCACTATCAAACACACTTTAAAAATATTACCCAAAGAAATCACTCAAGAGACTTTTAAATAATG…
>Vitis_vinifera_newGene_3618
AATTAGGTTGATTAAAGGTTTGTTGCTACTATATTTGCTTTGAGGTAGGTTTTCTTGGCCTTCATCTTTGTCCCTTAGCACCTTGAACTTGAATCAAATCACTCCTCCCACTCTAATTCATTTTTTTCCATTGCAGCCCACATTCAAAATACCAAAGCCTTGCAAATTGAAGGTGATAGACCCAGGTAAATCTTTGCACTGATTCTGTTTCTCATTAATAGTGAATCTCTGTCATCCATCACTACTCAAAGAGGTTCATATGTTTTTGCTTTTTCTTCAAGTTTCATATTGTTATAGGGTTTTATTTGTTCAACTTAGTCAAAAATTTCACTTGCTTATTCTGTTAGATTCTTACATCAATGGAAATTTCTGGGTGAAAGCATACTTCGCCTGCTCAGC…
>Vitis_vinifera_newGene_3619
CTTTCCTTCCTATTTGGTCTGTGATTGACAAGGAAATAAAGATAGTTCTTGATTATAATCAGGAGTGTCTTTTTCCTTCTTCAATCTCAGACTACACTTTATTCTTCATTTCTATTTGCCTCTTTTTGACCTAAGAATCTCTCTCTCTCTCTCTCTCTCTCTTTCTCTCTCTAGTGTGTTTTTTGATTTCTAATGAATATCACACTCTGAGGAGAATGTCTTGAAGCTGAATGCCTCAAGTAAAAGGGATGATTCAAAATAGACAATTACTACTTGAAAAGGCTCTCATAAGAAAAAATGCATATCAGAAGCAACATCAAGGACACTGCACTTATAAATGCTTTACAATAATATTAGCTGGGGAAGAAGTGGCATCGGCAAAGTGGAAAGCAAACAATT…
>Vitis_vinifera_newGene_3622
GTGGCGGCCTTGGGAGAGAGACGCGACGCTGTTCCTCACGTCGGTTGTCCCGCGGCGGCTATGTCGCACGTGCGGCCCCCAACCCCACCACCATCGCTCCATCGCCACTTTTGCGCCGCTTATATTAAATGCATGTACACATCACCCACCTGCTTAAAAGTAGAGCCTACTTGCTTCTACTTTAAACAGTGTCGGCACCAAGTCCAGGGCATACTGGCAAAATGGTAATGGCCCTGTGTTTTTTCATTTTACTAGCTACATATTATTTTCACTCGTGTCCAACGTTATCAATTGAGTCGTCTACATGTGTTCTCGGTGTTTGTCTGCTGCGCAGGTGTTTGGAACCTTCATTCGGTTATAATTCAT
>Vitis_vinifera_newGene_3630
TATATATATATAAAAAGAAAGAGAAAAAGATGATGAGAGCCATGTGACTAACCCATCACTCCCTCGTATCCCATGGCAAGTCAGACACTAGCATTAGCACGAGCCTAGTCACAGCACCACTCCTCAAACCCACCAGTCTCCACGCCCCAAAAAGGGGCCACACTCTACAATCTTCTCCTCCAAGCCACAACCACCCTTTCCCCCGTGGTCTATAAAACCCTTGCCCATCATCATCTCCTTGTTGGTATCTTCTGCAATGTGGGTTGGAGAAAAGGGCTCTCTACGTTTATAGTGCCATCTTCTTTTTCCTCAGTATCTCTTTGTTTATTGGTTTTGCTGGGTGGGTTGGAGAAATGTGCTCTGTTGCTTCATCTTGTTGTTTGTTGATTTTGCAAGGTG…
>Vitis_vinifera_newGene_3636
TCATGTGCTACATTACTTGCTCCAACATCAAAGTTGGATGGTAGTCATGAGTTGTGGTGTACTTTGATGGCTGGAGACTTTGACATCAATGTTAATTGGGGTCAATTTGTACTTGACACACTGGTTGCTGGAATTAGACATTTTCGATTGGGTAAAGGCTCATGGTTTACAGGTTGCCTTATTTTTTTACAGGTAGATACCTTTTTTTATTAAATGCTGAAGGTTTCCATATCATTTTCTATGTTTTAACAAGTCTTTTCTAAATAACGTATTGATGTGTGGAATATTTGTGTTTCAGCTTTTTTATGTAAATAAATTTTACATTCCAACCATGTTGGTGCCACGTACCATCCCAATATGTGCAGCGTGGACTGATGACTTGATGAAGAAAAGGGTGCA…
>Vitis_vinifera_newGene_3637
GAAATTAGCTTATGGATCGCCACTGAATGATCGTTTTGCTGATGGTGAAGATAATGTAGGCCCATCAACCTCACAGCCAGCAGCGCAGCATAGCAGTATACTTTCTGCTTCTTTATGGTTTAATATCAAAATAATAACGAGTATATAATAATGGATAGTATTTCCTGTGCGTGTTATTTTCATTAATGAATTTTATTTTCCTTTATTTTCTATACATATAGTTGAGGATGAAGTTCAGATGAATGCTATTATTCCTTACGAGACTGGACATCCTCCAATACGTTCATATCGGCTACGTCGACATGCTACTGCCCTTCAATCACCATACGTGGTACAACCGTCAATCAAATTTTCAGCTTCTTCATCTGTAGCAAAGCAAGTTTTGGCATATGCATTGGA…
>Vitis_vinifera_newGene_3645
GCGAAACCTTCCGTCGCATCTATTTGAAAGAGAGAAAGAACGAGAAATGATAAAAATTAGCCGTTGGAATCAATAATGTGATGCTTTTGGAATGCTGTAATCATGAATTCACAGCAAGACACCGAATGGGAGTGGTGGTTAAATTCATTCTATTGTCGCAGCTCCCGCCTTCGCTCTTGGCCATCTTTCGGGCTGCATCTTGGTAATTTCCATCTGCAATTGTTGTAAGCCGACCAAACCCTAGATTAAAATGATGGGTTTTGGTCAACCGTCGACCCAATGCAATTGGCTTTCTTTTGGACAACAAGGTCGGGTTTCGGGCAAAAGATTTTATGAACGGATCCAATTATTCTATTGCGGGAATGAGAATCAAAGATCCTTTACGGTCATCTATATTCA…
>Vitis_vinifera_newGene_3646
AAGCTAGCGGCAACAGAAGTGAGGGTGATTTTGATAGGCTCGTACTCTAGGCTGCTTCTACGTTCTTCTCACCCCCAATCCAACACCGTCCTGCGAAACGCAGCGTTTCGAATGATCTCTGTGCTCGGAGACGTTTCCCCTCATTGGCTACAGGCATTATCAGTTCATAAACCCTCCGGTGAACGCCAATGCATTCGTAATCCCAGTTTCATGAACCCTAGCCCGGTTGTCAATTGTGCAAGAAATTATTCTGATTGGTGAGAATTGCTGGATAAATGGTGGCTTTTTCATGTTCCTGTATCTCATTTTCTTAATTGTCCCGTTTCTCATTTGATGGTTGGATGGAATATCTTTCAAGAACAACCTTGTTAGATTTCTAGATTGTTTTAGTTTTTGGGC…
>Vitis_vinifera_newGene_3648
AGGTTTTCCTGCTACCTTCCTCCTTCTTCGAACGGGTCTCCCTCTCATGGTGTCGGGTAAGTGTGTTAGGGTAGGGTGGGGCCCCCCTTAGGGTTTCCAGGTCATGGCCTTTAGTCGTTAAGTTCGTTGCTCCAAGATGGGCGGTTGGTGGATCTCACAAGAAGCGTAGAGAAGGATTCCTCGTGTATGGATGTGATGACTAGGGCTGAGGAGTGAGAGGCCAGTAAAGCAATGGAGGCTTGTCGTGTTTTGAAGATTGGCTAGTTAGCCTTCCTGATTAACTTAGTCATGCTCAATAGCTTTTTGGGTTTGCCAGTGGCGGGGGTTGAAAAGAAAATCAACTCCCTTATGAGGAGAATGGAGTCATGAAAAGGTCGTGGGATTAAGGTTGTAGGGGGG…
>Vitis_vinifera_newGene_365
AATTTGGTGATTAGCTTTTACATGAAAGGGGAGTAGATTCAAGGAAAGTGGGTTGTGTGTGCGCATCCAATCCACATATTGGAACTCTGTATAAACCTTTGATTTAAGCTTGCATATAATTCATTTTTTGTTAAGTAGGATATGGAGGGAGGAAGAGTAAGAGTGAGGGCGGTTTTGGTTGTGGGTTTGGTGTTGGGGTTGCTGTTAGGGCAGTCTGATGCCTTTTCTCCCATATGCTATGCTGGATGCGTAGGGGAATGCCTTGTGTTTCATGGAAGTCTTATGACATGTGCTATCAAATGTATTTGGAAATGCTTGTTTGCCCTTTCGGATACCCCCCCAGATTCTCATTCCCTTTGCAAGTTTAATTGTGCTGCAAAATTGTGCGCCAATATCACC…
>Vitis_vinifera_newGene_3662
GGAGAAGGTCGGTCGGATCGTGAGCCACGCTGCCGCCCCTAGATAGAATGGCCACACCTATGAATTTTAATAGAACAGGGCTGAAGCATTCAATCCCTAACCAAACGTCGCTCTTCCCAAACACCCTACCCCTATGATCTCTCTCCCTTCCACCCCATGCCCCTCACCAGCTGAGAAACAGGAGTGGAAAGGGATTCTCTTCTCGTTGATCTTCAAATATGGGCTCCAAGTGGGAGTATTAATGGCAGTTCCGCAGTTGGTCATTGATTCGCAACAAAGGTGATGGAGACTGGAGATGCGTCGATCATGGTTCAATGAAAAAGGATCACAATTTTGCAGCGAGTAAAAACAAGGCCGCCGTGAATGGGAAGTTCAGGCAACAAGAGGAAAACAATAAAT…
>Vitis_vinifera_newGene_3667
CTCATGTTGTACACGCTTTTAGGGTTTGTTGCTAAGGAGAAGAAGCCTCCATCTCTTTTTACTCGAAAGCACTCAATCATTCCTTCTCCAAAATTTGCGTTTCGATCGATCCCTGAGTTGAAGCCTTCAAGGTACAGTTCCAATCTCTATTACCAATTTGTTCAATGGAGTTCTAGATCAGAAAATAACGAGAAAACGAAAGAGAAGTTTGAATCCTAAAATTTTCACCATCTAGGGTTTGAGATAGTAATCAAAATGTGGTTTTCTTTTAGTGTTATTTATTTTATTGGCAACTCAAACAGAGGGTCGGATTTCACTGAGTCTTTACATTTGGGATGTTTTGAATTCTAGGGTTTCTCTTTAAACAGTTGTGGAACTGTTGTCAGTTTGGATTAGAGT…
>Vitis_vinifera_newGene_3668
GCCATTCTCGTTAATGTAAAACTGAAGATACATTTTGGATCAATTCACCTGCTGAAACCAGAGCCAAATCAGATATCTCTAACAGAAGAATTTTTATGATGAACAGGTTTAATAAATCTCAAAGAAGGAGGGAAAAAAGAAAAACCTGGATTCAAGATCACTTACAATCATTACACAGAATAATTCGTGTGAAATAAGAACACAAAATGGAAGAAATAAATCAGATATCATGCTATATGACAAAAACATTTCCTTCATTTTTTTTAAAACAAGTATAATCATAAAATAACCAAAATCCAACACCTTTGGTAACTAAGTAAAAGGTGGTCATGATATTACCAATAGTGCCTCAGCCAATCAAGCATCTAGTATGCATATAACAGTTTCTTTGGCACAAAT…
>Vitis_vinifera_newGene_3673
AATTAGTTCCCAAACACAATTTCCCGTTAGACTCATCTCTTCCGTGTGGCTGAGTGAGTTGGGGAAGTCGGCATGTACAAGACCTGGCGGAAAGTCAGGAACATACCCAAGGCGTTTTATCAGGTTCTCTCAGGTTCCATGGCGATTTTTCATTTTAGATCCATATTTTCCCATTCTACTTTTCAGATGCAAATCATAGTTACTATTCATTCACGATCGGTCGATGTTTGCCCTGGCTTGCGTTCTCCCTTCAACCGCAAGGTCAGTTATTTATTTATTTATTTTAATCTACTCATTATATCAAATAAGTGGGAAAATGTTAGATCCAGAAAGATACATCCTTTGGTTTCTAAAGATATTGCTTTTTTTCCTCTCGGCTGTGACTTCTTAGGGAGGTTT…
>Vitis_vinifera_newGene_3680
GCTCAAGCTCGCTGTCATCTCTAGCCTCTCTCAGGCTCAGGAAAAAGTTTTTGCTTAGGGTTCAGCTTGTATCATTTATCTGCATTTGCACCTGCACCTTTTATCAGTCCCTAGTGTTTTTCCTTTTTCTTTTTCTGGTGTTCCTAATTATCCTTCTCTTGGATGATAAGCCTGTAACTAAACCCTAGAAGGACAGAGAGAGAGGTGCAGCTGCAGTTGCAGACAAATGCCATCTCGGTTTTATCATTCTCCGGTGCTTTGAGCATAACATAAGCCCACATGGGTCTTCTCAGCTTTTGCCTAGTTTCTCTTTCCCTTTAAGGTAAGAGTTGAGAGAGAGGACCTGGTTTCCCTTCCTTTTTCCTTTTTTCGGTGAATTGTATTTTCTTTGATGGGCTG…
>Vitis_vinifera_newGene_3684
CTTCAACTTGACCTAGAGTCTAATATTACCAATATTTTGCATTATTAGACTAGTGAATAACTCGTGGAAATGCATCTTTGATGTGACTGGATTTGAATGGTGCAAGCCACCTGTAGCAAAATTGGTTGGTGGATGTCTAAGAAATATGTTGTATCATAAGGTTTAAAGGATTTGATATACAAAAAGAACTAAAGAACCTATTAAAATGAAATGAACTAAATCCTGCAAGTTGATGATCACTTGTTTAGTGATGTCTAACCACGTTACATTTTTCTAGTGCCAATCATATAACATACAACAATGTGGAATTGTATTCGACATGAGATGCCATGATTGTTATCTTTCTTCCTTTTTTTTTTTTTTGTTCTGTTTTGAGCTCCATATGGCTAGTCAGAAAGG…
>Vitis_vinifera_newGene_3685
CATCCAAAACACAAATTTCCCTCTTCTTTCTTATTCAATACCCTGTACAAGTCGCCCTCGCCGCTTCAACGAGCTATCATCTTCAATTCCTTCCAGCTATATACAGTGTACACACATTCTGGACCTCCCTCGCCCAGCTCCCAAACGCAGCGCCGGAACCCAGCCCACACCAGGAGGCGGCTCCATCTCAACACCCAACACGTACTCACCCACGACCCTCAACTCCATCATCTCCATCACCTCTATAGCAACCTCCACACCCATCCTGATCATCACCGTCTTGCTGCTACCCACATCCTGGTCACTTCCAAGGCCTTCCATACCCATTCCATATGGAACCAGCCTTTACGCCACGGTAAACACCAATTCTCACTACAACTTCACATCTCCGTACAATCA…
>Vitis_vinifera_newGene_3687
TTCCATGCGGATAGAGGGGTGTGGTGCTGCGTGGGCTGAGGCGCGGTGGTGCTATGGGCTTTGAGAAGAGATGATTGCGGTGGTGAGATCTATGGGTGTTGTTCCAGAATGGTGATTACGAGCTCTGAGAGGTGATGATGTTGTGGTGTGGTGTGGTGTGTTGGAGGTGGAAGAACGTATGAATTGTATGGAGATGTGAAGTTGTAGTGAGAATTGGTGTTTACCGTGGCGTAAAGGCTGGTTCCATATGGAATGGGTATGGAAGGCCGTGGAAGTGACCAGGATGTGGGTAGCAGCAAGACGGTGATGATCAGGATGGGTGTGGAGGTTGCTATAGAGGTGATGGAGATGATGGAGTTGAGGATCGTGGGTGCGTACGTGTTGGGTGTTGAGATGAAG…
>Vitis_vinifera_newGene_3691
GCAAAAATATTTCAGTAGCCCCTGGAGTTTCATAGCTTTGATTGCTGCAGTTATAGGACTATTGCTTACTGGCATTCAGGCTTACACTTCACTCTTCTCCGGCTAGTCCACAACTGATGCAATATGTAAATATTAATTCCGGGTATCCTATTACTCCCAACTCCCACTTTTTTTCTTGTCTATAGACATGCACTACTCAAAATTGATTGCTTTTCTTTCCGCTTTCTACCCAGCCCAAACACACCTGTTGATGCAAAGGGCCTATCTGAAGAGTTGGATCTGACAGGCGTCATCTCCTGCACTACTCATATTCATGCATGCCAGTCTGTCATGCCTAGCTACTTATCTTATTTAATTTGGAGTGTTTTATATTATTGTGTGAATAAAA
>Vitis_vinifera_newGene_3693
CTAAATTAGAACAGAAAACTGAACGGTTAACAAACAGACCCCAGTGTTTTCATAAGGAAGATCGAGAGACCCGGCCGCCTCTGGAATGGTAAATGGTTACAGGCTTACAGCGAGTCCGTCTAGGGTTTACCGTCTAGGGTTTACATTGTGGTTAACACTTGCTTCTCAAAATTCCAGAAATCTTTAATTGCAAACAGCAACCTTTAATTCCATTTCATGATTTTTAGATCTTTGATAATTCACTGAATTGGTAAGACTTCACAAACTCCTTGTTCAAATCTGTCCTATAATCAAATAAATTCTAATATTTTTTTCCCTAATATCATGTCTACAGCCATTTCGCTTCATATTTATCATCCCTGCCATTGCTGATGCTGTTTTGTATATTGTCCCTGGTGT…
>Vitis_vinifera_newGene_3696
AAAAAATATGTGTGAATAATTTTTTGCTGAGGAGTTGTGGTTCCTACAATAATGAGTTATATTATGAGGTTGGGTTCAATGAGGTTGTGGGCAGTCTTAAAATGCGACTGCATTTTTATTTTGCTTTGATTGAGCTTGGTCTGTTGACCTGAAACTCATATTAGTTGTTGGTGATTTAGGTCAATTTTCTATTGTAGCTTGGTGACTTACTCTGTAGGGAATAAAAATGACGGACAAGGTTCCCACCAGGATTCCTCTTATGTAAACTATGCCCATGAATTAATATTCAAATTGACCACAAAAGAAGGGGGAAAAAAGAAGCACTAATGCACAATGGTAGAGCCAGCTATACTACTGTTATCCACTACATTAGGATTTTGGTTAGATTTGCATGTTGTG…
>Vitis_vinifera_newGene_3706
TTGTTGTCACCTCGCGTATCAGGTGGGCCACATTGCTGCTAGATGGATGGACACGCGATTCTCAACACACAAGGGGTTCTTGATTCAGTGGTTGTACCTGCAAAAAGGCATCCGGACAGGGTGTCCGGATGCACCCTCCGATGATGTTGTTAGCCATAGTAAGAGAGTAAGATATATGAGGCAGTTGGCCTTTTACTAGGTATCAAGAGGTTACCAGGAGATCATCCCTTTCTTCTTCGTGTGAAGTCATATATATACAGCTTCAGGGGTACTGCTCCTTTCATTAATGGTGAGGAGATATTTTATGTTGTGATGATGATAATAGGTGTCGGTAGGAGCACTATCATCCTACGAATGGCTGTCAGAGACCATGGTAGGTGATGCGGCTGTCAGAGATCG…
>Vitis_vinifera_newGene_3714
AATGAAATGAAATTGTTGTTGTTGTTGTTAATAAATGAAGCTTCATTTCTTTGGTGGTATTATAACTTTTATCAAGAATTTTGTCAAGATGTTTTGATTTTGGAGTAAACTAGGAAAGGATAAAATATTTGGTTGAATAGAACATTTTCTAGACATGAATGACAGTTTAATGGGCTTGAGACTTGTGCTGAGAAGAAGCCCCAATAGGTTCTCTTAAGATGTTTTTTAGCAGATTTGGGTAGAGAAGAAAGAGTTTAGAAGTCAGTAAATATTTGGAACATTGGGTAAGGGGAGATTGTTGGTCTCTTTCTTGAAAGAACAACCTTAACCATCTTCAACTTAACAAAAATAGAGAGTGACAGTTACGATTTTGGAGCCAAAATAATGCTCCTCAATTAT…
>Vitis_vinifera_newGene_3719
GGCTTCTTCATCACATACCCATTGAAGCCAGATGATACTAAATGACTTATGGCCTAGAGAAGTAAACAAATCCCATTTCACCGACTGTTTTGTCTCAAAGAAATCTGGCATTCTCTTTTCACTACAGATATCTCCTTCTAGCCACATCGCTTTTAGCATTGAATCCATTTGTGCCCTTTATTCCTGATGTTTAGTCTATTGCGTATAAAACTTCATTACGTAATTCACTGGATAATCTTCATATTGCCAACCTGCAAGATTCAAAGTTCCTTTTCTTACATCCAGCTTCTCAATAAAACAGAGCACAAGGGAAATGAATAGACATTTAAACCAATATTTAGAGCCCAACCCCGCACCTACGGCCAACCAGTAGGACAGCTTGACATATGCAGGTAAGTC…
>Vitis_vinifera_newGene_3727
GTCTCTTGTGGGACCTTTCTTCCATTGCTTTAATGGAGATTTTCTATTATTCTCCATGCTACTGCTGAAGGGGAAGGGAAAGGGTGAGTAAGGAGAGTGATGGTGGTGGATTTGGGAATGCAAAAACTGAGAAGAAAGGCGAGGGATATGAAGTTAGTGACAATGGTCTTTGCTGCCTTGGTTTAAATGTTGTCACTGTTTGTAGAAACTTTCCAACCCATGTGACCATTTGTTTTTTTAATCAGGTAATTGCAAGTTCCTATGCTTTGCTCATTTCCTTTTTAATAAATCTATTCATGGATGCTTGTATATATCTATCAATGCACTCATACATTAAATAGTATCATGAAACGGTCAATACAAAAGAGAATACCAGGGAATGTTTAAGCAAAAAGGAAA…
>Vitis_vinifera_newGene_3729
GGTAATGTGCTATTTAATTACTTCTGAAAAGAGTTTTGTTTTGCCACATGCAGTTGGGTGGACACTCCTCTTTTTGTTTGCATATGTTTGGATGTGCTTTTAAACCCATAGTGTGATGCACTGGTAGCACCAAAATGGTTGGGCATTGATTCTCTTTTATAAGATGCTTGTGCTTATTCTTAGGGAAACGTTTGGTCATTGTGGGTTACTAACTGTGTGTGTTGTGGTAAATGATCCAGAGGTAGTGTGTCTTATTTGATGATGAATTGGGGATCTTTGGCTGACAAACGATGCATTTGCCTAAATTACAGGAGTAGTCAATATCCTATCACCAGTAGAGTTCCTGACAAGGTCCTTTGTGCCTGCATGGTCTATATTCTTTGGAGAGCCAACCTTTGG…
>Vitis_vinifera_newGene_3735
ATGACATGAGGCTTAGATGTATTCATTTTGCTCCAATTATTTGTACTCTGTCTTGCCGTTTTCCCCTGTTACTGCCTCTGGTGCTGGTTCAGATGCTATATGCAATAGCAGTATAGTAGGAGAAGATGGTTTTGACGAGGGGTTTCCTGAGGTGGAGAATTTCATGCACATCATAGACTTGAATGTTGGAATTTTATGTGTGGACTTACATAATTAATTTGATAATATCATAAATCAGTGTTAATTTATGTTTTTGCATTGTGGTCCATAATGGGACTGGACACAAATTGTTGCTTGATTTTTTATGGGCTCACCCTAATTCACTTGACTGGCCCATTAAGTCAAGTCGTCCAACTAAAGTGTGTAATGTGCAATATATATATATATATATATATATAT…
>Vitis_vinifera_newGene_3736
GTTGCGGTTGTGGCTTGGTGCAATGAGATGAAGCTTAAGGTGATCTGTTTTCTCTGTTTCTCCGTGTCTACTGAGTTTTGAGTATGTTTCCATGAAAATTGAAGCTCAAAGTGATTGAGCCTCTGTGCATTTTTTTACCTACATTTTATTTTCACTCAGTTGAATTTGCTTTCTGATCTTAAGCTCTGACGTTTTTGAATTTGGCTTCCTTTTTTGATCGATTTTCCTTAAATTTGCGTAGTGATTTCTCTTCTCCTGAAGTCATTTTCTTGAGTTTTGATTCGTTCCTCAATTCTTGATCGAGTATGCTTGGTTTTCGTTTGATTGAATTTTTTAATGGTTTGCACCTCACTTGGTCCATTTGGAGCTTTTGCATTTTGAATTGGGTGAACGAAGCTC…
>Vitis_vinifera_newGene_3737
GGAAAACACAGACTATCTGCATTGACATGGTGAGAACCCACATCCCTACTGGCATACATGATTGAACTGATAGAGATGCTACTGAACTCTGGTTGGTTGTACATGCCTATCTCTTCATTTGTGTAGTTGGAAGAAATTACATCTATTGTGTAAAACAGCCCACCGAATTCAGTCTTGAAGTAGGATCTGCCTAGATCAGAGAAGAGGGAAGAGTTCTTAGCATAGGCAGGAGCAGCTTCACTGAGTTCATTGCCAGCCCCTGGATTGCTACATGTATAGGGGTAGAAGAAACAAGATAGAGAACCTGAAAATTAAAAAATGAGATTTTGTTGTGTTGTATACAAACATGGTTACGAACCTTTTCAAGAGGTGATACAATTGAAGGGGAGTTCTGCAGCA…
>Vitis_vinifera_newGene_3739
CTGACGTGGCAGAGATGATGACGTCAGCAGACCAGGCATGACGCGTGGCAGCGCGTGGAGGCGCCGCAGAATCTTTGAGCAGCGCGTGGGGGCGCGTGCGGTCTCCGATGGAGGCGAGATATCCACGAATGTGTAGATCGGTGCTGGACGATCTCAGTGGTACCTTCAAAAATGAAATCGGAGCAATATTCGTAGCGGTGATGCAAAGAGCAGTGGTCTGTGCAGTGTGAAACTTCTTAACGACGGCGGCTGCAGGTCCGGAACCCAAGGACGACGACTGGATGACGTCGGAGGTTCAACTACAAGAGGCTACAGCGGCAGTTGTGATGGCGGAAGCGTTTAGTGAAAGAAAGGAAGTCACACTAATGAAGACAAGACTGCTAAGAAAAGGTCAGAGCA…
>Vitis_vinifera_newGene_3740
AGGACACACTGTTCAAGGAACAAACTCATATGCAATCTTATTGTAACAGAAGATATACATAGACAACAACCCCCTCATTCCACCATGTGCGCCTTTAAAAGGAAAAATCAATGAGCCTCTCTTCTCATTTTTAAGTGAATTTCAACAGTGTATTGAGTAGCTAGCAGGACCTAAAATCTAGTCAAATATGTGTATTCCCATATTCCTAAAACTAGCCAAGGTTTTGAGTCTCTGTTCAAGTGCTAAACTCAGATGCTTTTTTATCAAATGCCAACGTAGAATGATGAGTTGTTACTTGTTAACATAACCCAACCATCTTGCTTTGGGTGCAGCCCTGAGAGTTGCTGTATATTCAAAAGCTTATCAGGGCCATGGTCTCTTATGCATCCAACCATCGAG…
>Vitis_vinifera_newGene_3743
GTTGAGGAGACGTAAACTTCAAAATCCTGAGGCGCTAAACCCCTAGTGTCTAAAACCCTAATCAACCGCCAGGAAAAACCCTAACGCCATGGAAGAAGATAATAATACAGAAGAAGAGCAACTGGCGGATGCCATCTTCACTGAAAAATCCGACATCTGCCAAGGCCTAATGAACCGTTACGCCAAATCCTCCGCCCCTCAACACCGCCACCTCATTGCCACCGCCGCCGCTGTTCGGTCGATCATCACTGCAGAAGCATTGCCACTCACGCCGCTATCTTACTTCGCCGCCGTTGTTACAACCATCGTCAACTCGTCCGAAACCCTAGATACGACGGGGATCGCCGCCCTCTCAACACTGCTTTCGATGGTGCTGCCTGCGGTGCCGGCGCAGGCTAT…
>Vitis_vinifera_newGene_3755
TTCAAATTGTTTGTCTTTACAACTCCACCATGCATATTCTTTCAAGAGGTGTTGTTTCTTCTTTCTCATCATCCTTCTTTCCATGGCCATGATGGTGGGTGTTGCTATATTGACCATTGTCTTCATCTTGAAGCCCCAAAAGCCTGTTTTCTCCCTCCAAACAATGAGTTTGGAGTCCTATAAGCTAGACGTATATTCAAATTCAACCCTGTTTATTTCATCTGTTATTTCATTAACTTTAAATGCTCAAAATCCTAACAAGGTTGACCTAGGTTTTAGCCCTTCAAGACTTGATATCCTCTACAAGGGACTTCCCATAGGAGTAATACATGTTCCTGGATTCTACCTGCCTGCTCACAGCTATAATGTGCTTGTGAAAAACCGGGTTTTGTTTCCCTG…
>Vitis_vinifera_newGene_3762
GACATGCTACTGCCCTACAATCACCATACGTGGTACAACCGTCAATCAAATTTTCAGCGTCTTCATCTGTAGCAAAGCAAGTTTTGGCATATGCATTGGACGATACACGTGATGAAAGGTAAGGTTGAACTTAATTTAGTATAAACAAATACAATTAAGATAGGCAATTGAAATAATTAGTTTTAATTTCTAACATCATAATTATTTATGTGTAGCCAAATATTATGTTCCATGCACAATTTCTTCTTGACAAGGTTTGACTTGAAATGCTTGGGACCCGACAAATTGGTTGACAATAAGGTATTCATATTTAGTTATGTGAAGTTAGGATAAAATTACTCTAAAACTATATATCTAATTTTCATTAATTTACATGAAGGTTGTAACCATGCATTGTCG…
>Vitis_vinifera_newGene_3765
ATTTCTCACTCTCTCTGCTTTTCCCTTATAAATGGGCATAAAGAGTTACAATTGTTAGACATTAAGATCAGAATGCCATCAAAAATCAGTTCCAGGAGAGCCAACAATGCTGTTTACAATTTACATGTAAGCTCATAGACATCCAAGTAACTGGTGTTTTTAAGTTTTTAGTATATATGATATTCTTTTCCCAGATACCATCTTTTGTTCCTCATTTTTGGCTCCAATATTTTTGAATGTTTAATTGGCAGCAGTTTGATTTTCATGGAGACGAGGCGGGTAATGCAGATTTTCCAAGAAAGTATGCTCAAGCTTTGGAATGAATGGGAGGTCGTGCGACAGTTATACTTAGCCTCTTCCTACAAATTGTCGTCATCAACTTTGGCATCCGACGAAAGT…
>Vitis_vinifera_newGene_3768
CACACTCTCACTCGCCGTAAAGCCTTCACCGGAGAAGGCCGGCGTCAAAAAAACTACCGGAACCAAACACTAGAGCCATGCTTTTGTCCCTGGAAAATGAAAGGGAGAGTTACCCTTAAGGGTAGGCTGGGGAAAAAAATTATTGAAAAGGGTGGGTAAATTTGATAATTATTCTGAAGGCCTTATATTTTTATTATACTAATTTACCCTCAATTTGACCATTGAACCAGCCATTGTCACCAGACAATTGTTCCATTTGGATCTGCCTCTGGAAGTCCGCGGGGGACACCACTGGATCTCCAACAACATGGCGATCCTC
>Vitis_vinifera_newGene_3773
AGGGTTTTGAAAGGGTTCGATTGAGATCGGAGTGACTCCCAAGAATGGAGAGTTCCAGGAAGTGGCTATTGGAATTCCTCATTGTGAGAGACTGAGTGGTTTCTCTGAATCGCATGGAAGGAGGATCTCGTTCTCCTGAGACGAGATTGACGAAGAGATCTTTGTGTTGTCCAGGTATTTGAACCATACCTCTGGTTTATTTGGATTTATTTCTTTATTTTTCTTCAGAATCTGTTTGGCTCCTTGGAAAATTAAGGAAAGAGAAAAAAACAAAAGAAAAAAAAGAAAGGATAGGAGGGAAACTTGGAATTTTTTTTTCTTTTCTAAACGGTAAATCGTAAGTCAGCGTATATCTCAATCTCGAATTTGATTCCGTAGATTTTGATGTTCTTCAGACAT…
>Vitis_vinifera_newGene_3776
AAAATTATTATTGATATTCAATAAGAGATGGGACACCAAAATGTGTGAAGCGTCATCTCTTCTAAGATACAATAACATCGAACACAAAGAGGAATACGAACCCTTAATATCATCTCTACAATCAGAATTTAGAGTCAAAGGAGACAATTTCAAATTCAAAAAAGGAGTATGGAGGGCCAACACTTCAACTACAATATTGGGCTATCTCCAAGATCATAACACATCACAATTTTTATCAGAATACTCACAATATCACAAGCTAAATGCAGAGATGGGCCACCCTTAAGGTGCTAAAAGAATATGTTATAGCAGAAACCTAACCAAGTTGCTTTTTAACATATAACCCCTTTGACACACACAGCTCCTAATCTGTTAAACAAAAATATCAGTTCAAAGATG…
>Vitis_vinifera_newGene_3777
GCCTAACCCTAACCCTAACATCCCTCTGCTTCTTCCTTCATAACTTATCAATGTCAGGGACGTCAGGCTCACAAGAGGAGAAAAAGACTGTTAGCATTCGGATGGACAAAATCGGTTGCCTCGAAATCAATATTACCGGTATTGAATGAATTTCTTCTCTCTAATTTTCTGTTTTGTCATCTTATTTCGGAGGCCTACTTGATGAGAATTTACTTTAAACTTTTTTCTTCTTATTAGAAACAAATGGTTTATGTGATAACTATTTTCAAAAATAGAGGAAAACACATCGGGTAATAATTGTTTTTTATTTTTTTATTTTTAAAAATATAAAATACAGTGTCTTCAAATTATTATTTTTTAATTGTTTTACTTGTGTTTCTAAAGTTGTTTTAAAAACAT…
>Vitis_vinifera_newGene_3779
CTTCAGTGGTCTACACAACAAGTTCAGATTCGTCTCATCAACAATGGACCATTCAAAAATTGAATGGCAAAAACTATACTCAGTGGTCCCGGTCTGCAATCATCTCCATCAGGGGTAGAGGAAAAATCGGGTATATTACTGGAAGTGTCAAGGAACCGAAGAAGGAAGATGAGTATCAGCACCATACTTGGGAAACTGATAATTCCCTTGTGCCTACCTTTCTCTTCCACAGAACGGCAAAGGGGCTATGGGATGCCGTGAAGGAAATGTACTCGGATCTGGAGAACTCTGCAGAAGTTTTCGAACTCAAATCCAAAGTACGAGATCTTCGGCAAGGCACATGGGGTCACTCAATATTACAGCCTGCTATCAGAGCTTTGGCAAGAACTCGATATGTTC…
>Vitis_vinifera_newGene_3783
TGGATTCTTAAAGAAGAGGTAAATGACCTAAGTATCATTATGGAAGATCACAAAAAAGCTTGGAAACAATATGGATGTTCAATTATGTCAGATGGTTGGACAGATGGAAAAAGTAGGTGTCTTATCAATTTTTTGGTGAATAGTCCTGCTGGCACTTGGTTTATGAAATCAATTGATGCTTTTGATACAATAAAAAATGGGGAATTGATGTTCAAATATCTTGATGAGGTGGTTGAAGAAATTGGAGAGGAGAATGTTGTGCAAGTCATCACTGATAATGCCTCTAATTATGTGAATGCTGGAATGAGGCTTATGGAAAAAAGGAGAAAATTGTGGTGGACTCCTTGTGCTGCTCATTGTATTGATTTGATGTTGGAGGATATTGGAAAGCTAAATGTT…
>Vitis_vinifera_newGene_3790
CCCACCACGACGAGAGAGGGCGATGGCAGTGCACCTCAGTCCGGCAAAAGCAGATGGAGAGAGGAAGGCAGAATGCTCCGCACGCCCACACAAAGATAGAAGCAAAGAGAGAGGAGAGGCCAGCATGCAGCAATTGCAGTTCGCCGTCAATGGAGGAAACTCATCTGATGTTTCTCACCACACAAGTCGCCACATCGGCACCGCCGGCACGAAGCCGCTCCACATCCGGGATCGTTTTGAGGTTAGGGATGAAATGCCCTCAATCTCCTCCTGTTCTCATACACCTCCAAGACTGGATTGGACTGATGTCTTTCCTCCGCTTCATCATGAGTTACGGTCCTGATTCTTGAAATTCTCAGGTTTGGATACGGTTTGTTGCACTTTTGCTGTGATTTGAAA…
>Vitis_vinifera_newGene_3796
GAGAGGAGGTGGTGCTTTTGGCGAGGCTGCCTGGAGATATTTTGAGGGGATCCTTTGTTTGACAAAGGGGGCAGGCTGGATATTCAGGGAAGGGAGAGAAAAAAAAAAAAAAACGGAGAGATTCTGGAGAGCTTGAGAGCAGAATGAAGGGGAAGTCTCCATTGCCGTTTTCAAGGAGATTTTTTCTATAAGCTATACAGAGAGTAGCTCTTGGAGGGAAGAAAGGCAAACTGAGAGAGAGAAGCAAGCTGAGAGAACCAGAGTGCTTTTAGGAAAAAGGAGCGGTGAGGAGGGTGGTTTCCTTCCTGGAGTTTGGCTGGAGAGGGGAGAGATTCACATTCAGAGACGTTTTTTTTTGCTTGAGAGTCAAGTTTTTGCTACTGGAGGAATATTCAGAGA…
>Vitis_vinifera_newGene_3797
AAATTACTTATTTGTTTCTTTATCAAGTTACAATGGGTGAATGCGACATCTAACCTTCCAAAATGATTTGGTTAAGTTTGCATGGTCTTATCTACCACAAGTATATTTATTAATAATTGGAAAATGCTTTTCTATTGAATGAAACTTTTAGATAGGTATTGAAAGGTAGGTCTTTGGCACTTGAGCATGACCGTAATCTCCTCTGTATTTCATTTTCTTGCCTTCAAAGATTTGTTTCAAATATGAATAGAAATTAATATAAAAGAATAATTATTCTTTATCTTTAGATCAAAAATTAAAATTTTTCATTATTTGTATTGATCTAAAAATTAAATTACTTATTTGTTTCTTTATCAAGTTACAATAGGCATATAACCTCACAAATTAACTGGTTAAGTC…
>Vitis_vinifera_newGene_3800
AAATTGTTAACCTTAATTATAAATAATTTATTATTAAAATATATATTTTTAATTTCAATAATAAATTATAATTTTATAGTTTTTAATTAAATTTTAAAGTAAAAGAAAAAAATTAATTGAAGCCTCAATTGACAATTGAAGCTTTAGTTAAAAAATGAAGTCTTGATTGACAATTACAGTTCTAGTTCAAAAACTGATTGAGGCAACCACGACTTTAGTTCAAAAACTAAATCCTCTATGACTTTAGTTCAAAAACTAAAGCCTCTACGACTTTAGTCGAGGCTTTAACTAAAATTTGCTCGTACGTGACACAAAAAAAAGGTTAATTTGAATATAAGTTTCATATATCTAATTGTAGACCCCCATTTGGGGCTCATCCTTTTTGCAGGTTATTTTACC…
>Vitis_vinifera_newGene_3803
GTAATGCAACAATTTAATTCGAAGTCTCTACCGGTTGAAACCCTAGTCCTCTGTTTGCTTGCTGAGAAACTGGGGGGAAAATGAAAGAAAACTATAAATCTTTTCAACATGTTCGAGTTGGAGTGGCAACTGTGACAATCCGGATTTTTTTTTTCTTCTTCTCACCGTTTCTCAGCCAACAAATGGAGAACATTGATTCCAGATAAAGCTTTCGGGTGAGGTCCTTCAGCTCTGCTTTGCTGCCTCTGCCTAGTACGTTTTCATCTTCTTTTTCTTCAATTCTTGATGTTATAATTGCTTGGTTATTTGTTGTTAAGGTCAGTGTTTCTTGTCAAGCTACTCATGAAATATAGAAATCACCTTTAAAATTCTTGCTTGTTTGTTCTTTCTCTGTACTGG…
>Vitis_vinifera_newGene_3807
CGTTGCCAAACACGGTCCACGAAGATTCTTCCCCGCGCTACAAACCTACAACCCTAAATTCCCAAACACATCCGCGTTCTCTCGACTCTCCGCTTTCTCCGTGGGAATCCGATCTCAGTTAACCGTACGACAATGGTCATCTTTTCATTGAACGAAGAAACATTGAAGAAAGTCCTGTGTCAGGTTCAAAATTGCATTTCTTTTTTGAATTTAAATCTCAATTTACCAAAATGGAATTGATAAAAATCACACAAATATCTCCATTTCCAGGTTGAGTTTTACTTCATTGATAGCAATCTTCCGGGAGACAGGTCTCTCATGAGATCGAACCCCCCAGGCGGAAGTATCTTTCTATTTCAGTCCTTCTAAGTTCTCGTCTTCGAGTTCTGTCGCTTAGGG…
>Vitis_vinifera_newGene_3816
TTTAGATGTGCATTTGACAATGCAGCAAGGAAGTGGTGGATATGGCTTGTTACTGCTGCAGGAGGAGCACTGATAATACTTCTGTCATGCTCTTTATGTTATTTAGGGTGGAAAAAGCACAAACTACAAGGTAATCTTATATAAAAGAAGAAGTTTTCAACTGTTTTGCAATTATATTGATTATTAATTGTTTTCATGTCTTTATCTTTAATTTATTTCTAATAGAGGAGAACAAAAGGCAACAAGAGCTACTATTTGAGCTGGGAGCTGCCACAAAACCATTTGTCAAGTATAGCAATGTGAAGAAGCTTGAAAATGACAGGAAGAAGAGCAATGAGTTGCAATTATTCAGTTTTCGAAGCATAGCCACTGCTACCAATAACTTTTCGATTGAAAACA…
>Vitis_vinifera_newGene_3817
ACCGTTTGCATGAAGTCATCACCCCATAGAAGAGTAGGTTTGAACATCAGCTGAAGATTGGTAGTTAGAAAATTTGAATCCCTTCGTTCTCAGTCGTGCTGCAACCAACCCCCATCTTTACCTCTCCCATCTTCCTTCCTTTCCTAACATGATTTCTTCTTCTTCACTCATCCCATTTTCCTAGCTCACAAACAATGGTATGTTTTCCATCTTCTTTTCCATCACAACTCCACACGAACACACAATCATGGAGTTTTTGCTAATGGGGTTTATGTCTTCCTTTTGACTTCTTTTGATTTGTTTTCGTCTCAGTCTCTTACACCACTGATGTTCCGGTCACTAATGAGGCTGCTGGCGGCGCTAGTACACCAGCCAGCGGCCGCGGTCACCACCCTCCTC…
>Vitis_vinifera_newGene_3819
GGAGGAGGAGGAGAAAGAAGAGGGGAGATGGAGATAAGCAGCAGGGAAGCCCGAAGAAAAAAGATCATGGAGAGAGAATCGGACCGATTGGCTTTGATCACGGGTCGGATTCAAAGCCTGCCTGCCTCACATTCAACATCCAGCCAACAACCACGTCATTGCCACACTGCTTCAACCCCATCATTCCCCTTCCAGGATTATATCACTGGTAACACTATCATTCCATGTTGAAATTGATTTGGGGAAGAATGAGTTGACACCATTATGCTATCTCCTTATGGATGCTGAGAAAATGTGGGAGACGAGAAGAATTTAGAATTTGAATCTTGTGTGTTGTATCGGTTTCTTTCGGGAAAATAAATTTTGGGTGTTGTTATAGGAATTGATTTGGGATAGAAT…
>Vitis_vinifera_newGene_3822
TTTTTAGGCTCTAATAATACCCTTTCTTCTACCAACTAGGTCTGCCATGTATGCTCTCTCACCCACCAAGGTTTGTCCAAGCTAATTTGCAACCTCATCCCCAAAATCCCTGATCTCTCTCTTGTTAGGTATCTCTCTTTTCTTCTCTTCATCTACTTTTGTTTTGTGTCTGATCTTAATTTTAATTTTGTCAACAAAAAAATTTTCTTATGCAAGCAGATCTCGAAATAGACATGGTTGGGATCTCTTTTATCGACCATCCAAATGAAAATTTTTCATGAAGACGAAGAGCTATCACTTGCTTTTTCAGTTCCTTTTCAGAGTGGAGCACTCTCATTTGTTCCTTCTTAATAAGCTCTAATCCATGCAAGCTTTATATCCTTTGGTAGCCTTTCTGAC…
>Vitis_vinifera_newGene_3823
TGTATAAGCGATCTAGGGTTACATAATTGGGGGGATGTAATCTCACTTGAACTATCATCTTCATTTTTAAAAAGAATGGAGCATTTAGGAGCGCTTCAAGTACACGATTGCGATGATGTGAAAATAAGTATGGAAAGAGAAATGATACAAAATGATGTTATTGGTCTCTTGAACTACAACGTTGCAAGGGAGCAATACTTTTACAGCCTTCGTTACATAACAATACAAAATTGTTCAAAATTGTTAGACTTAACATGGGTTGTTTATGCTTCATGTCTAGAAGTACTTTCTGTTGAAGATTGTGAATCAATAGAACTAGTACTACACCATGATCATGGAGCTTATGAAATTGTGGAAAAATCGGACATATTCTCAAGGCTCAAATGCCTCAAGCTCAAT…
>Vitis_vinifera_newGene_3825
AAAGGCTTTTCCAGTAACTGCCCAGCAAGACGAACACCCACAGTATCATAAAATAGGAAAGAGCTTGTACGGTGACAAAGTCCGGTTTAAAGTCATCTCCAAGCAGTATACCTCATTTAAATCAGTAATTCTCTTTATTTCTTTTTTTAATTATTATTATTTATTATTAGCATATTATTTAATTTTACCTTGCTTCAATACTAGATTGAAATGGATAGTTATTAGGTCAAATGTCTCAGAGTGATGTTGTTCTTCAAAAAAATTTCTTTCTCTTTTTTCTTTTCATTTGTAGGTAATTTTCATGGTGTTAGATTTGAACAAACCAGGAAAAGGTTTCAAGATGCATGTTGGTAAGGTTGGTAAAGTTGGTAAAGTGGCTCCCAACTGTGAAGTGAATAT…
>Vitis_vinifera_newGene_3828
AAATCACCTTCTCCATTTCTCGTACTCTTCTTTTCCACACCAGAGTGAGGTCTCACCAACAACAACGGCCATGGATTTTGCATTCTCAAAAGAAGAGGTGGCTATTGACGAGGGCCTCGGGAACCCGAAGCTCTGTCGAAATCCCGGTCCAGGTCTATACAGCCATGGCCCTCCTTTCACCTCCACACCCCATATTCTGCAGCAACATGAGGTAAGAGAATTACACTCCTTGAATCTGTTGGGATGTTCAGTTAAAGTAGTCAAAGTTGTTAGAATTTCATTCTGTTAATAGTTCCTATTTTTTGGGACATGTTGGTAGGATTTGACTATTTCCTTAGCCATTTACCACGTTCTTACGTGGGCTGTTTGTTTCCTTTTTAATCTCTTTTGTAAGGCTTA…
>Vitis_vinifera_newGene_3843
TACAATACAATTGCACTAGAAGTACAATATATTACAACATTACTTGATTCATTATATATTTAATTGTGACAATTGATTATTTGATATAAATTCCATAGTGCAGTGTGGAGTATAATACATGGATAAAAGGAAAAAAACAATACAATACAACCAGGTTTGAACATTATTTTAATTAGTATTATTTTATTTTGACTATATTAATGTTTGACATTGTTGTTTAATTTGACTGTTTTCATTTTAATTTTATATTATCATTTATTTACTTTTACAGGAGGTCAAAATAAATAGTCGATGCTCCAGCAAAAAACTTAGACATCTACTTGATGAGCTAAGTGATGAAAAGAAGAGTATAATTCAACATATTGGCTTTGGTGGATTACTTCAGCTCTCTTCCACAGA…
>Vitis_vinifera_newGene_3844
CTTTTGTCAATTTCCTTAAATTTTCTTTCTTTCTTTTTAGGTGGGTAAGCTGATGGTGCAGGATGGTTGTTATGGGGTTTTTTGTTGGTTTGGTTTGGAGGTTTACTGGAATTCACTAATTTGGTTGTCAAGGAGGCGGATGTGCTCAACATGATTTTGGTTACATGATAGTGACATTTGAGGTTTGCAGTGGCACATATCCAATTCCACTACTCTTATTGCATATAGAACCAAACTTTTATTATTATTCATACACAGTTCTCAATTGGCATAAGAATCACTTGGCCTGGCCTTCTGCTTTCCATCACCTAATTGTTAGTACATTGATGGACGTATTTGGAAATTGATTTGATGCACCACCATTTGGTAGATAATGGTTTGTCATGTAGCAACTTGTGT…
>Vitis_vinifera_newGene_3850
GTTCCCTCTGAATCAAAACCCTAAAATCATCGTAGTACCAGCAAAATTTTCTCAGTCTGAATCTTTTGAGCCAGTGCTTTCAGATCTAACACCATGAATTGGATGGAACCCTAGACCCAAGCCCTCTCCTCGCCCATCCCTGATATCACCCCATCAACGCCTTCAACCACGTATTGGGTTATAGGTACTATTATAAGATTTTCATTTTACACATTTTTCACGGCAACCAAACACAACTTAGAGCAATGTAGTTACTGTGTTCTTATTGACATTGGCATGCGATTATTGTTCCAAATAACTCAAAATGCCTATTCTTGAGTTTTGGTTCAAGGGACTGCGAGTGACAAGCTAGTGTTAGTTTTTTTGTGAGAATGAGAGTTCCATATGCTTTGAGTTAAT…
>Vitis_vinifera_newGene_3851
GTTGCATTAATTTTTAAATTGTGATCTTGTCTGAAAGCTAATTTTTAGTCAACAGTTGATAAAGTCAAATGATCAATTATGGAGATGGCTTGAAGATGATGATGCTCTGGAGCGTCCTCTTAGCAGAGAGTATGTATGATGAGTCTAAAATCTGGGAATGTCATCCCCCTCATATTTTCTAGTCATGTATATCTGGTACATTGCACATGTTATGTTCACATCAATCCTTTTATTTTGTAGGTGGTTCCTTTTGCCATAAGGAGTGGCTGGTGTACAATCCACTTGTTTAAGGATGAGAACAAACCCTGCATAAAATTGGGTATGCCTTTGAATCTTTGATTGTAAATTCGAATTTTATCTTTCAATTAATTGAGATAATGCTTCCAAATTTCCAATTAT…
>Vitis_vinifera_newGene_3854
ACTTGACCAAAACTGATATTTCAGAAAATAGAGTGGGTGGTTAGTTAAATTACTAAAAGATTTTACGGGGTATTTCTGATATTTTCTCTTGTTATACTTTCCCTTTCTTAGGAGAACCACTAGTAGGCTTCTCTTTAAAAACCACGCGCTCTCTCCGCAATTCACGCGCCGTCGCCGGCGACTCTGTCAGTCCATTTCCCGATACTGCGACAACGGGAAAGTTCTCGGATCCGGTAATCGAATTGAACTCTCCTGATTTTTTATTTATTTATTTATTTATTTTTTTTTTTGGAATTGACTTAACCGTCACCTTCTGTTTGGTTCATGAGAAAACGCTGGAAAAAATTGAAGCATATGAACGATTGAATGCATGTAATCATTGTTTTATGTCGATCTTGT…
>Vitis_vinifera_newGene_3855
AAACTAACCTCTCTTACGTTGACAGAAGGCGTGTGAACCTCTATGCCACCATGACCGACGATAGCACCTTTTCTCCGAGCGACGATCCGCTTTCGCCAAACCCAAATCTCGAAATCACTGTAAGCCCTTCCTGATCTCTTCTGGTTTTTCCCTACTGTTTCCCAAATTTCCTGTTTCTATGTGTGAGATTATCATTACTCTGTACACTCTATTTTAGGGTTTACTTTTTGATACCATTTTCAATTTCGGTAAACTCTGATGAGTAGAAAACAGCATACCGTCTGTTTGGCTGCTGGGAAAAGCAGAGAGAAGAAAACAGAATAGATGAGAAGGTTTGAACTTTTTATGTTTTATTTTTTGGTTGGTTTAATTTCCAAGATAATTAACAAATTGACTAAA…
>Vitis_vinifera_newGene_386
GATTGGCACTCAAAAAGCAACTCATAACGTATTTGACAAGCTTTTTCTATCTCATTTGAAGCTTCAAACTCATACATTATTTGGAAGTAAAACTCTAAAATTTTCATTTTGTATCTTAGGTCAAATATAGTTGCAATTGTCATCACAATATGACACCCACTCCAATACTTGTCAAATTTTTGCAACATACTTGAAGTCATCATTCTCACAACATCATTTGAGCAAATCAACTAATCATACAATGTCTTTTTTATCTCACACACTTTGATGAAGAAAGTATTAGTAGTGGGATAATTTCATCTCACAACATCATTTGAGCAAATCAACTAATCATACAATGTCTTTTTTATCTCACACACTTTGATGAAGAAAGTATTAGTAGTGGGATAATTTCATCAT…
>Vitis_vinifera_newGene_3861
CAACTATATTAAATACTCTTCATCTATTTGCATATCAAGAGCAACTTAATATTGTCTTTCTTTTGTACTTCATGTTTGAACTTTCAATGGAGAGTTTGTCATCTAAATATTTGATGTGGGTTTTTATACTACTCTTGGTTCAAATATGTGGATGCAAAGGTTGCATCGAAGAAGAGAAGATGGGTTTGCTTGAATTCAAGGCTTTTCTTAAATTGAATAATGAGCATGCAGATTTTCTTCTCCCTTCATGGATAGATAACAACACTAGTGAATGTTGTAATTGGGAGCGGGTTATTTGCAATCCCACCACAGGTCGAGTTAAGAAGCTTTTCTTCAATGATATAACGCGACAACACTTGGAAGACAATTGGTACTATTACGAAAATGTCAAATTCTGGT…
CTTCCATTTTGTCAATGGGAATTACCATTTTGCATAGGAAGCACCAACGGAGATGGGGGTTTTCAAATTGGATCACTAGCAAAGAAACCCACCGCAACTATCTGAATAATTGAGCACAACATCGGCTTTAGAGAACTCCTCCTGAAGGCGAAATCGTCATCTTGGCTAAACGTAGTCATAGTTGGGTTGTGAGAAATGGAGATGAATCACAGAGGGCTTTCAGTTTGATAGCAACGAAAAGGTAAATGTACTCTAGAGAAGTTTTGACCTTGGGAGAAGTGCTTTTGAATCCAAGTCAAGGTCTGTTCTGGATCCCTTTTTGACTCTCTCTATTAAAGGAAAATAATCTGCCCAGGATTTGGATGCAAGCCTGCAAGGCCATGTTTAGGAGACTTATGC…
TTTGAGCAAGTTGAAATCATAATTAAATAAAAGAACAAACCCAAGGGTTAAGATTGTCAAGTAAAACTTTAACTAAAATTTATTGATTTTTTAAATGCCTATTAGAGGGACAATAGAAGTTCTAGATAGAAAGTAAGAACTTTTCTAAGGAATCACTTGTTAGATTTTAAGTGATCAATAAATATAATGTCCAATTTAAAACTTTTATAAAAGCAATACTTCTAAAGAATAACTTGATTTGAATTTAAAGTTATTATTGATATTTGTTTATAATGGATGTAGTTAATCAACTGAACATAGTAAAAAACACATAAATTTTTCAAAATACCTTCTAGTTGTTGGGTATATTTAAGTAGTCATCCATATCTCATTATCTTTTCACTCACATACTAATCTCCT…
TTCTTTTGTTTTTCAAATTTTCTTTTTGTTCGGGATCCCTTCCCGACTCTCTCTGTTAAAGGAAGATAATCTGCCTAAGATTTGGATGCAAGGCCATGTTTAGGAGACTTAATGCAAAATATTTATCCATAGCTCTTCGCCTGAAACATCTGTATAAAGCGTTTTCCCGATGTGAACCATCTTCTTGGGTCCCTGAGATGAACAAAAACTGAGACATATCGTGAGCTAGATGCATTGCTTGAAAGTGTCGAGTAGCAGTATGGCCTTCTTTCTGATTAACTGTTTTTGTCAAATTCTAGAGCTTTCATTCCAAATCCATCAGTTTTCTCAAATGATTGGCCAATGGAGATCCATGGATATAACATATGAATTGTGCACAATAAAAACAATCAAACGATA…
TAGTGAAAACCATGGAAAGAAGCTTCTATGACTCAGAATAGTTCTAGAGTGATAAATAGTTTAAACATAAATATCTTATAAGAAACATTCGTGTTAGGTATCTCTTTAAACCATCTAATTTATGCTTTCATCAGTTGATATGGTTTTCTCCAATTTCTCAAGTTTAATTTCCTCTAATATTTCAATAATTTCCCTTAATGGATGAATGAATGAATGAATTGAATTAAAGAATTCAAAATTTTTAACTCATAGTCACTCCCCTTAAATTACAATCAATACAATAATTCAAATCAAGTATACAAAAACATAAATAATAGAACATTTATGCATTAGGTGGCGGTAGAGAGATAGAGCTTGAAGCGCCCTGAGAATGGATACATGAAAAGATGTAGTTAAGTT…
CACTTGTGGGAATGCTAACCTTGCTAATATATTATATGTCATGTTTATCACATACAAATTTTTCTTTACTAAATATTTCTTAATGATCTTAGACCTAAAATTAAATATTTCATTAGTATTGGTCATGTCGTTCCTCAACTTTTCAACTTTTAGAGTTAAATCTTTATCTTTATCATTGATAGTTTTATGTTTAGTCCTTAGAAACTTCACCTTATTAACAATATGTTCATTTAATATGTTGATATTTTTAATTTTCAAAGAATCATAGAGCTCATTAATTTTAATGTCTTTTTATTCACTTTTATGCTTTCAACCTTTGTTTTTAGTTTTCCTTGTACATCATTAAAATAAAACTCATTTTTTTCATTAGGATTCAATTAACCCAATGGATCATAATCA…
CAAGAAATTCAAGTGTTGGTAGCATCAATAGAATCTTAACAAATTTGAAAAAAAATATTTAGGTAGATCACATTTAAATATAGCTAATAGAATAAAAAATTAGTATTATTAGAAAGACATGATCAATTAAATCTTTTTTCTTATCTATGACACCGACTTTATTTTTTTACATAGTCAATACAATTTATTACAACTTATATGTCATTAAATTATATACGTTTATATTAAATATAATATAAGACCATTAATGGAATAATTATGCAAGTAATATAAATTGTATATAATATAAAAAATTTAAACTCCATCAAACTAATGGAATCTATTATAATAAGTAGACTAGACACCATGTTGGCCCGAGTTGCAGGCCTGGGCCAGATTTTAAAGGCTGGGCTTTGAGTT…
TGATTGGTTACATGTCTTATTCTCTTTTGTAGGCTTTTGCCAATTGAATAAGCTTCAAGAATTAGATCTTTCTTACAACTTGTTCCAAGGAATCCTTCCTCCATGTTTGAATAATTTGACATCTTTGAGGTTATTGGATCTCTCTTCCAACCTATTCTCCGGAAATCTTTCTTCCCCTCTGTTACCTAATCTCACATCCCTGGAGTACATCGATCTCAGTTACAATCATTTTGAGGGTTCATTCTCTTTCAGCTCTTTTGCTAATCACTCCAACCTTCAAGTGGTCAAACTTGGAAGGAATAACAACAAATTTGAGGTAGAAACTGAATATCCAGTTGGTTGGGTTCCCCTGTTTCAGTTGAAAGCTCTTGTGCTATCCAACTGTAAGCTCATCGGTGA…
AGTCCAGTAATTGATAGCTAAATCCCAACCCAAGTCAAAAATAAATTGAACCCATTTTCTAAGTTCAACTTTGAAATTTTTTTTAATTGGAAAAATGTATATAAATACAATTAAACTAGAATAGTAGATTAGGTTTGTAGGTGGAGTCTGCTTGAATTTGTGAAACTTCCAAGTCGTCGTGGGTCTAGTGGTCCCATAGCTCTCTATTAATTTCCACCATCAATTTTCTGCAATAAAGTCAAGTCATTCCTAACCCCTATATTAATTTGGCCTTCAAAGTCCAGTCATTGATAGCTACGTTCATGAATCCCAACCCAAGTCAAAAATAAATTGAATCCATTTTCTAAGTTCAACTTTGAATTTTTTTTAATTGGAAAAATGTATATAAATACAATTAAA…
ATATCTTAGGTATATGTGTTCAACAATTCTCTAAAAAATAAATTTTCTTATCTAAAAGTTTATATAGACAAAATACATCTGTAGAAGTCCTAACTAATGAAATTTAAAATCAATGGTTGTTTAGTGTATTTACATTAAACCTTATGGGGTATGATTGAAATTAACTCTCTTACAAGCACTTGTAGCTAATATGTTTGTAGTTGTAGTGTTGGAAATTGATCATTTTCTTGAAGGCCTCTAAGATATTGGAAATATTGCCATAGTTTTAGACTTTTTTTTATTACACCTAATAAAAAATATTATTAATTTAACATATATATTCTTGACTTAAAAGTAAAGTCTCTCCATATTGTATAAGCCCTTAGGTGACAATATTAGGTGAAGTTTTTCTTTCGTTTA…
TATTTCCTGAAAATGAATTATTTCAGAACTTGTTTTTAAAAAATTCAAACACTTTATCAATTTAAAAGGTTCTGAAATGGACATGTTCATGGTCTTCATTTTTTAAAATTAAAGCTTTTATGAAAAAACCATTTTCCCTTCTACTAAACAAACAGGCTCTATATTGTAACAGATCGATTGGCCATTTCCTTTGTCATGTTTTGTGAATCATGGCAACACTGGAATCCACTCCATTACCATCTGTTAGTGATTAGAAGACAAAGCACCAATTTTAATGATATCCTTTATGTGATTTTGCTTCCTCCTGAGTACAAGTTCATAATATACATGGTACATGGTGAATCTGTATGACAGTTCATGGTATACAGGTGTGTGCTCTTCTTTCTGGTGGAGGGCATG…
>Vitis_vinifera_newGene_3866
AATTATTATATCACTCACTTTGCTGCTAACATGGCAGCAATCTGTACACAACCTAACTCACCGTACAATTTGGAATTGTACATTACTCGTGTCTAAAGCTCAAAACCCTAATGCTCTGTCCCTGCCCACCCTCTAAACCCTGATTTCAATTCTCATGGCTTGCAAAAACCCAAATCCCCAATAGCCCGGAAGGTGTTTTTAGTGTCGAACACTTCCCCTCTCTCTCCACTTTTTCTTTCTGGGTCATTGACCTTTCTTGAATTTTCAGTACCATTTTTCCTTTTATACTCATCTTGGTGCAATGGAGGTGGAAAGTCTGTGTTTTTCTGGGTCTGTTGATTTGGATAGGGTTTTGTGCTCTTTGGTGGAAGCAGTGGTGGTGGAGACTACCTTGGTCGC…
>Vitis_vinifera_newGene_3867
TCAATAATGCCATGTCTTAGTTACTTGGAAATCCAGAAATGCCCAAAGCTGGAGGGACTACCCGACCATGTCCTCCACTGGACACCGTTGCAGGAATTTCATCACAAATTATGATATTCTACAATAGCGCTACCAACAGGATATTGGAGAGGATGGACAAAAAGTATCTCATATCCCAAAAGTCATATCTAGAGGGAAGTGAAAGATTGATCATCACACTTCACTCTTGCTGCTCACGTTACAGGTAATTCTATTTCTAATATAGCCTTCCCTTCTTTTCCATTGTATCCATAACCACACACATTAATCTACTTATTTCCATTCCTCTACTCTCTCACTATATTTGGTCAATTTGATGACTTAATATACTAAACAGGTTAATTTAAATCCTTCAACTGT…
>Vitis_vinifera_newGene_3868
CTGACGCTCTCCTTTCTATCGTCTTGGAGCGCTTGGCTTCCGTTGTTGAGCAACAGATTCGTGATGAACTTACTCTGGTTCTGGGTGTTGAAGCAGAAATCCAAAGCCTCACAGATACACTCCGATCCGTCCGAGATGTTCTTGAGGATGCAGAGCGCAGACAAGTGAAGGAAAAATCTGTCCAAGGTTGGTTGGAGAGGCTGAAAGACATGGCTTACCAAATGGACGACGTGGTGGATGAGTGGAGCACTGCTATTCTCCAATTACAGATCGAGGGAGCTGAAAATGCTTCCATGTCTACGAAGAAGGTAAGCTCCTGCATTCCCTCCCCTTGCTTTTGTCTCAAGCAAGTTGCTTCTCGTCGTGACATTGCTCTTAAGATTAAGAGCATTAAACAAC…
ATGGCAATGGGAAAGAATGCCTGATTGCTCTTGTTCAGGAACACATTTCCTTATGATTTGATCCGCACAATATTTGAAGAGAAAAGGCTCCTCCCAATAATAGGCATGGATCTTAGCAAAGAAATGCTTCTTATCTTGGGCACTCCACTCACTTGGAACTTCTCCAGTGACCAAGTAATTTGCGACATGAGAATACCATGGAGCTACCTCTATTGACATGAGAGACTCCTCAGGGAAGTCATCATTGATAGGCAGACCATGTGAGTCATGTGCTATCACAAGTCTTGACAAGTGGTCAGCTACCACATTTTCAACTCCCTTTTTATCCCGGATCTGGAGATTGAATTCTTAAAGCAAAAGAATCCATCTTATCAATCTTGCCTTGGCATCTTGCTTGGT…
TACCAGTGAAATTAGATTACCAGCTCTCTCACTTGCCTTCATTCATCACCCCCTTATGGCTGACGCTCTCCTTTCTATCGTCTTGGAGCGCTTGGCTTCCGTTGTTGAGCAACAGATTCGTGATGAACTTACTCTGGTTCTGGGTGTTGAAGCAGAAATCCAAAGCCTCACAGATACACTCCGATCCGTCCGAGATGTTCTTGAGGATGCAGAGCGCAGACAAGTGAAGGAAAAAGCCGTCCAAGGTTGGTTGGAGAGGCTGAAAGACATGGCTTACCAAATGGACGACGTGGTGGATGAGTGGAGCACTGCTATTCTCCAATTACAGATCAAGGGAGCTGAAAGTGCTTCCATGTCTAAGAAGAAGGTAAGCTCCTGCATTCCCTCCCCTTGCTTTTG…
>Vitis_vinifera_newGene_3869
TGATGAACTTACTCTGGTTCTGGGTGTTGAAGCAGAAATCCAAAGCCTCACAGATACGCTCCGATCCGTCCGAGATGTTCTTGAGGATGCAGAGCGCAGACAAGTGAAGGAAAAATCCGTCCAAGGTTGGTTGGAGAGGCTGAAAGACATGGCTTACCAAATGGACGACGTGGTGGATGAGTGGAGCACTGCTATTCTCCAATTACAGATCAAGGGAGCTGAAAGTGCGTCCATGTCTAAGAAGGTAAGCTCCTGCATTCCCTCCCCTTGCTTTTGTCTCAAGCAAGTTGCTTCTCGTCGTGACATCGCTCTTAAGGTTAAGAGCATTAAACAACAACTAGATGTCATTGCTAGTCAAAGAAGCCAGTTCAATTTTATCTCCAGTTTGAGTGAGGAACC…
>Vitis_vinifera_newGene_3870
TGCTGCAAATCTCAGGCTACGATGTCGTATTAATCCTACTGCTTACCTTCCTGCCAGTGTCAGGTATTTACTTTGCTCTGTGGGCCAGGTGGGATTTATTTGAAAAATCTCCTTTATCTTGATAAAATGAAACACCCACATCCCATGGACAAGATGACAATTGAATTCCAATGAAGCATGCATCCATTTAAAACATGGTAATTACAAGTAAAACTGTAAAGCATTTATATGAATCTTGCCTAGGTGCTCCATTTTGTATAGGGAAGCTCTTTGTTGATTGCTGCTGCTACTTTTACTGCTGGTACATGTCTGCATCCATCTACAAGTTGGTGTATATTATAAGTCACATTAACACAGCCCTAGCATATACATATATAAACATGTGACAAGGAAGTAAAA…
>Vitis_vinifera_newGene_3871
TGTATCTGTCCATTTTCTTTGATTCATCAACCCCACCTAATTCATCAACCCTTATGGCGGATGCTCTTGTTTCTATCGTGCTGGAGCGATTGGCTTCAGTCTTGGAACAACAGATTCGTCAACAAGTTACACTGGTGGTGGGTGTCGAAAGCGAGGTGGACAACCTAAAAAGCACACTCCAGAGCATCAGAGCTGTTCTTGGAGATGCAGAGAAGAGACAGTTCACAGAAGAACTTGTAAAAGTTTGGTTAGAAAGGCTCAAGGACATCTCCTACCAGATGGATGACGTGGTGGATGGGTGGAGCACTGCTCTTCTCAAATTACAGATTGCAGCTGAAAACCCTGGCATCCCTAAGCCCAAGATAAGTTCCTGCCTTCCCTCCCCTTGTGTTTGCTTCA…
CGTGTGATAGGTCAGAAGAACAAGTGACATGAAACCATCTCTCATCAAACATGTAATCCTAGTCATTCGAATCCATAACTAAATCATGTCTACAGATCCAAGATGTACCTCTCGGATGGAGAAGCATGATGGCATCTAACTGCCGAGAAGTGTAGGCCTAGTTGGATGGCTCTCAGGAGGCTCCCCTGAGGAATCATGATAAGGTAACGATCATGTCCATGTCTCAATGAGCATCCAGTAAGTGATGATGATCGTGCAAGTCCATGAGGATCCATAAACCTCTAAATGAAATGGGATATGCCCTAGTGCGGCACCAGAGGTAAGATAGGTCAAAAATCGGGTGACACCAAATCATCCATCGTCAAACGCATGATCCTAGTAATCCGAACACAACTGAAT…
>Vitis_vinifera_newGene_3880
AGGTATGTATGTTGAAGACCCAAAGGAAGATGAGCTTCACCAACAATGCCCACAAACTTCTAAGAGCAAACAGATACTCCAGTGTCCTGAGAACTATCAAACATGCGTGAACTTTTGGAGCATAATTAAAACATCAGGTGCGTGTGATGAAGAGAATTACATCATTTCTTCATAAGCACATTTTGTACAAACATGGCATCATCACTCATAGCACATTATGTCGGTATGGCATAAGACCTCAAACACTTCATTAGCTACAAATTATTGCATATTTCAAGCATATGGTGAAGGGTTAAATGTTTTGAAAACTTTGTGCATGCCATATCAATGAAATTTATGTTGCATTGTGGCTTCAAAATTATCCTGTACATGGCAAATAATCTACTGTATAACTAAGTT…
>Vitis_vinifera_newGene_3881
CTTTCTCTAAGACTTTTAACTAACAAACAAATTGCAAAAAATATATTCAAAAATTTGACTGGAGGGTTGTGAACAGCTTGTTGAATCTAGTATTTGATATCAATCCGTAAGACCCAAGAACCCAGTGGTTGTGAAGTTAATGGACGAAATCTACAGTCGGAAGCTGCATTGGAGTACAGAAAAGGTAGAATACTATTGTATTTGCTCTGTGGAATGGCATTTTCAAGATTTCTGGAGCACAATACTATCAACACCTCAGACCTTTATGAATTTTAAAACATATATATACACACCAATATCACATAAATAAAGACTTGGAACTATTATCTAATAGCAAACATTTTCTCAAAATTACCTGCTTTTTTGGTGTCACGTGAAATGAACATGAACATCCACCAG…
>Vitis_vinifera_newGene_3882
GGGTTTCACATCCATCTTTCCCAGTCTCCAAGACCTTTCGCCAGTTGCTGCTCACTGTTTATTTGTATCCCAAGCCACAACCCCTCTTCTCCCGCAATCCTTCACTCTTTCCCTTCTCTTTGAGTGGATCTCATTTCTTTCACCTCTTTGAGATGGAATGAGGCATGCAATGGAGGAAGTCAACAACCTTAGTGAAGATGGGAAGATGAAGGTTGTGAAGGCATTTCTGCAAAAGGGTAGTCAAGAAATACACAAGAGATGTCTCACAAAAGGCTGTCTTAACAAGATCGGAGAAAATCAGCAAAAGATCAGGAGTTGTGGGCTTAGGTTGAAAAGGATCCCGGGAATTATTCGTTTGATGGGATGGGAGGAGTTGGAAACATTCAAAACATTTATAGG…
>Vitis_vinifera_newGene_3892
CTGAGAAAATGTGCAGGCCGTTAAAGAGGGGAGTGATTTGGTTGCTGTTACAGAGATATTTTTTTTTGACTTGGAGAGCAAGCTGGAGAGGGGAAAAAAGAGCGTATTCAGTTTTTGGGGGGAGATATTTTTGGGTGAGCTGGTTACAGAGAGGCAAGAATGAGAACTGGAGAAAGGAAGATAGCCTGAGCTGAGAGTAGTGGAGATTTTTTGGGTTAAGAGGATAGAGAAGCCTAGAGAAGGAGATTACCAGGAGAGGAGCGTATTCTGTCAAGGTGGCTGGAGATATTTTGGTGAGAGGAAAGCTTGAAGAGCAAGCTGGAATGAGAGGAGCGTATGATAGCTTGTGAAGCAAGGGAGTCTTTGGTTACAGAGGAGGTTTTTTGAGGAGGGGTGGTA…
>Vitis_vinifera_newGene_3893
GGGGTGAATTTGAATTCAAAATAAAGTGTGATCCGAATAAACAAAGAAATTTTCCTCCTTGCCAATCACAAGAGCAAATCATCTCATTGCAAGTTGGAACATAGCCATCTTTCCATTCCCGTAAATCCCCACCACGTCTCCCTCAAATTGCCTCTCTCTTCTCAATTCCTTAGAAATTCTTCTCTCCAATGGAGGACACATGTGTCGATTTGCCAAGCGAATGTTGGGAACTCATATTCAATCACCTCCATCGCCACCACCATCAATTCTTGGAACCCGTTTCTCTTGTCTGCAAGAGCTTTCTCTCCCTCTCCAACCCACTTCTCCTTTCCTTAACCCTCTCTCCTCACACTATCTCGGTCCTTCCAAGACTCCTCCTTAGGTTCCAGCGCCTGAAAA…
>Vitis_vinifera_newGene_3896
ATGGGAAAAAGTTTCTCCTTGTGCTGGATGATGTGTGGACCGAAGACTATCAGTTGTGGGAACAACTCAAGAATTGTCTCAAGTGTGGAGGTGGTGGGAGTAGAATTTTAGTGACCACTCGCAATGAGAGCGTTGCTAGGATGATGAGAAGCACATACATGCACTCCTTAGGAAGCTTACCATTAGAGCAATGTCGGGCATTATTTTCCCAAATAGCTTTTTGGGGGGAGAGTACCGACAAAATTGAAGAACTAGAAGAAATTGGTAAAAAAATAGCAGACAAGTGTAAGGGGTTACCTCTTGCCGTTAAAGTTTTAGGGAGTCTGATGCGGTCCAAAAATAATAAAGAGGATTGGGAGAATGTTTTGAATAGTGAATTGTGGGAATTGGATGTTTTTG…
>Vitis_vinifera_newGene_3908
CTCTCGTTTCTCTGTTCCAACGTTTCCTGTTTGTTTGATTTACAAATTAAAAAGAAAACCTCTTCGGAGGAGCTTTACTTTATTTGGAATCATCGATTAATTTTTTAAGTCAAATCTGGAAAACGGTGAAGAATTGGCAGTTAAGATTAAGAATTTTCGGATAATTGTGTTGTGATTAATCAGATCGAACAATTTAGGGCTTGTGATTACTGGAATTATTAAGTACTTTGTAGAATTTTGGTTTTCTTGCAGAGTCGAGGATAATTTATATGTTGATATATTGATCGCTGCTGTGATTTCAAGCTTGTAATCTTCCGATAAATCTTAGATTTTTCATAAGGCAGTTTTTCCCCCTTTTCCTTTTTCCCTTTTCTCTTGGGCATTTTTGTTACACTGGAC…
>Vitis_vinifera_newGene_3913
GGCCTGGGCTACTCTGGCTGGTATAAGGGCAGTGGAGCATCCTGATTAAACCACAGGACACAACAATTAGAACAACTCCCAAGTGCCCATTAGAAAAAGGAAAAATGAGAACATGGGAAAGCAAACGGCAAAGATGCAAGAAGAAAATCTGTGAAAAGACCCGGCAAGTGGTCCCAAAAGAACTATTCCGGTTCACATTGTCAGGTTATATCCAAGAAATAAAAAAAATAGAAACCAGAAGATTAATCAGAATCTTTGAAATCAAACCATGCCATGAAAAGAATCAAAATTCAAAGCAAGTTGTGGATATTTAATGCAGTGGAGGTGTATTTTNNNNNNNNNNNNNNNNNNNNNNNNNNNNNNNNNNNNNNNNNNNNNNNNNNNNNNNNNNNNNNNNNN…
>Vitis_vinifera_newGene_3919
CAAAAAGGACACAGGAAAGCAATGAGGTAGATGGCGACGTGGGCGTAGACCTGGGTCTTGCGTTGACGAAGAAGAAGTGCAAGCTTACATATAGGGCGGGGTATGATAGGGCAAAGACGCTGAAAAATCGAAGGAAGGAGGCGGAGAGATATAGCCATAGCTGTCCTGCTTTGCTGTTTAGGGAAACAACTGAAGCTGTCGCACCAGTTGTTTCCTTCGCAATCTCTTCTTGAGACGCTAATCGTAAGCCCCTCTAAGGCTCTCTCGTTTCTCTGTTCCAACGTTTCCTGTTTGTTTGATTTACAAATTAAAAAGAAAACCTCTTCGGAGGAGCTTTACTTTATTTGGAATCATCGATTAATTTTTTAAGTCAAATCTGGAAAACGGTGAAGAATTGGC…
>Vitis_vinifera_newGene_3925
CCAAAATAGCAGCCTGGGGATTTCTGGGAGGATCTCTACGAAGGCATCTTGAACAAAAGAGAGAGAGGGGAGAACAGAAAAAAAAAAAAGAAAAAAAAGTAAGGAAACAAAATAGAGAAAAGAATGATAAAGAGAAGGCTGAAACCGCACCACTGGAAAAGAGATATACAGTCCATACACACTGCTAGGAAGGAGAGGAGATTCCAGGCTGCAAGAAAGGAAGGAGGGGAATTCGTGAGGATTGGGCTGAGAAGGGAAACAAGAAAAAAGAGAAGGAACACGACAGAGAAGGGGGGCAACTGCAGGTATGTTTGCTGTGGGTTTCTGTTTGTTTTCATGATCTTTGTTCTTCATCTTCTCTTTTTATTACTTGTATATCGCTTGTTTGTTTGGTTAAGA…
>Vitis_vinifera_newGene_3926
GTTTGAACTTTCAATGGAGTGTTTGTCATCTAAATATTTGGCGTGGGTTTTCATACTACTCTTGGTTCAAATATGTGGATGCAAAGGTTGCATCGAAGAAGAAAAGATGGGTTTGCTTGAATTCAAGGCTTTTCTGAAACTGAATGATGAACATGCAGATTTTCTTCTCCCTTCATGGGTAGATAACAACATTAGTGAATGTTGTAAGTGGGAGCGAGTTATTTGCAATCCCACCACAGGTCGAGTTAAGAAGCTTTCCCTCAATGCTATAATGCAACAACAAAATTTTGTGGAATTCGATTGGTCCTATTATGAAAATGTCAAATTCTGGTTACTAAATGTCTCCTTATTCCTTCCTTTTGAAGAACTTCACCATCTAAATTTGTCTACAAACTCATT…
CTTTAGCACCGACTCACACTCAGGATCGCCAATTGGAAAGTCAAAAAAGGAAAACTACAATCGTTTCGACTTTTTTACTTCTCCCTTCTCGATGACTATGCCGGAAATAACAATCGACACTACATCCATAGAGGAACAATTAACAAAGATGACTTGTGCCATCCCCAAACTCACCAAGATGGTCAAGGAGAAAGATATGCAAATAGTTTTCCTCATAAACAAGGTTGAAGCACAAGTACAAAATATGGGTGAGTCAAGTCAAGGACTTAACCACCTTCTGAATGTTGCATCTCCTCTCAATGTTCACCACATGCGTATAGCACAGTGCAAGTCAGGATACAAACGACAAAATCTACCTCAGTGGTGTCATTATCTATCCAACAACTTTATGACATGATA…
TAAAGATGTTATGATACAACAAAGACTTCTCAAAGCATTACAAGGAAAAAAACTAGAGAGCATGACAAATAAAGAAATGGAAGAATTAGAAGCAAGAGTTAGTGAATACCTATTACATGCATCAAACATGTGCAACGTATTTGAAATGACCAATATTTTCTTAAGTAATTGAACACTTTTTTCTATAATTTACTTGATTATCAGTGAATACCTACATATTACGACAACTTTAGAAGATATTTTTATTGTTTATCTCTCATTTAATGTCTGGATTTTTCAATAAACATTGAAAAGGAATTGTTTTTCCATATATTAACAAAAAGAAATTTGAACACCTATAAAAATGAAATCTTGTAGTAGAATTGAAGTTACATTATCATACTTTTAACGAGTGTCTAC…
>Vitis_vinifera_newGene_3941
AGATGCCCCCGATTCTGGAAAGCGTAGCAAAGCTGATCTGTCTGAGACCGGAGCTGAGGAAGATTGGCTGCGATACTCGCTGCCGCAGGACAGTGACGGTGATTTGGAGCCTATGGTTGTTGATGAGGAGAGAATCGTTTCGCGATACGCGTCAGAGATTGACGGTGATTGTATTCCGGTGACTGGACCAGGTGGCGACAGGGTTTACTTGAAGATTAGCGCGACTGGGAGCGACGGGAGGTTGAAGAAACTTGATTTAGAGGGACGCACCAAGGGTGAGTCTAGTTTTGTGGTAGCTGTTTGGTTACCGAGAGAATGGAGGAAAAGAATAGTAAATGCAATCTATGAATTCTAGGGCGTATTTATCAACTGACCACAACACAATTTTGGTTTTTGAAA…
>Vitis_vinifera_newGene_3956
ATTTTCAGCATGTCATGCATCGTCATCCCAAAGCTCCTCCGAGGATTTATAAAGGCCATCATGATGAACAAACATTTGCCCAGAAAAACCCCTGCGCTGTGGGATCTGCTCAAGCTTTGCGAGCTCATCATCACTGAGTTCCCAGTCAAAGATTTGAAGATTTTCCTTCATTCTCTCCTTATTGAAGCTCTTAACTAAAATACTCACCCCTTGTTGGTGCAACCATCTCAATGCAACCTGCATTTCTCCAACATTTGTTTGTATTAACAAATCCGAAAATAGAATATTTTTAATAATAAATTTAAGGTAGCATCGATTGCTACGAAAAATAATTGAAAACACAGTGAATCCCTAAATATATAAATAATTGAAAACTATTTTTTACATTTGAGTTCCCCA…
TAGGCCTCCACTATTCTTTGGATAAACATTGGTCTAGCCGAAATACTGTACAAGCATGGACCCTGTCCTTCCTAACCAAGACATAGCTCAAAATCCTCGATAACAACATGCATCTCAAACTCTCTCAACCCTAAGCTAGACAACTGGCCATAGCTCTTCCTACTCAAGGCATCTGCTACAACATTCTCCTTTCCAGGATGGTAATGAAAAGCAAAATCATAATCTTCCAATGTCTCCATCCATCTCCTCTGCCTAGAGTTTAGATCCATTTGAATGAAAATGTATTTCAAACTCTTGTGATCAGAGTACACCTCAAACTTCTCCCCATACAAATAGTGTCTCCAAGTCTTAAGGGCAAACACCACTACTATAAGCTCCAAATCATGTGCTGGATAATTC…
ATATATATATTTAATTTCATATAGAGTTCAAAAAGAATGTTAATACTTCAAATTACATTAAAACCAATTTTATTGCATTAAAAAATATAGTAATAATTGATTTGAAAATGGATGCTCTATTCAAAATATGAATGCTCCAGTCAATAGCTTCTGGCCAAACACTTTTGGAACTCCACTCCTTGCCAAAAAACTTCACACCATGTTTAGAATTATACGATTCTTCCTCTCACATACACCATTTTGTTGAAGTGTATAGGATGTTTGTTAGCTGATGTTTGATACCATGATTCTCATAGAATTGTGCAAAATCGTGTGAGTTATATTCTTCTCCATCATCGGTGCGAAGTGCTTGTTTTAAACTTCCTACTTCTTTCTCAACTAGTACTTTAAAGTTTTTGA…
AAGGTGATCTAAAAAGTGGCTAAAGTAATCATAAAGGTATCTAAGTGAATCTAGGTGAAGTGTAATGTGCCTAGGTGAATCTAGGTGAAGTGTAATGTGCCTAAATGTCCTAAAGTGTGTCATTTGGAAGGTACCTAGGTTACCTTGAGTGAGTGTGTGCAAGCTAGAAGGTGCCTAGGTGTGCCTAAGAAGTCTTTAAGTGAACCTAAATGATTTAGGATGCATGTATGTGACCTAAAAAAGGGTGCCTAAATATGCTTAAGTATGCTATCTTAAAGGTGTACCTAAATGAGCTATCCTACAAAAGGAAGGAAAATCCTAAGTCTGATTCGAGGCTACTAAAAGTCACAATTGGGCCAGATAAGTCCCTCAACGAGAATCTCCAAGGTGGCTAAAATA…
>Vitis_vinifera_newGene_3959
CGTGAGTGAAGTTTGAACATTCAGAATTTTAGAAGGCCCCCTCTTTGCTTCTGTCGCTCTCTGCTTTCTTCTTCGCTTCGCTCCTCCAAACGATGGAGTTGATCACCCTCATTTGCCCTAATTCTTCATCTGTACGTTCTCTTCTTCTTCTTTTCTTTTCGTTGTTCTTTATTCTCCATTTTTCTTTTTTTCAATTTCTGTCATGGCCTAGCCTTCCCCTATGTTTGGTTGCCTAGAAAACTCAGGGAAATTAAAAGAATTTCAATCGTGTGTTTTGTGATGATTTTGTTCTCTAGAACGCGACTCAATTCAGCACAAATAAAAGTTGAGAGGAATTTCCTTGCTTCGGCTCTGTCTGGTTGCCGACAAAACTTGGAAAAAAGAAAAAAATAAAATAAA…
>Vitis_vinifera_newGene_3960
AAAATGTTGATCCGATTTTGGTAGATGAGATTGATTCGGATGATGAGTGGATTGCGGAGAAAGAAGATCCCCTCCTTCCGCTTGATCTTTGTTGGCTTGAAGATAATGAACTATTTAATGTTGATGCCATTAGAATTGTGTCATCCCAAAACCAAGAGACTCAAGCGTTATTAGACAACATGGTTTCTTCACATTCCAACAAAAGAAAACATGATGAATTTGCAAGTAAGTACTTAAAATTTTAAGTTATAAATTTTGTTAAATTTATTAATGAACTTATTATATTTAGACCTAATTTATACTTTATGTTAGGTAAAAGTGGAGGCAAAGGCAAGGGGAAGGAGTTGAATTTGACACCAATTCATGGAGATGAGGAGTTAGATGAGTTGGGAGGGTTTG…
>Vitis_vinifera_newGene_3961
ATTGTGGTGGACTCCTTGTGCTGCTCATTGCATTGATTTGATGTTGGAGGATATTGGAAAGCTAAATGTTCATGCTACTACACTTTCTCGAGCTAGGCAAGTTGTGAAGTTTATATATGGGCATACTTGGGTTCTTAGCTTGATGAGAACATTTACAAAAAATCATGAACTTATTCGTCCAGCAATTACACGGTTTGCTACTGCATTTCTTACTGTCCAAAGTCTTTATAAGCAAAAGCAAGCTCTTATAGCAATGTTCTCCTCAGAAAAATGGTGTTCAAGCACATGGGCTAAAAAGGTAGAAGGTGTGAAAACTCGAAGTACAGTGTTGTTTGATCCAAATTTTTGGCCTCATGTTGCTTTTTGCATAAAGACCACTGTTCCATTAGTTAGTGTCTT…
>Vitis_vinifera_newGene_3968
GGTGAAGGGGATAACTTTTCTTTTTTTAATTCCAATGGAGTGGTTTTTATCCAAGCATTTGATGTTGGTGTTGATAGTGTTGCTCCAAATCAATGGATACAAAGCTTGTTTGGAAGAGGAGAGAATGGGCCTCTTAGAATTCAAGTGGTTTGTGAAATCCAACAATGAAGACGCTGACGGACTTCTCCGCTCATGGGTTGATGACAGGGAGAGTGATTGTTGTGGGTGGGAGCGAGTTAAGTGCAACTCCATTACAGGCCGTGTAAACGAACTCTCCCTCGGCAATATAAGACAAATTGAGGAGAGTTCTAGCCTAATTCGCATTTATACCAGGATATGGTCCTTAAACACCTCCTTGTTCCGTCCTTTCCAAGAATTAACAAGCCTTGACTTGTCCAG…
>Vitis_vinifera_newGene_3976
CGTGGTCGGAGGACCCGGCCCAAAATGCTTCATCAGGCCTTCCCCTAAATCCCAACGGAGGGAACCTTTAGTATGAATGCACAAAAACGATCGAGCCTTGTAGAACAGTCTCAGAATTGAGAGAGAGAATATCGGACAGACATGGAAGAGCGGCTCAAGTGCATGGCTTTGGTGGGAGGTGGAGCTCTTTTGGGCTCTGTTTCTACTCTCTTTCTTCTCAAGCTTCTTCGCAGGTCCTTTACCAATCTCATTGCTGCTTTCATCTTCTCTAACTGCGTGTTTGGTTGAGGAGAAAATGTGGCAAACCAAAATTCTCAATATTAGATTTTCATGTTTGGGGATCTTACTACAAGTATTCAGCTTAGTTTTATGTGCAGTATAAGAATCAGAATTCTGTTT…
AATGACATCATTTTTTTCTCTAGAGCTTCTTTGGAAGAATTACAAAATCTCAAGTTAATATTGCTGATTTTTAGGTGCTTATTAGGGCCTAGGATCAATTTAGACAAGAGCACTCTTTTTGGTATCAACACAAATCAAGGCTTGAATGTATAGTCTCTAACCTTAACATACTTGGGTCTTCCATTAGGGGGAATCCAAAAGGGAACACATTTTGAGATTGAGTGATTGATAGAATCTTAAGGAGATTGGATGAGTGAAAAAAAGCTTTCTTGTCTCTAAGGGGTAGAACAACTCTAATTCAATCTTGCTTGTCTCACATTCCAACTCTAATTTAGTTTTGCTTGTTTCACATCTTGAGCTATTTTTGATCTTTTTCAAGATTCCAACATCAGTAGCATC…
TTTCTTGACACAATTAAACTTTCTAGACACTTTTTAAAAACTAGAAGGTTTGTTAGAAATAGAAACATTCAAAAAACAAGGATTTTTCAGAGAATGGAAGTTTCTAGAAAATAGAAACTTTTGGAGGTGGAAGTTTTTAGAAAATAGTAGCCTTGGAAAATGAAAAGTTTGAAGTATAGAAACTTATTACAATGAAAAGTTTGAGAGTAAATTTACTAATTATGACTCTAAAGCCCTAAATGGGAAAATTTTCCTTTATTGGGTAGATATTGGAGGACTCATCTCCATCTCTCGACTTGTATGCAATGTAGATATTCCATGAGTAACAATCTGACGGGGACCTTGTAAATAATCCAATGTTCCACAAGCATTGGGAACGTATTGAGGTAGGTTGTCATT…
>Vitis_vinifera_newGene_3977
GTTGAATTGAAAAAACAAGGAAAACAAGAAAGAAGTTTCAGGTAAGGTTGAACTCGACTAATATTGATAAACTACTTTTAATGTGTTTTTCTATCTAATCTTTCTAACTCTCTTGTAGGTGATTTCAGTTCTCGCCAATCAAAGTAAGGTTGCATATCTATGAGATGATTACTACTGTTTTTCTTAGTATATATTTACATATGCCATGAGTAGATCTTTTAAAATTATATTAGACTGGTAACATTTCTTAAATGTGTTGGTTAAAATAAGTTCATCATGTTGATGCAACTATCTTTTAAATTTTATCAGTTTTTCATTTTGATGTCAAAAATAAAATTTTAATTTAATTCAAGAAAATGCTGACTACATATTGGAATTCAATTTTTACAGGTGCTCAAC…
TAAAACCATGAAAGAAAACAAATCCCGTGGATTTTTTTTTTTTTAATATTTTGTTAAAAGTTTGTGAAATTGTTAATTTTTAGATAAACATTTTAACTATATTTTTTCATTAAAAATGAATATTAATATTTGAAAAAATTTATCTATAAATTATAATATTTTAAAAATTCACACCAATTTTGTTTTACTTAAAAAAAACTAAATTATAAGAAATAAATACAAAATAAAGGATGATAATTGTTTCAATAAATAATGTAATGATAAATTTCATATATAATAAAAATACAAATTATGTTTTTTTTTGTTAAAAAAATGATAATGTTTTAGTGAACATAAAATATATATATATAAATCTATAAAATTTTATTTATTTGTTAAGTTTTTATGGGTTATAGAATT…
ATTAATGCAATTCATGGATCAAATATTTTCATTTCAAATAGGAGATATCAATTTTTTTTTTCTCATCAAATATCAGAGTTTCAAAAATACCAATATATTCAAAATTCAACCAACCAATTTCATATCAAATTCAAACACTTTCACATTAGACTCAATCAAATCCATTCAATTTTTTCATTACTCTGGTTATCAAATATCAAATGCCCAGTTAGGTGGGACTTTTCAAATGGGTGGCTAGCCTCAGATTGTTCCTGGTGGACGGAACCAAACACTACTAGTACTAGTAACCTCTAACCAAACCCCTAGAGGCTGGGGTCCAAATCAATTACATTCCCACCATGAAATGTAAAAGTCAACTATTATATCCCGTTGACAGGGCCGAATAGTCAACTATTATAT…
>Vitis_vinifera_newGene_3983
AGAAAAATGAGGTTGTCATTATCATCACTTTAAACCATCTTCTATATATTTGTGTTGAAGCAAAAAACCAAAGAGCAAGAAAGAAGTTTCAGCAGGTGATGTTCTACTCCACTAATATTGATAAATTATTTTTAATGTGGTTTTCTATCTAATGCTTTTACTCTCTTGTAGGTGATTTTAGTTATTGTCGATCAAAGTAAACTTGATCTATGAGATGATTACAATTGTTTTTCTTAGTATATATATAAGAATGGTATCAATAGATCTTAAATTAATCATAATAGACTAATGAAATTTGTTAAATATTAAAATGAGTTCTTTATATTGATGCAATTGTCTTTTAATTTTTTTTGTTACTTTTTTAATTTTTATGTTGGAAATAAAATTTTGATTCAAGTA…
>Vitis_vinifera_newGene_3984
ATTTTATTAATGCTCACATTAAGGAGTTTTGACAAATAATATGAAACAAAGACTAAGAAAATTAAGGGATAGCTGGAGCCCCTTTTATTAATGCTCACATGGTTGGATCTTTCAGTTATCTCCTTTGCATCGCTTCTTTAACCGGGTAAGTTGTACTTCTGGATTATACTTCTGTTTAATTCTCTGCAGTGCTTCTATTTATTACTGCCTTTTTGTAAGCTTATTATATTGAGAATCCTTGTTAAATCTGTTATTTAAATGTGTCAGAAGATTTAATACTTTACTTCATATGAAGAAAACAGTACTTATGTATGATAATTAGTTTTTTTTTTTAATCTGTTTGCAGCTTCAGAATTGAATATCAAATGGAGAGAATTTTGGTTCTTGGTTTCATTTTGG…
>Vitis_vinifera_newGene_3987
CACCAACCAAGCCTTCACTGTTCTTCATCAATTGTCTTGAAGACCGAGCAGATGTGTTCCTCCACTGCTATTCATCTCCAATATTAATAAAGAAGCTTGGAGCTCACAGAGGTGACAACCCCACTTCCCCTTCACATCTATAAAAAAGGAGCTTTCCTCCCATTCATATCCATCTCTGTCCGATTTGCGTGTGAGCTGAAATAGAGAGGCCGATGAGAGGGGGGAGATCGTGAGAGAAGGGAGCAAGGTTTAGGGCTTGAATATCGAGGTCCTGTTTGGTTATGTGTTTTGAGTGGGCTTGTGGTTGTTGTAGCCTATTGGGGTTTTGGGCATGCTTTGTGTTTTATTTTTTGGTGTCTTTTTTACGGCCTTCTTGGTCGCGCATCTCTCTCTCTCTCT…
>Vitis_vinifera_newGene_3988
AGTAAAGTGAAGGGTATTGATTAATCTTCCATTTCACCCAGGTACCTCTCTCTCTCTCTCTCTCTCTCTTTCTCTCTTTCTGTGCATCAAGCAAGTCTCAGATATTACTATTCTGCAGTCTTAGATACTATTCTTCTACAGAAGTAAATAGATTTTGGGCAAGCTTGCTATATTTTGAGAGTGTTTAGGGTTTGCTTTCATCAATGATCATAACCCATTACCCATTTGCGTTCTCAGAGTGCCTCCATCACACATTTGGTGGAGGCAAGTAACATCTCAAGGAAAGTAAAGTGCCTTAAGAGTAGTACTGCAACTTTTCACCTCTTCCATTTCATAATCTTCTATATTATGCTTCCATAAAGCATCCACTTCTTTAAGCTCTTCAACACACATACCAGA…
>Vitis_vinifera_newGene_4016
CCAAAATTTAACAGGCTTGGAAGTTCTTGATCTTAGTTACAACAAATTGTTGGGTGAGGTTCCTGCATGGATTGGAGCTGCTTTCGTAAATCTGGTAATACTCAACTTGAGGTCGAATAAGTTTTGTGGAAGACTTCCCTCCCAACTTTCAAATTTAAGCTCCCTGCATGTCTTAGACCTTGCACAAAACAATCTGATAGGTGAAATTCCAATCACTTTGGTTGAGCTTAAAGCCATGGCTCAAGAGCAATTGAATATATATCAGATAAATGTGAATGTCAACTCCTCCTTGTATGAAGAACGATTGGTTGTGATTACCAAAGGCCAAAGTCTTGAATATACCAAGACTCTTTCTCTTGTTGTAGGCATTGACCTATCCGACAATAATTTAAGTGGAGA…
TTGAATATCATTATTATCATTTTTTTATGGTAAAGTTTACTATTTATATTAGAGTTTCTATGAATTTCTATGTTTAGAAATAAAACATATGAAGCTTATCCAAACACAACCTTAAAGAAACAATTAATGTCAATGATTAATCCTACTAGTCTTATAAGAGTGAAATCAATTACTTTATTTCATGGTTATCAGAAAAGATAAAAACAAGTACCTAAAAAAAATCTAATATTTTTTCTTACTTTTTCTTTAAACTAATTGTTCATGAATTAATTTGTTTTTTTATTTACTATTTTTATTATTTGTTTGTTACATAATTTTAATTAATACATATTTTTATTCTTGGTCATTGCAGGTTCAATTCCAAGCTCCATTGGAAACTTTTGCAACTTAAAATATCTG…
>Vitis_vinifera_newGene_4018
ACAATTTCATCCACAAAATCAAAATAGGCCTCACACCAAGATTTCCTTGTTGCCAAAACAAAAAATGGAACTAGGATGCCCATGGCAAATCCCAAGCCAACGCTCAAGTAAAACCATTGATCAACATAGCCACCATCATTTTTGTCACTAACAACACTTTGCCTTTTATTTGGATCTTCATCCTGACATTTTATGGCCAGTGGAGCTCCACATAGATCAGGGTTTCCCACAAAGGCCAGCTCCGTGAAGGTTGTCATTTGCCCTATAAAAGGGATCTTACCATAGAAATTGTTATTTGATAGATTCAAATAACTCAAGGATGATAATGAGGCCATGCTTGAAGGAATGGTGCCGGAAAGCTTATTGCTTGACAAATCAAGAGATAACAATTGCCGCAAC…
GACCTTGCAATCACATTGAAAGTGATATCTTTTAAAACATCATATCCATAAAAAAAGGAGAGCATATAAGGTATGCATGGAATTAGAAAACAATAGAAAGCATTAGGTATGCATTTTATAATCTTTTAACCCAAAAATACCGATTTATGTGTTTTTATTATGCATTAATTCATTATATTATTTATTAATATAAATTTTTCTTTCAAGAATTATAAATTTTAGCCATTTTTCTTAATAATTAATCAAGTTTTTGAACTTGGGAAAAAAAATTTTAAATGGAAAAAAGAAAAAATATTATAATATTATAATATTACGTTCATATTCTATTTAAATATTATAAGCTAGTGGAAACATAAATGAAAATTACATATTTAAGAGAATTCAAAAATTTTAAATTAG…
>Vitis_vinifera_newGene_4019
GCGTACGCTTCGTCGGATCTGATGTGGCAATGAACAGAGATTTAAAAAAAAACCCTAAGTAATCCCTAAAACCCCAGTCCCGACTGAAAACAAACCCAAAACAAAACCCTACCTCTTCCAGTCAAGCGGCGACGGAGTGCTCACCCTCGGCGGCGACCAATCGCAGCGATCTTCTCCGGCGGCAATCCCTCTCATCTCCAGGTATGTTGCGAACTCCCTCTTCCATGGTTTCTCCCTCTTCGTTTCTCTCTCTGCAATCCACACGGGCGTCGGCTCTTCATCCAAATTTTTTTTTTTTTTTATTAAATCAGATGTGCTGTATATCTATTTAAGTTTTAAACCCTTTTTTCTCTCTCTCACAGCATTTAAATTCTCTCACTCACAGCCCACACTTCCGAT…
>Vitis_vinifera_newGene_4020
TTTCGGTTCTCGCCAATCAAAGTAAGGTTGATCTATGAGATGATTATTGTCACGCCCCAAGACCCACTCCAAGGGCGTGACGGTCATTTCACACCTCAAACCCGAAGGCTTAAAGTATAATCTGACCCGAACAATCATATTGTAACTAGATGTTACCAATTACCAAATATCTGTTCAGAGTAGCGGAACAAAATCTAAATTCCTCAAAATTCAATTTCCAAATAACTTCCAAATATCAAATGATCCAAATGAACATAACTAACAGTTAAACAAAATCCAACATAAAATCCTAAGTCAAATCCTAATGATGACCATTCTTCAGCCTAGCCATCACTCCTCACCCGAACTAAGAGTACCTGAAAATTTTCAACAATTGGGAATGAGCTCACAGCCCAATAA…
>Vitis_vinifera_newGene_4021
CCAAATTTAGAACTTCTATCTTTTTCCAACTCTTCCTCAACAGTTGAAAGATACTGCCCCTGAGATTGAAATTCCAAGATAGATCTAAGTATTGCAAATTGGGTAGCTCACCAAGACCAAGTGGAATTCTCCCATGTAATTGATTGTAACTTATATCAATGGATACAAGGTTGCTGACATTTAAAAGCCATTCAGGAAACTTGGAATTGAATTCGTTGACGTTGATGGCTATAACAGCAAGTGAAGTAAAATTAACAAAGCTTGGAGATGGAATTGAGCCAAAAAGGCTACAACTATCTAGATGCAACTCAATTAGAATTGGAAGCTTGTTTATCACCTCAACCCATTAACTTCCTACCAATGAAAGGTTAACATATTATGCACCAAGATACTTCAAGG…
>Vitis_vinifera_newGene_4022
AAAATGCTGACTACATATTGGAATTCAATTTTTACAGGTGCTCCTTACTAGAGAATTGAATATTTACATGGAGAAAATTTCAATTCTTGGTTTCATTTTAGCTATTCTCTATCTCATAACAACAGAACTTGCATGTAATGGTCATACCCGTATCGACAACAATGTTCAATCTGAACAAAAGGCTCTTATTGACTTCAAAAAGTGGTCTCAAAGATCCCAACAATCGGCTTTCATCATGGAAAGGAAGCAATTATTGCTCATGGCAAGAATTAGTTGCGAAAATGGCACAGGATTTGTCATTTCAATTGATCTTCNNNNNNNNNNNNNNNNNNNNNNNNNNNNNNNNNNNNNNNNNNNNNNNNNNNNNNNNNNNNNNNNNNNNNNNNNNNNNNNNNNNNN…
>Vitis_vinifera_newGene_4026
CTGAGTAGTCATTGCGTTCACTCTGGTTCATCTTCTAGGATCATCTTCTATATATTTCTCTTGAATCAAATAAACAAGGAACAAGGAAGAGATATCAGGTAAGGTTATTCTCCACTGATGTTGATAAAGTATTGCTCATATGCTTCTCTGTCTAATGATTCTAACTCTCTTGCAGGTGATTTTAGTTTTGATTGATTAAATTAAGCTTGATCTGTGAGATGATTCTTACTGGTTTTTCTTGATATATATCCAAGTATGCTGTGCTTGTAGGTTTTTTCAAATCATATTAGATAGATGGCCTTTGTTAAATGTATCTTATAAATGAGTTATTTTTGTTGACACAATATTCTTCTAAATTTTGTCAACTTTTTTATTTTTATGTTGAAGTTAAAATTTTAA…
>Vitis_vinifera_newGene_4028
CCAATTCCAGAAACCCCTCTCCTCCCATTTCTCCAAAAACCCTTCCAACTCACAAAACCAAAAAGCTCAAAACCCTAAAATCTCTGAAACGAGGGCTTCCATGGAGGTGGAGTAACAAGGAGCATGCAGAGAAGCATCAACAAGAAGATAGGCTCTTGCCTTCTTCGATTCACGCCTAGCCCATCTCCAGCTCTCCTCACGCGCCACCACTACTCCCATTTCCCCCTCTCTCGCCTCCTCACTCTCTCCCAGTTCCTTCATTCCTCTCCATCCTTCAACCACAACCTTCAACAACCCAGCTCTTACTGTAAATTCCCAGAAAATGGAGCCCTTTTTTTCGCTCCAAGGCCCATATTGCGGAATTTTCTGTGCAGTTGTGGGACCTCTTTAGATTCTAAT…
>Vitis_vinifera_newGene_4029
TGCCTTTTATTGCAACTGTAATGACATTCACTTTCAAAGCTTGTAATTATACATAGAGCATATAAAGATCTACAAACAAAATTTATTACCTTTGCAGGTGATCTTTGGCATAGGTTGCTCTTCCTCTCAACAACCATTTGACAATTTTATCCACAAAATCAAAGTAGGTCTCACACCAAGATTTCCTTGTTGCCAAAACAAAATATGGAACTAAAATACCCATTGCAAATCCCAAGCCAACACTCAAGTAAAACCATTGATCAATATAACCACCATCATTTTTGTCCTCAATAGCACTATACTTTTTATCTAGATCTTCATCTTGGCATTTTGTGACCAATGGAGCTCCACAAAGATTAGGGTTTCCAACAAAGGCCGACTCATTGAAGGTTGACATTT…
>Vitis_vinifera_newGene_4030
TGGTAGTAGCTGCACATTGGACTTAAGAAAAGCCGCTGTCACTTTTGACGCATCATAATGGAGAAGAGATTCACACACGCAGCCATGGGAAGGTAAGTTGATTTTTTTTAGTTTGGTTTTTGATTAATTATAAATGTTTGAAAAGTTATTTTTTGATTTATTAGCACTCTTTTTCGCAGTTCCTGTTTATATTTACCAGAGCTTTTCACCAAACTTGGGAGATTAGTTAAGACATCAGTTTGACTCTGGGGAATAGGAAGAGAATCGATATTAGATGGGCAAAGAGCACTAGTAGAAGGATGATTCTAGTGGGATAGTTCTTGAAAAAGGTGGATGTATGGGAAATTGAAGGTCTTCAATCTGTTGAAGCTTATTCTTCCATGAATGGGCATTTATTGG…
>Vitis_vinifera_newGene_4031
CTTCATTCCCGACTTGGCTTATGTCTCAAAAGGAGGTCTCCCTCCTGGATTTGTCAAATGCTAGCATCTCAGGTTCCATACCCAAGTGGTTTTGGAATATTTCTTTTAATCTGCAGGACTTAAGCCTTTCTCAGAATCAATTACAAGGTCAGCTACCAAATTCATTAAAATTTTCTTATGGTAGTCGTGTATATATTGATTCCATGTAAACACTTGTTTTTAAAAACTATTTTAAATTATATTTTCTCCACTCATTTGATTTATTATACCTTTTCTAAAAATTCCTTTCTCCTGAAATTTCTTATTTTTCATAAAATAAATAAATAAATAAATGAAATTATTTTAGTACTCTTGATGATGATTGCAGGTACAATCCCTGAATCGTTGAGTCAGTTAGAA…
>Vitis_vinifera_newGene_4037
ATTGGAGTTGAGAAAACTCATCAAATTTTTTAAAATTACACCAAGCCTGACCTTGGCCTATAAATATGTCCAATCTTCTACAACTATAGTATAGATTAGAAAGAAACGATGACAAGAGGTTTGATGGCACTAGGTGGTGGCGGAGAGCAAGTAGGCATGGTGGCTTCAAGCTCTGGGGCGCTGCTCTTGCTTTGCATGATCATCATGTCTCTCTCTATTATATCCATGGTCATATTTGCTTGTGGGGATTCTTCTACTTCACGTCGTGGAGGTGGTGGTGGCGGTGGTGGTGGCGGTGGTTGTGGAAGTGGTGGCGGTGGTTGTGGCGGTGGTTGTGGAGGTGGTGGCGGTGGTTGTGGAGGTGGTGGCGGTGGTAGTGGTGGTGGAGGTTGCTGAAGA…
>Vitis_vinifera_newGene_4047
GCTTGGCAAAGTGACATTTGTTTCTTCACACCAAGAACTCTCTCTCTCTCTCTCTTGAATTTCCTCTCTCTAGAATTCCTTGAAAGCTTCTGCCGACTTTGGGGGGCTCAAACTTCTAGGGTTTATGATGACACTTGTGGGTGAGGCTCACAATCCCTTTGCCCAACATGGGTTGATGTGGAAATGTGCACTAGGGTTTTAAAGTTGGAGTCTTTTGTCTTCAATTGGGTTTCCCGTGGTGTTCTTATTGTGCAAAGCCGTTAAAGCCTCTTGCTTTGTTATTATTTTGTTGCTGGCCATGTGAATTTATAGTGGTTTGAGCGAGTTTGGGGTTTTAGGATTGGTGGGTTCTGTTAAATTTTGATGAATATTGGTTTTAATGGATTCTGTTCAGTGTTA…
>Vitis_vinifera_newGene_4048
CTTACCTGAATAACACGACAACCATAGGGATGACTAGAAAGCACGGTAACTTGGCCTTTAAAAGCAGATATAATAAATCCAATTTTCTCTGTAGGAATGCATTCAATACACTTCTGAATCACATGATTCCCATTTTGGTCGCGTACACATCTGATAACATGTCCATCAAGCTCATGCACAAGTTGTGTCTTCTGATCAAGCTCAATAACCTCAAGGGCCTAGGACATGCATTCAGCACAGAATCAAAAGTTCTTATGCAGTTCACATTTCAAAATGACATAAGATAGAAATACACAGTGAACTATTTCCAGGAAGTCATTTAAACAAATCATACAGGTCTACACACAAAAGGAAAATGCAAATCCTTACAAGTGACATACGTATCATTTTCATGCTCCC…
>Vitis_vinifera_newGene_4055
CTATGGAGGACATTGTCCTGAGTTACAAAAATTGGCCACTAGAATTCTAAGCCAGACATGTGATGGTGCTTCAAGATACAAGCTCAAGAGGAGTTTGGCTGAGAATCTACTGGCAAAAGGAAGGAACCCAATAGGGCAAGGGCGATTATGTGATCTTACCTTTGTGCATTACAATTTGCACTTGCGGAATGCTGATTGGAGCACAGACACTGACCATGAGTTTGGGGAGATTGACCCAATGAATGACTGGATTGTGTGGGAAGGACCTTCCACTTCTCAATCAAATGTTGAGCCCAGGTATGATAAACATGATTAATAATAAAACGTTGACTTAGGAAGCCATGTATTTTCTTTGATAGAACACCTTCTGTTTTGATAAATATATTCTATTGGATGTTA…
>Vitis_vinifera_newGene_4057
ATTTCAGATCAGTTTGAAACGAAGCAACAGGAGGCCCACTTTCAATTTGGACTCGCTGTAAGATCTAACTATTCAATTGTCCAACGGCAACAGATCTCTTTCCATGTAAGTTGTTATGGATATTTGGAAAGTATTATTTGGTTGCTAATTCATGGACATCTGTTTCAAGGGCATGTTAGAAAATGAGGAAATTTCGACGAGTTGCATTATAATTTGGTGTGGTAGCATACACCATATCATTTGGTATTTCAATTCCATCTTGCTGGATTTGATGAAGTTAGAATTTGGCATTGTTATCTTTGGTTGCTATTTTATGAGATTTATTTCTTTCTGGATATATTAGATTTGATATCTTGGTTGCTGGTTTCCGTATTTGCTCAATTTTGTAGCTAATCTTGG…
>Vitis_vinifera_newGene_4061
TTGGTTGCAGGAGGGGAAACTGGAAAGCAAGAAAAAGATAAAGACCTAGGACACACTCATGTCAGGCAAAGAAAACAAGGGTATATATATTTGCATTTCCATTTTTGACGGACCAGGGCAGTCCTAACTCCCAACCCAAAACTTGGGTGGGCTTCAGACCAAAATTTCCAACCTCTCTTCATCAGACTATCCTGCAAAGGCATTGTAAACCAACCAGTCTGCGAAGAGGAGATGCAAATTGTGGAGAAAGCAATGATTCAAGAAGATTCCTGAGGTAGAAGTTGAGGCAAAGGGCCAAGGAGTGAGGACTAGGCTCCTTAGGGCGAGATGTGAGATTCAGAGCTCGGCTGTGGCAAAATAGATAACACGGTTTTGTGCGGGTTTCAAACTTTTTTGGCC…
>Vitis_vinifera_newGene_4071
GGAGAATAAGGAGATAAAGAGCAGAAGTAAGACAGGGTAGCTCCAAAATATTGGGGTTGTGACAATGTTGATAATGTTGCTCTAGGCAATACATGACTATGAAAGCAGACTCGACATGGGTTTCCCCCAAACACTTGGATTTTGCCTCTGGTTTCACAGGCTTTTGAAGTATGGCTAGATACTAGACCAGTGATAGCCCCAAACACTAGGATTTTGCCTCTGGTTTCATGGGCTTTTGAGATACAAGAAGGGACTAGGCTTGTATATAATATTTTGAGCTGCTTTTAAGGTTTATGGCACATTTTTTATCTCTTAATTGGATTTGAAATTCAATACAAAACCCTAAATGGTTGTTTACTAGTGATCTTATGTTTCTTTTTTGTATTTTCCCAATGAGAT…
>Vitis_vinifera_newGene_4072
GTACCTAGGGTCTCTTAAGGTAGTACCTAAGGGCCCTTAAGGTAGTACCTAAGGTACAGTCCTAAAAAACCTTTGGTGGACCACTTCAACACTCAAGATAACCACATAATGGGATGCTCTAAGGGTCACCAAGGAAGACCCGAGGCTTGGGAGAGGTTGAGTTCAAGTTTACCTTAAGGTAGTACCTAAGGTCCCTTAAGGTAGTACCTAAAGGCCATTAAGGTAGTACCTAAGGGCCCTTAAGGTAGTACCTAAGGTACAGTCCCAAAAAACCTTTGGTGGACCACTTGAATACTCAAGAGAACCACATAATGGGATGCTCTAAGAGTCACCAAGGAAGACCCGAGGCTTGGGAGAGGTTGAGTTCAAGTTTAGCTAAGGTAGTACCTAGGGTCCCTT…
>Vitis_vinifera_newGene_4075
CTATATACCATTTCAAAGCTCTGGAAGTCAAGAATCCAACGCTTCAAACCGTACACGATTTGGAGCTGAAATGAGGAAGATATGGCCTTCGGAAGCCAACTGCTCCAGGTTATGCGAAAATTTCGCATTCCACAAGGTGTTNNNNNNNNNNNNNNNNNNNNNNNNNNNNNNNNNNNNNNNNNNNNNNNNNNNNNNNNNNNNNNNNNNNNNNNNNNNNNNNNNNNNNNNNNNNNNNNNNNNNGCTGAAATGAGAAGATTATGGCTTCGGAAGCCAACTGCTCCAGGTTATGCGAAAATTTCGCATTCCACAAGGTGTTATGCGAAATTCGCATAACACTTTCAAAATTCGCATAACCCATGCGTGTTGCGAATTTTCCTCTGC
>Vitis_vinifera_newGene_4088
GAAATTTGGAGGAGAGTTTCGTGACTCATTTATCTTTAATCTGAACGGTGAAGATCGTATTTGGAGTTTCGGAAAGTCATTAGAAAGAAAGAGGAGAAGAGAGAAAAACGCAGGTTTTTCTCATCATGCCCAGATTTCATCAAATGTCCGATCCCACTTTGTCCGTGGTCCGATTGAGCTGAAATTTGGAGGAGAGTTTCATGACTCATTTATCTTCAATCTGAACGGTGAAGATCGGATTTGGAGTTTCGGAAAGTCATTAGAAAGAAAGAGGAGAAGAGAGAAAAACGCAGGTTTTTCTCATCATGCCCAGATTTCATCAAATGTCCGATCCCGCTTCGTCCGTGGTCCGATCGAGTTGAAATTTGAAGGAAAGGTTCATGGCTCATGTATCTTCAA…
>Vitis_vinifera_newGene_4096
AACCATTTTTCTCGGTATTTCTGTGGCTATCGTGGGTCAGTTTTCTTTTGGGATTGTTTTGGTCCATCCTTTTGTCTCGGGTTCTATTTATTTTCTATGGATTCCGCACCTGTCTGTGTTAAGTTTACAGTAACAAATTATTCTACCTAGGCATTTCAGTTTGAACTTTTTCTCAAGGGAAAAGACCTTTGGGGTCATATTGATGGCACGGATGTTGAAAAACCATCCACTTTTGACAAATCTCAGGATGTTGGCTCTTCTCTTTCAAGGGTTGTGCTTGATGCACGCATCATGTCTTGGCTTCTTGGTTCAGTGGAGCCTCATATTGTCACCCACTTGCGGCTCCATCGCTTCTCTCAATCTATGTGGGCTTACTTGAAGAAAGTTTATCATCAGGAT…
>Vitis_vinifera_newGene_4106
TTCTTGTTGCCTCCATCAAAAGAAGGAAAAAGAAAACAAACGAAGAAGGGAGAAAAATTATGTCTTTGCCAAATGAGAGCCGCACTCTCACAAAGGCTTTTTCTGGTTCTTTCTCCTTCTCCCTTGACTTTATTTTTTCTAAATCACAAACAACTGCATTCTTTTACATTCAAATTGTTTACTCTAGTTGTACTTATTGTGGCATGTTATTTTCTTAATAATTCTAGTGAAAATTTGTGACAATATGGTGATTTCATATGATCTCATGTCCTATATGATTTCAAATTGTTTCTTTGTTCTTTCATTAATAATATTGATTAGAAGGTTGAAATAATCTTGATTTACATTTCTAGGAATACTTGGAGTTGACGAGAAATCAATGATGGAGATCTTAGTAAA…
>Vitis_vinifera_newGene_4108
CTAAATCATCATCTCATATTCATGTATGAATGAGAAGCCTTTCATCTTATTGCGTGACTCGGGAAAAGAAAAACAACCAAAATGGATCCTCCAAATGACTTTGAAGCTCTCACCAAGGCTTTCTCAGGTTTGCCCCTTATATTTTTCTTATCATTTTTTTTCATTTAATTTTGTTTATTTTAGTTGGACACTAAGAATGTGTTTAACAATTATTTTAAGAAATGATTTTCGTTGTTTTAGTACTTGAATGATAAAATTTTTCAAACATTAGATATGTTATAAACATTTTTTAGAATTACAACCAAACGAACTTTAAGAATGTATCTGATAGTGATTTTAGGAAGTGTTTCTAACATTTTTAATACTCGAAAGATAGAAATTTTCAAATGTAAGAAATAT…
>Vitis_vinifera_newGene_4109
TTACTCCCCAATCTGATGTTAGCAGTTCAAACATGAAGCAAAAACAACTTCTCCTACCAGAAGCAGTGGATAAGCCAATCCGTAAAGTTGAAGATGTGACCCCACCAGAAGCAATAGAACCACAGAAGAAGGTATTTATTCAGTTAAGCTAATTTGATGACAAAGTTTCCTCTAATACGAGAAATAATTTAACTTAATTTTTTTGTTTGAATTTACTTCAAATGTTGGTGGCAACATATATGGTCTTCTTTGATGTGGCAACATATAATAGGATATGTCTAAATTATGGGTTGAGTTATATGCAATGGACTGAAATGTTATCATGCAAGTTTGTTGCAATTGAATGTAAATGAAATTGCATTTATCATTGTAATAGAAGCTATAAGGTGATTGATGATG…
>Vitis_vinifera_newGene_4110
AAGATATGGAAATGATAATATCATCAAAAGAAGTGTCATCCAATTGTATTTTATACTACATATGGTAAGGGATTTTATAATTTTTGAATGACTTTTCACAAGATTATGAGATAGAAGGTTATTTTCTAATGACCTATAATGATTGTTGATAACTTGTCATGTGGGTTATAACCAGGCATTTGCATAGAAAGTTGATTGATGTAAAGCAGGCCGAACGATATGTTTTTGTCAATCCAGCATTGGTCTCAAAAGCTGGAATGGGAGAGGGAAGCAAGGAAAACAGGTCAAGGGTTATTGCAGATCGACTAAAGAATACAAAGCATGCTGAATTTATGCTTATTCCATACAACCCAGAGTAACCTTTTATCCTAAATATCAATATGGTGTTTGTAAGTTAGT…
>Vitis_vinifera_newGene_4113
TCCCGTTTGAGAAATGTGAAGAAATTCTTCTTAAATTTCTAAAAAGGGAATTTAAGCGTTTTAAGGTATCTATATATCGAATACAAAATTAGATATTTATGTTAATATAAAATTAAAGATATTTATATATTATTTATCATAAAAAAATTAATTCTTACAAAAAAACAAATATTACAATGGAAGTACAAAAGACAGGGAGACTAAAGATTACTTAAGATTGGTTTTTGCAATAATATGATCAGTTTTTTTAACATTTTTGTGGGCAGGATGCTGTGGTGCAATGGACCATGCATCCTTGGGAAAGAGATGCTCGCATGGCAAGGAAGGCTTTGAAAAGAGGCAGTCAAGCATATGGCCTACTCATTGAACTTGCATGCACCAGATCATCAGACGAGCTCT…
>Vitis_vinifera_newGene_4115
CGTTGATGGAAATGCAACGACAATGGCGAGTGAGAATGAGGACGATGAGAAATTTGTAATCAATCTAAACAAAGATGTTATTAAACGAGTAAGTGTTTTACAATATTCATCGTGACTATCTATATTAGCATTGAACCTTTGTATTATGATGTTATTAATCACGTTCGTATTTATCACTAGGTTGATGGTGGGAACTTAATGGAGATGGATAAAACCTTTCAACAATTAAAGACACATCTAATTGATATGGCTTATGGTGCAAGTAGTAGTAGTTGTGATCAAATTTTGGCTAAATTTGAGGAGAATTATACTACAGTGAAAGGTCTCTTCCTTAGGTCAAGCGGAAAACCTTTGAGAATGCACG
>Vitis_vinifera_newGene_4116
AAAAGAGAAGGGCAAATGGGGGGAAAATTTTATCGGGGGCTCTGTTCACCGCTTCACCTTTCCTTTCCTCTTCATCGGTGGCTATGGCTTCTCACCGTCGTCGACCCTTTCAACGGCCACCACAATCACTCCGATCACCTTCCAGGGCCGAAAACCTACCCTCTTCAGGCACCCGAGTTCCCATGGATGAAGTGCGCTCTTCAAATCAAGTTCTCATTGATGAAATGGATTCTTCAAATCCAGTGAATGTATTCGGATCCATATCTTCAGATCAGGTATGAATTGAACTCCAATCCATCTCATCTTGTGAAAACCCGGAACCCAAGGTAATCGTTCTCTCTTGGGTTCTCTGTTTGGGTTTCTAGGTTGTTTTCGCCTTTCCCGTTTCTTAAATTTCGC…
>Vitis_vinifera_newGene_4118
GTGAACCTAAGCAAGGCATCAAATTGGCTACAGGTAATGAATAAGTTCCATTCTCTAGAAGGAGACATACTGAGATTTCTAGGAAATCTTTGTACTGGCCAACTTTTGAATTTGTCATATGATAGGCCTGGAAAAGGTCTAGAGCTTTTAAGGTTGAGAGGAAATAAACTTTTAGGTTCTTTTCTAGATACTCTTGGAGAATGTAAATGTTTAGAACATTTAGACTTGGGAAAAAATCGGCTTTCAGGTCATTTGCCCAGTGAACTTGGCCAATTAAAAAGTTTATCGTACCTTTCTATTGATGGAAACTTGTTTTCTGGTCAGATTCCTATCTCATTAGGAAGGATTCCATCCTCAAGTTATCTAAACATTAGGGAAAACTTCTTCAACGGTATTATG…
>Vitis_vinifera_newGene_4119
AGCAAAAGGGCCACCTGCTTCTCTCATTTGGGGCCTCGGGCATCAAGAAGCCCTTTTCTGAAGTTGCCCTCCAGACGAGAGAATCCACCCTATTTTTCTCTGTGATTCTCAATCCTCGCAGGTACTAATCTAATCATGTTATTATTGTTTTTTTTTTTTTTCAATCCTCGTTTGATTCCCAAGAAAATCCATCCCCCATTCGATTTCCGAGAAAATTCATCCTCGTTTGATTTATGAGAAAATCCATGCAAAACCCCTAAGGAAACCAAAAAAATTGCTTTTTTTTTGCTTCCTATGTTTTCTCTTTGCAAAACCCCCGTTTGATTCCTAGGAAAATCCATCCCCCATTCGATTTCCAGGAAAATTCATTCTCGTTTGATTTCCGAGAAAATCCATGCA…
>Vitis_vinifera_newGene_4123
TTTCGGTCTCTCTTCTCATCGTTGACGAATCACAAACATCACCGGCGCAATGGGCAATGAAATATTCCTGTTGCCGAAAACGCTGATCGGTCGGAGATTAAAGCCCTAGATCAACCAGAATCTCGCTGAAGAACCCTACAGAAAAAAGAGCATCCTTGAGACTTCGAAAACAAGTTCGAGAAGACATTTTGTTAGTTTTTTTACCTTTATTTTGTTCAATTTCCTGTGATAATCTGCCTCTGCCACTGATTTTCAGTGTGAAATTTACGTTTTCTAGGTTTAGATGTTCTTCCTTAGCTTGATTGAGCACACGCTGCAATTGCGGCCTCATCTTCTGGACCTTCCCCTCAATGAAGCCGTCAAAAGAGAGTTTGAAAGTCTCTTCTTAGACAAGGTCTG…
>Vitis_vinifera_newGene_4130
CCCAACTCCTTGGCCTGTATGTACTGTGAATTTGTGATTCATAAGATGATGTTGGGTTATTCGTGGATGTTTTTTTCTGGTTTCTTCGAGGCTTCAGCACGGCCGGCATCTCCCTGAATTCTGAAGCCATCAATCTTCTCCACCACATTCGCCTTCTCTGCTCCCGCGGCCACCTCCAAGAAGCTCTCAAACTCTTCTACTCCATCACTCCGCCACCTCCACTCGTCCATTCCCACCACACCTACGCCGCCCTCTTCCACGCGTGCGCCTGCCGCAGTTCTCTCCACCGCCACATGCTTTTACACAACCCCAACTCTGATTTCAACCTCTATCTGAGTAATCATGTTGTTAGCGTGTATGCCAAATGTGGGTCATTGGATTATGCCCACCAATTGTTTG…
>Vitis_vinifera_newGene_4131
AAGATGGATAGGAGCACATGGTTGTCCATGCCTGGAAACTTTATCAAGTGATCCAATGCATCCACTCTGGTCCTCTCTTCTCAACTGCTTCAAATCACAAATTCAGGTATGAATTTTACATATGGCACTTATTGTATTTTATTTTTTAATGAAGGCATGAAATTTACATGCTATTTTTATATAGGATTTTGAATGCCCAACACGCTCAAAGTACTACTGTGAAACTAGAGTTGTCATTCCAGGAAGTAGAGGAATACCAGAGTGGATAAGTCATAAGAGTATGGGAAGTGAAATAACAATAGATCTCCCAAAGAATTGGTACGAAGATAACAACTTCTTGGGATTTGCTTTATTCAACCATCATGTTCCACTCGATTATGATCATGATTTACTTAATCC…
>Vitis_vinifera_newGene_4132
CTTTAGTCTTCAGACTTCCTCTCTTTCACCTCTTTTCTTCTTCTCTTCTCTTTTATGTACCTTATTGTCGTCACGATCTCACCTTCTCGTTCCAAACAAATTTTTTCCCCTGGTAGCGTAGAAAGTGAAAGAAACTAGAGGTAGGAAGACGAGGTTCTTGTGTCTATCTATGGTGGCATCTCCCCGAAGTGGAATCTAGGGTGCAGCGGAAGCCATAGGCTTGAAAGGAGGGGAAGTGAAAGGCGGAGGACTTTTGAGTTTTATTGGCCGAGAGGCTAGGGCACGGTGTGATTTGGTTCAATCTCGATGTGGAAGCTCGGGGAATCAGCTTTGTGCGTAGTGGTTTTGTGGTTGTGGGATTTTGGAAACCTTAGATTTGGGTCAGGGTTATGTGGTTGG…
>Vitis_vinifera_newGene_4136
CCATGAATCGACTGTGGGGAACTTACCTACTTATAAGAAACTCATGACTTGTATCTTTTGTACAACTCCTAATGCACTCAAGTTATGTACAATGTAAGAGACATGAGTGAAATGTTTAAATCAATGTCAATACATCAAAAGGATAGTAAGGGGATAGTTAAGTCTAACTTTGTTACATCATGTCTTACTTTTAGGGACTCAATCCCAACAGTTGTTTAAATATCCTAAGGGTCGCCTAGATAGTTTCCTATTCCTACTGCCTATTGGAGAAGGAAAATTATACTTTCTGTGAATGGATTCTCCTTTTATTCATTTAATTTTAATTTTTAATTTATTATTTATACTTTTTTTGTTTTTTTAAGTAAAGAACCTATATAGTGTGGAACTATCTATGCCTCC…
>Vitis_vinifera_newGene_4137
NNNNNCTTTGTCCCAATGCAACGGCTTCAATTTCGGCTTCGGGGTCTCCTCAGTCTTCTCCTCAGTTTTAGAACTCGACTCCAAAGCAACTGGAGAAAGCCTTGATGGGTTTTGGAAGAATACAAAAGGCCTTGAAGGTGTTGTCAGTGCTGGCGGCTTCAGCGGCACCGGCCGACGAATCGGTGGGGAAGGAATCATCGGATTTTCAACATTCTTCAGTGCAGGCGGAGGAGGAGGAGGAGGTGGTGGTGGTGGGGGCGGTGGTGGCGGTGGTGGAGGCCGCGGCGGCGGCGGTGGGGGAGGGGCAGAAACAGGTTTCAGAAAAGCACTGCTAATCTTGGGAGGTGATTCCACGGTTGACATTGGCGGTGATGCATCTGTGTGTCTGTCCAAATCTCT…
>Vitis_vinifera_newGene_4140
CCATCTTCACCATGCCACAAACACGAATTTGTGGAGCAAGGAAAATGAAACACCTCTACAAAATGTGGCAGAACTGACCATTTTCACTATGCATTGGCTGGAGAATACTTTGGTGAACATTTATTCTTTCCCAATTTAGTCCACACACAAATGTAAGGAATGCTTAATTTCGAGGTTTTGTCTATATGTTTTCTGCTGTGATGATAATATATATAGGTTTTGTTTATATTCTTGTCCAATAATTCTAATGAACACTTATCTTGTGGTGCTCGACAGATTTGTCTTCTCAAATAATCCATCTTTATAAAGCACTTGTTAACTATGCCAACAAGCAAGGAGTCTCCCCTCTCCATGTAAGATTTTCTCTTGTTGGAAAAAGAATGCTCTATGGCTAGCTAG…
>Vitis_vinifera_newGene_4142
AGGATCGAAACAGATAAAGAAGATACATTCAAAGAAAGAGAAGCACTTATGGTCCATTCAAATAATGAACAAGCTACTTGACTCTTCTTCAAGTGAGTATGATAGTTCAGCCGGAAGTCAACCATTGACAACTAAGGAAGCAGATGAAACAGATGCTTTTAAGGAGATTGAGGCCAATGATACAAAGAGAATGAAAACATCATCGGAAAATGAGAAAAGACAGCAAAGTATGTAAAACTCTCTTCCTATCTCTAAAGATATGTTTGAAACATTGGAATAAAAATAAAAATGGGAAATCTATTTCATTTCTAATTCATTATCATGCTTGGATTGCATTTTAGAATGGAATATGAATCAAAAGTTTATTATCCTAAAAATCAAAGCTCACTCTTTAGATTA…
>Vitis_vinifera_newGene_4143
ATTTCCTAAGCTTGCGAACTATGTAAATGAGCAAGGACTTTCCCCTCTCCACCTCCTTGCGAATAAGCCTACTGCATTCAGAAGTGGCACTCACCTTAGCTGGATTGACAAGATCATTTATTATTGTAAGACTTATCCAACCAAAACCCAACTCCTGATATTTAATCACTCATGAAAAACTGCCAATAAACTGCTAGGAATGCCAGAAACAGAAATCAGATTGGGGGACCCCACAGGCTTCAGTATCATACATTGCAGACCAGTCTTGGTGCTCAACAAACAAATGCCTCGCTCAAATTTCACCCATGAATTTTGTTTTAATTTTTTTATTTTTATATGTCAAGTCTTTATTCCTGATGTTATGTTGCAAGGTGTTTTTATCCCAGAACTCAAGCACCA…
>Vitis_vinifera_newGene_4145
TCATCATTATCAACCTCTCTCATGTTCTTAGGGTTTCTTTCCTCATAAATGGATGGTTTTTTTTCTTCCTGAGTTTTCCTTTTCCATTAGGGTTTTCATATTATCTTCTCTTTTTCTCTCCTTCTGTATATTGATCTATATGCAGTTTCACCAAACTGGGCTCTCTAACCTATGATTTGCCTTGTTTTGAGGGTATTGGTACTTTAGAGGGCAATTCTAAGACGAAAGGGTAGTTCTTTAGTTTATCACAATGATTCTGTTCATTTTCTCTTGCAAAAGTTATGCCTCTGATGGCTTTCTCCTACACGCTGTCTCGCCATGTGAGCACATCTGAGTTTTTCTTGTATTTTCTTGCTCCATCTGAGTGCATGAAGACCCTTTTCTTCTGTAACTGAAGGT…
>Vitis_vinifera_newGene_4149
GATTGTGGTTAAAGTAATTTTATGTGTAGAATTTTATTAGTATCACTTTTGTTTGGATAGCTTTAGTTTTGGAAGAATAACTTATTAATTGATTGTATTTTGTAAGAAAGAGGTATCAAGCATTATGCTTTTAGCTTCTTTTCAAATCACTCTCCCAGACGGACTTTTACTTTTAGTTTACTTAGGATGAGGCTTTGGTTAAGGAGTAGCATTCCAATGAGTCCAAACCCAGTCGGAGATTGATTACTTGGTTAGCTGGCTTGGAAACCTCTTCAACAGGTGTTTAAGGGTCAACATATTGAATGCCTGCACTCTTTGTCAAAATCTCTCTCTAGAAATGTTGGGTTTCAACTTTCAACATGGGGTTGTTGGTTACGGGCTTTACATCCACAGTATTTG…
>Vitis_vinifera_newGene_4152
TTTTTTTGGGGTCAAGAAGTGGAGAAGAATGATTGCTTTGGCTGGTTTGGGGGTATTGAGGATAGGTGAGTGAAAGGAAGGTGATGAAGAAAGGGATTTCATAGTTGATTATTGGGTTTTGTTGGATGGGATTATGAGGTTTAGTTTTAAGTGGGGTTCTTGGAACTGCATGGTTGAGGTGACAAATTATAGAGGAAGTGATCTAGTAGTTGGCTGTGATACTAGTGCTGTGAATGCTGAGAATTCCTCTAATGGGTTCTGTGGCATTGGTTTTTTTTTTCTTTCTTTCTTGTTCCTTTATTTTTTTGGGGTCAAGAAGTGGAGAAGAATGATTGCTTTGGCTGGTTTGGGGGCATTGTGGATGGGTGAGTGAAAGGAAGGTGATGAAGAAAGGGATTT…
>Vitis_vinifera_newGene_4154
CTCTCTCTCTCTCTCCCACCTTCCTGGACTTCTCCTTTTGTTCAATTTTCTGACCATTTGTTCAATTTGGAATCAAAAGCAAAACAAAACACCTCTCTCTAACTCTCTTTATTTCTCCACAAAACTTGAAAGCCTCTTCTTCAGCTCTAAGGCTGCGACAACTGTGAGTAGATCCGAGTGCGAAAGGTTTCAAAGCCAAGAAAATGAGGAGTTTCAGCTTCTACGAGAGAGTTTCCAGAGCTTTCCATGACCATTCTTCGCTCTCTCGCCTTGTTGTTCTCTTCACAGTCAGGTGCTCTGTCTAATCTTCTATGTGTTCAGGTTAAACTTGAATTCATTTGGCTTCGTGCTCACTTAGCCTATGTAGTTTTTGGCTTAGTCTAGCTTGCAGGTGCTTGT…
>Vitis_vinifera_newGene_4161
GTCCCATCACCTGCAGAGTGAAAGGATGGGTTGAGGTGACAACAAGTCACTTCCCACGATCATTCTACATGATCACTTCCCACGATCTCTGACAGCCGCATCACCTACCACGGTTTCTGACAGCCGCCCGTAGAGTGGTGATGACCCTGCTGCCATCTAAATATCATCATGACAACATAAAATATCTCCCCACCATTAATGAGAGGAACAGTACTCCTGGCACTATATATAAACCTTCACACGAAGAGGAAGGTAATCGCTTGATACCTAGTAAAAAGGTCAACTGATTTATATCTCCTTCTCTAACCATGGCTAACAAAACCATCGGAGGGTGCATCCGGACACCCTGTCCGGACGCCTTTTGCAGGTATAACGACTGAATCAAGAACCTATTTTGGT…
>Vitis_vinifera_newGene_4166
CGCACCAACCCCCCATTCTCCAATTGGAATGGAACCGTCACCAGAAGCCACTCATTCCGAGCCAATGGCCCCACAGTCTCATGCAGAGGCATCGCTTCCACCACAAGTGACAATAGAAGAAGCGCGAGAATGTGATAGGGTAGGTGGGAGTGGTAATCAAGCCATTAAACCTTCATCTATCAAGAGATTTAAGCGGACTTGTAAGAGGATAGTGAAGCGTCCTCCCACTTGCAAAAGTCCATTTGTCACCCAATGTGTTAAACAATTCCCTAAAATCCCCCATGCTCATCGGGTAGTAGCGGATTACGCTTTGGCAGAAATTGGTGATCCTAGGTACATTTCATTTTTCTAAAAATAATTCTTGCAATCATTTAATATGTGAATAACTTTACATCATTA…
>Vitis_vinifera_newGene_4167
NNNNNAGAAGTGATGCTCAGAAAAAAGAGACTGATGAGTCTGGGAACCCGGTTTTCTTAGACATTGGCCGGTGGTTGAAATCAGAGCTCAAGAGCTGGTGGGACAGGGACCACCCTGGCGAGCTGGTTACCATAAAATACATAGATCCCATGTACATGGTTAGAGCAGTCCCTGCAAATGCTACAGACAACTTGTATTGTACACTTCTGGCACACTCGGCCATTCATGGAGTCATGGCAGGGTACACAGGGTTTGTTTCTGGCCCAATCAATGGAAACTATGCATATATTCCGATAGCAGAAGTGGCCAATGCCAAGAACCCTGTAAACACAATGGACCACAAATGGGCTTGGGTCAGATCTGTCAACAATCAGCCAGATTTTATAAAGAGGTAGATGC…
>Vitis_vinifera_newGene_4168
CACATTATTATGCAACAGATGTATGTTAAGCATGTGTTATTCATAAAAATATAAACACCTGAGCCTGAGATAAAAAATGGTATCCAACCAAAAGAGCCGCCAAAAAATAATGCAAACACTAAAGCAAAATCTATGCTGCTCAGTAGTTCCCCCACATCCAAAGACGAGAATCCACTCGAGCAAAAGATCAGAAGCATTAACCCAGTAAGGGAAGCACCTATTACAGAAACCTATTTGGTGGTGTGGTCCATATTCTTTTCTGCTCAGCGAAGCTTCCAATGCTAGCAGATTGACTTTGGTTATTCAACACATCTGCAAAATGGTCATAATATTCTGTAGTATTCACACTTCTTAGTACTTTCACTAATCTTCCTTGTTTTTCATCAATGACAATC
>Vitis_vinifera_newGene_4169
TTTTGATCAAACCAGTAAATATGGATGGATTCCACTGTTTCATTACGTTCATGGTTTCTTTCCTGCTTTATGTTACTTTTGGTTCACTATACAGGTTTTTGGTTCTCTCTTATATGTCAAAGGCTATCTAATGGTAAGATTTTCCTCTCGTATTTGTGTTTTGCTCTTATTCTTTAAGTCTATTTGCTGCTTATGTAAAATGTTCATAAACCATTGCTTCCATTCCTTGTAGATACAAGGGTGTTCCCAGTGATTCGAACTCCGGCATGGTCTTGAATTTGATCGTGGCTTAAGGAAAATCTTCCTTTTCCGTTTATACTCTTTATAATTATTGCTGGGAGAATGAGTTGGAGGTACTGGTCTATCTTGAATTTTCTTGACAGGTCTATTTGTAACATG…
>Vitis_vinifera_newGene_4170
TTTCTAACATTTCTAGTGCTTAATTTTTTTTTATCAAAAGAACTGTTTTTAGGCACTAGAAAGACTAGAAATGCTTCTTAGGATTACTACTAAATAAGCTCTTAGTTTATGAGCATCAAGAAACAAACTGAAGGAGAGATGGAATGGTTTGAGAGTCTTGTGATGAGTCTTTGCAGTCCCAAAGAATGGCAGAGGCTAAGGGGCAGTGTGCCCCATTGCAGTCTCTCTAAGACACCTTACCTTCCCAAGAGCATCTGTGTCTCTCTGAGCCTCTCTCTCTCAACCCCATCCTCATAATAGTTCTAAAGCTCATCTGGGGAAAACTATGCCACATGTAGCATATTTGCACTATACTGATCATCTTTTGGATGACAGCTCTTTTGCTGTATTCCCATAGCC…
>Vitis_vinifera_newGene_4172
CTCTCAACTCTTTTCTTCTGTTCTCCTCTCTATGTCCTTATTGTCCTCAGGTTCTCACCTTCTCATTCCAAACTATTTTTTTTTCCTGGTAGCATGGAAAGTGAAAGAAACTGGAGGTAGGAAGACGAGGCTCTTGTGTCTCATCTATGGTGGTATCTTCCTGGAGTGGAATCTAGGGCGCGGCGGAAGCCATACGCTTGAAAGAAGGGGAAGTGAAAGGCGGAGGACTTTTGGGTTTTATTGGCCGAGAAGCAAGGGCACGGTGTCTCTCCATGGATTTGGTTCGGTCTCGGTGTGGAAGCCCGGGGAATCAGCTTTGTGGATAGTGGTTTTGTGGTTGTGGGATTTTGGAAACCCTAGATTTGGTTCAGGGTAGGGTTGTGTGGTTGACTGATTAGG…
>Vitis_vinifera_newGene_4175
GAGATGTTTCCTCCGGCTGACGACCCTCCTGATCTAGGGATCCCACCCAACGGCGGCCCTCTGCCCGTCAGGACAAACCCTCGCGTTCGTCCCGGCCATCAACGCAATGCCCGGCCGCAGGGGATTCTGGGGGCCCGAGCTCACCGAGGCGCTCTATGTGAGATTCTTGACGTGTTTTTTTTTTTAATTTTTCATGCTTTGTTTATAGTTGTTCTGATGATCATGCAGAACAAAATCGGCGTGATAGAGCAGGAGTGGTCGTTTCTTGACGGAATTAAGTCTGGGACATCGTTGAAGTTCGGGTAGGAAAGTTTGTTAAGG
>Vitis_vinifera_newGene_4190
CTGAAAGATTACATCAATTAATGTTGGATCTTGCCATCACCATGGCATAATGTCCTAAAGCTCAGACAAAGGGAATATGAATCCTACAATGGATCCTCATTGTACAAACGCTCAGGTACATTCTGAAATGTAGCCTTCACAAGAACAACATATGATGGCAACTGCTGGAGAGCAAAGTACGTTACTGCGGAGCAGGTTAGTCCATATATTGGAATTGTAGCACATTTCAAACTATTTTCTTGCGTCAAAAAGTGCCCTCAGCTGAAGCATAACAACATGGCAGCCACAGATAAAGAGAGAGGTCAAACTAAATAAAAGATTCCAAGGCAAGTTCTTACCAAAATCTTTATACTGGTACTTAGAGGTGAGAAGGGCGAAAATTATGAGCAATGAGATGAA…
>Vitis_vinifera_newGene_4192
CTTTTCTGCAGACTAGTAGTGGGCTACAGGGGGACAGCTAGCTTTAGTGAGCAGTTTTTTGGCTGTTAGAAAGGAAATAGAGAGTGGAGAAGCTGCTGCAGAGAACTGGTCTTAGAGGGACCGGAGAAGAAGAAAAAAAATGAAAAAAAAAACACACGGAGAGAGTTGTGGGCTGTAGAGGTTGGTTAGAGTGCAGTGAGGTAGGAAGTATGGGGATCCTTCTGGTTGAGAAGGTTTTAGAACAGTGTGAGGCAGAGGGCGGGAGGATTCGAGGTTTTAGGGAGACGCTTGCATAGGAAGAAAAGTTCACGGAGAGAGGGATTTTGGAGTGAGATTTTGTTTTAGGGAAGAGGGATTCTCTGGCTGGGCAAGAACTGTGAAGGAGCTTTCAGGGGATTT…
>Vitis_vinifera_newGene_4193
CACGGATCAGGAATCAGTAGGAAGCTTCTTGGAGCCATTTCAAAGGCCAAATCTGAAAGCTTTCATAACTGGTGGTGGTTTGATCCTTCCTTAGCAGATAACTAGGCAACACAAGGGCAGCAGTCACAACTGCCATCACAGCAGTAATTGATGAAACTTCAGCCCGAATGCAGAACTCATTGCTGATGTTGTTCAGAAAGAGAGGCCGAAATGGATATTCCTAACTTCTCCTAACAATCTAGATGGATCCCCATTCTATTGGTTCTGATGCTCTTGATGACGCACTCCAGTATGCTTTGGCAGAGGCAGAAAAGATTAAGAACATGGCTAACTGGGAGGATGGTGTTCAAGTGGATTGTTTTCATGCAAAATCTGGTGCAAACTGTTTTTGAAGGAGCT…
>Vitis_vinifera_newGene_4197
GCAACATGTTTGGTGAGATCAGCGGAGCCGAATGCCATCCATTGTGGTTGATCCCTGTTTGGTAATTATCCTATAAAGCAATGTCAATTGTCAAAGACTTCCATGAAAAAACAATTTTTTTCAAAACTTATTCTAAAAGTAAGTTGTTTTTTTACAATAAATTTTATTTTTTATAATAGAAAGGATGAAGGGTATTTTAAAAACTTTTTTATTATAAATAAGAATAAAATAATTTCTAAAAAATAAGTTAAGAAAATTGTTTTTAATATTTGAGTGCTAAATAAAATTCTGATATTAGTATAATGTGTCTTTCTGACACTGCTACTTCTAAAATGTTTGCTTGGCTCAGGTTGTTTTCCATTCAAGGACGGTCCTATAATCTAAACCTGGCGACCCTCT…
>Vitis_vinifera_newGene_4199
AGGGAAAATCTACAATACCTCCTTCGGTACCATGCCTCCATTTTTTTTCATCCATTGGATGAAAATGATTAAATCTCAGCCATCCAAAATGAAAAAAAAAAAAAAAATTCAAAAAAAAATTTTCTCGGGTACCTTCCCCTCCGGTTCCCCCCATCTCTCCTCCTTTTCCCCTTTTTCCTCCCTAATTTGCTGTCTTGCTCTCTTCCCAAGCCAACTTCCTCAGCTCACCCGTTTCCCGCCCCTCCATAGCTGGGTGTCTCGCGCATCCTCCATAGCCGACTTCCTCAGCTCACCCATTTGCCGACTTCCTCATCTTTGTTTGCCGACTTCCTCCATAGCTCACCCATTTCCCGCTGTCATCTTTGTTTTCTCTCCCTTTTCCCGTTTTTCTCTCCAGTG…
>Vitis_vinifera_newGene_4202
GTGTGGAGCATCTGGAAAACATAAGAATACATTATCACCAGACACTCAAACGTTGGAGGAAAAATTTCTTGGATAATGAGAGGTAAGAAGCATAAACTCTGCACCAAAAGATGTATTATGTGCAGCAACTAGTTGAATCAAGATGCCTTCCTCTTGCAGTAAACAGGTTTTTTGGGATATATATTACCAAAATGAAATATTTGATTAAAAGGATTTTGAGCACATGCCCTTGGAAGAAGACAAATCAAAACCTAGCATCAGACATTATTTTCAAGTTATTTCATATTTATAGCTTGTTGGGTATTATAAATGAAAATGGTTTTGCCAGAAACATTTTTGTTTCCAAAAAGGGAAATGTTGGAGCAGTTGAAACTAATTCTGGGGGCAACTTTTGTGTGT…
>Vitis_vinifera_newGene_4204
CTCATTCTGTAGTCTCGAGATTTTCCTCTCTTTCACCTCTTTTTCTTCTCCTCTTCTCTTTTATGCACCTTATTGTCGTCACGATCTCACCTTCTCGTCCAAACAAATTTTTTCCCCTGCTAGCTTAGAAAGTGAAAGAAACTGGAGGCAGGAAGACGAGGCTTTTGTGTCTCATCTATGGTGGCGTCCCCCCGAAGTGGAATCTAGGGCGCGGCGGAAAGAAGGGGAAGTGAAAGGCGGAGGACTTTTGAGTTTTATTGGCCGAGAGGCTAGGGCACGGTGTGATTTGGTTCGATCTCGGTGTGGAAGCTCGGGGAATCAACTTATTGCGTAGTGGTTTTGTGGTTGTGGGATTTTGGAAACCTTAGATTTGGGTCAGGGTTGTGCGGTTGGCTGATT…
>Vitis_vinifera_newGene_4205
GCCATGTCAGCGTCCACATCTGATAAACCAAAAAAACAAAGAACCAAAAAACAATACATCCCTCCTCACATTTCTCTCTCTGTCTTAACTTTCTCTCCACCGGCAGTGAACTCAAAGACTCCATCTGTTCATCTCCCTCTCAAAACCCACCATTTCTAAAACCCTAACCTCCGTCTAGTCTTCCTCTCAATCTGAAAAACCTAAATCTCGTGAAGTCTAACCTGTTATTTTCTTATATATCCCCGAAATCTCTAGAATCCCGGGAAACCAACCCTAATCTCTTCTTCGTTAGTCAACAACGTAGATCGGAGAATGTGGGAAAACTGTAGTTGCTCTCTTCTTCTCTGTCTAAAGATCCAGCTCCGAATCTCTGTCTTCATCACCATCATCAGGTGATTA…
>Vitis_vinifera_newGene_421
GCGGGCCAGTGCTGGGTGGTTCTTCCAAGAAGGGCCCAGTTGAGGTCCCTTTCCCTAGCCCAAATGATTTAGCTTTTGGCGCCTTTGGGCCTAGCCCATTTTCTCTTAGTGTGGCTGGGCCGAGTAGTTATGGGCTGTGCACAAGGATGGCTCATGGGCAGACCAAGGTTAGTGGAATAAATGTGGATCTTGGGCTGGTAAGGGGTCAGTATCACTCAGGGCCAGGGGGTAAAGCCCAAGTGGGAGAGGCCTCTTCTTTAGTGAGAGTAGATCCAATTGTCGTGGGAAGGCCAGTATCAGAGTCTTCCATTTTCTGGGAGAAGGATGATTTACGTAAGCAATTTGAAAAAGAGAGCCAAGCTATGGAGAAATCGAAGACTGATCTGGCCTTAATTGAGG…
>Vitis_vinifera_newGene_4211
AACATACACTACAAGATGGGGCTGCAGTGCCTTGACTCCAATACTGATTTACTAGGTTTAATGATCAGTTTCTGGTTGCCACAACTTCTATTCTTCCAATTTTCATCATCAAACTTCAGTGATCATCTTACATTTTTGGTTTTGCAGATATGTCTGTCTCTCCATTGAAGGAGTCTCGGAGTAGATATTTTTATGGCAGTTCCTGGCATAACCCTATGGTGAGTATGCATCATTTTCATTGTGATTTCACTTAATAGATGATAATTGATTACAGACATTGTGGTGGTATGGTATTGTTATGAGACAGATTGGTTCCAGTGAAAGCAGCCTGATGAGGGACGCTATCATGTCGGTGGAGGAGATGAAGATCCGGGGAGAGCTTGAGGTGGATATAGAGAG…
>Vitis_vinifera_newGene_4216
ATACGTGGTACAACCGTCAATCAAATTTTCAGCTTCTTCATCTGTAGCAAAGCAAGTTTTGGCATATGCATTGGACGATACACGTGATGAAAGGTAAGGTTGAACTTAATTTAGTATAAACAAATACAATTAAGATAGGCAATTGAAATAATTAGTTTTAATTTCTAACATCATAATTATTTATGTGTAGCCAAATATTATGTTCCATGCACAATTTCTTCTTGACAAGGTTTGACTTGAAATGCTTGGGACCCGACAAATTGGTTGACAATAAGGTATTCATATTTAGTTATGTAAAGTTAGGATAAAATTACTCTAAAATTATATATCTAATTTTCATTAATTTACATGAAGGTTGTAACCATGCATTGTCGAATTTTGAATGGTATGGATAAAGAA…
>Vitis_vinifera_newGene_4218
TCATGTGCTACATTACTTGCTCCAACATCAAAGTTGGATGGTAGTCATGAGTTGTGGTGTACTTTGATGGCTGGAGACTTTGACATCAATGTTAATTGGGGTCAATTTGTACTTGACACACTGGTTGCTGGAATTAGACATTTTCGATTGGGTAAAGGCTCATGGTTTACAGGTTGCCTTATTTTTTTACAGGTAGATACCTTTTTTTATTAAATGCTGAAGGTTTCCATATCATTTTCTATGTTTTAACAAGTTTTTTCTAAATAACGTATTGATGTGTGGAATATTTGTGTTTCAGCTTTTTTATGTAAATAAATTTTACATTCCAACCATGTTGGTGCCACGTACCATCCCAATATGTGCAGCGTGGACTGATGACTTGATGAAGAAAAGGGTGC
>Vitis_vinifera_newGene_4220
TGAGACAGTAACAAATTAATATGGTTCACTTGCAAAAGGAATAGAAGCATTTCAGCATAGGAGATCTCAATCCCTCTTTTAATATATTCTTGCTCATGTGTGCTGTGACCAAGCTTATACCTCAAGTAACTAGTGGAAAAAAAAATGCAGGAAAATCTAAAAAGCACTTGGATCCAGAGAATCCTGAAGAAGGGCAAGGAATTGAACATCATGGTGAGTGTGGGATCTACTTGATTTAAGCTAAAGCACTCTTAAAAGCAACTTCAAGTAAACAGTACCGATTTCTTTACCTTTGTATAGGTCATAATTCAACGAATATTGGAGCTCAAGGACACAAACCATTCCACTCAAAATATGGCAGATGCCTGAGGTTCATCAAGCTTTTTGTATCCCAAG
>Vitis_vinifera_newGene_4221
GGAGAGGAAACTGAAGAGCAGGGCAGAGAAGAGTCTGAGCCTACATAGAAGAATGCTGTTGAGCAAATTAATGAGAAAGCTTAGCAGAGGGATGAGGAAATCACTGCTGAAACTGAGAAAGATGCTGCCATGGAAACTGATCAACCAATTGAAAGGGAGATTGAGGAAATTAATGCTGAAAATGCTGAGAAAAAGCAATTGCTTCTGAAGGACCTGAACAAATTAGAAAATCCTAAAGAAATTGAGATTGATGAGTCTGTCTAAGAAAATATTGTTGAGATGAATAAGGAAGCAACAGAATCAGTAGGAAGGGATGCAGCAAGGATAGAGAGAAATATTTCTGGCAAAACATTGTTGATCCTTGATTCTTGCTTTAGGAGAAGAGACCTTGACACTCTC…
>Vitis_vinifera_newGene_4225
TTGGGGTGTGGTAAGAAGCATTGTGATGCCGATTGCTGCAGTACAAAGATGATGCTTTTAGAAAGTTTTTATGACTTCCCTAAAAGGTTTATAAGTTGCCATCAGTTAGTTGATGCTTTTGTTACATATGATGACGAAGACTTAGATGCATGGGGTTATGAAGCAAAAAGATGGACAAGAGTGTTTTTTCTTGTAATCAAGGAGGAACAAGACTTAGTACCTATATTGAAGGTTGCCTTCTTATCCTCTATACTGATTATGCTTTTCTTTCTTTTATGTGATTTTTATTTTGTCAAGTTTTTTGATGTCTATATTTCTATTGTATGAATTTTTTTAATTGTTATTTTGGGAATCTCTAGTTCAAGCAAGGGAGGGAGGGAGGAGAGGTATTAGTGTTCA…
>Vitis_vinifera_newGene_4231
TCATTAGCAACCCAGGTCTTACAATGAAATTACGGAGACAGGGACTGGGCATTTTTATGTCATCTTTTTCACTGTGGAATGATGTCACCCCGCACGGTAGAAGGTAAAAGCAGGTCCTTGATCAGAGCCCAGTGGCCCTTTGGCCTTAATCCTCTGTTTCACGTGAACCCTCTCTCTTCCTCTGTTCTTAATGGTGTGCTACCTATCAACTACTTTCTTGAACACTGTATCCTCCTTTTTGGATTTGGCATTCATGCCATGTACAGCTGAAAGCCTGAAAATATAGTGAATGGAATTATGCAAGGCAGTAGTCAAATATGGTTGCTTGAAATGATGGCTCGACCATGCTACTGCTTTAATTGAAGAGTTATATTCACTAACACTAATTCCGTATTATTT…
>Vitis_vinifera_newGene_4233
TTGAAGAAACCCTAACCCTAACCCTAGGAGTGCGGTGGCAGTGTCACTACAAATAGAAGGCGAATGGAGTTGGAGAGATGATAAGCAGCGGGTGGCTGAGCCCCACTACCAAAGCTCACTAACTCTCTTTTGATGATGATTGGTCTCAGGTACTTGCCACTTCTGGGATTAGGAGAAGCAATCATTCTTTTCTTGTTTTTGTTTTTGTTTTGAATCGGGGTTTGGTGAGTTTCTCGGTGATGATAGTAAAATGATGACGAGTCCGATCATTCATGCTTTCCATAAATCCTGACGACAAAACGAGGCATTTGTCTGAGAGAAACCACACCCCTCTTCTTCTCCCCTTTCTTTTTTTATTTTTATTTTTTATTCCTACTTTTTTTTTTCTTGACAAAGGAA…
>Vitis_vinifera_newGene_4234
GAGACTTTCCTCTCTTTCACCTCTTTTTCTTCTCCCTTCTCTTTTATGCACCTTACTGTCGTCACGATCTCACCGTCTCGTTCCAAACAAATTTTTTCCCCTGCTAGCTTAGAAAGTGAAAGAAACTGGAGGTAGGAAGACGAGGCTTTTGTGTCTCATCTATGGTGGCGTCCCCCCGAAGTAGAATCTAAGGCGCGGCGGAAGGAAGGGGAAGTGAAAGGCGGAGGACTTTTGAGTTTTATTGGCCGAGAGGCTAGGGCACGGTGTGATTTGGTTCGATCTCGATGTGGAAGCTCGGGGAATCAACTTATTGCGTAGTGGTTTTGTGGTTGTGGGATTTTGGAAACCTTAGATTTGGGTCAGGGTTGTGTGGTTGGCTGATTAAGCTGGGGGCGGGGC…
>Vitis_vinifera_newGene_4235
GTTGAAAGGCACGATGAGTACAGAAGAAACTCAAATTTTATAAAGGAATTCATTTTCCTTGGTGGATGTTTTCCTTCATTCATTAGAGTAACAATGGCCATACTGTTGCATCAAGACACTGGTAAAAGCTAATACAATGGTTTGGAATTAATCATTTTTCTTCCACTTTCTGAAAAAATTAATCTAAGAGAGTTGTGTAAATGCAGTGTGGAGCATCTGGAAAACATAAGAATACATTATCACCAGACACTCAAACGTTGGAGGAAAAATTTCTTGGACAATGAGAGGTAAGAAGCATAAACTCTGCACCAAAAGATGTATTATGTGCAGCAACTAGTTGAATCAAGAAGTCTTCCTCTTCCAGTAAACAGGTTTTTTTGGATATATATTTCCAAACTG…
>Vitis_vinifera_newGene_4243
TGGATGAGGAAAAGGTGAAGGCTATCAAGGAATGGCCCACACTTAAGTCAATCACTGAGGTAAGAAGTTTTCATGGTTTGGCTACTTTTTATCGTCGATTTGTCAAATATTTTAGTACACTAGCCGCACCACTTACTAAATTTGTTAAAAAATCTGTGGGCTTTTTTTAAATGGGGCAATGAGAAAGATCGTGCATTTATTGAAATTAAAGAAAGGTTATGTGGTGCTCCTTTATTAGCATTACCTGATTTTTCTAAAACTTTTGAGATTGAGTGTGATGCCTCAGGAATAGGTATTGGAGCTGTTTTGATGCAGGAGAAACGACCAATAGCCTATTTTAGTGAAAAGCTAAATGGGGCAACTTTGAACTACCCAACATATGACAAGGAGCTTTATGCA…
>Vitis_vinifera_newGene_4245
AGATTTATATACACTGGATCTGTAGAAATTATATTGGATATTGCACAAGATCTCCTCATAGCTACTGATCAGTATCTCTTGTAGGGATAAAGCGTCCCTGTGAGTGTACCATTGCCCATGTGAGTTAAGGAGCTCGATTTTTTGGATATGAATTCCTTTACTGCTTTGAATTAGATTGTGGGCACCTGATGACTCTTTTATTTTTATTTTCAAGGATATATCACTGGAAAATGTTTCAAGAATGCATGAGCTTTCGGAAGCCTTCCATGCTATTTCCTTAAGACACACATGCCTCTTGTCTATCTTGGAGTAGTTTAGTAAACTGAGTTCTAGGGCCGGGTATGTGATGCTTTCTCTCTCTCTATATATCTATTTATAACTGCCATTTCTACTAATAAC…
>Vitis_vinifera_newGene_4246
TAAGCAGCGCCCATAGTAAGTAAAAGATAGAGGAGAAAGTCGTGCTCTGGTGTACAACCCAGAGTGGTTCATTCCAAGTACGGATACATTTTGTGCTATGTAATCATTTATGGTTTTGTTATGATCCCAGAAGTGTCCAGTGCTACTAAATCCCCAATAATCAATCATAGGATGAAATTTTGTTGCACCTCCTTCATATTGATCCCCTTCATAAACAACATTTCCAACAGTAGATTTCTCTCCACCACAATTTATATGCAATGAATAACGATCTTAAGAAAACAGAAAAGTTATAGATGGTGATCGGTTATATTAAACATAAATAAATATATAAATATATAAATAAATAAAACTAAATTTTATGTCCTTGATGAGATGATATAATTTCATTTCAATACC…
>Vitis_vinifera_newGene_4258
TTCAAATTGGAGGGCCTTCTCTCCCTCGCTACACAGGCCGTCTCGTTTCTCTCTCAAGAACTTTCTAGAGTCCCTCCTCTCCTCGTTCAACTTGTGAAATTGCGGAAGAATCTGAGACACATTTTTTCTGGTTTTCTTCATAATTATTGAAGAAAAAGTGAAGAAGATGGATGGGTATTTGCACTACGTTAAGACTTTGCGATCTCAAATCAACGGTGCATCTCTCTCTCTCTCTAAAATACCATATTATCTGGTAATTGATTCAAATATATATATATTTTTTTGTGATACATTTGATTGGAATGGCGTAGACGTTGAGGATCAAGCTGCCAAAATCTCAGTTGAAGAGCAAATGCGCATCACCGCCATTCACACACTCGAAACCGACCTTGTCTCAGG…
>Vitis_vinifera_newGene_4267
ATAAAGCTCAAGTTTATCACAGTTTCAGAGTTTCACCTAGGAAAGCATCTTTATTTGATGACATTACTTTTGGTTCTATTTGGAATTTGTGAAATTGACTTGTCATGTAATGTTGGGAATAAAATCTTTGAAGCGATTGGGGCTACGTGTGCATACTAATATGTATGCGTTTTAAGATTATGTACTTTGCAGTGACTTACTTATCTCTCTAATGCTAGTAACTAATGGTTCTGATCATTTGTGGTCCTACAGATTGATGTTGAATCTCAGAATGGCAAAGGTTGAACCGTGTGAACATATGCCATGTGCTGCGATAAGAATGCTCATGCAGAAAGTAGGCTAACCTTTGCTTAGGAAGAAATTAGAGGGGCACAGTAGAAAAAGATGTATGGAGCATTT…
>Vitis_vinifera_newGene_4270
GCCACGCATCCTGAAGGTACACGTTTTTCCTTCCCCACTTGCCTCTGGCAGACAACAGAAATCAGACCACAAAGTGGACATATATCTTGAAGGGTCTCATACATACATTTAGGGGTGTCATAACCTAAGCCAAGTATTTTAATTGTTTCAGGGGAGGACAAGAGAGCTGAATTGAGCTTGGCTTGAGCTAGGGACATGTTGGGCATTTCTGTCCAACCTTGGCTTATTTGGCCATCTCATTTCAAGAAGTGTTTAGAGAGAAGTGGTGGTTTTGAAAGACTGGAAGTGGATTGGATAAAGTTCAAATATTTTTTATCTTTTAACTAAAAGGTACAGAAAGGAAGTGATTGATACATCAGCCATCTGCAACATGCTGCAATCACAGATTTTTCATCTCTT…
>Vitis_vinifera_newGene_4271
AAGTATTTACAAATTAAAGTTATTTAAAAAAATATTTAAAAATATAGAAAATAGGTTAAACACATTTCAGATTTTCAAACAAGATTTGTCAAATTTATAGGAAGTGAATTGGCATTTTCCTCAAAACTTTGATTTTGCTTTTTAATATTTTATTCTATTTTATGACAACAGTATTTTCTTGTACCTCTCCCTTAAATTTGAAACTAGTTTTTCTGATTTTTTGATTGGTGAGTATAACCTAATTTAATTTCCCCATCATAGTAGGACTAAAAAGTGGAGATTCTTATGGAATGAAAGAAATGCAATCAACTCTCACACTATGATGAACTGTGAGCATATTTGAATATTTTGATGGTATTTATTCTATTTCACCAAATACTAATGGAAAGTTATTCATTA…
TCTCAACACCTCTCTTCCGATCACCCAATCCCTTCCTTAAGCCCTTTTTCTTCATCATTCCCCACTCTCAGCACCACCATGGCGGCCCATCTCCATAACTCCACTCCATAGCCGCGGCATTCACTNNNNNNNNNNNNNNNNNNNNNNNNNNNNNNNNNNNNNNNNNNNNNNNNNNNNNNNNNNNNNNNNNNNNNNNNNNNNNNNNNNNNNNNNNNNNNNNNNNNNNNNNNNNNNNNNNNNNNNNNNNNNNNNNNNNNNNNNNNNNNNNNNNNNNNNNNNNNNNNNNNNNNNNNNNNNNNNNNNNNNNNNNNNNNNNNNNNNNNNNNNNNNNNNNNNNNNNNNNNNNNNNNNNNNNNNNNNNNNNNNNNNNNNNNNNNNNNNNNNNNNNNNNNNNNNNNN…
TATAATCAAAATCCAATAAGACTCGATGTCTTAGATCTATTAACAAGTGTTAAAGAAAATTAGAACTCAAACACCAAAAATTACTATCAAAGATTCTTGAACCAGATTTGGTACTTAAATGACTGTTATTTCTCTTTTACACATAATGAAATTTATGTGAATTTTCTATGTAGAAAAATGTACTTCAAATTAAGCAAAACTTAATACATCAAATTTATTAAAAAGTTTAGTAGTTTTTTAATAAAGAAATAAAAATTAAATACTAAACTAATTAATATTGGAATTTGTGGACAAACTCTTTGACATAGAACTATAATTCTCAAAATTTTCTAACTGGACAAGTGAATTCTCTTCCAAATTAAACAAGACATAATATATTAAAATTGTTAACAAGTTTAT…
>Vitis_vinifera_newGene_4273
TCAATAACTTTTGCCTTGCATACTCCTTAAATTCTACAGATTAAGAGGATCCAAGGGTTGTCATTTCAGTTTCTTTAACTCTTCCCTCTTTTCAAACTCCTCATAGCATGGAAAGGATCCACTCTTCCCTCTCAAGGTTAGGCAATTTCCTTCCCTTACAGAAATTATTTCACCCCTTATCAAATCCGTCTTCAGTAAATTCATCAGATTATTTTTTTAATTCTACAATCTTAACATTCCTACCATCACAAATATTCTTTACAATTCACCAATTTCTTGCCATGATTCTGAGAGGCATTTCTAGAGGGTCATGAGGTTCAATATAAAGAGAAAAAAAATAAAAAATAAAAGAAAAGGTGGGAAGTGGAGGGCATGAGGTTCAATCTCATTTCCCTATGT…
>Vitis_vinifera_newGene_4302
GTAGCGTGAACGGCCTTCGGGACAAGGAGAGAATAAATACCAGAGGAGAGAGGAAAGGGCAGCTTGTTGCAGGGCTCACCACCGTCTCAGTCACTTCACGGTACAGATTTTCCTCTCTTTTTTCTTTCCATTTTTCTTCTCATCCAAACGGATCATCTTGCACATTCAGAATCGCGTCACAATTTTAAGATCATGATCAGTTTGTATGCCTCTACCCCATGCGATTCAGTCCATCTAGGTTTTTCTATTCAAACCAATTCAACAGAGCATCCTTTCTATTTTCGGCTCTTTACTGTTTGAATTAGGGATTTTGCCCTTTCTTTTCTATAACTGTACCTAGATGTTGTTAAGTCTGTTGCTTTTTTGAATCACTGGGTGGTAATCTTTAATTTCATGGCT…
>Vitis_vinifera_newGene_4310
GTACCCAATACTTCCCACCCTCGAATACCCTAATTGCGATTTGCCTTCCCCCTTTCTCCTGTGGAGGGGAGATAAAATAATCAGCACAAAACCCTAATTTTCCTGTAGAAGCCTAATCATTTCTGAAACCAGAATCGATGGATCACTCCTCTCTCACAGAAGCGTACCAGCAGCAACAGTACCAAGAACATCAACAAGCGGAACTAGCGCAACAGCATCAACAACAGCTGCAGCTGTATCAGCAACATCAAAATCAAGATTACTCTTCGCAACCGTACGATCCCTCTCAGGTTCAGGCGTATGATCAATCGGCACAGGCTTATGATCAATCGGCGCAGGCGTATAATCAATCGGCGCAGGTGTATAATCAATCTGCACAGGCGTATAATCAATCTGCAC…
>Vitis_vinifera_newGene_4313
TATGCCACACCTACTTTTCTTACTTTTGAGACTGAATCTAGCTAACAGTTTTTCCTTTTCCCTTCAAAAAGTAAGAAAAAAGTACATCTAATATGCTTGTTCAATAATGGCCCGTTTTCTAGTTCTCTGTATCTGAACTGGATCTTTCTGCCAGTGCTTCTATTGATAAATATAGCCTTGAATTCATTAACCCATTCATATTCCTCTTCTACTCAATTATGGGTCTTGTTTTGTTTACTTCAATATATATGCTTACCTTTGCCTTCAACTGATCAAAGCAGGAAAATTTGCTGGAACACACAGCCACGAAAATCTTTCAACAGATTGAGGTATCTGAATTTGCTTTGTTTGCGGAAAAGATAGAATGGAGGGTGGTCAGTTTTGGGGGCAGAAGATGGG…
>Vitis_vinifera_newGene_4321
GTCAGACAGTCATACACGATGCTTTTTCAGTAAGATGAAAGTCATCAGTTATAGAACAACCAATACGTGAATATATACAAACTTACAAACAGTAACCATTGAACTAGTTCTATACATATCTTAGGTTGACAGGCAACTAGAACTACCACAGGTGTCGGATTGCATGCCAATCGATGTGAAATTCTGGAGGGAAATCAGTGTGAGCTTTTGGATGGGCACGACGCATATGGATACGATAAATGCAGGTTGAGGCAACAGAAAGCCACAGGATTATTAATAGAAATATGCATGCCATCAGAGGTACTACACGACCCTGCACAAAATTCATGATCAGCCCCATCATGAAAATATCAATAATTTGTAGATAAGAGAAGACCATCAGACAGCTCATTTGTAAAG…
>Vitis_vinifera_newGene_4335
AACCAGAGGGGAAGTTTCGGAAAAGCCTTGGCTGACCATGAAGAGAAGCTGAAGGCAGACCATGAAAAGAAGTTGAAGTATGATATGGAAAGGGTGCAGGGATGGAGGAAGGCTCTCACCCAAGTTGGCAAGATATCTGGCTTCACTTCATCTCGTGATAAGTAATTTTCTAAAGCTTAGCTCCTTATTATTATCATCATTATATTGCTCAAAAGGTTTATTATGAATCATAAATAATTAAGTGAAAAACCCTTACGTTCGACATTCTATGGAACACTAAGGGCACAGGTACTTGCTTAGATCTTGAACAGTGTAAAGGAAGAAAAGAAAATTGCTGAAATTATTTAGCTTTAGATTTAAAAAAATTAAAAATATGTTTAAATACCTTTATTCAATATG…
>Vitis_vinifera_newGene_4355
TTTTTTTTTTTTTTGGTTTGTTTTAGAGGGAGTGAGCTCTGGAGAGAAGGGGGCGACCTTTTTACTGGGACGGCTGTTCTTGAGAGGGTGAATCAGGGGAGCTAGCGGTGAAAACAGAGAGAGGTGGCCGGAGATGAGAAGAGGAAAAGAAAGCTGTGGGAGAGCTGAGTATGGTGAGCGGGGTGAGAGTGCGGTTTTTTTTGAGAGAGTGAGCAAGCTGTGAGTGGGTCTTGAGAGACATCTGAAAGTGTGTCTTAGAACAAAGAGGAGAGAACAGGGGAGCCGAAAAAGCTGTGGGAGAAGGATCGGAGAAAGGCAACGAAGGAGGACGAAAACCTACTGATCTTGGGAGGACCAGAGGAGCACTTTCAGGTATGGTTTGTTTGCAGATTTCTTATT…
>Vitis_vinifera_newGene_4356
GAATTCCAACTCCGTATCTCTCTCAAATGTTATGATGTTTAGAGAAGCACAACTTGTGGCGTTAGCGCTCTTCCACACTTTCTTGCTTGCAATTTGTGCTGCTAATGGAAACCAGACTTGCAGACCCTCTTCTTGTGGAGAGATTCAAAACATCAGCAACCCTTTCCGATTGAAAGGTGATCCATTTGGGTGTGGTGATCCTGACTATGAATTGGTCTGCGAAAACAATCGTACTATGGTAAACGTCCGGGAGGGTGAGAAATACTATGTTGCTGATATCAACTACGATCACTATACCATTCGGGTAGTGGATCCTGGGGTCGAAAAGGGCAACTGTCTCTCAACTCCTCTCTATTTCTTGACAAGAGAAATCTTCGATGATTACAGTACATATTATTT…
>Vitis_vinifera_newGene_4359
GAAAAAGTTTGGTCTATTTAATAAACCAATCTTTTTCTTCCTTCGACTCGATTCTGCATTCTGAGCTCGGATCCCATCTCTCACAGCTATGACAGAGGTCTCTGTTCCTCTAATCTCTTCACTCCCTTCATACGCATTTGATTTTTTCATTTGAATTTCATATTTTCTCGCTAGTTTATATATATCCGCCGTGTATATATCATTCGGGTTTGGCCTTCTGTTATTTATTACTCGTCAGATTACTAGAATTTTATTGGTTTCGATTGAAATAATTTTTATATATAATTTTTTATTTTCCTTATAATTATTTTTTAAAATTATCCATAGAAAACAAGCAAAACATCTAAAAAAAAAAAAGTAAAAACATGTTTTGAAAACTGTTTGTTTTCAAAATCGTAT…
>Vitis_vinifera_newGene_4361
CTGGAGGCCAACAACTGTGACGTAAGGAATCCAGGTTCTTTTCTAGCAAAATCTTACATTATGCATACAGCTTGAACCACTTCATGGGTTTAATAAATTTCTTCCTTGTATCAGGTGGAAGCCATTTGTAAAAGCAGTTGATGCATGCTTCAGTGAGAAGTTGCCCAACCCAAGCCCAAGTTGGATGAAAGTGTAAGAAAGAGCTTTTACGGGTCTGGTCAAAATTCATTTTTGAGACCATGAACCTACCTTGAAGGTAGAAATTAGTTGAACCAGAAGAAACAAGAAAGTGCCTAAAGAGTAAAATCTCAACGTGTTCAATATTAAAATAAATAATAATACTAAGCACTTCTTCCCACTTTTTAAAAACCAGAGTCAAACTAGG
>Vitis_vinifera_newGene_4366
TAACAGCATGGGAACTGATGGATTCGCAGTCTAGATGACCTTCTATGTGCTGTAGAGGTTGCGGCTTGGTGTATTTTTAAGGCTGTCCATGGCAACTTTCTGAAGGGGTAAGAACCTTACCCAAATATTTACTGATGTTGTGTTTGAAACCATTCAAAGTGTGTTTTTCCTGACTTGGTTGATGCTTCTTTGTTGGCTAGGTAGAGGTGTGGGAATTGTTTTGTGCAGAGAGTATTGTGACTGCAGGTGATCGTTATTAACTTTTCTAGTTGATTTTCCAACATGCCTCTTTTTGGTTGGTCCTTGCAATGTTAATATATGAATTAGTCCTCAAACAATAAGGGAAAGGAAAGGAAAGGGTGAGCCATGTCTAGTAATAATTGAAATCTTTGGAGAAGT…
>Vitis_vinifera_newGene_4372
CACCAATGAAATAAGTTCCAAGGTCTACAATGATCATGGGTGGAACCCCATGGAATCTCTTCGAAAGGCAGTATGTCAAATAACATTTACCATACTAGATTAATATTCATTTTAATTGCAAATGCAAAAGAGTTGGAAGTGCCTCTGCAATTTTTTGATAGTTTATTTTATTTTTTGCAAACAGTGGGCATGTTTATGCAATGCATTTCTAGTAGAAGCAAAATGGTTTGCTGATGGACACGTGCCAAAGGCTGATGAGTACTTGAAGAATGGGGTCATTAGCTCCGGAGTACATGTGGTGCTAGTTCATATGTTTTTTCTCCTGGGTCATGGCATAACCAAGAGAAATGTAGACATTGTGGATGATTTTCCTGAGATTATATCTTCGGTCGCAAAAAT…
>Vitis_vinifera_newGene_4373
CGACTTTATATATGGATAAAGAGTAAACACAAGAACAAAAACAAATCAATGGGAGGAAGAGAGGGAGGGGCACGTGAAATGAGTGAATGTGAAGGCAGCAGCAATCAAAATTAATCATGCTGCTTTCCTCCACACCAACCTTTGGTCTATTTTTATGAGGTAGGCATACATCGTATCTGTAGGTCAGACGGTGATATACCCTTAATTACAGTCATGCATTTTCTTTTACCTTATATCCTCACCCTCAATTTCTTTCTCTGTTTTATACATTTATAGAGAGAGAGAGGAAGATGAAAGATGATGGAGAATGCCACAGCAGCTGAGTGAGGAAGAAATGGAACAAGCGAGGCAGTGGGAGGAAGTGGAGGAGGAGATTGAGGAAGTGGGTTTGAGAAAAAC…
TCTATCACCTCACCTCGGATTCATCTCCTGCAGTTTGCATTTCCACTAATGCTCCTCTCCTCATTCACAATCGTCTGGGCCACCCTAGTCTCTCCAAGTTCCAGAAGATAGTCCCTCGTTTTTCCACTTTGTCGTCGCTTCCGTGTGAGTCATGTCAGCTTGGGAAACATACTCGTGTCTCGTTCCCAAAGCGTTTGAATAATCGGGCAAAGTCTCCTTTTGAGCTTGTCCACACTGATGTTTGGGGTCCTTGTCGGACTGCGTCTACTTTAGGATTTCAGTATTTTGTCACTTTCATTGATGACTATTCTCGATGTACTTGGTTATTTTTAATGAAAAATCGAGCTGAGTTATTCTCTATTTTCCAGAAATTTTATATTGAAATCCAAACCCAGTTCA…
>Vitis_vinifera_newGene_4374
TTCAGGAGTATAAAGGACAGAAGTGAGAGGTAGAGAAGGCAGAGGAAGGGCCAAACCAATACCTTTAGCCACAGTTTGAGAACCATTAGGTAAGGTAACAGTAGGTAAATCAGAGGTAGTAGTAATAGAGGAGAAAAAATCCTTATTACCAGATAGGTGATCAGATGCTCCAGAATCTAGAATCCAGGGTCCAAGAGAAGATGTGTGGGTAAGGCAGACAGAGGCATTACCAGGCTGGGCAACAGAGGCAATAGAAGCCTGAGATGTCTGAGATGCGGAGGAGCTCGGAGGCTGAGGCAGCGGAGAATCAGAGGACTGGGCCATATGGGCAGTGCGAGGAGGTCTTTCATGTAACTAATAGCAACGATCGCGAGTGTGGCCAAGTTTATTGCAATAGGT…
>Vitis_vinifera_newGene_4375
CTCACCCGAGCAAGTGATTAGAGTTATTGAAGAATTAAAACCAAAGCAAAGAGCAGCCATAGAAGAAATAGGTTTTGGTAGCCTCTTACAACTTCGATGTAGGAAAATTGATCATGGGTTATGTCTTTGGTTGATAAATAGTTTCAACCCGAACACTTATATGTTAGAGTTGTATAATACTTGTATCAAATTATCCTCCGTTGATGTTGAATTTATTATGGGATTGAGGGCAAGAGGGTTGAAGATTGGCATGAACAAAGATGTTAGCCATAACAATGATTTATGTAAAAAATATTGTGATAAAAATGGGCGATTGCCATTAGTGATGTTAGAAAATCAAATTAGGGAGGATAAAGAAGGTGGAAACGATTTCAAAGTTCGTTTTGTATTATTTGTGTT…
>Vitis_vinifera_newGene_4377
ATGTCTATGAAATGTGGAGGTTTTTGTGTTTTTGGGCAACGATGCACGTATGAATTTCTTGATGTTTAAGGAACCTGCGAATACGAGAAGATACAGTCTTGACCTTAATTCTGCATATTATGATCCCAAAACCCGATCCTAACCACAGATTTTATGGGGTGAGTGCGAGGTTTTTTGTAGTTAATTTGATTTTCTTCATTTTTTTTTTTCTATCGCATACTCATCTGGACTTCTGGTGAAGCATTGGAGTTGAAGCAACTCAACATGTTTTCTTGGGATGCATCTGGAAAGGGAGCAGCAGCAGCAGCAGCACAAGTTCAATTGCAGGCAGCTCCATCTCAAGCTGAGTTTGTATTCAAGAATTATAAGCTGGAAAAGGAGCAGCTGAGATCCCAAATG…
>Vitis_vinifera_newGene_4381
ATTCAGAGCCACGCATCCAAAGCCTTTGTCCTCTCTTCTTTTTCACCAAACCTTGGTTCTCAGCGGCAACTACGGTAGGCGAAGGGCAGGAGCAATGCCTTCTACAAGTGTTGCGGATGCAGCAAAAAGTGGGTGGATTGAGAGAGACTTGACTGAAGGCATCGCCGGAAGTTGGGAAAATGTAGTAAAGATATACGAGGAGCATCCACAAGCTCACACGATGAAGATCGGTAAATTAAAGAACACTACATTGCATATAGCGGTGGAAAGCCGGCTAGAAGAAACAGTTAACCAGCTAGTACAGATTACTAAGAGTACTTGGGAAAAGCCTGAGGATGTTCTCTCTATAGAAAATGAAAGAGGGAATACTCCCCTCCATTTGGCAGCTTCATTGGGAAA…
>Vitis_vinifera_newGene_4389
NNNNNGATTTTGGTGCGTGTTTTGAGAAATGGAAGCTCGCGGGGTGTACAGTATGCACTGATGACTCTGAATTCGCTGTGTAGCAATGGGGATGGGATGTGTTTGGAGACGATGAAAGAAGGGGTCTTAGAGATTTGTATGGGCTTGGTAGAGGATGATAATGAGAAGGTTAGGAGAAATGCTTCAAGTTTGGTTCAGACTCTGCAGGGAAAACATTAACTGTGGAAGAGTTTGAGGGAGATGAAGTGTGCAAGAGATATGTTTTTCTGTGACGCCACTTGGTCCTTTGTGGAGGTGAGTTGGGTGTTGTTGATTGGTTCTCCTATTTTGGATAATTCATGTACAAAAGAAAAAAAAAAAGGTTAGATTTTGGTGGGCATGTGGCTTTTTTGTATTGTA…
>Vitis_vinifera_newGene_4391
CTTGGGTTGGATATGGTGCAGAGGAAGATTTTTACAAACAAACCTATTTAAGGTATTGGGACTATCCTCTTCCAAACACAGGTGATTATTAGTCTATTGAATTGTAAGTCTGATATAAAAAACAATCTCCATTTCTAACTCAAAATATTGCTTTTGCTTCTTGATAATGATGGAATTTACTTTTTAGATGCAGGATGGCAATCAAAGGGACTGATGTAGATGAAAGCAAAATTCATGGCCATTGATGCAGCTTATTAGCATCTGCAAAGGTAAATATCCTAAACATGAAAGAGCAGTACTAAATGCATCATTCTAGGCCAAGTAAATTTTCAAAAAAAATTTAAATCAGGTCCAAAAAGAGTTTTAAGCCCAATCGAATTTGCCACCAGCTTCACATGG…
AAAAATCGCCGGCATTTTGAAAAAATCAATGATTTTTTTACAGTCTTCCTCTATTGCTTCATGTGTCACTCTATGCTCGATTTTTTCATCGATTTTTCACCTCCAAACCGATATATCATCGATATTTCGCCGATATTACTGAAATTTTTTCGAAATTCTCATCGATTGATAATTGGTGCCTAATATTATGTCGGTGATTCGACTCATGGTAGCTTAGCTTTAAAGGCGTATCAACAAAATTTATACCTTGAATACTATTACTAAAGTAGCCAAGCTACTATAGCATAGTGGTTCTAGGATCGTTCACTGGGAAGGGTTTTCGCAAACACAAGTGATATTCAAATTAGGAAAATAGGTGATTTTCTTATGGATGTTAGCTTTAAAAGAAGATGTAAATGT…
CCAAACATAGATATAGCCCGTCGCTAGACCCTATTCCTAATCACTAGCTCGGTCGAAGAGCAAACAAAGCAAACAAGTCTCATATCAAATACAAGACCAAGGAAAACAATGTCGATAGAGACTAGGGACTTGGAAATAAGGGGATAAGTGTGTGTCCCACATAGACACACGACTCATGCAGTCACATCAGGATGAGAAGAGTCATGTAACAAACAATCATGCAAAACAGGTATATATCATCCAAATCTACACACAAGCTAATCAAGAAGAATATCTGACAAATGATAGCATGCTCTATGATAAACAAGATAATATATAACCGAGAGAATCAATCATGTCAAATCAAATGATATACAATGGTGAGTCTATACATGTGAGGTAATCAGAACAAACATGGCA…
>Vitis_vinifera_newGene_440
CCCTAAAAAGCTATTAACTATCTCAAAAACCCTAGCCTTTACTCTCAGCCATCTTCAATTTCCCTAACCCCCCAAGAGCCCATAACTTTATCCTCCTCATCATCAATAACCTCACATCCCAAACCCTAAGCCTCTCATTTCTTTGTTCTCACCATAGCCGTTGAGAGCTACTAATGCCGAAATAGAAAAGCTTGAAGTCCACCACTAGCCAACTAGTTATCAATGGCATTAAACATTTTCTAATCTTGAAACAGAGATGCTCTATGGTAACTCTCTGCTTTGATTTTTTTTTTTCTGGGTTTATCTAATGTTAGGGCTTGTATGAAGATTGTTTCATATGTGTTTTCCTCCTTTTGTGCTTTACTCTTTTAATTTGTTGTTTCTGAAATCTATTGGGAT…
>Vitis_vinifera_newGene_4402
CTTCCCGCTATCGACGACCGCCCCACCGTTTCAAAGGCAATAAGACCATTCTAAGAAGGGGGCTTCCTCCAAGCAAGAAGGCCAGAACCTCATTCATTATTCCAAATGCAGCATGGTGAAGCTTGCTGGAGGTATGTTATGATTTCGTCTTTCTCTTTCTCTGTGTCAGAATCCATGTGGTATGGCAGTGCTTTTTGACCTACTTCATTATATGTATGTTTGGGAATCCAGGCTTGCTTCGCTGCGGGCTGAGATGTTTCAGCTACCTACAGCCTGATGTTAACCGTGCTAGCTTTGGGGAAGACGAACCAGACCTCATCATTAAGCTTCATGCGCTTGCTTTTTGGAAACAGGTTAGGCGTTTTACTGGGTATGCACTTTCAGAAAGTCTTCCTGGTA…
>Vitis_vinifera_newGene_4403
CAAAGACGTCTCCACAGCTAGGTGGAGACCACCTTCGCCGTCAGCCGGGATCAAAGACGTCTTCACAGGTGGGTGGAGACCACCATCGCCGTGAACCGGGCCAACCTCCTCCAAGTCGACGTCTTGACCTCATCAAAGAAGTCTCCCTCAAGGACCGCGAGCTCAGGATTGTGGGCGAGGTCGGTGCCAAGATCCGAGTCTTAGACTTCATTTCTCCCGATGTCCAGGTCAGCTATTTTTTCTGCTAGATTCTTCTTCTCGAAGATTTTATGTAAATTTTCTGAATTTTTGCTTTCTCTCCCCCCTACCCCTGCATTTTGTCACACGGAGAATTTCTGTGGAATCTTCATAACCCTTGTGTTTTCTTCATATTTTATATTTTGTTTAAGAGGTGTAAGG…
>Vitis_vinifera_newGene_4412
GGCTGAAGCAATTATCTGCATACAGCCTGTTACACTAGCCAGGTTAGATTCAGATATGGGTCTTCTTGAGTTGTTTGAGATTGAATTATGTATAGTACAGACACTTACCAAGTTCAGAAGCAGCCATCAGAATATACAGGTCTTGCCCACCTTCACTGTATGCTCTAATATCAAGCAAGTCCCCAAAACAGAGCACGCAGCTGCTAACCTTAGTTTTAGCATAAGCCACACAGGAACAATTGCACAAGCAAGCATTCCCACATTCCTCACTTTTTATTGTCATGTTCAAATACGAGTTGTCTGGCAACTTCAACCTTGAAACCTTCCTAAATCCCTCGCCAGCACTGCAATTCAATGGCGTCCTAGCAACACAACCATCAGAGGTTTGCCGCTGGTTCC…
>Vitis_vinifera_newGene_4413
[truncated: 1,183 more rows]

## Sheet: Leaves part new genes annotated
#GeneID	COG_class	COG_class_annotation	GO_annotation	KEGG_annotation	KEGG_pathway_annotation	KOG_class	KOG_class_annotation	Pfam_annotation	Swissprot_annotation	eggNOG_class	eggNOG_class_annotation	nr_annotation
[truncated: 1,167 more rows]

## Sheet: Leaves all genes annotated
#GeneID	COG_class	COG_class_annotation	GO_annotation	KEGG_annotation	KEGG_pathway_annotation	KOG_class	KOG_class_annotation	Pfam_annotation	Swiss-Prot_annotation	eggNOG_class	eggNOG_class_annotation	NR_annotation
[truncated: 30,113 more rows]
