# Supplementary material for: Integrated Transcriptome and Metabolome Dissecting Interaction between Vitis vinifera L. and Grapevine Fabavirus
Source: Int J Mol Sci. 2023 Feb 7;24(4):3247. doi: 10.3390/ijms24043247 (PMC9961852; doi:10.3390/ijms24043247)
Supplement: Supplementary file 1 [file ijms-24-03247-s001.zip › Table S4.xlsx]

## Sheet: Berry
Table S4: Statistical of GFabV-infected RNA-sequencing data in berries
Samples	Clean reads	Clean bases	GC Content	%（≥Q30）
GFabV-free-G1	21032791	6273411876	0.4696	0.9327
GFabV-free-G2	21856444	6529046646	0.4713	0.9376
GFabV-free-G3	19845886	5911547646	0.4705	0.9319
GFabV-infected-G1	19237016	5727337528	0.4671	0.9349
GFabV-infected-G2	24716278	7354760096	0.475	0.934
GFabV-infected-G3	21322933	6349219706	0.4695	0.932
