# Supplementary material for: Integrated Transcriptome and Metabolome Dissecting Interaction between Vitis vinifera L. and Grapevine Fabavirus
Source: Int J Mol Sci. 2023 Feb 7;24(4):3247. doi: 10.3390/ijms24043247 (PMC9961852; doi:10.3390/ijms24043247)
Supplement: Supplementary file 1 [file ijms-24-03247-s001.zip › Table S5.xlsx]

## Sheet: Berries all New genes
Table S5: Functional annotation of GFabV-infected unigenes was annotated and part new uni-genes were annotated in berries
>Vitis_vinifera_newGene_1
ATTAGTTTCCCGCATTTATGCAACTGGATATGTACGTTAAGAAAGCTTGAACGATATTCATGTTCTTGGAGGGCGCCTGTTTGGACATTCTATGCCTATTGATTCGAGTAAGATATATCAACTATTGTAAAATTATAGTGTCATCAGTGTAGTTGATATTTGTCGTCACAGAGTCACATTAATGGTGATCGATGCATGCAGATGGCCTAGCTACATGATTTGAATGAATTAATGTCAGTTTGGTTGTTGGGATCTCGAAAGTTTGTATCCATCTTTGACATGATGGTGATGGCGACTTCAAACAGTGATGGTGATGCAAATGGTTCCACATGTATCCCACCTGGGTATGGCACATACATACCCAGAATCGACAGGACGGTGTTGGCTGGGGCCATCAGT…
>Vitis_vinifera_newGene_1000
GGGGAAAGAATTGGATCAACATATAATATGCTCCAGTGGAGATATTGGAGAGTAGTGGCAGACCATGTTCCTGGTTTAGTCGTTCACTGCGAATGCAGCATCATCAAGATTCTCATCTCAAAATCTTTGGCAGAGATTGCATCACTGCCCTTCCATTGGGTGTGAATCTTGATGATGCTGCATCAGCTAACGACTGTGTCCATCACCTCATGCACTATACCAAACTCCTAGGTCTGCAGTATTTTCCTTCTTCTAAGTCATGGATACGATTCAAAAAAAACATTACCAGACAATAAATCAAGAAATCGATGAAGACAAACATGAAAAGAAATTTCCTAGATCATTTTCTCCCGCAGTCTTCAATGGTTTGGAGGATACGGATCTCGCTTCGCCGATGCG…
>Vitis_vinifera_newGene_1001
CTGAGCTTGGACCAACTTGGAGAAGAAGCCATTTCAAAGATTGTTGGAGTTTCAGTCAGTACTCTGAATAGGTAAGTTATCTGAAAGAGTGTATTAAAGCAAAAACCTTTCGATTATCAGAGTGAAACCTGCATTACTTAAAGTTGGCGAGACATAACAAGAAGAAAAGCCATAGAAATCTCCAAGTCCCAACCATTTCACCAGTGCATAATAATTGAACAGAAAGCATTCTGGTGGATATGAAAAATCAACATTTGCCGTAAATTATGAAAGATAATATTGAAAAAACAACCAAGAATGAGAATGTTTTCATGCAAAAGGTACTTCTTTGTCAACTCTACTTGTAAACTACCAGAAACAGATAGAACATTGGCATGTGTACTGCTTAGTTCAGTTTTC…
>Vitis_vinifera_newGene_1004
AAAGCTCTCCTCCTTTGCCTTTTCTCCAAGCTATTTCTTTCAATCTAGGGTTTCATCATACTCTTCTTCTCCACCAAGAATTCAGGTGAATTCAAGTACCTCTCTGTTTATTAGCTGAGAGAATTGAAGGAAAAAAGAGGAAAAAAAACAGATGATTCTAAAAAGTTTTTATGCTTTCTGTCACTGTTTTGGTTTCTAAAGGATTTGAGACTCTGATCAACCGATAGTCCTTTAAGGCAAGTTAAACGAGTTTACTTGTTCTTCGTTCACCTACGATGATTAATCCAAAATTCATAGCTTCAGTTTTTTTTTTTGCCTCCATCTATATTTTCTCGGAACCAAACGAGGAAATAGGGTTTCTAGGGAATTCCTTTTCTTGAAAGATCTAGTAATTTTGTG…
>Vitis_vinifera_newGene_1005
GTTTGCCCCAAGAAATTATCCGTTGCATTGTTTCACTCCTCCCATTGAAAGATGCAGCTAGAACTAGCGTTCTTTCCGGTCTATAGAGAAGCCTTTGGGCGCCTACCCATGTCAATTTTGATTTTGATTTTGATCGAGTCACCAGTCATGAAGCTAGCGAAGATGTCATTCGAGCTTTGGGTAGATTCTTATCTTCCCAGAATGGGTTGTTGAGGCTTTGTGTTGGCTTTCTCAAAGGCAGAGGAGATTGCTTGATAATGGAGGATGGATGGGTTATTTTGGCTACAAAGGTGGACCTCAACTTCTCTGGTGGGGGACATACCACGTGGGTAAGAGATTTCCGTTTGAAGTTGGATGTGGGTCCTCCATGTCCAGTCCACAAGATTTCACAAGCCTCTT…
>Vitis_vinifera_newGene_1006
GAAAAGGCTGAAATGGGATAGTTGCTTGAAACTTATATTGGCTAGTCAGCCTTTCAAGGAAATTTAAGGTTCTGTGGATGAGGTCACCTCTTACTTGTGGAAGCCTGGAAGGTTCTCTTACTAACTTTTTGCTTTTTCTTTATTCCAAAGGAAAGATAAAAGGATAATGTTCTTCACTTTTATCCACTGTTTCATTATCTCCCACATTACTCTGTAGGAAATGGGCGCTGATAAAATCTGAAAGTTGAAACAGTGATATAGAATCTAGTTCAGGGGAAAAAGGAGCAAATAAGAACTACAGTTGACAAAAGGCTTAGCTAATATGGTACCCATAAATTAGAAAAGTTATGACAACTTTCTTGAAAAGGTTTCCCTCACTTGTGAGTTGTGAGGGAGCAA…
>Vitis_vinifera_newGene_1007
TCAAAAGCAATGAACCTAAGGAAAAATCTTGAAGAGGAATATCTGGATTATGAAGCCAAGGTATGCACGATTTTCATATTCATCCAATATTATTCTCTTTCATAGTTTCAATAACGTTTCATAGTCACATTCTCCTCTACCATCAAATTGTTGTACACTTGAAAGCAAGGGTAATCAATTTTTTTTTTACCCATTCAAATTTGGTATTGAGCTTTGTCTTCCACGTCTTTTGTCCCCTGGAATGTAGGTGCTTTATTCTCAGATCACTGAGAATTTGAATTTTATTATTATTATTATTATTATTATTATTATTATTATTATTTTGAGCAGTTTTGGCATTTTATCTACACTATAAGTCTATAAGGGCTGTCTTTCTTCATTTTTTTTTATTCGCATTTG…
>Vitis_vinifera_newGene_1011
CAGAAATCCCCCAAATCGTAACGGCATGTTGCCTTCTCCTCATCAACCAGAGGACGGCACAATCTCTGATCTGGATGCCCCAAGCGCCACGAGAAACGCCATGGTTCCAGTGCGTACCTCTTTTTCTTATTACCGGAGGTCATACAGTGAGATGCGGATGCGGTACTCAGGTTAGTAAGTTTGAACTAAGATGTTGAAACCATGGTTCTGTTGAGGAAGAAGATAGAATCTTGAATTTCCAGTTATGGCTCTGCTCTCATTCCAATTGCAGGTTATAAGTAGGGCAGATTTCCTAGATTCCACAATTTTTTTTTTTTAAATTATTAATCAGGTCTGAGATAGGTAGATTGCATCTAGTTTTCGCAAAATTAGGGTTGTACTCAAAGTTGATTCTTTGAT…
>Vitis_vinifera_newGene_1013
AGAAACTATGCACTCGAATCAGTTAAGCACTTGGCGGAGTTTGGCAGCTACCATTAAATCCAGGGATTGAGAAAGTCGGTGTCCTTAGCCCTGGTTTGTCTTCTTATATATATGGCTGGCTCTTTCTTGGTTGATCAGGCTCCTGCCCTCTACCCTCCTCGGAGGCTACTCTGCTTGTTCTCCATAGAGCATTGTAAGTTCTTATTTCTTTAGCACCGATCACCAAACTCTAGACACGATGTTTGGTTTCTGAGAAATCGCAGGTTGTTATGGAAGTGGTGTTTGTGATGGTGGAAGTCTAAGTTTCTTCTGTTTACTTGCGATTTCTCAGCAACCAAATGGTGGATTAATTTGATGTAATCAACGTTGTTCCATCGAATCATTTGATTCCGCGTTCAA…
>Vitis_vinifera_newGene_1014
CATTGGAAAAAACCTTATTTAAGGGTAAAGCGTGGCCTCGGCAGTCAGCGAGAGAGAGCAAGAGGGAAGAGATTTAGAGAGCATCGTCGAATCAGAGAAATGGCGAAATTCGATCCCTGGCCGGTGTTTTTCAGGAGAGAATGGAACCGTAACTGGCCATTCTTGGTTGGATTCGCCATAACTGGCACCATCATCACCAAGTTCTCTCTTGGCCTCACTGGTAATCTCTTTCTTCATTCATTTCTTTTCCTTTGATACCTGATAAGACTCATTCGCTGATTCGATTTCAACTATTTGTCAGAGGAGGATGCCAAGAACTCTCCCTTCGTGCAGAGGCACAAGAGGTGCGTCTCCGATTTTTGCCCTATTTTTCAGATCTGTATATAATTAGGGTTTTTT…
>Vitis_vinifera_newGene_1020
TGACAATCTTCTGTTGCATTCTGAAAAAATATGAAACTTTCTCCTCCATTTTATGGGTCTTTTCAAGTTCTCACTCATGTTTGATTTGTTGCCTATCGTTTAGCGTTGCATTTTTCGTGCAAAATTCACCATGTTTTTCATGTTTCCTGCCTAAAGAAGAAGATTAGCCACCAATTAGTTGCGGAACCCAAACTACCAGCCGTTAACAAAGACGAACAGGTCTTGTTTGAACCCCTTGCAATTCTGGATTATCGTATAGTCAAATATAGCAACTCCCCCAAAGACTTAAGTCCCGATTAACTAGTCCAATTCATTCTAAGAGGATGCCCCATGGGAAGATTTGGAACCACTCAGCCGCCATTTTTCTCACTTCAAACCTTGAGGACAAAGTTTTTCAGG…
>Vitis_vinifera_newGene_1023
GATCTTGAGACCTTAAGAATGAAAAGGTTTGTCCTTGCCACCAAACTAACTATACTTTGCTTATACAAGCACATATTAAAATATATATATATATATATATATATAAATTACTTAAAATAAAAAAAAATGAGTTAATTTTAATTATGTCTTTTATATAATAATTAGGTATAAGATAAATATAAACTTATAAATAAAATTATCAATATTTTTAAATAAAAAATACTAACATATCATCATTTCTTTTATATCATTTGAATATCCAAACTAAATATATTATCATTTTAGTTTTTATGTATTATCAAATTCAATATATTATTGTCAAATATTATAATTTGTTTTATCGATATTTTTATATTAAAGTTTCCATCAATATTTCCTTATATATCCCGATATATCCAT…
>Vitis_vinifera_newGene_1025
GTTCCTAATGATGGGATTTCCATTTGTTATTTATGTCTAATGGATTTGATCTCATGCGGGCAGTAGTCAATGACTACATAACAATATTCCAGTGGTTGATTAGTTTGAGGCAAGTGGGGTTGGTTTTTCAAGTTCAATTAGCGTTGTGATTAATTACCAAGAGGCTCGAAATTTCTGACTGTGTTTTCCTCTCCAAATTGCAAATCTCAAGGGGAGGAATTATCAACAGGCGTAGAGTACTGTTTGGGAAATACCATTTCATCTCTTGAATGGAATCGGATCATCTACTTATTGGACGGTGATGATATATAGTCATCAGGCAATGAGTCCGCGGTGTTAATCAGAATGAGAAAAGCCAC
>Vitis_vinifera_newGene_1026
AGGGTTTTGAAAGGGTTCGATTGAGATCGGAGTGACTCCCAAGAATGGAGAGTTCCAGGAAGTGGCTATTGGAATTCCTCATTGTGAGAGACTGAGTGGTTTCTCTGAATCGCATGGAAGGAGGATCTCGTTCTCCTGAGACGAGATTGACGAAGAGATCTTTGTGTTGTCCAGGTATTTGAACCATACCTCTGGTTTATTTGGATTTATTTCTTTATTTTTCTTCAGAATCTGTTTGGCTCCTTGGAAAATTAAGGAAAGAGAAAAAAACAAAAGAAAAAAAAGAAAGGATAGGAGGGAAACTTGGAATTTTTTTTTCTTTTCTAAACGGTAAATCGTAAGTCAGCGTATATCTCAATCTCGAATTTGATTCCGTAGATTTTGATGTTCTTCAGACAT…
>Vitis_vinifera_newGene_103
GCTAAAGCCAGTTTGGTCAGATTCATGTGTCATGGGCATCTAAAATAAAATAATAATTAAAAATATTAAAATCAGTTTTTATATTTGATACATGGAGAATCATTTGTAAACAATCGAAAAGACTCGAGATCCAGGAGAGAACTTCTCAAGAATTTCAGCACACGGCGTCCCCACCTTCCAAGGGAGAGTTCATCGGTGTCCTTCCACCTACCAGTGTTTACCTGCAATTTAAGCTGAGTGAGGCCTCGTAGCAAAAGTGGATGGCTTTTGCAAACCCTCAAAGTCAAAGAGCGTCTTCTTCTTCATCTTCTATTTCTACTGGTGGATGGAATTACGATGTTTTCTTGAGCTTTATGGGTGAAGATACCCGCCATAATTTTACAGATCATCTCTACAGAG…
>Vitis_vinifera_newGene_1030
TTCTCACAGTCCCTCTAAGAATGCAAAAGTTAAGATGCCATGAGTATACTTCTAGCTGTTGGGATTCTATATTCATTTCATAGTTTCTTCTATTTTTTCCATATCAACTGTTTGGAGTCTCTCACTCGGTCGGTTGGAGTAGGATTTATGGGGAGAACTGAGAAATGATACTGCATGCAGAACCAACCACCATGAGTCACATGCCAAACTTCAGGAGTCAGCGATAATACCGTGAGTATGCAGCATGCTAAAGCCTCACATGCCCAGGTACCCTTTTGGCTTGCTCGCTTAAAAACAGTTTCTTCTCTTTGTCTACTGGAGTTCTCAGCCACTTTGGAAATCCTGAGATTTGAACTGTTTTAGTGACAAGGCAATTGCAGGGATGTTGTTAGTGTTAAC…
>Vitis_vinifera_newGene_1033
TGTGAACGTAGAGTTGTGCCTATTCTAAGAAGTCCAGCGAAACCTTCCGTCGCATCTATTTGAAAGAGAGAAAGAACGAGAAATGATAAAAATTAGCCGTTGGAATCAATAATGTGATGCTTTTGGAATGCTGTAATCATGAATTCACAGCAAGACACCGAATGGGAGTGGTGGTTAAATTCATTCTATTGTCGCAGCTCCCGCCTTCGCTCTTGGCCATCTTTCGGGCTGCATCTTGGTAATTTCCATCTGCAATTGTTGTAAGCCGACCAAACCCTAGATTAAAATGATGGGTTTTGGTCAACCGTCGACCCAATGCAATTGGCTTTCTTTTGGACAACAAGGTCGGGTTTCGGGCAAAAGATTTTATGAACGGATCCAATTATTCTATTGCGGGAA…
>Vitis_vinifera_newGene_1034
AACAGAAGTGAGGGTGATTTTGATAGGCTCGTACTCTAGGCTGCTTCTACGTTCTTCTCACCCCCAATCCAACACCGTCCTGCGAAACGCAGCGTTTCGAATGATCTCTGTGCTCGGAGACGTTTCCCCTCATTGGCTACAGGCATTATCAGTTCATAAACCCTCCGGTGAACGCCAATGCATTCGTAATCCCAGTTTCATGAACCCTAGCCCGGTTGTCAATTGTGCAAGAAATTATTCTGATTGGTGAGAATTGCTGGATAAATGGTGGCTTTTTCATGTTCCTGTATCTCATTTTCTTAATTGTCCCGTTTCTCATTTGATGGTTGGATGGAATATCTTTCAAGAACAACCTTGTTAGATTTCTAGATTGTTTTAGTTTTTGGGCTCGTCCAGCTG…
>Vitis_vinifera_newGene_1038
GCTAAGGAGAAGAAGCCTCCATCTCTTTTTACTCGAAAGCACTCAATCATTCCTTCTCCAAAATTTGCGTTTCGATCGATCCCTGAGTTGAAGCCTTCAAGGTACAGTTCCAATCTCTATTACCAATTTGTTCAATGGAGTTCTAGATCAGAAAATAACGAGAAAACGAAAGAGAAGTTTGAATCCTAAAATTTTCACCATCTAGGGTTTGAGATAGTAATCAAAATGTGGTTTTCTTTTAGTGTTATTTATTTTATTGGCAACTCAAACAGAGGGTCGGATTTCACTGAGTCTTTACATTTGGGATGTTTTGAATTCTAGGGTTTCTCTTTAAACAGTTGTGGAACTGTTGTCAGTTTGGATTAGAGTTCACAATGAAATTTTTGTTAGATTAATGGT…
>Vitis_vinifera_newGene_1040
ATTAGTTCCCAAACACAATTTCCCGTTAGACTCATCTCTTCCGTGTGGCTGAGTGAGTTGGGGAAGTCGGCATGTACAAGACCTGGCGGAAAGTCAGGAACATACCCAAGGCGTTTTATCAGGTTCTCTCAGGTTCCATGGCGATTTTTCATTTTAGATCCATATTTTCCCATTCTACTTTTCAGATGCAAATCATAGTTACTATTCATTCACGATCGGTCGATGTTTGCCCTGGCTTGCGTTCTCCCTTCAACCGCAAGGTCAGTTATTTATTTATTTATTTTAATCTACTCATTATATCAAATAAGTGGGAAAATGTTAGATCCAGAAAGATACATCCTTTGGTTTCTAAAGATATTGCTTTTTTTCCTCTCGGCTGTGACTTCTTAGGGAGGTTTT…
>Vitis_vinifera_newGene_1042
GAGCTCCATATGGCTAGTCAGAAAGGAGCATAAATGAGATGAATAGGTGTAATATATTTTATGCTGCTACATTTTATTTATCAAATTCTTCTTATTCCAGCTTAATTGCACTATGTTAGTTATTATTTATTTTCTTTTCCGTTTTCTCCAGCTTCCTAGGATGTTACAGCAAGATGCAATTGCACGCTATTATGGACTTGAGAAGGGACAAGTTGTGAAAGTTATTTATAATGGCGAAATTACTGGGTCACATGTTACCTACAGGTGTGTCTGGTGATGTATTTTTGTGCAGTTTTTCCTAGAGATGTTGTATAATGTTGTACTTTTCCTGATATGTATGCAGAATGATGGATTTGGGTAAAACCAAGGTAGTGTTAGTGTTAATTTTGTTGTTCTCCC…
>Vitis_vinifera_newGene_1048
CATTATTTTATTTTAGAATTTACACAGGAATCGATTTTTCTCTCATTGGCTATCCTTGCTTTATTATTTTCTGCCTCTTTCTCTCACTTTCCGGGAAAAAAGTTTCTCTCTCGTGTCCATTTTCTTTCACTTTCCCGGAATAAAAGATAGGCATCTTCCTCTCTTTCTCTCCTTCGCTCACTTGCTGGAGAATTTTTTTCCCGTAGCCATTTTATTTTCCTGTGTGAGATGGGAAATTGGGTTTATTCTTTGACTGTTGAAGCAAATTTCAGTAGTAATTTGGTAATAGTTATTCTAGTCATTCTCCATCCCAATATAGAATTGGGTGGATTTTTTTCATAGCCTTCCAGGCCACTTGGTGGGTGTTGCTTTCGGATTATCAAAACATGGATTTAGAGC…
>Vitis_vinifera_newGene_1049
CAAGAGGTTCTTCACAAAGGGCCCATGTCTAATCTGTTATGGAATTATCCAGACCATGACGTGATTGGGGTATTTCACCTCATAGTGCTGGATATTCCTTTGGCCAGGTAGCTCGAATCTTTTTATTACTCCCTTCCCTTTAGATTTATTATTTTTTTTGTGGGCAATAAATATTTATAGATACAGCAAATAAGCAGGACACCAAAGTACAAAGTATGTATACAATGGGTACCAGCAAGCTATGCCAATAGAGAGGACACAAAAAGCAATTCCCTCCCTCAGCAAGATCCCTATCAATTAAAGGCATCAGGCCTTCTTTTATATACAACTTAATCCATAATAAAATGTTACTTAGGAGTTAGGAATGAACATTTCAGCTTTTGATTTGATTTTCCTTTT…
>Vitis_vinifera_newGene_105
GGAAGGGCGTCTTCTTCTTCTACTTCTATTGGCCCATGGGATTATGAAGTTTTCTTGAGCTTTAGGGGTCAAGATACTAGCCACAGTTTCACGGATCATCTCTATGCAGCTTTGTATCAGAACGGAATTCGTACCTTTAGACTGGATGATCACAAGGGAGAAGAGATTGAATCATGTACTTTTAAAGCTATTGAGAAGGCAAGATGCATCCTCGTAATTCTCTCGGAACACTATGCCCATTCCCGTGGGTGTTTGAGGGAATTGGTGAAGTTCATTGAGTGCAAGAACCAAAATGGAAAATTAGTTATTCCGATTTTCTACCACGTGGAACCATCCGATGTGCGGAAACAGAAGGGGACTTATGGAAAAGCATTCCAAGATCATGAAGTAAAAGGTTTT…
>Vitis_vinifera_newGene_1050
GTCCCTTAGCCGGTGAAAATACTTAATATAGCAGGACATGGATTTGCCGGACGACGTTTTAGCGTGTTATCGCTTTACCCGTATTTTAAACTTTTGAAGTTGAAACAACCGCCTTTCCTTCTATGCATATATTTGAATCAAGAAAGGCAGACACAGTCGCTTTCCGCTCGAGAAAACTCACTCCACCGCCCTTTCTATATCGTTTCTCTTTCAATCCTTCGCGATACATGATATTTTGCAATCAAACGGTTATATACTTTGGTGCGATTGTCTATCCATGTTTGGCTAATGCGAGGGTTTTCTGCATTTTGCTGTCGAGTTTTGTCTTCATTGAACCTTTTCAGGTCCCATTTGGTGCCAGTTGGTTCTGAATCGAGATTATGGTTTTTGGCTCACGTT…
>Vitis_vinifera_newGene_1051
ATATTCAATTAATGTCCTCTTCCAATCTTAAGTACTATAATGAACTCCAATTTCTGATCCTCTGCAACCCTAAGTACTACAATGAACTCCTCTTTCATCCTCTGCCACTATAACTACTATAACTAAGCATCTCTGTCCCTCTCTAGTGATCAAATTGAAACTGACTCTTTTATGGACCACCAGGAACTAGATTTAGAACCAACTAATCTACAGCTTATTTCAATGACACTATTCGACCAAATGTAACTTCTGTGGTGCAAAATCCTACTATACCAAAACCTGCAGATCCTTTCAGACGTTCCAGATGTATGGAGGGAAAGCTGGCTCTTCATACAGACCATAACCCTGGAAGTTACTGGCATCTGCTCCCTGATGATCCTCTATTCCACACATCTTGAT…
>Vitis_vinifera_newGene_1053
GTTTATGGTAACATGATTTTCCTTTTTTTAATTTTTTTGTCTCCTTCACAGCTTACAAAGGGAATCATTTCACGTGGCCCTCCTCTAAAGTCTCACTCGCTCTGTAATAAATTCCAAGAAGATTAGGGTTTCATGGAAATATCTCAAGCGAATCAGGCTCAGTGTGGCCGATGCAGCAAACTCTCAAATCTCTATATCCGGAGGTATGGAATCTCAAAACTCCTGTTTTTTGAGCTTTAGTTCTGGATTATGTCATGTGATGCTTAAGATGGCTGTGAGATTTGAACGACTTGTAACTCAAGGAGATGATGCAGAGTTGGGTAAGGCTGCTTTTCTGTTGGGAGGAGGGCAAGATAACGATACCGAACGTGAGTTATGATTGTTAATTGGCTTAGGAGG…
>Vitis_vinifera_newGene_1058
GAGGATGAAGTTCAGATGAATGCTATTATTCCTTACGAGACTGGACATCCTCCAATACGTTCATATCGACTACATCGACATGCTACTGCCCTACAATCACCATACGTGGTACAACCGTCAATCAAATTTTCAGCGTCTTCATCTGTAGCAAAGCAAGTTTTGGCATATGCATTGGACGATACACGTGATGAAAGGTAAGGTTGAACTTAATTTAGTATAAACAAATACAATTAAGATAGGCAATTGAAATAATTAGTTTTAATTTCTAACATCATAATTATTTATGTGTAGCCAAATATTATGTTCCATGCACAATTTCTTCTTGACAAGGTTTGACTTGAAATGCTTGGGACCCGACAAATTGGTTGACAATAAGGTATTCATATTTAGTTATGTGAA…
>Vitis_vinifera_newGene_106
GGAATATTAAATTAGATTTTACATTTTCATTGTGTAAGTGTGGAGAAGCGCAAAACCAATGACCTTCTTAAACAGATTGGGACTACTGGGAGATCAAACGGTGTGATTTCGGTTTGGTTCCCCTGTTTCATGAGCATAAGCCCTAGCAGTACATTCGTTTGGCTATCGGGAAAAAGAAAAGAAAATTCTGTTTCTTATACCTGGTTTGGGATTTACAGGCAGTTATAAAATCCGGTCTCTCTTTTCTTGGCTCCCGATTTCTCAGCGACAATATTCCGAGTTCATGTTTCGTTTGTCTTTGCTTTATCCACAAGCAAACGAAAGTCAGTACAGAAAGCACAACTTTCTGATGGCTGGAAACCTTAGAGAAAGAACAGGAACGCCTCTCTCGCACTCTTG…
>Vitis_vinifera_newGene_1060
TTCAGCTTCTGTGACGCCACATGCCAGGACTGCATCACCGGCAATCATCAATGACGATGATGATTTCGATCCTCCTCCCCCTCCGCTCCTTAATCCTCAAGCTTCATCTTCTGTGGCGCCACGTGCCAGTACTGCATCACCGACAATCATCACCGACGATGATAATCCCGATGGCTCCGAAAATGAGAAAGATGCTATCTGGTTCGTCTTCCTCCTGCTTCCTTCAGTTCTGAAACTTGTACATGGAGTTTCAGGTGCTTGATCTTCTGATTCATTTACCAGGTACACTACCATGATTTTTGAAGCTCTATCGACCATGAACAATTCGGCGGGATGTAGTATCAGTGAAATCGCTAACTCTATCGAGGTCAGATGGAGTTTCCTCTCTACTTTTATCAG…
>Vitis_vinifera_newGene_1063
ATCTTGATGAGGTGGTTGAAGAAATTGGAGAGGAGAATGTTGTGCAAGTCATCACTGATAATGCCTCTAATTATGTGAATGCTGGAATGAGGCTTATGGAAAAAAGGAGAAAATTGTGGTGGACTCCTTGTGCTGCTCATTGTATTGATTTGATGTTGGAGGATATTGGAAAGCTAAATGTTCATGCTACTACACTATCTTGAGCTAGGCAAGTAGTGAAGCTCATATATGGGCATACTTGGGTTCTTAGCTTGATGAGAACATTTACAAAAAATCATGAACTTCTTCGTCCAGCAATTACACGATTTGCTACTGCATTTCTTACTCTCCAAAGTCTTTATAAGCAAAAGCAAGCTCTTATAGCAATGTTCTCATCAGAAAAATGGTGTTCAAGCACAT…
>Vitis_vinifera_newGene_1064
CTCCGCACGCCCACACAAAGATAGAAGCAAAGAGAGAGGAGAGGCCAGCATGCAGCAATTGCAGTTCGCCGTCAATGGAGGAAACTCATCTGATGTTTCTCACCACACAAGTCGCCACATCGGCACCGCCGGCACGAAGCCGCTCCACATCCGGGATCGTTTTGAGGTTAGGGATGAAATGCCCTCAATCTCCTCCTGTTCTCATACACCTCCAAGACTGGATTGGACTGATGTCTTTCCTCCGCTTCATCATGAGTTACGGTCCTGATTCTTGAAATTCTCAGGTTTGGATACGGTTTGTTGCACTTTTGCTGTGATTTGAAAGGGAAAAAATGATTTGTCTCGGTAACTCGAACGATTCAACTGAGTGTAATCGATTCCGGACCGAGTCTCTGTTTG…
>Vitis_vinifera_newGene_1065
AAAAATTGTTACACCTTCAAACTTGTCCAAGGCAACAAGTATTTGATCAGGTCTGTCTTCATGTATGGCAACTATGACTCCAAAAATCAGGCCCCTGAATTCGGACTGTATCTCAACGCGGATGAATGGGACTCGGTGAAATTGGAGAATTCAAGTGATGTTGTAGTCAAGGAGATCATACATGTTCAGGAAACCAATTATTCGCATGTTTGTCTGGTGAATACTGGCTTGGGAACACCTTTCATTTCAGCTTTGGAGCTAAGGCTGCTGAATAGTACCATATATAAAACTCAGTCTGCTTCATTAGTCCTCGCCACGAGGCTTGATATCGGTTCCACGAGCAATGATACAATCAGGTGAGGCCATTTTGGCGCTAACAATGAATATTTAGTTGATTAA…
>Vitis_vinifera_newGene_1067
CTTGGAGGGAAGAAAGGCAAACTGAGAGAGAGAAGCAAGCTGAGAGAACCAGAGTGCTTTTAGGAAAAAGGAGCGGTGAGGAGGGTGGTTTCCTTCCTGGAGTTTGGCTGGAGAGGGGAGAGATTCACATTCAGAGACGTTTTTTTTTGCTTGAGAGTCAAGTTTTTGCTACTGGAGGAATATTCAGAGAGTGGAGCTAGCTTGGGAGAAAAAGCTTGCTGGTGAAGAAGTCTTTTGCTAGTTTCAGGTAAATCTACCTTGAGTTTGGTATGTTCCCGTCTCTTTATGTCTTGCATCATTCTCTGTTTGATTCTCTGTTGATCCGTGAGCAGGGTTTTATTGTTTGCTGTGGACGTCAAGGGCCACAGGATTGTTTTGATTGAACATGCTTATTTGTAT…
>Vitis_vinifera_newGene_1069
CTCATCATGCCCAGATTTCATCAAAGGTTTGATCCCACTTCGTCCGTGGTCCGATCGAGCTGAAATTTGGAGGAGAGTTTCGTGACTCATTTATCTTCAATCTGAACGGTGAAGATCGGATTTGGAGTTTCGGAAAGTCATTAGAAAGAAAGAGGAGAAGAGAGAAAAACGTAGGTTTTTCTCATCATGCCCAGATTTCATCAAATGTCCGATCCTGCTTTGTCCGTGGTCCGATCGAGTTGAAATTTGAAGGAGAGGTTCGTGGCTCATGTATCTTCAATATGAACGGTGAAGATCGGATTTGGAGTTTTGGACAGTCATTAGAGAGAAAGAGGAGAAGAGAGAAAAACGTAGGTTTTTCTCATCATGCCCAGATTTCATCAAATGTCCGATCCCACT…
>Vitis_vinifera_newGene_107
CAGAAACCGTCCAACAATGGCTTCCTCTACCCAAAAACCCTCTTCTTCTTCGACCTCAATCCGTAAACATAAGTTCGAAGTGTTCTTGAGTTTTAGAGGTGAAGACACCCGCTACAATTTTACGGATCATTTATTCGTAAATTTGGATCGTAAGGGGATTAACACTTTCAGAGACGATCGACTCGAGAGAGGAGAGGAGATCACATCAGAACTTTTGAAAACTATTGAAGAATCAAGAATTTCCGTAGTTGTGTTCTCAAAAAACTATGCGCATTCCAAGTGGTGTTTGGATGAGTTAGCGAAGATCATGGAGTGCAAGGAAAAAATGGAACAAATAGTCTTGCCGGTGTTCTACCACGTGGATCCTTCTGATGTGGAAGAGCAAACAGGGAGCTTCGG…
>Vitis_vinifera_newGene_1070
GTAATGCAACAATTTAATTCGAAGTCTCTACCGGTTGAAACCCTAGTCCTCTGTTTGCTTGCTGAGAAACTGGGGGGAAAATGAAAGAAAACTATAAATCTTTTCAACATGTTCGAGTTGGAGTGGCAACTGTGACAATCCGGATTTTTTTTTTCTTCTTCTCACCGTTTCTCAGCCAACAAATGGAGAACATTGATTCCAGATAAAGCTTTCGGGTGAGGTCCTTCAGCTCTGCTTTGCTGCCTCTGCCTAGTACGTTTTCATCTTCTTTTTCTTCAATTCTTGATGTTATAATTGCTTGGTTATTTGTTGTTAAGGTCAGTGTTTCTTGTCAAGCTACTCATGAAATATAGAAATCACCTTTAAAATTCTTGCTTGTTTGTTCTTTCTCTGTACTGG…
>Vitis_vinifera_newGene_1071
CAAGTAGCCGTTGCCAAACACGGTCCACGAAGATTCTTCCCCGCGCTACAAACCTACAACCCTAAATTCCCAAACACATCCGCGTTCTCTCGACTCTCCGCTTTCTCCGTGGGAATCCGATCTCAGTTAACCGTACGACAATGGTCATCTTTTCATTGAACGAAGAAACATTGAAGAAAGTCCTGTGTCAGGTTCAAAATTGCATTTCTTTTTTGAATTTAAATCTCAATTTACCAAAATGGAATTGATAAAAATCACACAAATATCTCCATTTCCAGGTTGAGTTTTACTTCATTGATAGCAATCTTCCGGGAGACAGGTCTCTCATGAGATCGAACCCCCCAGGCGGAAGTATCTTTCTATTTCAGTCCTTCTAAGTTCTCGTCTTCGAGTTCTGTC…
>Vitis_vinifera_newGene_1074
CAAATTCTCAAAACCCTAGATTGCTTTTTCATTGATGCGTCCAACTCCACAATCACAATGTCTAAATCTATGCCACTCTTTCATTCCACACCACAATCAAACGACAAGCCAAAGAAGACCTCTCTTGATCGCCGTTGTAACGGTGGATCCGGTCGTTCTTGAATGTGACCGGAGATTTTTAGGGCCGATTTCTATGTCGGAGCAGGAGGCCATGGATTATTACTGGATTTCTGTGTTGGTCCCTTTACTAATGATTTTCCTTGCCTCAGTTGTTTACCTATTGGCAGGCGAGAAAAATTTGTTCCTACTCGGTTTTCCGAAAAATGGGGGAGAAGAAAATGATTGAAAATAGGTAATAAAGAAATCAAATATTAACAATTTTTTAAGGTTTTTCTTTTC…
>Vitis_vinifera_newGene_1075
ATGAAGGTAGATAAGCTGGACAAGGAGTATTAATATCACGAGAAATTTTGATTGGCTTAGATCTATATTTTTGTGGTTGAATCAGTAGGTAAGGATACTTTATTTAGTTCAACTTAGATAGGATTTACAAAAAAACATGTAAAGCCCTCTTGTTGTCGTCCTGGTGGCGGAGTAGCATCGATGGTGTCGACATGACAGTGGTGGCGGTGGTGGTTCTAGAAGAATTCATCTGTTGAATAAAATGGAGGCGGTTTGGGGCTATGAGACGAATTCGTCCCAAGCACTCGGAGACGGCTCTCTCTGCGCTGCCTGGCCTCTTGCCTCAACTCTCCTCCGATGTCTTCTCTCAATTCGATCAACCTATCTAGGTCTCTAACTCTCACTCTCTCTTCAATTCTG…
>Vitis_vinifera_newGene_1076
GTGCTGACCATTTGCTCTACATTAATAAAAAGCACACAGCTTTAAGAATTTCCCAAAAAAAACTAAAAACAAAAAGGCGGCGACCACCAATTGTTTTCAACAGAAGGATGAACCATCAAAATGGGGTCCATGCCTCTCATTGTTGTGAGCTGTCTGGGCATTGTTAATAGTGGAGGGGTCTCCATCTCTCCAATACTACCAGCTCCACTCTTTGGTTTCTCCGTCAACATATCTTTCATTTTTGTCTCTTTTTCAAAGTTTTACCGTTTGCATGAAGTCATCACCCCATAGAAGAGTAGGTTTGAACATCAGCTGAAGATTGGTAGTTAGAAAATTTGAATCCCTTCGTTCTCAGTCGTGCTGCAACCAACCCCCATCTTTACCTCTCCCATCTTCCTT…
>Vitis_vinifera_newGene_108
AAAGCTTGCAGTGTTTGGAGAAGTTTTATGCACGATGGGTTAATTGTCAATTGCCTTCCCTCTTAGGTTTATGCTCCTTAAGAGAATTAGTTGTAAGTCATTCCAATCTCAGGCAAGGAGCAATCCTGAGTGATATTTCCTGCTTGTACTCATTGCAAAGATTGAATCTAAGTCACTGCAATCTAGTTGAAGGTGATATCCCTACTGAGATTTGCCATCTATCAATGTTGAAAGTACTGGACCTGAGCGGCAACCAATTTAGCAGCTTACCTGCTGGAATCAGTCAACTTTCCGAGCTGCGAGTCATCAGGTTGAAACACTGCAAGATGCTTCAAGAAATCCCAGAGCTGCCCTCAAGCCTACGAGACATTGATGCACATGATTGTGCATGGTTGAAAA…
>Vitis_vinifera_newGene_1082
GGGTTACATAATTGGGGGGATGTAATCTCACTTGAACTATCATCTTCATTTTTAAAAAGAATGGAGCATTTAGGAGCGCTTCAAGTACACGATTGCGATGATGTGAAAATAAGTATGGAAAGAGAAATGATACAAAATGATGTTATTGGTCTCTTGAACTACAACGTTGCAAGGGAGCAATACTTTTACAGCCTTCGTTACATAACAATACAAAATTGTTCAAAATTGTTAGACTTAACATGGGTTGTTTATGCTTCATGTCTAGAAGTACTTTCTGTTGAAGATTGTGAATCAATAGAACTAGTACTACACCATGATCATGGAGCTTATGAAATTGTGGAAAAATCGGACATATTCTCAAGGCTCAAATGCCTCAAGCTCAATAGACTGCCAAGATTG…
>Vitis_vinifera_newGene_1083
ATATAGAAGAAATTCGAAGTTTCACTAATCTCATGTGGCCGGCTGGGAACTATCGTTTCTGGTATAATTTTGTCCAATTTCCTATATTTTCTCTGGAAAATTCTTGGCTTATTCTTATCCTTTTGACCTGCTAAATATCTGTCTGTTTGTGAAAGTGCTCATTTGTTCTCCAAGCTGGTAGCAGAATTAGATCAAATGGTGATCAAGATGCTGTTTGAAAGCTATGGTGAAGAGAAGTATAGTGACTCTCATATTGGATCGACGACTTCTCTTCTACGACCTCTGAAGTATAGAGCACCCAAGATGATGGAGACTAACTTGGGGCTGAACTCTCATAAGGACAAGTCCTTCATGACCATACTTCAACAAAATCAAGTTGATGGATTGGAAATAGA
>Vitis_vinifera_newGene_1084
CGACTTTCCAGCTTAAACCTTCTTCCTCCATCCTCCCACCTTTTAACAAGACCCTGCACAATATCACCCCTGCAGCAAGCCTCCACCCCTTCCAACAAGCAGCACAAACTGAGATTTCCAAACCTGACCCACGAAGTAAAGCCTTTGCTCCTTTCCACAATGATTCCCTTACGTCTCTCCCCATACACCTCCACAGAAATTTCAAAGGACTTTGAGTCCACTGCAAACCAGCATCTGCCTCCTCTTTTAGCAGGTATCTCCATTTTTGATCTTCATCAATACAGTATTCTTAGCATAGACATTTGAAGAATCAAAGCATCCTCAGAAGTTTCCTTACAACATCCTCATATTATCCGTGGGTCAAAAATACATCAGAAACTGGTTTGGAACAAGGAGTTA…
>Vitis_vinifera_newGene_1088
TATTTGATATAAATTCCATAGTGCAGTGTGGAGTATAATACATGGATAAAAGGAAAAAAACAATACAATACAACCAGGTTTGAACATTATTTTAATTAGTATTATTTTATTTTGACTATATTAATGTTTGACATTGTTGTTTAATTTGACTGTTTTCATTTTAATTTTATATTATCATTTATTTACTTTTACAGGAGGTCAAAATAAATAGTCGATGCTCCAGCAAAAAACTTAGACATCTACTTGATGAGCTAAGTGATGAAAAGAAGAGTATAATTCAACATATTGGCTTTGGTGGATTACTTCAGCTCTCTTCCACAGAGATAAGGCATAGCTTATGTAGATGGATAATAACTCATTTCAATATAGCCCACTGTAGGTTAGACATAGGACAAGAAA…
>Vitis_vinifera_newGene_109
GTTTTTTTCTTTTATGTAGTGGTGTCTTGCTTCAGTTTGGTCTTCATCCACACCTACCCTCTCAAGTTACAATTCTCTCAGTCAAGCTACCGGTCTTCCAACCCTTCTTTCAATTTTGCAATGGCTTCTTCTTCAACCATTCTCTCAGTGCCTTCTTCCTCTTCCCCCCATCGCTGGAAGTACGATGTCTTCCTTAGTTTCAGAGGTGAAGACACCCGCCAAAGCTTTACTGCCCATCTTCACTCGGCCCTCAGCCAAAAGGGAATCAACACCTTCAAAGATAGCCTACTCCCGAGAGGCGAAAAAATATCTCCAGCACTCCTACAGGCAATTGAAGAATCGAGGTTTTCAATCATCGTTTTATCCGAAAACTATGCTTCTTCAAGTTGGTGTTTGGAG…
>Vitis_vinifera_newGene_1090
CTATTTTGTAGGTCACTTTCTTAAAAGCATCTCAAAATCACAAGGGTAGGTTCTACCACTTTTAAGATAGTCATGCATCAGCCATAGCATCTTGGTAGCACTTTTGTCAATTTCCTTAAATTTTCTTTCTTTCTTTTTAGGTGGGTAAGCTGATGGTGCAGGATGGTTGTTATGGGGTTTTTTGTTGGTTTGGTTTGGAGGTTTACTGGAATTCACTAATTTGGTTGTCAAGGAGGCGGATGTGCTCAACATGATTTTGGTTACATGATAGTGACATTTGAGGTTTGCAGTGGCACATATCCAATTCCACTACTCTTATTGCATATAGAACCAAACTTTTATTATTATTCATACACAGTTCTCAATTGGCATAAGAATCACTTGGCCTGGCCTTCTGCT…
>Vitis_vinifera_newGene_1091
CAATTTTGTATGACATTGTTCAAAAGGAAAAGGATTCCTTATGATCTAAACCATAAAACCAAATGAAAACTTTGTCTTAGAGGGAAGTCAAGACAAAGTCCTACTAGAAGTGGTTAGTTTCTCACAATTTAATTTCTTTGCCAAAACCTAACATTGTTAGCTTCCCTTTTAAACTTGGGAATGAAGGTTTTCACTTGTTTAAGAGCAATGTTTCATTTTACCACCTACACAAGATTCATAGGTTGAAATATCCTTTAATCAAAATGCCCCCTACACTTTAGAAGCTAGATGTTTGATTGGTGCTAAATTCATTCCTTTAGTGAGATATGACTATTCTCATTACTTGGCAAAGTGATAATAGAGTCATAATAATAATAATAATAATAATAATATCTGCAC…
>Vitis_vinifera_newGene_1092
GTGTAGGGGGCATTTTGATTAAAGGATATTTCAACCTATGAATCTTGTGTAGGTGGTAAAATGAAACATTGCTCTTAAACAAGTGAAAACCTTCATTCCCAAGTTTAAAAGGGAAGCTAACAATGTTAGGTTTTGGCAAAGAAATTAAATTGTGGGAAACTAACCACTTCTAGTAGGACTTTGTCTTGACTTCCCTCTAAGACAAAGTTTTCATTTGGTTTTATGGTTTAGATCATAAGGAATTCTTTTCCTTTTGAACAATGTCATACAAAATTGACAATCTTTGTAATGATACTTTAGTTTCTTATAAACTAACATTTATCATTCTTATATTCCTTCTTTTCAACTTTAAAAGACTCATTGATGACTTACATGATGAACTAAATGAGAACGTTGTTG…
>Vitis_vinifera_newGene_1093
GTCACTTTGATGACTAACAAACTAACTAATTCTTGTTAACTATAGTCTATAGCCAATTCACCGGTAATATATACTTTTGAATTTAATTTTTCTTAGCCATGGATGAGTCATGGGTTAACAAGATAAAGCAAATATATATACATACATACATACATATAAGCACACTATAACAAAATGGAACTTAAGGATAGATGTTAATCTAAATCTTAGGACTTTATGATTTTTACAAACCTAAAAAATAAAGGTAGTATACGTACCTTGATCCATAGGTATAGACTTGGAAACACAATTTTCTAGAAGCCAAATGAAGAAATTGTATCTCTCTCTCTTCCATGCCCCTGAGCTGCTTTTTATAGCATGAAGAAAGGGCCAATTTTCTTCAATAATTAAAATTCTACT…
>Vitis_vinifera_newGene_1094
GTTTGCTATTTCCTTATCTCATGGAATGAATAAATGGGAAGCAATCATGTGATTATTTGGTTTGCAGACCATTCTGTGCCTGAGAGAACTGATTGCCAAGCGATCATGTGATCTTTGGATTAACAGAGGTCTGTTAAATGGAGAATTCAGGGTTAAATATCAAGGTTTCAGAGTAGGTGCTTATTTCATATTACTTGTTTCTGTCAGGCACAAGGCTGGTATATTTATGTGGCCTTGGATCCTTTCTCTGGTCAAGGGTAATAACAGTGATAAGAAATCAAGGCAAATGATTAAGCTGAAAGTGAGATGCAACAATGTGGTTTCTCCAATGGCTTTAGATGCTCAACAGTGAAGAAAGGCAGAATCCAAAGAACGTTGGCAAGGATCCGGATAAAATTC…
>Vitis_vinifera_newGene_1095
GGGAATGAGGGGAGCTCAAAAACCTCACTTGGTTCATCTACAAACTGAAGAATGGGTGCTTACATGAAATGATGGGGGTATGATGAAAAATTAATATCCTATCCTCTTAATACTTCAGAGTTCCTCTTTTTATCTCATTAGGCCCATGGAAAAATCATCCAAATATATTTTCATCTGGCCTTCTGTCAGTGAAACCCTAAATTCAATATGGCCTTTGTCATCCATTCAGCTGCCAAATTCATGCAGTTCCTTCATGGTAGGAAAATTTTACAGATTATGTTCTCTATTCCTGAGTAATTTTGAATAGCTGCCCATAATTATGAATTAATATCAGTTTATTGCTGCTTATGCAGACATTTTGATGCCTTTCAAGTGCAAACAAATTAAAAGCTGGTAGTT…
>Vitis_vinifera_newGene_1096
ATATCTTATGTCCTTAGCTGGACGATTCAGGTACAAATTTAAAAGGAATTGTCCCCGTTATGTCAGTGTGTGTTGTGCAGTTGATGGATGCACTTGGAAAATAGCTGCTTGTGGTGTCAAGGGTACCAAAATGATGAGAGTGTACACATTTCAAAATAATCATAACCACTCTATACACGAGGACTCTTCACCACTTCCTACAGTACGATTATGCAAGCTGGCGGTTCTAACTAATGACGTGATAAAGGCTACTCCTGATTGTATGCCCCGTCAAATCTGTAAGGACTTTGAAAGACAACATGGAATAAGAATGACCTATGGTCAAGCTTGGCAGTATAGAGAGAAGGTGAAAGAGAGAATCTTTGGTCTTTCAGACAACTCATATAAGCTGTTGCCATG…
>Vitis_vinifera_newGene_1097
CATCGTAGTACCAGCAAAATTTTCTCAGTCTGAATCTTTTGAGCCAGTGCTTTCAGATCTAACACCATGAATTGGATGGAACCCTAGACCCAAGCCCTCTCCTCGCCCATCCCTGATATCACCCCATCAACGCCTTCAACCACGTATTGGGTTATAGGTACTATTATAAGATTTTCATTTTACACATTTTTCACGGCAACCAAACACAACTTAGAGCAATGTAGTTACTGTGTTCTTATTGACATTGGCATGCGATTATTGTTCCAAATAACTCAAAATGCCTATTCTTGAGTTTTGGTTCAAGGGACTGCGAGTGACAAGCTAGTGTTAGTTTTTTTGTGAGAATGAGAGTTCCATATGCTTTGAGTTAATTCTCTTTGTGATGGGAAGAGCTTTTGG…
>Vitis_vinifera_newGene_1098
GGGGGAATCAGTTTCTGATTACTTCTCAAGAACAATGGCAATCATCAACAAAATGCGAATTCATGGCGAGAAGATGGAGGACGTGATTGTTATTGAGAAAATTCTTCGGTCAATGACGCCAAAATTTAACTATGTTGTTTGTTCTATTGAGGAATCGAAAGACCTTGATGAACTATCAATTGACGAGTTGCAAGGATCTTTGTTAGTTCATGAGCAGAAAATCATCCAGGAGGACAAGGAGGAGCAAGCTTTAAAGGCTTCAACTAACAACAACGCTTTGACAATGAATAGATCAGCAGATCGAGGTAGAGGCAAAGGAAGAGGAGTTCAAGGAGTTAGAGATGGAGGTAGAGGAAGAGGTGGACGAGGCAATTTTAGAGTTGATGAAGATCAACCAGA…
>Vitis_vinifera_newGene_1099
TTTTAAATTGTGATCTTGTCTGAAAGCTAATTTTTAGTCAACAGTTGATAAAGTCAAATGATCAATTATGGAGATGGCTTGAAGATGATGATGCTCTGGAGCGTCCTCTTAGCAGAGAGTATGTATGATGAGTCTAAAATCTGGGAATGTCATCCCCCTCATATTTTCTAGTCATGTATATCTGGTACATTGCACATGTTATGTTCACATCAATCCTTTTATTTTGTAGGTGGTTCCTTTTGCCATAAGGAGTGGCTGGTGTACAATCCACTTGTTTAAGGATGAGAACAAACCCTGCATAAAATTGGGTATGCCTTTGAATCTTTGATTGTAAATTCGAATTTTATCTTTCAATTAATTGAGATAATGCTTCCAAATTTCCAATTATGTGAGCTTAGC…
>Vitis_vinifera_newGene_1100
AGGAGAACCACTAGTAGGCTTCTCTTTAAAAACCACGCGCTCTCTCCGCAATTCACGCGCCGTCGCCGGCGACTCTGTCAGTCCATTTCCCGATACTGCGACAACGGGAAAGTTCTCGGATCCGGTAATCGAATTGAACTCTCCTGATTTTTTATTTATTTATTTATTTATTTTTTTTTTTGGAATTGACTTAACCGTCACCTTCTGTTTGGTTCATGAGAAAACGCTGGAAAAAATTGAAGCATATGAACGATTGAATGCATGTAATCATTGTTTTATGTCGATCTTGTATCCAAAAGGAATTTTTTTTTTTAAAAAAAAAAAAACAGCCAAACTAGCCAAATTGTTGCTTCAAGCTCAGTTAAGTAGTGATTTTAGAGGTTCTTTTCTCGCTCTCGT…
>Vitis_vinifera_newGene_1101
CTCTTACGTTGACAGAAGGCGTGTGAACCTCTATGCCACCATGACCGACGATAGCACCTTTTCTCCGAGCGACGATCCGCTTTCGCCAAACCCAAATCTCGAAATCACTGTAAGCCCTTCCTGATCTCTTCTGGTTTTTCCCTACTGTTTCCCAAATTTCCTGTTTCTATGTGTGAGATTATCATTACTCTGTACACTCTATTTTAGGGTTTACTTTTTGATACCATTTTCAATTTCGGTAAACTCTGATGAGTAGAAAACAGCATACCGTCTGTTTGGCTGCTGGGAAAAGCAGAGAGAAGAAAACAGAATAGATGAGAAGGTTTGAACTTTTTATGTTTTATTTTTTGGTTGGTTTAATTTCCAAGATAATTAACAAATTGACTAAATTAAGCTCAA…
>Vitis_vinifera_newGene_1103
ATGATGAAGTTCTAAGTAGAGTGGACGCCGCTGCCATTAACCGAACAGATACGCTCCAGAGGAAGGGCTTGCACCCTTCCTCAAAGGCGGCAGTCCCTACCCGGGTCTCGAATGTTCTGGAATCATCGAAGCTGTTGGAAAAGCCGTCGTTCGATGGAAGGTTGGCGATCAGGTATTTCAATTGCCTAATATTTTGATTTCGTTTCTGTTCCTCTGTTTTTCTCGGCTATCAAACACTAGGAACGTGTAAATAAGGAGGTTAGTTGATTGCGAAAACGGGAATTTTTTGTTCGTGTCTGTGTTAAGGAGTCTTTGTTGAGAATTTTGGGGAAATTTATGATAGGTTAAATTATTGAGCTTATTGGTTTTCAAATTTATGGTTGTAAGAAAATTGGTCAG…
>Vitis_vinifera_newGene_1106
TAGTCATGTAAGGCCTGCAACTCAGAGCCATTTGACTGAATATTCATCACAAGGCTTACGCACACTTGTAGTTGCTGCTAGGGATCTCACTGATGAGGAACTTTCAGAGTGACAGTGCAAGTATGAAGATGCAAGCGCTTCATTGACTGATAGGTCTGTAAAACTTCGCCAAACAGCAGCTTTCATTGAATGCAAGTTAAATCTTCTTGGGGATACTAGGATGAGAATAAGGCTGCCACTTTGAACCTTCACTAAAAAAAAAAAGAAGGCTGCCACTTTAAGAATATGGCACCACCAGATTTTGTGGAAGGCATCGACACGTTTTGATGAGTTTGGAAGGCAACCATACCATGCAAAGAAGATGACAAGAAGCTGCCACTTTGAGGACGTCTCAGGATT…
>Vitis_vinifera_newGene_1107
ATGGCAGCAATCTGTACACAACCTAACTCACCGTACAATTTGGAATTGTACATTACTCGTGTCTAAAGCTCAAAACCCTAATGCTCTGTCCCTGCCCACCCTCTAAACCCTGATTTCAATTCTCATGGCTTGCAAAAACCCAAATCCCCAATAGCCCGGAAGGTGTTTTTAGTGTCGAACACTTCCCCTCTCTCTCCACTTTTTCTTTCTGGGTCATTGACCTTTCTTGAATTTTCAGTACCATTTTTCCTTTTATACTCATCTTGGTGCAATGGAGGTGGAAAGTCTGTGTTTTTCTGGGTCTGTTGATTTGGATAGGGTTTTGTGCTCTTTGGTGGAAGCAGTGGTGGTGGAGACTACCTTGGTCGCTCACAAATCTGTTGTTTGGCTTCTCTTGTT…
>Vitis_vinifera_newGene_1108
ATCTCAAAGGATTGGCATATGACATGGACAACGTGCTGGATGAATGGAGCTCATCAATTCTCAAAGTCCAAATTCAGGGAGTTGACAATGCTCTCACTCATAAGAAGAAGGTGTGCAGCTGTATCCCTTTCCCTTGTTTTCCTATTCGTCGTATCCACCTATGTCATGACATCGCTCTTAAGATAGGAGAAATCAATAGAAGACTAGATGTGATTGCCCAGGAGAAAGGTATAATTTTAATTTTATTTCAGGCATGGAAGAGCCTGAGAGACCAAAAACTACCTCTTTTATTGATGTACCAGAGGTACAAGGTCGAGGCGAGGATAAGGATATCATAATAAGCAAATTGTTGTGTGGCAGTAGTAAAAAACATTGGATCTCCATATGATCTCAATCGTA…
>Vitis_vinifera_newGene_1109
ATTTTTCTGTTTTAAAAATACTCTATGTTCAAAACAAGCCATCCAAACAGCCCTTGGAGAAACAAAATAACACACGTTGGAAATTAGCTGCCAAACAGAGTTTAGGGAGAAATTCCTGAATCGCCTCTCTTCGCAATTCTCATAAACCAGAGACAATAAGGATGAGAGCCAAGCTCCCATTTTTATTGTTTATGGAGGGCTCTATAAATTTCAGGCTTCTCCATTGAAGAGTAAGAGACGTTGAGGAAGACAACGGTTGGCGACAAACGACGGTGAGTTGGGCGATGCCGAATTATCCATGGCGGTGAAGGGCGGCGTCTCCAATGATTAGTGGCGAGAACAGCTTCCGGGATGGCGGTGATGAGGCAGGAACCAGCCATAGCGGTGGGTTTGGTTGTG…
>Vitis_vinifera_newGene_1110
CCCTGCCGGACAGCTTGCTCCGGATGACGCAGCTGCAGACTTTGTGCATCTACGTCTGTCATGCCCTAAAAAAAGACCTCTGAATAGTCCACACATTTCGGTAATTACTAATTTATTTATTTTCTGTTAATTATTTGGCATCATATATTCTTCGATTTCCCCTAAAAATAGTTGAAATTGACAATGCTTGCTTGGTTAATCCATACTCTTAATCATTGAAGACCTCTTTCTCTATTTTCTTAATTTTGTCTCTATGCTATGCAGTAATCCAACACTGGCTCCGGCTTTGATCTTCTTTTAGGGTTTTCTTGCTATGATTTTGAAAAGATCAACACTGACCTTTGGGTGAAGAAATCTCCTGCCACAACCAAACCCACCGCTATGGCTGGTTCCTGCCTC…
>Vitis_vinifera_newGene_1111
AGAAAGTGGAAGAATTGAAAGAAATTGGTGAGAAAATAGCAGACAAATGCAAGGGCTTGCCACTCGCTATAAAAACTTTAGGGAATCTCATGCGCTTAAAAAATAACAAGGAAGAATGGGAGAATGTTTTGAATAGTGAAGTATGGCAGCTAGATGAGTTTGAGAGAGATATTTGTCCTGCCTTGTTGTTGAGTTATTATGATTTGCCCCCTGCAATTAAACGCTGCTTCTCATTTTGTGCTGTTTTTCCAAAAGACTCGGTTATTAAAATAGATGAGTTGATCAGGTTGTGGATGGCACAGAACTATCTCAACTCTGATGCGAGTAAAGAGATGGAGATGGTTGGTAGAGAGTACTTCGAATATTTAGCTGCTCGGTCTTTCTTCCAAGATTTTGAAA…
>Vitis_vinifera_newGene_1112
TGCTGCAAATCTCAGGCTACGATGTCGTATTAATCCTACTGCTTACCTTCCTGCCAGTGTCAGGTATTTACTTTGCTCTGTGGGCCAGGTGGGATTTATTTGAAAAATCTCCTTTATCTTGATAAAATGAAACACCCACATCCCATGGACAAGATGACAATTGAATTCCAATGAAGCATGCATCCATTTAAAACATGGTAATTACAAGTAAAACTGTAAAGCATTTATATGAATCTTGCCTAGGTGCTCCATTTTGTATAGGGAAGCTCTTTGTTGATTGCTGCTGCTACTTTTACTGCTGGTACATGTCTGCATCCATCTACAAGTTGGTGTATATTATAAGTCACATTAACACAGCCCTAGCATATACATATATAAACATGTGACAAGGAAGTAAAA…
>Vitis_vinifera_newGene_1113
TGGAGCGATTGGCTTCAGTCTTGGAACAACAGATTCGTCAACAAGTTACACTGGTGGTGGGTGTCGAAAGCGAGGTGGACAACCTAAAAAGCACACTCCAGAGCATCAGAGCTGTTCTTGGAGATGCAGAGAAGAGACAGTTCACAGAAGAACTTGTAAAAGTTTGGTTAGAAAGGCTCAAGGACATCTCCTACCAGATGGATGACGTGGTGGATGGGTGGAGCACTGCTCTTCTCAAATTACAGATTGCAGCTGAAAACCCTGGCATCCCTAAGCCCAAGATAAGTTCCTGCCTTCCCTCCCCTTGTGTTTGCTTCAAACAAGTTTCTTTGCGCCATGATATTGCTCTTCAGATTAAGGACATAAAAAAACAACTAAATGCCATTGCAAATGAGAGAA…
AATCATGTCTACAGATCCAAGATGTACCTCTCGGATGGAGAAGCATGATGGCATCTAACTGCCGAGAAGTGTAGGCCTAGTTGGATGGCTCTCAGGAGGCTCCCCTGAGGAATCATGATAAGGTAACGATCATGTCCATGTCTCAATGAGCATCCAGTAAGTGATGATGATCGTGCAAGTCCATGAGGATCCATAAACCTCTAAATGAAATGGGATATGCCCTAGTGCGGCACCAGAGGTAAGATAGGTCAAAAATCGGGTGACACCAAATCATCCATCGTCAAACGCATGATCCTAGTAATCCGAACACAACTGAATCAGACCTACACATCAAAGAGGCGACTCCCGGAAGAAGAAGCATGACGATATCTAAATATTAACCAGATCTCAAACACCTGT…
>Vitis_vinifera_newGene_1116
TTTATAAGTATATGTCCATGTATTAGATATTCAATAATGGTTATACACTATGTTGGCCATGATGTTACCACTAATTATGTCTTATATAATGCAACAGATATTCTACTTTTCAATATCTAATTTTCCAGCCATGTATGTGGAACTTACCACTCCTCGCATTGCTGCATGGAACGATTTTTTGGTCAAGCAACGCATCAAGTTGGAGTTAGAAATGCTTGGAGGATTTGGCAAAGTTGAGGTATAATTAGCTTTTAGTTATATTAAGATAGTTGATTACCATTGTAATTAGATTATTGGGATGACAATTTACATGTTTTGCAATGATAGTTGGTTAGCACATCGGCGGAGCAAGATGAAACAGAAAAAAATAAGGCTCCTGCAGTTGATGACCC
>Vitis_vinifera_newGene_1118
GCAACCACGACCAAGTAACTCTTCTCCTTCAGATACTAACCAAAATGTGAAAGAAAGAAGTTCTTCAGTAAAATATGAAAAGAAAAAAGATGGGGAAAACGAATTTTCACTTGCTGGAAGTTCCTCAGAAACTACTAATAAGAAAGACGAAGGTTATTTTCTCTTTTCCCTCTTAACTTTTTAAATGGCTTGTTGTTTTTTCTATCCTCTAAATAGTACTTCATTATTTTAGAGTTACTTTTTCACTTTGGAGTTTCCTTCACAATGGCCCATTTTGTGATGAAAGAGCATTCCACATCCTTTGTCATAGTCCTACCATGTTTTTTATGCCTTGGATTTTGTCATTATCATCATCAATCTGCATGTTTTCATTCTTTTGACATGACAAGAGAGTTGTAG…
>Vitis_vinifera_newGene_1119
ATCTAGTATTTGATATCAATCCGTAAGACCCAAGAACCCAGTGGTTGTGAAGTTAATGGACGAAATCTACAGTCGGAAGCTGCATTGGAGTACAGAAAAGGTAGAATACTATTGTATTTGCTCTGTGGAATGGCATTTTCAAGATTTCTGGAGCACAATACTATCAACACCTCAGACCTTTATGAATTTTAAAACATATATATACACACCAATATCACATAAATAAAGACTTGGAACTATTATCTAATAGCAAACATTTTCTCAAAATTACCTGCTTTTTTGGTGTCACGTGAAATGAACATGAACATCCACCAGGCCTGAAGGCATTCCCTGCCAAGTCTATAACTGTAATATACACAAAAATAAGAATACACCTTCCCCAAAATTTCGCTTTTCGCT…
>Vitis_vinifera_newGene_112
GGGATCCCTACTCCACACAATGAATATAATGCTTTGGTTCCTGGAAATAGAATTCCAGAGTGGTTCAGGCATCAGAGTGTAGGGTGTTCTGTAAATATAGAGCTGCCTCAACATTGGTATAATACCAAGTTGATGGGATTGGCTTTTTGTGCTGCTCTCAATTTCAAGGGTGCTATGGATGGGAACCCCGGTACAGAACCGTCATCCTTTGGTTTAGTTTGTTATCTGAATGATTGTTTTGTGGAGACTGGCCTGCACTCATTGTATACTCCACCTGAAGGATCCAAATTTATTGAGTCAGATCACACGTTGTTTGAGTATATATCTCTTGCTCGACTAGAGATCTGCCTCGGTAATTGGTTCAGAAAGCTAAGCGACAATGTGGTTGCTTCATTTGCA…
>Vitis_vinifera_newGene_1120
CAGCGCTGCAGGGTTCACGGGTTTCACATCCATCTTTCCCAGTCTCCAAGACCTTTCGCCAGTTGCTGCTCACTGTTTATTTGTATCCCAAGCCACAACCCCTCTTCTCCCGCAATCCTTCACTCTTTCCCTTCTCTTTGAGTGGATCTCATTTCTTTCACCTCTTTGAGATGGAATGAGGCATGCAATGGAGGAAGTCAACAACCTTAGTGAAGATGGGAAGATGAAGGTTGTGAAGGCATTTCTGCAAAAGGGTAGTCAAGAAATACACAAGAGATGTCTCACAAAAGGCTGTCTTAACAAGATCGGAGAAAATCAGCAAAAGATCAGGAGTTGTGGGCTTAGGTTGAAAAGGATCCCGGGAATTATTCGTTTGATGGGATGGGAGGAGTTGGAAAC…
>Vitis_vinifera_newGene_1121
CCCCTATCAGGCCAACCATACATGAAAATGAGTATCTAAAAACCACTTTGGCTAGAAGCCGATAACTATTTTTAGTCAAAAAGCCTTGTCTTAGCTAATTGAACTATATGGGTGTATGAAAAGTACCCTTTTTCACCATACTACTCTAAGGTCATCTTATATCATAGCAAAAGCAACCAAATCTTGTCCCACAACTTCAACCCACATTCTTTTTATTCCCTTCCCTTAGTCTAGTTTTGAAGTTGAATCATACAACCTCTTAAGAGTACAACTGTACAACCATTTGACTTCATAGCACATCAACCAAATACATCCAAAGGCTTAAAATGCAGCTGCCCTTCAAAACTAAATCAAAATACAATTTTTTTTCCTTTGGACTTTTCATAAGAATTACTTACT…
>Vitis_vinifera_newGene_1123
TTTGAATTCAAAATAAAGTGTGATCCGAATAAACAAAGAAATTTTCCTCCTTGCCAATCACAAGAGCAAATCATCTCATTGCAAGTTGGAACATAGCCATCTTTCCATTCCCGTAAATCCCCACCACGTCTCCCTCAAATTGCCTCTCTCTTCTCAATTCCTTAGAAATTCTTCTCTCCAATGGAGGACACATGTGTCGATTTGCCAAGCGAATGTTGGGAACTCATATTCAATCACCTCCATCGCCACCACCATCAATTCTTGGAACCCGTTTCTCTTGTCTGCAAGAGCTTTCTCTCCCTCTCCAACCCACTTCTCCTTTCCTTAACCCTCTCTCCTCACACTATCTCGGTCCTTCCAAGACTCCTCCTTAGGTTCCAGCGCCTGAAAACCATAGTC…
>Vitis_vinifera_newGene_1133
AGATGCCCCCGATTCTGGAAAGCGTAGCAAAGCTGATCTGTCTGAGACCGGAGCTGAGGAAGATTGGCTGCGATACTCGCTGCCGCAGGACAGTGACGGTGATTTGGAGCCTATGGTTGTTGATGAGGAGAGAATCGTTTCGCGATACGCGTCAGAGATTGACGGTGATTGTATTCCGGTGACTGGACCAGGTGGCGACAGGGTTTACTTGAAGATTAGCGCGACTGGGAGCGACGGGAGGTTGAAGAAACTTGATTTAGAGGGACGCACCAAGGGTGAGTCTAGTTTTGTGGTAGCTGTTTGGTTACCGAGAGAATGGAGGAAAAGAATAGTAAATGCAATCTATGAATTCTAGGGCGTATTTATCAACTGACCACAACACAATTTTGGTTTTTGAAA…
>Vitis_vinifera_newGene_1134
AGGTCCTCTTGTGGTTGAAACAGTAGGATTCCTGTGTTTTTGGATCTGAAATTAGGAGCACGACGGAGGAGGTCTTGTCTGCTTTGAGACGACATTCTTCCATTGCTCAACATCAAAGGCCCTCTGGTATGAGCTTTCTTAGGAAGAATAAAGGACAGCGATTGAGTGATGGAAACTCCAGATACTCTAATAATTTGGATCAAGAAAATGGGAATTTGAAAGGCCTTCAGGTGTTGTGGAATAAAAAGTCAAGGGGTACTGGTCCTCCAGAACAAAAGGTTTGTTGTTGTACTTATTTCATAAAACAATTATTTATTTATTTATTTATTTCTTTTTTGAAGTTGATAGATGTTTAGTTTGCCTTTCACTTCAAATAATTTGCATGCAGATACACTTTTG…
>Vitis_vinifera_newGene_114
GAATAAAGAAAAAGCCAAAGAAAAAGAGAAAAAATTGCAGCCTGCCAGCACTAAAGTGGCTTTTAAGCACTTATTAAATGGTGCCTACCCTCCACCAGTCACCACCCATCCTCATTCAAGGGGCATCTTCTTGAACTGAGGAGAAGAGAGGGGAGGTTGTGGTTGTGGTTGTGGTTGATGCAGAAGAATTTTGATGATCTTCACAAGTTCATCCAAGCACCATCTAAAGCTCAAACAGGCCTACGGTTTTCTTCAAAACTAGGCTTATTCATGATGGTGCTTGGACGAATTTGCTAAGAACATTAAGTTCTTGAAAGTAAAGCCAAAGGGGCAGCTCAGTTCTGCAAGGTTTTTTCTGCTATGTTGATGGATCCACCATAACTGCAAGGTTTTTTCTTA…
>Vitis_vinifera_newGene_1140
TGTCGAGCCACCGTGAGTGAAGTTTGAACATTCAGAATTTTAGAAGGCCCCCTCTTTGCTTCTGTCGCTCTCTGCTTTCTTCTTCGCTTCGCTCCTCCAAACGATGGAGTTGATCACCCTCATTTGCCCTAATTCTTCATCTGTACGTTCTCTTCTTCTTCTTTTCTTTTCGTTGTTCTTTATTCTCCATTTTTCTTTTTTTCAATTTCTGTCATGGCCTAGCCTTCCCCTATGTTTGGTTGCCTAGAAAACTCAGGGAAATTAAAAGAATTTCAATCGTGTGTTTTGTGATGATTTTGTTCTCTAGAACGCGACTCAATTCAGCACAAATAAAAGTTGAGAGGAATTTCCTTGCTTCGGCTCTGTCTGGTTGCCGACAAAACTTGGAAAAAAGAAAAA…
>Vitis_vinifera_newGene_1144
GTGGTCGGAGGACCCGGCCCAAAATGCTTCATCAGGCCTTCCCCTAAATCCCAACGGAGGGAACCTTTAGTATGAATGCACAAAAACGATCGAGCCTTGTAGAACAGTCTCAGAATTGAGAGAGAGAATATCGGACAGACATGGAAGAGCGGCTCAAGTGCATGGCTTTGGTGGGAGGTGGAGCTCTTTTGGGCTCTGTTTCTACTCTCTTTCTTCTCAAGCTTCTTCGCAGGTCCTTTACCAATCTCATTGCTGCTTTCATCTTCTCTAACTGCGTGTTTGGTTGAGGAGAAAATGTGGCAAACCAAAATTCTCAATATTAGATTTTCATGTTTGGGGATCTTACTACAAGTATTCAGCTTAGTTTTATGTGCAGTATAAGAATCAGAATTCTGTTTT…
ATGACATCATTTTTTTCTCTAGAGCTTCTTTGGAAGAATTACAAAATCTCAAGTTAATATTGCTGATTTTTAGGTGCTTATTAGGGCCTAGGATCAATTTAGACAAGAGCACTCTTTTTGGTATCAACACAAATCAAGGCTTGAATGTATAGTCTCTAACCTTAACATACTTGGGTCTTCCATTAGGGGGAATCCAAAAGGGAACACATTTTGAGATTGAGTGATTGATAGAATCTTAAGGAGATTGGATGAGTGAAAAAAAGCTTTCTTGTCTCTAAGGGGTAGAACAACTCTAATTCAATCTTGCTTGTCTCACATTCCAACTCTAATTTAGTTTTGCTTGTTTCACATCTTGAGCTATTTTTGATCTTTTTCAAGATTCCAACATCAGTAGCATCA…
TTCTTGACACAATTAAACTTTCTAGACACTTTTTAAAAACTAGAAGGTTTGTTAGAAATAGAAACATTCAAAAAACAAGGATTTTTCAGAGAATGGAAGTTTCTAGAAAATAGAAACTTTTGGAGGTGGAAGTTTTTAGAAAATAGTAGCCTTGGAAAATGAAAAGTTTGAAGTATAGAAACTTATTACAATGAAAAGTTTGAGAGTAAATTTACTAATTATGACTCTAAAGCCCTAAATGGGAAAATTTTCCTTTATTGGGTAGATATTGGAGGACTCATCTCCATCTCTCGACTTGTATGCAATGTAGATATTCCATGAGTAACAATCTGACGGGGACCTTGTAAATAATCCAATGTTCCACAAGCATTGGGAACGTATTGAGGTAGGTTGTCATTT…
>Vitis_vinifera_newGene_1145
CGCCAAGCTCCACAGTATCACCAGGCCCTACAAAAATCCAAACCCAGAGTGGCCTCCTCTCCATTTCTCCGTAAGTCCTCACAATTCCTTACTTTTTTTTTTTTGTCTTAATTCGCCATACCCACTTCCAATTTTCCCTTTTTCTCTGAGAATCTTTTGTGGAAGTTTCAATTTTATAATGCTTTTCATCTCACCCTTATTGCAGAATTAGGGTCTTTAAAGACTGTATTAAGAATCCCATATTCAGAAACCTGAAATTTTCAATTGGGGTGGTTTTTTATGGGTCCAAAGCGATAATGAGTTTTGCCCAGAAATGTGTTTTAGCAGAAGAGAGTGGTAGTTACTTCAAATTTGTAACTTTTGGTTTGGGCTTTGTTTGTTTTGTTTTGCATCTTTTGG…
>Vitis_vinifera_newGene_1149
CAAACGCTCCCTGCGCAGGTAACAAACGCTCCCTGGCGCAGGTACCTTTCTCTCTCTCTCAGATATTATTGTTCTGCAGTCTTAGATATTATTATGCTGTAGAAGTAAATAGTTTCTTGGCAGGCTTGCTAAATTTTGAGGATATTTAGGGTTTACTTTCTATGATGAACATAACATATTTGCATTCTCAGTGCCTCATACATTTGGTGGAGGCAAGCAACATCTTAAGGAAAGTAAAGTGCCTTAAGAGTGCTGCTTTCACCTCTTCCATTTTATTATCTTCTATATTATACTTCCATAAAGCATGCATCTACTTCTTTAAGCTCTTTAACACACATATCAGATCAGATCTTATGATTTTTTCCAACACACAAGGGATGAAGAAAGACAACTAGATAT…
GGGTGTGACAGAATGGTATAAGGGTCAGCCTTAGGCAATCACTTAAGCAGGACTGCTGAACCAATCTTGCCAAAATTCCTTATTCTCATCCCAAGGATGATTCTTATGATACAATACAAACTTTAGGGTTCCTTTAATAGAATTAAGACTCTCGTTTTTCATTTTTAAAACTTCCTATTTTAGCTCAATTAATTCCGTACCACAATATATAAGGAAAAGATATGCTTTCAGTGGACTACTCATCAATCTTCTTTTACTATGTTTTTTTTTTTTTTTCTTCTGATTCATATTTAGTTAGCTTTGAATATCTACTCTTCCGATTCATCAACCATATATATGCTGAATTTTAGTGTTGGAGTTATTAGGAAGGATATACTTTGATCATCCGGAGAAGCTGTG…
>Vitis_vinifera_newGene_115
ATTGCAAATGTTGTATAATTTTTTTTTTTTTGGAAAAAATAATTTTGGTTATTATGCATTCTGAAATTAGCTTATGGATCGCCACTGAATGATCGTTTTGCTGATGGTGAAGATAATGTAGGCCCATCAACCTCACAGCCAGCAGCGCAGCATAGCAGTATACTTTCTGCTTATTTATGTTTTAATATCAAAATAATAATGAGTATATAATAATGGCTAGTATTTCTTGTGCGTGTTATTTTCATTAGTGATATTTTATTTTCTTTTATTTTCTATACATATAGTTGAGGATGAAGTTCAGATGAATGCTATTATTCCTTACGAGACCGGACATCCTCCAATACGTTCATATCGGCTACGTCGACATGCTACTGCCCTACAATCACCATACGTGGTACA…
>Vitis_vinifera_newGene_1151
AAAACCTAAGCAAGAAAAGCCAAACCCTAGGCAAGCAAAAATGAAGTCAATTTTTTTTGGTTTGTTCTTCTTCATCTTATGTGCTCAAGCCCTTTTGAGCTCAGGTTCTGAAAGCTCATTCAAGTTAAAGAACCAGGATTTCAATCTCTCGAATCGTCTTGTCCAAGGACTGGATGTTCAAGGTATGAATTCTTTAGGGTTTTACGTGAGAAAAGCTGATTTAATCTTGGGTGTTTGAAAGAACCACTAGGGTTCTGATAATTTTGATACTGTATGAAATATATATATGCAGGTGTGAACCAGACTTTTACTGGGCAGTTAGGCGAGAGTGATGATGTAACAAGATATGAGAAGAATGAAAACTTGGTGTATTCAATGAAGGCGAAAGGGAAGGGAGCT…
>Vitis_vinifera_newGene_116
CCCACGCAACACCCGACTCTGAAATTTGGGGAAACCAGGTTAGGGCAAATGGAGAGAAAGTCACAGAGAGTCCTTAGCTTCTTTCTCTTCTCTCTTTTCTCTCTGTTGTGTGAATTTCTCAGTGAAAAATCGAATAATCGATTCATGCGTGTCTTCGTACTATTGATCCGCAAATTTCTTCAGATAAAGCCCACGCAACACCCGACTCTAAAATTTGGGGAACCCAGGTTAGGGCAAAAGGAGAGAAAGTCACTTCGCTCTCTTCTCTCTCTTTTCTTTCTGTTGTGTGAATTTCTCAGTGAAAAATCGAAAGGTTGTAAGCTGTAATCGATTCACGCGTGTAGCCGTACTATTGATCCGCAAATTTCTTCAGATAAAGTGATTTCATCTCCAGGTTCT…
>Vitis_vinifera_newGene_1165
GGTGGCTTGGCAAAGTGACATTTGTTTCTTCACACCAAGAACTCTCTCTCTCTCTCTCTTGAATTTCCTCTCTCTAGAATTCCTTGAAAGCTTCTGCCGACTTTGGGGGGCTCAAACTTCTAGGGTTTATGATGACACTTGTGGGTGAGGCTCACAATCCCTTTGCCCAACATGGGTTGATGTGGAAATGTGCACTAGGGTTTTAAAGTTGGAGTCTTTTGTCTTCAATTGGGTTTCCCGTGGTGTTCTTATTGTGCAAAGCCGTTAAAGCCTCTTGCTTTGTTATTATTTTGTTGCTGGCCATGTGAATTTATAGTGGTTTGAGCGAGTTTGGGGTTTTAGGATTGGTGGGTTCTGTTAAATTTTGATGAATATTGGTTTTAATGGATTCTGTTCAGT…
>Vitis_vinifera_newGene_117
TGGCTAGTGATTGCCCGTTTTTTTGGGGCGTCGAAAAGAATCGTTTCTCCAACAACATTGCTACCATCACTGACGTCCTCATCACTAACGAGGCCTAAACACCGATTCTCTCTTTTCTTCTCCGAAATACTCTTGTGTATTTCAAATTCGGAGCCAAAATCTGGTCAAAGAGAAACAACAACCCGAAATTCAACCCGGTTGGCCAGCCATTGATGAGAGGTCTCTAAAGATTGTTGTCTTCTTCGCTTCACAGTGAAGAAATGCATAGTCGGGGACCGAATCACCGGCTATCTGGTTCGGCTTTCAGATCTCAAGTTTCGGTTCTCATGCTAGTCGTGTCGACACCATGGCATCGATTTACGTCGCCGGTCGGTGAGTTCTGGCACTGTTTCATGTTGT…
>Vitis_vinifera_newGene_1173
AGGAAGACCCGAGGCTTGGGAGAGGTTGAGTTCAAGTTTACCTTAAGGTAGTACCTCAAGGCCACTAAGGTAGTACCTAAGGGCCCTTAAGGTAGTACCTAAGCTACAATCCCAAAAAACCAATAATGGACCACTTCAACACTGAAGACAACCACATAATGGGATGCTATAAGGGTCACCAAGGAAGACACAAGGCTTGGGAGAGGTTGAGTTCAAGTTTACCTTAAGGTAGTACCTAGGGTCTCTTAAGGTAGTACCTAAGGGCCCTTAAGGTAGTACCTAAGGTACAGTCCTAAAAAACCTTTGGTGGACCACTTCAACACTCAAGATAACCACATAATGGGATGCTCTAAGGGTCACCAAGGAAGACCCGAGGCTTGGGAGAGGTTGAGTTCAAGT…
>Vitis_vinifera_newGene_1174
AGAGAAAAGTAGACACTCTAGTTACACGCCGCTAACCAATCAAGTTGTAGCATATTAAGAGGAATCCCCTTAAAAACCTTAGAACAAAAAGCCCAAAAAGAGGTAAGAAAACAAATAGAATCCCAAAGATACTCAGAATTCCTTGCTTTATCCTCGAAAATCCTTGCATTTCTTTCCCGCCACACCACCCACATTAACGCGATGCACGCGTTTTGCCATAAAACAATCCCTCTCTTGGAAAATCCAAAACCATTAAAATTACTAGCTAACATGTCAGAGATGCTCCTTGGGGAAACCCAATCCATCTTTGCTGATTGAAATAATCTGTGCCACAACCCTATCGTCAAAGAGCAATGAAGGAATAGGTGATCTACTGTTTCTCCATGCTTCNNNNNNNNN…
>Vitis_vinifera_newGene_1177
TAAAGTCTCCATTGAAAACCCTAACTTTTGGAAGACAAGAAAGAAGGGAGAGAGCCACCGTTTTTAGTGAGAAAGAAGAGAAGAGAGAAAAACGCAAGTTTTTCTCATCATGCTCAGATTTCATCAAAGGTCCGATCCTACTTCGTCCGTGGTCCGATTGAGTTGAAATTTGGAGGAGAGTTTCGTGACTCATTTATCTTTAATCTGAACGGTGAAGATCGTATTTGGAGTTTCGGAAAGTCATTAGAAAGAAAGAGGAGAAGAGAGAAAAACGCAGGTTTTTCTCATCATGCCCAGATTTCATCAAATGTCCGATCCCACTTTGTCCGTGGTCCGATTGAGCTGAAATTTGGAGGAGAGTTTCATGACTCATTTATCTTCAATCTGAACGGTGAAGAT…
>Vitis_vinifera_newGene_1179
TTTTCTCTTCCTCTCCAAAACCCACGGCCATAAAACCCATAAAACCTACCCACAACCCCCATTGCTTGGAGGAAGCTATTGCCGGAAAAAGCTTATGGAAGCCATGCTGAATAAGCCCCATGGAAGCTATGGTCGGTAAAGCTAAAGCCACCTCCAAGAAACTCCCGTGAAAATCATTTCTCTCTAGGTTTTGGTGAGTTTTGGGAATTTATTTATTTTTGGGTTTTGTTAGTTGGTATTTTGGAAATGTTTGTGATTAGGTTTGAGATTCCGTTGTTATTAGGTTTATTTCCATTGTTATTGGGTTTATTTTCATTATTATAGGGTTTTGGTGCTTTTGGAAAAATTGAAAATGATATATGTTGTGAGTGTTTGAAATGTTTTTATACATTAAATTCT…
>Vitis_vinifera_newGene_1180
TTACTCCCCAATCTGATGTTAGCAGTTCAAACATGAAGCAAAAACAACTTCTCCTACCAGAAGCAGTGGATAAGCCAATCCGTAAAGTTGAAGATGTGACCCCACCAGAAGCAATAGAACCACAGAAGAAGGTATTTATTCAGTTAAGCTAATTTGATGACAAAGTTTCCTCTAATACGAGAAATAATTTAACTTAATTTTTTTGTTTGAATTTACTTCAAATGTTGGTGGCAACATATATGGTCTTCTTTGATGTGGCAACATATAATAGGATATGTCTAAATTATGGGTTGAGTTATATGCAATGGACTGAAATGTTATCATGCAAGTTTGTTGCAATTGAATGTAAATGAAATTGCATTTATCATTGTAATAGAAGCTATAAGGTGATTGATGATG…
>Vitis_vinifera_newGene_1181
AGGTCAAGGGTTATTGCAGATCGACTAAAGAATACAAAGCATGCTGAATTTATGCTTATTCCATACAACCCAGAGTAACCTTTTATCCTAAATATCAATATGGTGTTTGTAAGTTAGTTTGTGATGTTTGAATTTGTGGATACTATATTACAATTTTCATTTCTTTTCTTTAGTTTCCATTGGGTGTTAGTGGCATTGGAGATGAAGAAAATGATTGCATATTACCTTGATCCAATGGTCTGTCAACCATGTGATGATCTTAAGGACATAGTTAACATGTAAGTATATATTTTCTCCTATTTTAATACAATTGATAGTGTCTAAATAACATCTTTTTAATTCGTTTTATAGGGCAATGAGAATCAACCCACCGGAAAAACAGAAAACATCAAAGAGGGA…
>Vitis_vinifera_newGene_1182
CACATTGAAGCTGGTATAAAGAAACTTTACCACTAATCAACTTCAATCAGCTCTAATGGCTTCTAAACATTTAGCTGCCCTTGCAATCCTCGCAATTCTTCTTCCTGCTGTGGCCATGGCAACTGAGTTTACTGTTGGAGATGATCAAGGTTGGACCATTAATTTCGACTATGAAGCCTGGGCCAAGGACAAAGTCTTTCATGTTGGCGATAAACTAGGTAATGTAGCTCAAACTATCACTTTCTTTTCCCTTTATGACTTCTTTTAATTCAAGCTGCTAAAAATATTGTCGCCAATTCTCATATATGCAGTCTTCAAATACACGGCGGGAAGGCACAATGTCTTCAAAGTTAACGGTACTGCCTTCACGAACTGCGCTATACCAC
>Vitis_vinifera_newGene_1183
TGGGTGATAGAAAATGAGATAAGGGATTGCGTTGATGGAAATGCAACGACAATGGCGAGTGAGAATGAGGACGATGAGAAATTTGTAATCAATCTAAACAAAGATGTTATTAAACGAGTAAGTGTTTTACAATATTCATCGTGACTATCTATATTAGCATTGAACCTTTGTATTATGATGTTATTAATCACGTTCGTATTTATCACTAGGTTGATGGTGGGAACTTAATGGAGATGGATAAAACCTTTCAACAATTAAAGACACATCTAATTGATATGGCTTATGGTGCAAGTAGTAGTAGTTGTGATCAAATTTTGGCTAAATTTGAGGAGAATTATACTACAGTGAAAGGTCTCTTCCTTAGGTCAAGCGGAAAACCTTTGAGAATGCACGAGGAAG…
>Vitis_vinifera_newGene_1185
CTATACTGTGTTCTGATAAAGAATTCAAATTATATTTCCATTAACTTTAAAAATTTGATGTTTCTCTCTATTTCTTAATTTGGGGGTTGCAACAATTATTTGGCTTGTTTTAATGATGTAGGAGATGAATGGACCTTAAAAGATTCAAAATACTAACTTAAACTATACCAATGGTAATTTTGGCTTGGGAATTTGACAGTGTCAATGATTGATTTTCCATGTTTTCTTTCTAACTATCTAGAATTTTAATTTTAGTTGAATGTTAATAGAAATATTAGACACTATCACATCTTATCTCTCTTCTTCATGTTTTCATTTATTAATTATAATTTATAATTTTTCTTTTTTTAATATATTTATCTATCTATTTATAGATCACTCTTCTCTTCCCAACTTCGA…
>Vitis_vinifera_newGene_1188
ACCGTCGACATATGCTGCCGCCTTTTACTCTAACCCTCAACATTCGACTCCGCCTTTCATCAGCCTGATTTTGAGGCCACCGCGTCCTCCAAGGAACTATTCAGGTAAAGATTAAAGATTGATTTCTTTTCCATTCTTTGTTTAGAAAATCTTGTGATTGTAGAGAATATTAGGGTTTAGATTTTGGTTTGAAATGTGTTGATGTTATGGCGATAGAGTTAACTGCAAAATGGAGATTAGAAATGTGATGGAGTATGAGACAGTTGCAAAGGACAAATTGCCTAAGAAGGTATAAGGATCCCCAGGGAATCAAAATCTGCTCCTTGTCGCTCTTTTCACAGAAAATGGATAGGTGGATTAATCTCTTTATTGGATCCGTGGGGGGTGGGCAAAACTTAG…
>Vitis_vinifera_newGene_1189
ACGAATCACAAACATCACCGGCGCAATGGGCAATGAAATATTCCTGTTGCCGAAAACGCTGATCGGTCGGAGATTAAAGCCCTAGATCAACCAGAATCTCGCTGAAGAACCCTACAGAAAAAAGAGCATCCTTGAGACTTCGAAAACAAGTTCGAGAAGACATTTTGTTAGTTTTTTTACCTTTATTTTGTTCAATTTCCTGTGATAATCTGCCTCTGCCACTGATTTTCAGTGTGAAATTTACGTTTTCTAGGTTTAGATGTTCTTCCTTAGCTTGATTGAGCACACGCTGCAATTGCGGCCTCATCTTCTGGACCTTCCCCTCAATGAAGCCGTCAAAAGAGAGTTTGAAAGTCTCTTCTTAGACAAGGTCTGGAGATTGAGCATTATCTTTGCGTT…
NNNNNNNNNNNNNNNNNNNNNNNNNNNNNNNNNNNNNNNNNNNNNNNNNNNNNNNNNNNNNNNNNNNNNNNNNNNNNNNNNNNNNNNNNNNNNNNNNNNNNNNNNNNNNNNNNNNNNNNNNNNNNNNNNNNNNNNNNNNNNNNNNNNNNNNNNNNNNNNNNNNNNNNNNNNNNNNNNNNNNNNNNNNNNNNNNNNNNNNNNNNNNNNNNNNNNNNNNNNNNNNNNNNNNNNNNNNNNNNNNNNNNNNNNNNNNNNNNNNNNNNNNNNNNNNNNNNNNNNNNNNNNNNNNNNNNNNNNNNNNNNNNNNNNNNNNNNNNNNNNNNNNNNNNNNNNNNNNNNNNNNNNNNNNNNNNNNNNNNNNNNNNNNNNNNNNNNNNNNNNNNNNNNNNNNNNNNNNNN…
>Vitis_vinifera_newGene_1190
TCTTAATTAATATTTTATATGACGTAAAAAATATTTGTGGGCAATATGTATTCAAGAAAAGAATGATATGCAACTATTGTTTAAATTATATAATGTAGTTGAACGAGCTTCAATGCACAGTCATAATAGGAAAAAACATTAAACAAAATTTAGCACCTAAGGGCCCTTAAGGTAGTACCTAAGGAACAGTAGCAAAAAACCATTGGTGGACCATATGAGGACTCAAGATAAGCACATAATGACATGGTCTAAGGTTTCAAAGGAAGACCCGAGGCTTGGGAGAGGTTGAGTTCAAGTTTAGATAAGGTAGTACCTAGGGTCCCTTAAGGTAGTACCTCAAGGCCACTACAGTAGTACTTCAAGGCCATTAAGGTATTACCTAAGGAACAGTAGCAAAAA…
>Vitis_vinifera_newGene_1192
TGAATTTGTGATTCATAAGATGATGTTGGGTTATTCGTGGATGTTTTTTTCTGGTTTCTTCGAGGCTTCAGCACGGCCGGCATCTCCCTGAATTCTGAAGCCATCAATCTTCTCCACCACATTCGCCTTCTCTGCTCCCGCGGCCACCTCCAAGAAGCTCTCAAACTCTTCTACTCCATCACTCCGCCACCTCCACTCGTCCATTCCCACCACACCTACGCCGCCCTCTTCCACGCGTGCGCCTGCCGCAGTTCTCTCCACCGCCACATGCTTTTACACAACCCCAACTCTGATTTCAACCTCTATCTGAGTAATCATGTTGTTAGCGTGTATGCCAAATGTGGGTCATTGGATTATGCCCACCAATTGTTTGATGAAATGCCGGACAGGAATATTGTT…
>Vitis_vinifera_newGene_1193
TGACCATAGATCAGCTGTTGGACTTACCAATATTCATGTTGAGATAATCTGTGACCACACAGAAGGCATCAAGCTCAACCATCCTCCAATGGTATGGAAGATTAATGATAATGCTCTTGGTTCCCAGAACCATAGGCTCACACAATTGGATCTTCTTTGGAATTATGTTGACTGGATATGTTGTGCAAGATACTAACATCAAGTAAGAGAAGGGTTGATGATGACCAGATATTTATGTCAAGCATTTGGTAAGTCACCTTCTTTTTCTTCTTTGTTTCTATGGCTAAATGATTTAATGAAATCTTAATCCTCAAGCTAAAAATTAAAACTTCTTTTCTTAATTGTTCTATTTCCCATTCTTTTGCGAATCATCGTATAATTGGTAGAATTCATGTAAAG…
>Vitis_vinifera_newGene_1194
AGAAATTCCAGAGCTTCAATCAAGTTTAAGATGGATAGGAGCACATGGTTGTCCATGCCTGGAAACTTTATCAAGTGATCCAATGCATCCACTCTGGTCCTCTCTTCTCAACTGCTTCAAATCACAAATTCAGGTATGAATTTTACATATGGCACTTATTGTATTTTATTTTTTAATGAAGGCATGAAATTTACATGCTATTTTTATATAGGATTTTGAATGCCCAACACGCTCAAAGTACTACTGTGAAACTAGAGTTGTCATTCCAGGAAGTAGAGGAATACCAGAGTGGATAAGTCATAAGAGTATGGGAAGTGAAATAACAATAGATCTCCCAAAGAATTGGTACGAAGATAACAACTTCTTGGGATTTGCTTTATTCAACCATCATGTTCCACT…
>Vitis_vinifera_newGene_1195
TCTTCAGACTTCCTCTCTTTCACCTCTTTTCTTCTTCTCTTCTCTTTTATGTACCTTATTGTCGTCACGATCTCACCTTCTCGTTCCAAACAAATTTTTTCCCCTGGTAGCGTAGAAAGTGAAAGAAACTAGAGGTAGGAAGACGAGGTTCTTGTGTCTATCTATGGTGGCATCTCCCCGAAGTGGAATCTAGGGTGCAGCGGAAGCCATAGGCTTGAAAGGAGGGGAAGTGAAAGGCGGAGGACTTTTGAGTTTTATTGGCCGAGAGGCTAGGGCACGGTGTGATTTGGTTCAATCTCGATGTGGAAGCTCGGGGAATCAGCTTTGTGCGTAGTGGTTTTGTGGTTGTGGGATTTTGGAAACCTTAGATTTGGGTCAGGGTTATGTGGTTGGCTGATC…
>Vitis_vinifera_newGene_1196
GTATACCGTACTCATTCTTTAGTCTTGAGACTTTCCTCTCTTTCACCACTTTTTCTTCTCCTCTTCTCTTTTATGTACCTTATTGTCGTCACAATCTCACCTTCTCGTTCCAAACAAATTTTTTCCCCTGCTAGCTTAGAAAGTGAAAGAAACTGGAGGTAGGAAGACGAGGCTTATGGTGGCGTCTCCCCGAAGTGGAATCTAGGGCGCGGCGGAAGCCATAGGCTTGAAAGAAGGGGAAGTGAAAGGCGGAGGACTTTCGAGTTTTATTGGCCGAGAGGCTAGGGCACGGTGTAATTTGGTTCGATCTCGGTGTGGAAGCTCGGGGAATCAGCTTATTGCGTAGTGGTTTTGTGGTTGTGGGATTTTGGAAACCTTAGATTTGGGTCAGGGTTGTGT…
>Vitis_vinifera_newGene_12
TCTTTGTTGACTGGTGATCTAGACGCTTCACTTTCTCCATAATTGTTGTTTGGCAGTGTGGAGTTTGGCTTCATAGTGATAAGAGTTTATCCTTTTGTTGTTGGAGTGTCAAGCATAACACTTTTTTATCTACTCTTAGAATGGATAAAACATCATTTGGGAGAGGTAGATCTTCTTTTCCAAGGACCTGAACCTTCACTTAATCATGTTGGAACTGAAACCCATCAAGAAATCATATTTGAGCATCATGGTAGCATCTTCAATACACTTCCATCTTAATATTCAAATAGTAATCTAATTCTAGCTATAAGTTTTTTTATGATATTATTGTGTTCAATAACAGAAAAAGTACCTTGCTTGGCAGCACCAATCTTGGTTTTTTATTTCGTAGATGTGGGC…
>Vitis_vinifera_newGene_120
AGTTAAAGGTCATTAATCTCAGTTATTCCATGCATCTGGTTGGTATTTCAAGCATCTCAAGTGCACCAAATTTGGAGATTCTAATTCTAAAAGGTTGTACAAGGTTACTTACTTGTTTCACCCATGCTTAATGTTATTATTAGTCATGAGCTAACTGTTTTCTTGAATATAATAGGATGCAAGAGACTTGAGAGTCTTCCAAGGAACTTTCATAAGCTGGAATGCCTTCAAACACTCTCTTGTGATGGCTGTTCAAACTTAAAAAGTTTTCCGAAGATCGAGGAAGAAATGAGAAGTCTAAGAAAGCTTCATTTAAGTCATACAGGTATAATGGAATTACCATCATCAATTAGCAATCTAAATGGGCTTGAAAAGTTGGACTTAGGTTATTGCAAAAAC…
>Vitis_vinifera_newGene_1202
AGGAAATATATCCTGGAAGACAGTTTGGCAAAGTGGACACATTGCGTCTTGCTGCTGTGATGCTAGAGAATATAAATCCTGGGTGAAAATATTCCAACCAATATTTTTTGATAAAAGAGTATGCAACAGGGAAAAGGTAACTAAAGAGTAACATATTATATCATGTTATAAATGTTTAATTAATGGAAAGAGAAGCTAAGATTCAAAAGTAATCAATGAAAATAATGAGAATCAATAGATAAGTGAAGTATTAATATTAATTTCTGAAAAGGAAGGAAAGAATATTTCTTTTTCATTCTTTCCCACTTAGGAAAGGATAAAGAGAATAATAACTTCTGCTTTTCTAATTTTTCCTTTTGCTTTGTTTTTCTCTGTTCACAAACAAGACTATGCTTTCCT…
>Vitis_vinifera_newGene_1203
GATAAAACAACTCCTTATACTGCTCCAACTGGATCATCATCCCCAAAAGATGGAAGGATGGATGAGATAAAGACAGCTTTGAAGAATACGCCTTCCAAAAGTCCTATGGAAGCTAACCAAGGGCTTGAAAATAAGAAAGAAAATGGTAACTCCACAACTTCAGTTCTTATGATATTCTTCTATATAGATCAGAGAACATCCTTGGATTCCATTTAGTGATTTATTTGTTTCACCTGAGTTGTCAGATTAACACTCCAGTTTTTAACAGTCTAGAATTTTCAACATTCAACAGTTCTGATAGATTTGTCTGATTGAGCATTGCTGCATGAATCATGGTAGCCTGAGCCTGCTAATCATTCTCTTTTAGCCCCAGTACTGAATCCAGTGATCTTGGCAGGG…
>Vitis_vinifera_newGene_1204
TGATTGTGGTTAAAGTAATTTTATGTGTAGAATTTTATTAGTATCACTTTTGTTTGGATAGCTTTAGTTTTGGAAGAATAACTTATTAATTGATTGTATTTTGTAAGAAAGAGGTATCAAGCATTATGCTTTTAGCTTCTTTTCAAATCACTCTCCCAGACGGACTTTTACTTTTAGTTTACTTAGGATGAGGCTTTGGTTAAGGAGTAGCATTCCAATGAGTCCAAACCCAGTCGGAGATTGATTACTTGGTTAGCTGGCTTGGAAACCTCTTCAACAGGTGTTTAAGGGTCAACATATTGAATGCCTGCACTCTTTGTCAAAATCTCTCTCTAGAAATGTTGGGTTTCAACTTTCAACATGGGGTTGTTGGTTACGGGCTTTACATCCACAGTATTT…
>Vitis_vinifera_newGene_1210
CCCCATTCTCCAATTGGAATGGAACCGTCACCAGAAGCCACTCATTCCGAGCCAATGGCCCCACAGTCTCATGCAGAGGCATCGCTTCCACCACAAGTGACAATAGAAGAAGCGCGAGAATGTGATAGGGTAGGTGGGAGTGGTAATCAAGCCATTAAACCTTCATCTATCAAGAGATTTAAGCGGACTTGTAAGAGGATAGTGAAGCGTCCTCCCACTTGCAAAAGTCCATTTGTCACCCAATGTGTTAAACAATTCCCTAAAATCCCCCATGCTCATCGGGTAGTAGCGGATTACGCTTTGGCAGAAATTGGTGATCCTAGGTACATTTCATTTTTCTAAAAATAATTCTTGCAATCATTTAATATGTGAATAACTTTACATCATTATGACATACTT…
>Vitis_vinifera_newGene_1211
NNNNNNNAGAAGTGATGCTCAGAAAAAAGAGACTGATGAGTCTGGGAACCCGGTTTTCTTAGACATTGGCCGGTGGTTGAAATCAGAGCTCAAGAGCTGGTGGGACAGGGACCACCCTGGCGAGCTGGTTACCATAAAATACATAGATCCCATGTACATGGTTAGAGCAGTCCCTGCAAATGCTACAGACAACTTGTATTGTACACTTCTGGCACACTCGGCCATTCATGGAGTCATGGCAGGGTACACAGGGTTTGTTTCTGGCCCAATCAATGGAAACTATGCATATATTCCGATAGCAGAAGTGGCCAATGCCAAGAACCCTGTAAACACAATGGACCACAAATGGGCTTGGGTCAGATCTGTCAACAATCAGCCAGATTTTATAAAGAGGTAGAT…
>Vitis_vinifera_newGene_1212
ATATCAACAGACCTCAAGCCTAGTTTTCTTAAACAAGACCATGAAGGTATGTATGATGAAGGCTAAATTGGAAATTTTCAAGTGAAAAATCTGAGATGATTCAACCTTGGTATATATTTGACTTGATGCAGCAAAAGGTGGTGATCAGTGTCTCCTTCAATGGCAACAAGAATTGTCAGTCCAAAGCCTTGAAGATTGCAGCTGGTTTTTCAGGTATTTAATTTTCTCCTCATAATTTTTTGCATCAGTAATCATTAATCACCAATTTGTGTGTTCATTTTTTAAATACAGTTCAAATTTAACCAAATTTAAATTGGGTATCGACAAAGAGTTCAATAAAATTTTAAAAATCTAAAAAATTACTTAAAATGATTTGTGTCGGTATTTGATAAGTCTCTT…
>Vitis_vinifera_newGene_1213
AGTGGTAGTGCTTGTTGCAGTGGTGGGTGGAGCCAAGTCCATGACCATATGCAGCATGGACTCAACCCAGCTGGCTCAGTGCCTCCCTGCAATTCGAGGCCCATCACCATCCCCTCCTACTAAAGAGTGTTGTGCAGTCATCCAAAAGGCCGATATGCACTGCTTGTGCAGCTACAAGCATGCCCTCCCCAACTTTGGCGTCAACCCTGGACTTGCCATGGCCTTGCCCAAGAAGTGTGGCCTCAACCCACCACCCGAATGTGACGGTAAGCCTCCTAGCCCTGCATCTACCATATCAAGAACGATAACCATATCATATCAAGAATGCTCATTTCTCAGTTCTTGCTCTGCAGGTCCTTGAAGTACTTCAATATCAACTTGCTGCAG
>Vitis_vinifera_newGene_1215
CCAAAACGCTATAAATTGGCTCTAAAGTAAAACAAACTTCTCATCTGTGACTTGGGTTGGAGAGAAGCCATGGCTAGGACTACTGACATTGGTTTTGTGCTGGGGGTGATAGTGGTAGTGCTTGTTGCAGTGGTGGGTGGAGCCAAGTCCATGACCATATGCAGCATGGACTCAACCCAGCTGGCTCAGTGCCTCCCTGCAATTCGAGGCCCATCACCATCCCCTCCTACTAAAGAGTGTTGTGCAGTCATCCAAAAGGCCGATATGCACTGCTTGTGCAGCTACAAGCATGCCCTCCCCAACTTTGGCGTCAACCCTGGACTCGCCATGGCCTTGCCCAAGAAGTGTGGCCTCAACCCACCACCCGAATGTGACGGTAAGCCTCCTAGCCTTGCATCT…
>Vitis_vinifera_newGene_1216
AAAATTCCTAAATCCTTGCTCTCTCTCAACTCTTTTCTTCTGTTCTCCTCTCTATGTCCTTATTGTCCTCAGGTTCTCACCTTCTCATTCCAAACTATTTTTTTTTCCTGGTAGCATGGAAAGTGAAAGAAACTGGAGGTAGGAAGACGAGGCTCTTGTGTCTCATCTATGGTGGTATCTTCCTGGAGTGGAATCTAGGGCGCGGCGGAAGCCATACGCTTGAAAGAAGGGGAAGTGAAAGGCGGAGGACTTTTGGGTTTTATTGGCCGAGAAGCAAGGGCACGGTGTCTCTCCATGGATTTGGTTCGGTCTCGGTGTGGAAGCCCGGGGAATCAGCTTTGTGGATAGTGGTTTTGTGGTTGTGGGATTTTGGAAACCCTAGATTTGGTTCAGGGTAGG…
>Vitis_vinifera_newGene_1217
GCATTTTCCCGAGAAAATCTCACGTCGTTTCCAAGAAAAAGCCCTACCACCGTATGGTTTCCAACCTCAAGCTGTGATAAGAGATGTTTCCTCCGGCTGACGACCCTCCCGATCTAGGGATCCCACCCAACCGCGGCCCTCTGCCCGTCAGGAGAAACCCTAACTCTAAAGCTAACCCTCGCGTTTGTTCTGGCCATCGACGCAATGCCCAGCCGCAGGGGATTCGGGGGGTCCGAGCTCACCGAGGCTCTCTACGTGGGATTCTTGACGGGTTCTTTTATTTTTACTGCTTTGTTTCGTATCTGTTTCTCGCATTTTACCTAGAAAATCTCACGTCATTTCCAAGGAAAAGCCCTGCCACCGTATCGTTTCCAAACTCAAGCTGTGATAAGAGATGTT…
>Vitis_vinifera_newGene_1227
TCTATTGTGATAATTGCACACATGTTTTGTACTATCTGGGCAGCAAAAACTATTATATGATCAAATGGGAAATCAGAAATGTAGTCTCCATTAATACTCCTTCCTAAGAATTGAGATGGTTATTTAACTTCTACTGGTATTTGTTATGGCTTCCTGAATATTTACCATCTATTATTTATAACTAGTCATAGTAGCAGGGAAAAGCTGGAAAAGGCATGGCTACGTGAGGATTTTCACCTTGAAACGTATCCTAGATATTGGGAGGATGTGTTCTCATCTGATGGAAAAATTGAAGAAAATGGTAGTATTTCAATGTTGAACTCTGCCTTGACACACAATGTGAAGGGAGTTAAATTTCAGGTTTCTTGCCATGGTATCTGGTTAAGGGTGGAAATCTGG…
>Vitis_vinifera_newGene_1228
AAGGAACGAAGAATGACATGCTCTCATGCGAGAGAAGTTTGGAAGATACGAACAATATGAATGTGAATGAACATTATCTTCACACTTTGTCAAATGAGAAGTTATGCACCGAGGACTTTAATGAAAAGAATGAAGATGCATGTGCTACATCAATTGAAGTGCATATCATTCCAGACGAAAATGAAAATATCTTACCACTTCCAATCAAAAGGAGTAGAAGAGATTATGGAAAGGTATGTATCATATAAAAGAAAAAATTATTTTCTTTACAACTACTTAACCATTACATAGTAAATAGATGTATATTACTGACATTTTCCATATTAGGAACCATTACGAGCACTATGCTGTTATCCTAATCATGTCATGAAAACACGTTCATCAAGGGAGAGGAAACCA…
>Vitis_vinifera_newGene_1229
CAATTGGGCAAGAAGTGGAATGCACTTTCAAAAGTAGAAAAAGAAAATTTCATGGCAAAGTCCAAAGAAAGTTCAAAACAATATTCACTTCAAAAGGGTGTGGTTCCAAAGGTAATTTTTATTTGTAATGAATATTTAATTTCTTTACTTATGTATTTGTTGGAAATTATATTAATGTAAACATGTTTGATGTTTGTGTATCTTTTCAGTTATATCTTCAGACTCGATGCTCCCCCGAGCGAGTTATTAGAGTGATTGAAAATTTAGAACCAAAGCAAAAGGCAGCCATAGAAGAAATAGGATTTGGTAGCCTCTTGCAACTTCGATGTAGGAAAATAGATCATGG
>Vitis_vinifera_newGene_123
ATTAATAATCGTGGCAGGACTTCGACTCTCGTGAACCCCCCACTGTCACTCAATGCTATAGGGTTACAGGCTTGGAGCCAATCAAAGATAATTGAGACAGAAGAACCAGACATCCTCAACACCATCGTCTCAGACTCTCAGCATTCAAAGACCCCTTTGTATTTTCTTCTTCCAAATTCTGTTCTTGTAATTTTGTTACAATCCAACCATGGCTTCCACTAGCAATCCCAAGAGACCCTCTTCTTCTTCTAATTCTAAATGGAGGTACGATGTGGTCTTGAGTTTCAGAGGCGAGGATACCCGCAACAACTTTACTAGTCATCTCTACAAGGCTTTGGATCATGCCAACATTGAAACCTTTATAGATGATGAAGGACTTCCAAGGGGAGAAGAGATTGC…
>Vitis_vinifera_newGene_1231
GAAGACGATGATCTGATATAGATATGCCATACTCATTCTGTAGTCTCGAGATTTTCCTCTCTTTCACCTCTTTTTCTTCTCCTCTTCTCTTTTATGCACCTTATTGTCGTCACGATCTCACCTTCTCGTCCAAACAAATTTTTTCCCCTGCTAGCTTAGAAAGTGAAAGAAACTGGAGGCAGGAAGACGAGGCTTTTGTGTCTCATCTATGGTGGCGTCCCCCCGAAGTGGAATCTAGGGCGCGGCGGAAAGAAGGGGAAGTGAAAGGCGGAGGACTTTTGAGTTTTATTGGCCGAGAGGCTAGGGCACGGTGTGATTTGGTTCGATCTCGGTGTGGAAGCTCGGGGAATCAACTTATTGCGTAGTGGTTTTGTGGTTGTGGGATTTTGGAAACCTTAG…
>Vitis_vinifera_newGene_1233
GTATTATGTGCAGCTTCCTTGGTGGATGTTTTCCTTCATTCATTAGAGTAACAATGGCCATACTGGTAAAAGCTAATACAATGATTTGGAATTAATCATCTTTCTTCCACTTTCTGAAAAAAATTAATCTAAGAGAGTTGTGTAAATGCAGTGTGGAGCATCTGGAAAACATAAGAATACATTATCACCAGACACTCAAACGTTGGAGGAAAAATTTCTTGGATAATGAGAGGTAAGAAGCATAAACTCTGCACCAAAAGATGTATTATGTGCAGCAACTAGTTGAATCAAGATGCCTTCCTCTTGCAGTAAACAGGTTTTTTGGGATATATATTACCAAAATGAAATATTTGATTAAAAGGATTTTGAGCACATGCCCTTGGAAGAAGACAAATCAAA…
>Vitis_vinifera_newGene_1234
CCATGTCAGCGTCCACATCTGATAAACCAAAAAAACAAAGAACCAAAAAACAATACATCCCTCCTCACATTTCTCTCTCTGTCTTAACTTTCTCTCCACCGGCAGTGAACTCAAAGACTCCATCTGTTCATCTCCCTCTCAAAACCCACCATTTCTAAAACCCTAACCTCCGTCTAGTCTTCCTCTCAATCTGAAAAACCTAAATCTCGTGAAGTCTAACCTGTTATTTTCTTATATATCCCCGAAATCTCTAGAATCCCGGGAAACCAACCCTAATCTCTTCTTCGTTAGTCAACAACGTAGATCGGAGAATGTGGGAAAACTGTAGTTGCTCTCTTCTTCTCTGTCTAAAGATCCAGCTCCGAATCTCTGTCTTCATCACCATCATCAGGTGATTAT…
>Vitis_vinifera_newGene_1236
TGAAGCATTAAAGCCAAGGGAATAAAGCGTTTATGAAGTCAGAGCAGTCGCTTCACGTTCTTCGATTTTCTCATTGAAATTGCTTTACATTCTCTCTAATAATTCATTTGTTTTTGTGGGATTTGTTTCTGGTAAGTGAATTTTTGTGGGATGATTACTCATATATGTTTTCTTTGGATTCCTGGGCGAAGTTGTTTTGATGGAGGGTTGGAGTCGGTTCTCTGAACTGTTTAGCAAGTGAGATTAATTATTTAAACCTTATGCTTTGTTTGGCAGGTGAGAAAATTTGAGAAAAGAAAACAAAACTTGGAATGTTATGATACCCACTTCAAAGTTCAAACCTAATGCGCCAAACCCATTATAAGAATTCAAGATTATTTTTTACTTGTATTGTATTTA…
>Vitis_vinifera_newGene_1237
ACAATTAAGATAGGCAATTGAAATAATTAGTTTTAATTTCTAACATCATAATTATTTATGTGTAGCCAAATATTATGTTCCATGCACAATTTCTTCTTGACAAGGTTTGACTTGAAATGCTTGGGACCCGACAAATTGGTTGACAATAAGGTATTCATATTTAGTTATGTAAAGTTAGGATAAAATTACTCTAAAATTATATATCTAATTTTCATTAATTTACATGAAGGTTGTAACCATGCATTGTCGAATTTTGAATGGTATGGATAAAGAAAATAGGAAGCATTTCTTATCTCCAAACTTTGTGGTGAGATATGTTGTAAGAATTATAGATTGGTTTTCTTGTTTTACGTAGATTGTTTTAATCTAATGTATGGTTTATAATTTTTTTATTACAGT…
>Vitis_vinifera_newGene_1238
GGAGACTTTGACATCAATGTTAATTGGGGTCAATTTGTACTTGACACACTGGTTGCTGGAATTAGACATTTTCGATTGGGTAAAGGCTCATGGTTTACAGGTTGCCTTATTTTTTTACAGGTAGATACCTTTTTTTATTAAATGCTGAAGGTTTCCATATCATTTTCTATGTTTTAACAAGTTTTTTCTAAATAACGTATTGATGTGTGGAATATTTGTGTTTCAGCTTTTTTATGTAAATAAATTTTACATTCCAACCATGTTGGTGCCACGTACCATCCCAATATGTGCAGCGTGGACTGATGACTTGATGAAGAAAAGGGTGCATGCCGAATTGCATGATTATGGTGATTATGGACTAGCTGATGTAAGAGACAATTTTCTTTCAACATTTTCGTT…
>Vitis_vinifera_newGene_1239
ATATATTACAACATTACTTGATTCATTATACATTTAATTATGACAATTGATTATTTGATATAAATTCCATAGTGCAGTGTGGAGTATAATACATGGATAAAAGGAAAAAAACAATACAATACAACCAGGTTTGAACATTATTTTAATTAGTATTCTTTTATTTTGACTATATTAATGTTTGACATTGTTGTTTAATTTGACCGTTTTAATTTTAATATTATATTATCATTTATTTACTTTTACAGGAGATCAAAATAAATAGTCGATGCTCCAGCAAAAAACTTAGACATCTACTTGATGAGCTAAGTGATGAAAAGAAGAGTATAATTCAACATATTGGCTTTGGTGGATTACTTCAGCTCTCTTCCACAGAGATAAGGCATACCTTATGTAGATGGA…
>Vitis_vinifera_newGene_124
TTTTTTTTTTGGTCCATAAGAAACTAAAAGAACTTTGAGAGTGAATAATGTATGACTGTACTCTTCTCTATCTCTCTGGTCATAGCACACGTATGATTTGGTACTTTTTTGCAGGCTTCAACAGCAGCAAAGCATCTGGTGGCTTGCAGTACTAATCTTACATTATATTCTCTGTTTTGCAATCATTTGGTACTTTTTGTCCCAACCAAGGATAGCTCTGTGCAACAGTCTCGACTGTGGAACAAGTAAAACAAATGGTACCTGCTGAAGCTGAGAGGGCAGATAATAAATTGGTGCGGAAGGTGGTCAACCAAAAGAATCAGACAGCAAAAACTAAAAAAGCCGATGAAGCCTGCTACTGAAGCAGTCTCAGCACCTGTTTCTAGGAGGGGTGAGATT…
>Vitis_vinifera_newGene_1241
AAACGCTCAGGTACATTCTGAAATGTAGCCTTCACAAGAACAACATATGATGGCAACTGCTGGAGAGCAAAGTACGTTACTGCCGAGCAGGTTAGTCCATATATTGGAATTGTAGCACATTTCAAACTATTGTCATGCATCAAAAAATGCCCACAGCTGAAGCATAACAACATGGCAGCCAAAGATATAAAGAGAGAGGTCAAACCGAATAAAAGATTCCAAGGCAAGTTCTTACCAAAATCTTTATATTGGTACTGGGAGGTGAGAAGGGTGAAAAATATGAGCAATGAGATGAAGGAAGAGCAAAGAACAAAGAGTAATGCAATTGCAAAAAAATTGAAAGCCAAATGATGCTGGAAAATTGGTTTGCAAGTGTGTTGGTTCTCCGCTTGGTACAGC…
>Vitis_vinifera_newGene_1242
GAATGCTGTTGAGCAAATTAATGAGAAAGCTTAGCAGAGGGATGAGGAAATCACTGCTGAAACTGAGAAAGATGCTGCCATGGAAACTGATCAACCAATTGAAAGGGAGATTGAGGAAATTAATGCTGAAAATGCTGAGAAAAAGCAATTGCTTCTGAAGGACCTGAACAAATTAGAAAATCCTAAAGAAATTGAGATTGATGAGTCTGTCTAAGAAAATATTGTTGAGATGAATAAGGAAGCAACAGAATCAGTAGGAAGGGATGCAGCAAGGATAGAGAGAAATATTTCTGGCAAAACATTGTTGATCCTTGATTCTTGCTTTAGGAGAAGAGACCTTGACACTCTCTTTGAACCTGAGTAGCATCTTATTCACTTCCTAAGACTAAATGCAGTTTA…
>Vitis_vinifera_newGene_1246
ATTGACTTGTGACATGGGTGCTTGTTCTTCCACTCAAAATACAAAGACTCTCAAGGCATATGGTGGAGGACGCGGAGGAGGAGATGGTGTGAAGGCCAAGGCCAGGGTCATCCATGTGGACGGTGATCAGATACAAGAGTTCAAGCAGCCCATCAGAGCGAGAAACATCACCTCCCAGAATCCGGGCTGCTTTATCTGCAACTCGGAGTCCATGTTCATTGGGTCATGCGTGCCCCAGTTACCTGAGGAGGAGCTGTTACAGCCAGGTCAGATTTACTTCCTCATGCCGATTTCTCGGGCCCGCATCCCATTGTCCCTTTCTGACCTGTGTGCTCTCGCTATCAAGGCCAGCTCTACTCTTGGTAAATGATCATCCTTCACTCTCAGATGACTCTGGTA…
>Vitis_vinifera_newGene_1247
AGAAACCCTAACCCTAACCCTAGGAGTGCGGTGGCAGTGTCACTACAAATAGAAGGCGAATGGAGTTGGAGAGATGATAAGCAGCGGGTGGCTGAGCCCCACTACCAAAGCTCACTAACTCTCTTTTGATGATGATTGGTCTCAGGTACTTGCCACTTCTGGGATTAGGAGAAGCAATCATTCTTTTCTTGTTTTTGTTTTTGTTTTGAATCGGGGTTTGGTGAGTTTCTCGGTGATGATAGTAAAATGATGACGAGTCCGATCATTCATGCTTTCCATAAATCCTGACGACAAAACGAGGCATTTGTCTGAGAGAAACCACACCCCTCTTCTTCTCCCCTTTCTTTTTTTATTTTTATTTTTTATTCCTACTTTTTTTTTTCTTGACAAAGGAATTTG…
>Vitis_vinifera_newGene_1248
GGGCCTTGCTGCTGGATTTTCTAGAACCTACGAATCTGAAAGCCCAATTCGTTTCAGGTAAAACCCTCACGTCTCAACTGGTCTTTCTCTCCCTATAAAGGCCAAAACCCTAACGTAAAACCCTAAAGATCTGTTGTTGCTTTTCTCAGGAAGATCGATCATGGCCACTTCGGTGCTTCTCAGGTGTTTGAAGCGTCGTGATCTTCAGTCCTCTTCTCTAGCGGCTTACAGATCTGTATGCTTTCTCTTTCCTTATTGTGATTGGGGTAGTTGTCATTCATTGATTTAAGGATTATATTGTTGTTCGTTTGATTATGCTGATGATGATCTAAGAGTCTTGTTTGTTCATTTTTATGTGTTGTTCCATGAAACATGGAAAATGTAAAGAAAATGAATATT…
>Vitis_vinifera_newGene_1249
CTTTCCTCTCTTTCACCTCTTTTTCTTCTCCCTTCTCTTTTATGCACCTTACTGTCGTCACGATCTCACCGTCTCGTTCCAAACAAATTTTTTCCCCTGCTAGCTTAGAAAGTGAAAGAAACTGGAGGTAGGAAGACGAGGCTTTTGTGTCTCATCTATGGTGGCGTCCCCCCGAAGTAGAATCTAAGGCGCGGCGGAAGGAAGGGGAAGTGAAAGGCGGAGGACTTTTGAGTTTTATTGGCCGAGAGGCTAGGGCACGGTGTGATTTGGTTCGATCTCGATGTGGAAGCTCGGGGAATCAACTTATTGCGTAGTGGTTTTGTGGTTGTGGGATTTTGGAAACCTTAGATTTGGGTCAGGGTTGTGTGGTTGGCTGATTAAGCTGGGGGCGGGGCTGCC…
>Vitis_vinifera_newGene_125
CAATGATGATAGGTGCCAAATATGATTGGGGATCTCTCCTTCCATTAGATTACAGTTTCTTAGATATAATCTTAGCAGTGAAGATAGGTTCCAAACATAATGGAGGGTTCCTACTTCCATCAGATTGCATTCACTAAGAGATAATTCTACCAATGAAGATAGATGGAAAATGTCATCAAGGATTCCTCCTACCATCAAAGGGAAGTTCCTTAGAGATAATATTTGCATTGAGGATAAGCGAAAACTAGCACTGAGGATGTCTCGTTCCATGAGATTAGAGTTTCTTACAGATAATTCTACCAGTGATGACAGGGGGCACCATGGATTTAATGCTTTTAATGAGGAAAAGCAGTCATTATCCCAGATTACTCCTGAATTTGAAATGTGACAAGTCAGATT…
>Vitis_vinifera_newGene_1250
GTTGAAAGGCACGATGAGTACAGAAGAAACTCAAATTTTATAAAGGAATTCATTTTCCTTGGTGGATGTTTTCCTTCATTCATTAGAGTAACAATGGCCATACTGTTGCATCAAGACACTGGTAAAAGCTAATACAATGGTTTGGAATTAATCATTTTTCTTCCACTTTCTGAAAAAATTAATCTAAGAGAGTTGTGTAAATGCAGTGTGGAGCATCTGGAAAACATAAGAATACATTATCACCAGACACTCAAACGTTGGAGGAAAAATTTCTTGGACAATGAGAGGTAAGAAGCATAAACTCTGCACCAAAAGATGTATTATGTGCAGCAACTAGTTGAATCAAGAAGTCTTCCTCTTCCAGTAAACAGGTTTTTTTGGATATATATTTCCAAACTG…
>Vitis_vinifera_newGene_1251
AGATTTATATACACTGGATCTGTAGAAATTATATTGGATATTGCACAAGATCTCCTCATAGCTACTGATCAGTATCTCTTGTAGGGATAAAGCGTCCCTGTGAGTGTACCATTGCCCATGTGAGTTAAGGAGCTCGATTTTTTGGATATGAATTCCTTTACTGCTTTGAATTAGATTGTGGGCACCTGATGACTCTTTTATTTTTATTTTCAAGGATATATCACTGGAAAATGTTTCAAGAATGCATGAGCTTTCGGAAGCCTTCCATGCTATTTCCTTAAGACACACATGCCTCTTGTCTATCTTGGAGTAGTTTAGTAAACTGAGTTCTAGGGCCGGGTATGTGATGCTTTCTCTCTCTCTATATATCTATTTATAACTGCCATTTCTACTAATAAC…
>Vitis_vinifera_newGene_1254
CTCCTTTTTCTGCCAGGTCAACCTCCACATGTGAAAAAAAAAAAAACAAAAACCAAAAATAAAAAGAACAACTTAATAGCAGGGCCTTCTTCTATCTGAGCGTGCTCCAGCATCACCTCCAGTAGATGACCATAACTCCTCCTAAACTTCTTCACCTCCTCCAAACACAAGTTTCCTTTTTCTAAATAGCAACGCAACAAGGTTCCATATGTTTTCGCCACGCACTGTGGAGGACGCTCTATTTGAATCAACGAGCCCTTACCTTGGGTTTACATCTAGGTTTTTTTGCTTCTACTTTAAAATTGACACTAAATATGTCAATGTTTCTTGGAAATTTCAGCTGCAAATTTTCATTCCAGTTTCAGTATCGACCTTTTTCCATTGCCTAGTAAGAAGATT…
>Vitis_vinifera_newGene_1255
GAAGGACGGATTGGAACCAGTCCAAATAATTGGTCCCATTTAATTTATGTTGGGTAATCTGCAAGGTGTGAGATTCAGCAATATTGCTGGCATAAACAGAGTTGGATGGTTTGGTAATTGTCTCAGATGATACTTCAGAGGTTCCATCACGAGCATGGCCAGTCATTGTTGTTTTAACCATGGATGATAACCATTTTTAGGAAATCAAATAGTGCTCTGATACCATATTGAGTTGAAAAAATTAATTTTTATTCAACCTTATTTTTCCACTGCATAAAACCCTAATTTATAGAGTTACAACATATGTAAAACAGAAGCTAGAGATAACCTCTTGGCTGACCTGAAATCTAGGAACAGAAAAATAAATTTAAAAATAAACAACTTAATTAGATAAGATAG…
>Vitis_vinifera_newGene_1256
TTCAAATTGGAGGGCCTTCTCTCCCTCGCTACACAGGCCGTCTCGTTTCTCTCTCAAGAACTTTCTAGAGTCCCTCCTCTCCTCGTTCAACTTGTGAAATTGCGGAAGAATCTGAGACACATTTTTTCTGGTTTTCTTCATAATTATTGAAGAAAAAGTGAAGAAGATGGATGGGTATTTGCACTACGTTAAGACTTTGCGATCTCAAATCAACGGTGCATCTCTCTCTCTCTCTAAAATACCATATTATCTGGTAATTGATTCAAATATATATATATTTTTTTGTGATACATTTGATTGGAATGGCGTAGACGTTGAGGATCAAGCTGCCAAAATCTCAGTTGAAGAGCAAATGCGCATCACCGCCATTCACACACTCGAAACCGACCTTGTCTCAGG…
>Vitis_vinifera_newGene_1258
GTGGTTTTGAAAGACTGGAAGTGGATTGGATAAAGTTCAAATATTTTTTATCTTTTAACTAAAAGGTACAGAAAGGAAGTGATTGATACATCAGCCATCTGCAACATGCTGCAATCACAGATTTTTCATCTCTTGCCCTCCTCTAACGAACTGTAGAAAAAGGGAAGACCCAGTGGAGTTGATTGTTGATCAAGCCCAGCTCATTTAAATGTCAAGCCTAGATTCAGTATGAAGTCTGCTCAATTTGATTGCTTAAAAATCATGAATGCCAACCTATTCTGAAACTCCAATACTCGGTTTCTCTTACTCGGTTTTCTTGACAATCAAAAGAGACCATTACGTGATTTTGGACTGCATCAATCATGCCCAAGACTCACCCTTAGTTAGACCTAAGAGATT…
>Vitis_vinifera_newGene_1259
GTATTTTCTTGTACCTCTCCCTTAAATTTGAAACTAGTTTTTCTGATTTTTTGATTGGTGAGTATAACCTAATTTAATTTCCCCATCATAGTAGGACTAAAAAGTGGAGATTCTTATGGAATGAAAGAAATGCAATCAACTCTCACACTATGATGAACTGTGAGCATATTTGAATATTTTGATGGTATTTATTCTATTTCACCAAATACTAATGGAAAGTTATTCATTACTTGAATCATTCTAACAAGCAATTGAGCTGGTACATCACAAACTGAATTGATAGGACAATGATAGTGACAATATTCTTAGCAAGTTTGGGTCATGTATTACGTATAAGGTTTCTTCAGTTTTTACAAGATGTTTTATGGTGAATTACACCCTTATGACACACGCAAACCC…
NNNNNNNNNNNNNNNNNNNNNNNNNNNNNNNNNNNNNNNNNNNNNNNNNNNNNNNNNNNNNNNNNNNNNNNNNNNNNNNNNNNNNNNNNNNNNNNNNNNNNNNNNNNNNNNNNNNNNNNNNNNNNNNNNNNNNNNNNNNNNNNNNNNNNNNNNNNNNNNNNNNNNNNNNNNNNNNNNNNNNNNNNNNNNNNNNNNNNNNNNNNNNNNNNNNNNNNNNNNNNNNNNNNNNNNNNNNNNNNNNNNNNNNNNNNNNNNNNNNNNNNNNNNNNNNNNNNNNNNNNNNNNNNNNNNNNNNNNNNNNCGCGGCATTCACTATTCATCACCGCCCACTCCTTCAATTTTCATCTCCTTCCACCATAAAAAACCTTCCAATTCTTCACTCAACACTCTAAATCCATT…
TAGAAAAATGTACTTCAAATTAAGCAAAACTTAATACATCAAATTTATTAAAAAGTTTAGTAGTTTTTTAATAAAGAAATAAAAATTAAATACTAAACTAATTAATATTGGAATTTGTGGACAAACTCTTTGACATAGAACTATAATTCTCAAAATTTTCTAACTGGACAAGTGAATTCTCTTCCAAATTAAACAAGACATAATATATTAAAATTGTTAACAAGTTTATTAATTTTTTAAAATAAAATAATAACGTAATTATTATTAGAAATTCATAGCATAAAACTAGTCCAAAAAAACTTTGTTGTTTCTCCTCCACATATAATTATAATTTTATGAATTTTCTGGTTAGGCAAAGAAACTCTAAATTAAGCAAAACTCAACATATTAGATTTGTAG…
>Vitis_vinifera_newGene_1260
TCTTAACAAAGGAGCTCAATGAGTTAGAACTACAGCCTCACTGTCCCAAAGTGAAACGGTCAAAGCTTGTAATAAGCTCCAGCTAAGGTAGGTAACTGTTACTATATTCTACTTGTTTTCTTGTCATATTCAATTGGGTGAATAACAAGTCTAATATGAAAAAATTAAAAAAAAAATACTATATGCTCTTTTAGAATTCTAGAAGTGTGTCCTTTAAGTGAAATTTATTTTTGTCTTATCTACTTTTTAGAGTCTATGAAAAAAATTATTCAATTCTATGCAAAAATTTATTTTATATCTATTTTTATCTTCTAAGTTTGCTTTTGAGATGTTTTCTTTCCATATATGGAATGGTTATAATTTCAATATTTTGTGCTATGGATCAAGCTTAATCTTTAA…
>Vitis_vinifera_newGene_1263
CTCTTTAGGGGGAGCACGCCGTATCTTCAGGCAGAAAATGGGGGCAGAAGCTTTAGTGAAATTCTTGGCACAGAGACTGGATTACTTGTTATCCAAAGAGGCCGAAAACTTTTCAGGCCTGAGCGGACAAATCCTGCAGCTGAAAAGCAAACTCGATGAAAGCGGATGTTTCATTCAAACTCTGGATCGAAGCAAATATGGAAATTAGTCTGTTCGGCAATGGAGCCGGGAGCTAAGGGACACCATCTACGATGTGGAAGATCTCGTGGATCAGTTCATTACTGGGGCAAATGTCTCAGATGAGTCTGAAAAGGCTCTCTTGATCATCCGTTGTGGGAGTGATTTGGAGAGTATCCAAGTACGCCTCACCCAAATCTTGGATCGAAAGCCGCAGTGCGA…
>Vitis_vinifera_newGene_1267
GAGAAATGACACGTGGAGGCAAGAGGTTCCTCATAGTTCCTGATGATGCAGAAATGGCACATAAACTCAATGCTTTCTTAACAGGCCAGAGGTACCTCATAGTTCTTGATGATGCATCCAGCACTAATTTCTTGAATCGAATGGTGAAAGCTTTTCCAGATGCATCAAATGGAAGTAGAATGATCTTGATCAGTCGCTCGAGGAGTCTACCTTCAGAACTCAAAAGGAGGAGTGTTCATCATGCAGTTCGATTACGAGGAAACGATGAGAGCTGGACATTGTTCACTCATGCTTTGAAGGTAAACATACCCCAACAACTGCAAACGCTTAGAAAGGAAATTGTGAGAACATGTGGAGGGTTGCCAATGCTAATTGTAAAATTAGCAAATATGTTGTCAC…
>Vitis_vinifera_newGene_1272
ATCAAAACGTGAAAAAAACACGCTACTTAGAGTAGCGTGAACGGCCTTCGGGACAAGGAGAGAATAAATACCAGAGGAGAGAGGAAAGGGCAGCTTGTTGCAGGGCTCACCACCGTCTCAGTCACTTCACGGTACAGATTTTCCTCTCTTTTTTCTTTCCATTTTTCTTCTCATCCAAACGGATCATCTTGCACATTCAGAATCGCGTCACAATTTTAAGATCATGATCAGTTTGTATGCCTCTACCCCATGCGATTCAGTCCATCTAGGTTTTTCTATTCAAACCAATTCAACAGAGCATCCTTTCTATTTTCGGCTCTTTACTGTTTGAATTAGGGATTTTGCCCTTTCTTTTCTATAACTGTACCTAGATGTTGTTAAGTCTGTTGCTTTTTTGAA…
>Vitis_vinifera_newGene_1274
GGTTACAGTACCCAATACTTCCCACCCTCGAATACCCTAATTGCGATTTGCCTTCCCCCTTTCTCCTGTGGAGGGGAGATAAAATAATCAGCACAAAACCCTAATTTTCCTGTAGAAGCCTAATCATTTCTGAAACCAGAATCGATGGATCACTCCTCTCTCACAGAAGCGTACCAGCAGCAACAGTACCAAGAACATCAACAAGCGGAACTAGCGCAACAGCATCAACAACAGCTGCAGCTGTATCAGCAACATCAAAATCAAGATTACTCTTCGCAACCGTACGATCCCTCTCAGGTTCAGGCGTATGATCAATCGGCACAGGCTTATGATCAATCGGCGCAGGCGTATAATCAATCGGCGCAGGTGTATAATCAATCTGCACAGGCGTATAATCAA…
>Vitis_vinifera_newGene_1275
CACGAGCAAGTATAAAGATGCTACACTATTGCCTAAAATGGAAGGTCCAGATGCTTGGTCCCTTATGTACCCTTCAATACTGGACAAGTTGCATAACTTGTATAATGATGGCTACAAGCAGCTGTTGTGAGCCATGTTTCGGGCTCCCCAACTCCACTACCCATTGGTTCTTTATTTTAGTGCCCTGATGGATCAGAGACTGCTGTTGTTAATATTATGAAGTTACGTTCCGACAATAGAGAAACTGAGCCCATGGATGGAAGCAGTAGTTTGATTGATAAGGAAATATTGTCACAAGATGCTCTTCATGTGCAGCTTCACCCGTTGAGACTTTTTTTTATAGAGGAGCAATAGTGGCTTGGCAGTCTCGTAAATAGAGATAAATTGAAGTATGGCAGA…
>Vitis_vinifera_newGene_1277
CCTCTATTTTCTAGGGTTTTCATTGCTTGGTCCTCCACGTCCCTTCTCTTCAACCCACATTCAGATTCCTGGTGTTTGGCTTTTGCGACTCAGGTACAGCCTCTGCGTTTTTTCATTTCCAAACAGAAAGCGTTTTATTTTTTTCAGGTGGTCCGATGCAATGCTGTTGGAAATTAATGTTGTGAGGAGTGGATTTGTTTCTGTGTTTTCAACTTTTTTTCCTTTACGAAGATCGGCTACGTTTGTGATGTTTGATTTTGTTTNNNNNNNNNNNNNNNNNNNNNNNNNNNNNNNNNNNNNNNNNNNNNNNNNNNNNNNNNNNNNNNNNNNNNNNNNNNNNNNNNNNNNNNNNNNNNNNNNNNNTACGTTTGTGATGTTTGATTTTGTTTTCCATCATTT…
>Vitis_vinifera_newGene_128
GGGTAAATGGGTAGTAAGCTAGGGACTTTCTGATAGATTCTGCATTTCTGGACTTTCGAGAGTGGTTGCCAAGAAGACACCAAGCTCCACCATCCTCTTATTCCTCCTGAAGGCTTCTTCTCGACAGTCTTCTCTGCTGTTCTGTGAACCAGGACCATCACATGTAGGGCGCAGAGTTGGATGATCTGCTCATTATTGATGTCTTCTGGAGATGTTAGGATTTTCTTGAGCAGTTAATGGTCGAATGACAATTTGGCCTATTCCATCTTGAAGCTCTCTTGAAATAGACAAGCTGACTAAATTATTTACATCTGTGTAACCCTCCTCATTCAAATCTGAATCGTTATCTTGGAGCTGATCTCCATCTTCTAAACAGCTTAGGAGTTAGTCGTCCGTTTG…
>Vitis_vinifera_newGene_1281
AGAGTCCATAGTAGTTGAAGATTAGAAAGTAGAACAAATATGACAGCCATGAATGGTACATTGAAACTTATTTTTGGGTTGCATGTATTCAAATAATTTGTTGATTGAAGGCTTAATGAGCTAAGGTGTTTGTGGTTGTGGTGTTGCTGGAATGCCATACAGAAGAGGCTAAACTCATGGCAAGATGGTGTGTCTGCAACGAATTGTCCAATCCAACCTGGTAAGAACTGGGACTTACGTGTTTCAGACCAAGGACAAAATTGGCACTTTCTCCTACTTCCCCACCATCAACTTACAAATGCCTGCTGCAGGATTGTGATTGCTGTTCCCTTCCCTCAGCCAGAAGCAGAGTTTGATCTTCTCATTGGTGATTGGTTTTACACGCCTACAAGGTGGCTC…
>Vitis_vinifera_newGene_1283
ATTACATGCCAATTGTTATTAGCAGATAAGATTTTAGGTGAAGGACCCAGCTGTGAAAGAAATATCAGAAACTCAGAATGAGATTCAGAATATGGACAAAGGTGAGATTCTAAAAGCTGTCCGGTTCTACTTTCTGGGTGTGGACGTAGTGATAAAGATACCCTTGCTGATATTCATACCTTTATACCAGGCTGTTAATGTGGCTTATGGACCTGAAGTTTCAAAGGAGTTGACTCCTTTGTGGGATTTTCGGACCCCTGCATGTTGCTCTTTTTATCTAGATGCTCTGAGGGATATGTGCACTCTTGTGTCTTTAGCTTCAAGCAGACAGCTAAAGTAGTCAAGAATATACCCACTTACTATTTTCTGGCCTATACTTATATTGATCACGGCAGCCCA…
>Vitis_vinifera_newGene_1285
CTTTTTACTGGGACGGCTGTTCTTGAGAGGGTGAATCAGGGGAGCTAGCGGTGAAAACAGAGAGAGGTGGCCGGAGATGAGAAGAGGAAAAGAAAGCTGTGGGAGAGCTGAGTATGGTGAGCGGGGTGAGAGTGCGGTTTTTTTTGAGAGAGTGAGCAAGCTGTGAGTGGGTCTTGAGAGACATCTGAAAGTGTGTCTTAGAACAAAGAGGAGAGAACAGGGGAGCCGAAAAAGCTGTGGGAGAAGGATCGGAGAAAGGCAACGAAGGAGGACGAAAACCTACTGATCTTGGGAGGACCAGAGGAGCACTTTCAGGTATGGTTTGTTTGCAGATTTCTTATTGATTCTTCCTCATTATTACTACTCTTCCTCTACTCTTCTTGTTGCTAGGGCACTATT…
>Vitis_vinifera_newGene_1286
TTATTGGATAATTCTTGCAATGATTTCTAATTTTTTGATTGATAATATCGCAGGTTACGAGAATGAAGCTAAAGGTTGTTAATCTAGGGTGTAAACGCTGCTACAAGAAGATCAAGAAACTGCTCTGTAAATTTCCTGGTGTGAGTCTTACATATATATATGCGTGTGTTTGGTTTACTTGAATTTTGAGATTATGGGCAATGTTAAAGGGATGAAGAAATGAGTTGTTTGTTTTGATTTTGATGTTGAATTTTATGAACAAGAGAAATACGAGACCAGACTTTCATTGAGAAGGAAGACACCGTGATAATCAAAGTAGTATGCAGCTACCCTGAGATGATCAGAACGAAGCTTATCTGCAAAGGTCGCGATATCATCAAGTGTATCGAGGTTATACCA…
>Vitis_vinifera_newGene_1289
GGACCATTGGGATGGTGTGGAATGTGAAAGAAGCTTGTCCTTGGAAGAGACAGAATTAAAAAAGGAAGCAAAGGAAAGCTATAAAAAATGGGTTATGTTGGAAGAAAGTCATTGGAGACAACTATCAAGGGAGGTGTGGCTTAAGGAAGGGGACAAGAATACGGGATTTTTTCATCGAATGGCGAATGCTCACCGTAACAACAATACGTTGGATAGAGTAAAAATTGATGGGGTTTGGTTGGAAGAGAATCAAGAAGTAAGGGAGGGGATTGCAAATGCTTTTCAGCAGAGGCTTTCAGAAGAAGTGGGGTGGAAGGCGGATATTGAGGGGATCCAATTAGACCGGATTAGTCACCAAGAAGCAGAGAGTCTGGAGGTTCCATTCTCTGAAGATGAGAT…
>Vitis_vinifera_newGene_1291
AAAATGACACCAGGATTTGCTGAAATGGAGAAATGGATAACAACTTCTGCTTTCCTGAACCCCCCAGTATAATGGGTGTATCATAACTTTCTTTCTCTATTGGAAAACCTGATTATTATTCCTAGGTTATCAAGGCCTTGGTTAAAGATTTCTAGAAGAGCAAAGAGAATAGAGCATAAAAAAGGATTGTAAAAGGAATTTTAGTTGAAGGTGAAGTTAATTATTTTCTTATCGGAATGTGATACAAGAAGCAAGGGGATCATGATGCACAACAAGATTGTGGTACATGAAGGGGACCGTGGCATGCTAGGAAAGCATAACACACAATGAAGCTGTGGTATGGAGTAAGGATTTGGTTCAAATAAATTTCTTGAAAGAGTGTATTATAGAGTGATAGAA…
>Vitis_vinifera_newGene_1292
GCCTCTCTCTCACAAGTCACCACACACACAAAGAAACTGACTGGTTGTGGGTGTGGGTGGGGGTGGGAGTGGGGTGTTTCCATTACTTTCTGTTTGGAGTTGTTTCACCTTCTCAAATCCCTTTTGTTTCCCTCCTCAAACGGCAAGTGAGAGCTGAACAACCTAAAGTATGAGTTCACGTATCAACTGCATGAAATGGCTGCTGCGATATTGGCCCGGTTCACTCAGATACAGGATACACCTACACTTCCAAAGAAAAAAAAAAAGGTGTACTTTTGATTTGATTGAGCCGTGCCAATATCTGAGTTCCCTTTCATTTCTACCATTCCGATCAAGTTTGAAGATTCGTCTTGTACCAACATTCTCGATGGCCATATACGATTGCGAGTAAGTTTTGTC…
>Vitis_vinifera_newGene_1295
GTCACCACCACTGAGTTTGGCAGCGTAAGAATCGAAGATGAAGTAGTATTTGAAGAAAGGGTTGATGTGGAGGATGGTAGAGGTAAGAGCTCCTCTCTGTATCTTCTCAAGTCTTCAACTTTTGGGTGTTTTTGAGGAATGGGGCGGATAATGAATGATATGGGTTTAAGCTTAAAGAGCACCTTTTAAGGAAACAACTTTACCAATCCTTCAATCCAAGGGGACCCAAATGGGATGCGATCTCTTTCAGTTCAGGCCAAGGGACCTTCACCTCGCTGACCCACATCATACTTTTTGTTAATTAAGGTTCCCTATTATTATTATTATTTTTAATTTAAAAGACACACAATTGATATTAATTGTTTTTTACTTGTATGCAACTATGCATGCATAACATTT…
GTTTATGTCTCATCATGGAATTCTTCATCAGTCTTCTTGTGCTCATACTCCTCAACAAAATGGGGTAGCTGAACGCAAGAATCGACATCTTGTTGAGATAGCTCGTACTATCCTCCTCCATAGTAACGTTCCTTTTCGTTTTTGGGGGGACGCTGTTCTTACCGCTTGTTATTTGATTAATCGTATGCCCTCCTCTGTCTTACATGATCAGATTCCTCACTCCCTTATCTTTCCTGACCAACCACTTTATTTCCTTCCTTCTCGTGTCTTTGGTTGTACTTGCTTTGTTCATATTCTCGCTCCTGGACAGGACAAGCTTTCCGCCAAAGCCATGAAGTGCCTCTTCTTGGGATATTCCAGACTTCAGAAGGGTTATCGTTGTTATTCCCTTGAGACTCA…
>Vitis_vinifera_newGene_1296
ATGTCTTTGGTTGATAAATAGTTTCAACCCGAACACTTATATGTTAGAGTTGTATAATACTTGTATCAAATTATCCTCCGTTGATGTTGAATTTATTATGGGATTGAGGGCAAGAGGGTTGAAGATTGGCATGAACAAAGATGTTAGCCATAACAATGATTTATGTAAAAAATATTGTGATAAAAATGGGCGATTGCCATTAGTGATGTTAGAAAATCAAATTAGGGAGGATAAAGAAGGTGGAAACGATTTCAAAGTTCGTTTTGTATTATTTGTGTTGGGTGCATTATTGTGCCCAACAATGAAGCTTTTTGTGAAACGTTCTTTCTTACATCTTGTAAAAGACATCAATTCAATAAAAAAGATGAATTGGGCTGAATTTGTGTTGTCTTATCTTAT…
>Vitis_vinifera_newGene_1297
TTGTTTCTTGAATGATGTTTAGGTGTCTTTCGATTTCTTGAATGATCTTGCGTTGTTTTTGGTTTTTGGAAATGTCTATGAAATGTGGAGGTTTTTGTGTTTTTGGGCAACGATGCACGTATGAATTTCTTGATGTTTAAGGAACCTGCGAATACGAGAAGATACAGTCTTGACCTTAATTCTGCATATTATGATCCCAAAACCCGATCCTAACCACAGATTTTATGGGGTGAGTGCGAGGTTTTTTGTAGTTAATTTGATTTTCTTCATTTTTTTTTTTCTATCGCATACTCATCTGGACTTCTGGTGAAGCATTGGAGTTGAAGCAACTCAACATGTTTTCTTGGGATGCATCTGGAAAGGGAGCAGCAGCAGCAGCAGCACAAGTTCAATTGCAGG…
>Vitis_vinifera_newGene_130
TGGAGGTAACCCAAACTCAAGGAACTATGACCTACAAACACCTCTACATTTTGCAGCAGCAGAAGGTTTGCACCTTGTGGCAAATATCTTGATCAAACTTGGAGCAGATGTTCTATCCAAAGACAGGTATTTTTATTCCCTCCTATAATGGGCTCTGTTTGTCTTAAATCCTACATTTTAGAATTTATTCTGATGATTTGGAAATGAGGGGAGATCGAAATTCTAAAGACTACTTGTTGGGAGAATTGGCAATTAAAATTGAGAAGAGATGGTGCAGTTTACCAACATTCCATCAAATGACAGTTGACATTGTTTAAATGTGTGGGTTCTACCATTTGCTATCTAAATGCATTCATACATTTAGTAGTGCTCAGTTTAGCAATGTTTTACTACTTATTA…
>Vitis_vinifera_newGene_1303
TTTATTCTATTTTATGACAACATTATTTTTTTGTACCTCTCCCTTAAATTTGAAACTAGTTTTTCTGATTTTTTGATTGGTAAGTATAACCTAATTTAATTTCCCCATCATAGTAGGACTAAAAAGTGGAGATTCTTATGGAATGAAAGAAATGCAATCAACTCTCACACTATGATGAACTGTGAGCATATTTGAATATTTTGATTGTATTTATTCTATTTCACCAAATACTAATGGAAAGTTATTCATTACTTTAATCATTCTAACAGGCAATTGAGCTGGTACATCACAAACTGAATTGATAGGACAATGATAGTGACAATATTCTTAGCAAGTTCGGGTCATGTATTACATATAAGGTTTCTTCAGTTTTTACAAGATGTTTTATGGTGAATTACA…
AGAATGGAAATTTATACAAAAATATCTAAAAGAAAAGATCTCGTGTGGAGTCGGCAAAAACAGAGGAAAATTCGCACCACGCAAGGGGGTGTGCGAATTTGGAAGGTGTTGTGCGAAGATTTCGCACAAGCCTGGGTCAGTTGTCTTCCGAAGGCCATATCTTCCTCATTTCAGCTCCAAATCGTACACGGTTTGAAGCGTTGGATTCTTGACTTCCTGAGCTTTGAAATGGTATATAGAATGTAGAAAATGGACTTCGGAAAGTACTCTAAAAGTGCCAAATAAGACTGCAGCTGCTGTCCTCTGTTTTCCTCTTTGCTTCTTTTTGCTTCTCTTTGCTTCTCTCCTTTTGTTTGCTTGCTTTGGTGTAGCTAAAAGCTTGCTTTAACTTGTCCAAGA…
GGCAACTAAATCAATCAATCAATCAATCAATTATAAAGTCACACATATTGGGCTCCCATCAAAACCCATTTATTTTACATGAATTAATATCACAGATTCCATTATTCTGGAATTATGAAAAATTCATTCATGCCTATTAAAATCAAGAGGAGCAGAAGTTTGCGGGCGGAAATGGATTCGGAGAAGGTGGGACGTTGGCCGTACAGAATTCCGGATGTGAGACATCCGGATAAGGTGGGACGTCGGCCGAACAGAATTCCGGATGTGAGACATCCGGAGAAGGTGGGATGTCGGCGGACAGAATTCCAGATGTGAGACATCCGGAGAAGGTGGGACGTTGGTCGGACAGAATTCCGGATGTGAAACATCCGGTGAAGGTGGGATGCGTCGGCCGGACAG…
>Vitis_vinifera_newGene_1309
GGGGGCTTCCTCCAAGCAAGAAGGCCAGAACCTCATTCATTATTCCAAATGCAGCATGGTGAAGCTTGCTGGAGGTATGTTATGATTTCGTCTTTCTCTTTCTCTGTGTCAGAATCCATGTGGTATGGCAGTGCTTTTTGACCTACTTCATTATATGTATGTTTGGGAATCCAGGCTTGCTTCGCTGCGGGCTGAGATGTTTCAGCTACCTACAGCCTGATGTTAACCGTGCTAGCTTTGGGGAAGACGAACCAGACCTCATCATTAAGCTTCATGCGCTTGCTTTTTGGAAACAGGTTAGGCGTTTTACTGGGTATGCACTTTCAGAAAGTCTTCCTGGTAGAGCATAGTAAATAGAAAAATGAGAACAATCCCC
>Vitis_vinifera_newGene_131
TCTCATATGGTTTTAGAGGGGAAATATTTGGTGCTTTTTTTTGTATGCAGTTGCTAAGGCCTTCACAGGATAAAGCTGATATACTTATGTTTCCCTTGAAAGCTGATCTGATAGGAAAATTACATATGATGATGATATAAAGCCTATTTCAGTATCTCTTGAATCTTTTGGACCAAGGGCACCCTTGCTCAACCAGCAATGAGAGTACCTCCCACTCAGCAGATGCCACATGTAGAACAGCCAATTCCTCCACAAGTTAGCCATCCTTCTGAACCTTCATGTGGACAACCCTATGGCTATCCCTCTTCTGGTCAAATTCAAGATTACCTTGCTGTTGGTTCTCTTCTTCACATGTATGACCACCTTGGTGCTTCTCCATTACTTTATTGAACAAAGTAG…
>Vitis_vinifera_newGene_1311
TGCAAAAGGCCCTTTCCCTTGCCTTCGCAGGGTGCACACAACGTAAACGTTGCATCGTTCAGCTTCCCAAATTGCAGAGATGGGTTCTCCATGATTCTGACCTTGAGAATTCGTTTATTTACAATCGTGCCATCGGACCACAGCCATTGAATCATCGGAATTGATCAATCGATTGCTCCCCAATCGGGTCCGTGTTCATTTTTTTGCTCGATTTTGTTCTGTACGACCATTTTATCCGTCATTTGTTAGGTTCGTTCATGTCTGTTTGGTCACTGAGAAAGTGTGGGAAAAGAGAATAATTTGTGATTTTGAGTTCTGGATTTATCATTGGGACACGAGAAATTTTTTTTGACCACTTCTTTTCTATGTTTTCTGGGCAACCGAACCATGGTTAGGTCC…
>Vitis_vinifera_newGene_1315
CGAAGTTTGATCGTGAGTTGAAAAAATTGGAGTGGTCCGTTAATTATAATGGTGCGAAGAAGAAGAAATCTTTGGTCAGAGTTGGCGGGGTTAGAAATTCGACTATTAAATGAAGATAAAGTTACTATCTTGGAATGTCAGAGGTGCCAATGACAGGGCCAAAAGGAAGGTTATTAAGGCTTTGATCAGATCGCAAAGAGCGGATTTGGTGTGTTTGCAGGAGACCAAAATTCAAGTTATGACCAGGGAGATTGTCCACAGTCTTGGAGTGGGGAGGTTTTTAGGTTGGGACGCTATGAGTGCTAGGGGGGCTGCTGGTGGGGTTGTAGTGTTTTGGGACAAGAGAGTCTTGGAGCTAGTAGACATGGAGGTGGGACTATTCTCAATTTCGTGCCGGTT…
>Vitis_vinifera_newGene_1316
GAAAATAGTTTCAACCATGCACTTATTGTTTTAAATTTCCAAGAAAAACATCCCCGAAAAGGTGTTTTATGTTGAGTAGTAAATGTCTAAATACACGATATGATATACATAAGAGCTTTTTTGAAAATAATTTGCTCATAAACCCTAAACCCCTGGTTGGGAGTCGGGGACGACCAACGACTACGAAACAGGGTAGAAGAACTGGTGTAATTGAAAATGCAGGAGGACCAGGTGGTATGGCTATCAGGACGGTAGTCATTTTTGTTTGCATTTCCTTTCTCTTTGTTGCTGATTGCCCTCTTCTTTTCGTTCTCTTTTTATCCTTTGAGATTGTGATTTGTGAGTGCTTAGTGTTTTCTTTACAGTTTTTGGTCTCTTTGCTGATTCTTTGGACTTTTA…
>Vitis_vinifera_newGene_1318
GAAAAAACGATTCTTCATTTTGAGTAACAAGTGAAAATAGAAACACATGAAATGGAAAGTTTTGTTTAGTTATGAAGAAAATATCAAAGCCCCTCCGAAAATAATGGTCAGATTCAAACAATGAGTGGCAAAGACCCCCACAACGGACCTTAAAAATTCAATTTCCAAATGGACCAAAATGTCCTTGCTCTCTGGATCTCCATGCTCAGAGGTTACTGATGATGGGCCGGCACACTGGTTGTGAGTCCACTCCCACAACTCGACGCCTTACTCCCTCTCTTTCCAGTCGGGTAGATGCTAAGTCCGAGGTTTATCCTTTTTTCATCCTGTCTCTCTGGCTCTGTCCCGTGTGAAGATTTGCCATATCATAAAATTACAAATTCTTCAGAAAAAAAAAAA…
>Vitis_vinifera_newGene_1319
GAGCTCAGAGATAAGCGAAAATGGAGGGAATTGATTACCATGAGGGGGAGCGAAGCAAGGCCGAGTTCGATGTAGAAGAAATGAAGATCGTCTGGGCGGGGTCTCGGGAGGTCTTCGAGGTGTCGGATCGGATGGGGAGGCTCGTCGCCAGCGACGAGGTTAATTTTTTTGTTTTCTCTTTTGGCTTTTTGGGTGTGTTTGGTTGTTCTCAAATTGTGGGGGAACTGGGATTTTTTAGTTCTGGATTTAGGCGCTCTTTTATTTTTCCATGTGTGTTTGTTTGACGAAAAGTAGTGCGAAAAGACATTTTAGATTGCTTTGGATCCCGGAGAATTAGAAGTCAACCCCTGACTGAATCGTTTGATTTTGTTGAATTGGGTTTCAATTTTTGTGAAATAA…
>Vitis_vinifera_newGene_132
TTTTTGGAGAAGATGGATCCCACTAGAAGCCAAGCGTGAGCAAGGTTTGAGTAGAGTTTTCCCAGGTATGGTTCTTGTCATTTACTATGCTCTCATTCACATTCTGTTCTTCTTTATTCTCTTGCTAATTCCTAGACATTGTTTGTATTGGTATGGACATCACGATCACTTGTTTGTTTGCTGAATCTGATTGCTTGTAAGCTTGCTCTGTTTTAGTCCTATTCTTGGATTTTTTCTTTTTCCCTCTGTAAGCAGCCGGATTCATTCTTGAGTCTGGTACTTGGTGATCATTTATCTGCTTCCATGCCTGTCTCACCTGTTCATTGCCCGTTGATTCGAAACATGAAACGCGGCTTTTCTTGGTTCATTCTGTTTCTATTTTTTGTGCTCTGTTTTTGG…
>Vitis_vinifera_newGene_1322
TTTCATTGCGAGATCTTCTCCGCTGTCTGAATCCCCAAACGCCGTCGTATTGAGGCGTCTGCTCTCTGCTACTCAACTCTCTCTAGCTCTCGCCCTCTGCGCTCGTCGATTTGGCAACGATAGAAGTAGAAACAGAAAATTCACAGAAAAGCAATCTGCTTTCTCGCAGCAAAAACTTAAAAGCGGAAAAGCAGTTTTGTTTTGGTCCATGATTCTGTGGTATTTGTTTTATTGAAGCTGCTCCATTCACTTCTGCTTCTGCTTCTTCTTCGCCGTCATACATAGAGAACGGGTTTGTGTTTCATGAGGTATCGCGTTTTCATCTCTTCCTTTCCGTTTTGTTTATAAAAAATGTGTTCTTTTATGGAAATCAATGTATGTATACTCCCATCAAACTTG…
>Vitis_vinifera_newGene_1324
TCCTTCTACCGGCGATGCGCTCCTGGCTTTAACTGGCCGGGTCGTGCTCCGGTGCTGTTACTTTGAAGAAATTAGAGTGCTCAAAGCAAGCCTACTGTCACAAGATGCTTCAAATGACCCTCCCCATGGGCTTATATAGGAGGTGAGAAGCTTCTAGAGACCCTTGGAGACATCCACACTTAGCCACTAGTGGGAAGAGTGTGGAAGGTTCTAGAAATGCCTAGAGAAGTCCACACAACTCTACACTATGGTAGAAGGCATGAGAAGGGTCCAAAGCTTTCTAGAGAAATCTAGAAGTCTCTTGTATATAGGCTTGTACATAGAATAGTCTAGGACATTCTAGAATATTCTTGATTTGTAAGGGAACCCTCCAAGGTTCTAGAGAGTTCCCTTGGTGCC…
>Vitis_vinifera_newGene_1332
AGTTAAACTTGAAGAGCAAAAGCTTATCAATTTTGAGAAGCTGGTGACTGCAACAAATAACTTTCATGAGGCCAATAAGCTGGGGCAGGGTGGTTTTGGTTCAGTGTACAGGGTAATGCGTCTTCAACTGGAGCTTTATTGGGTATTATGTTTGGACTAGTATTTACTAGTTTGATGATTGTTTAAAGGGAAAATTGCCAGAAGGACAAGAAATAGCAGTGAAGAGGCTATCAAGAGCATCCGCCCAGGGGCTTGAAGAATTTCTGAATGAGGTTATGGTGATTTCTAATGTCCAACACCGAAACCTTGTTAGACTTCTTGGCTGCTGCACTGAAGGAGATGAAAAGATGTTGGTCTACGAGTATCTGCCAAATAAAAGCTTGGATGCCTTTCTCTTTG…
>Vitis_vinifera_newGene_1339
GAGCAATTGGCCACTGCCAAACACCTCTTCAAGTAAATGTCTTCTTCCACCATTTCAAATATCTTAAATCGATTCAGTTTTAGGTAGATATCATTACCTCTTTTGAACCTTACTTTTATCACTAGTTCAATCCAACTGCACCTCATTCCTTCATGGTATGCCTCGTTAGTTTGTGTTGTAGAATTGCTCTGTCTCTTCCACCAGCGCTCAGCATCGGTAACACGGAAGTCATCACTTTATCATGAAGTCACATATGCATCTTCAGTACTTGCTTCTACTCCTTATGCTCCCACTTTGCAGCTCCACTGACACCATAACTCCCAACCAACCCTTAAGAGATGGTGACCTTCTAGTCTCTAAACAGTCCAGGTTCGCTCTTGGCTTCTTCAGTCCACGGAA…
>Vitis_vinifera_newGene_1340
TACTACTCTCTCTATAATATGTGAGTCGCCCTTTTGTTATGTAATCAGGGGTTCTCCAAATTTTTCAGAAGTTAGGCCTTCCTACCACAATTTAATATTGATATTTGGCATTGCCCTCTTCCAAAACAAAGGCGCGTATTAATGCATTGAATTGTAAGTTCTGATGGAACATAATTTTCACCATTTTCAACCCTAACATATTGCTTTCATTTTCTAATAATGATGGAATTTATGTTGCACAGAATTTCCTGCCATTCATATCTGCAAGGGTAAATACTAAATATCCTACACATGAAAGAAGATGTACTAAATGCCCCATTCTTTTCTAGTTTCTGGATTTACATGTGATTCAAGTTTTAAGGCCCTATCAAATTTGGGCAACAACTTCACTTCCCACCA…
>Vitis_vinifera_newGene_1343
ATTTTATTGTAAATTAATATATAATACAAGTTAATAATAAATATATATTTATAAAATTTATAATTTTTTTTTAGAAGTAGAGGATATTATTATACAAATTATATATTTTAAAATATTTATTTTTACTTTTTATATGTTCTAATGGCGTTGGGGGCCGGATGAGGATGTGGCTCATGCCTCTATTGGAGGTTTACCACAGCAGAGGCTGTGGAACTCACGGTGCAGCAGGTGCAGAAATTGAGAGAAATGAGCCCACTTTATGAAATGGTGAAGGAAGGAATTGATATTAAGAGTATACAATGGGCACAACACTAAGTTGAAATGCTGTGTCCATCATGTTAGAAGTGGGCAAGGTTTGGAATGTGTGACAAATGAAAACAAGCCTGTGAGATCAACTAT…
>Vitis_vinifera_newGene_1347
GCTCTGCCAGAAGCAACAAATGAAACTTTGTTCAAAGTTGGTTGATGTTATCAATCCAATTATGTCATTCTTAAACTTTCACTTGCAAATCAAAGGATAGTTCCTCGCTCATTGCTTAAATTTTGAGGAGAAAATCTCAACCCAATAACCCCAATTCATCGTGTATACAAGTGGGTGGAGAGGAAGAGAGACAACTCACTTCAATCGCTGAGAAAGGTGAGGATTCTCCTTTAACAATCTCTGAATTAAATTATAGAAACCTTCCCAATTACTTCATATGCTGCTTGGACTGCGTTTGTGTGTATGGCAAGGGAAGATATCTAATGAAGAAACGAGAAGTCGTTTGGCTTTTGTTGGCCAAGGGCCTAATACAAGCTAAAGCAGAGGATACCATGGAAG…
>Vitis_vinifera_newGene_1348
AACAAAATTCGCTAACTAGTACCATTTGTTGGATGTTGAGCAAGAGTCTCGGACTATGTAGTTGATTGTGCATTTACATTTGGTCAATGTCGTTGATTGCATGTAGCAATAAATAAACATTGACTTTTAGATGTAAATGTCGTCTAGGTTGTTGCTCAGACACTAGGTGTGACTATCCATTTGCTCAATGCTTGAAATCTTCGGCTGTGTTGGTTGGTCCGTCTATAAATCCCAATTGGCTTGGTCTGTCCATTATGTTTGGTATTCAGAAATGAGGAAATCTCTTTCCTTTTGCGCTAGACAGAGCTTGTTTTGGTCTAAACAGATTGATCTTAGACTGATCATCTACTTACCTTAAATGAATTAAGGGTTTTTGATTTGGAGAAGGACATGTGGAGG…
>Vitis_vinifera_newGene_135
TTAAAATGAGGCTATTTATATTCATTGATTAGCATCCTCTGCTTATTCCTCCCCCGGTTTTTATCTATGTCCTCTGTTCCCCTATTTGTACTATCTTCCAGTACTTGTCTATATATTTGGGTGTTATTTGGGACTGACAGAAGTGCTTATATGAAAGATAAGGTGTGCAGCAAATGCAACGTGATCAGTGTATTTCTGGTGGTTCTATGTCTCTATAGATTTCATTGCAGCTTGCCTAGTTCTGTAAGGTTCTTTGTTAATGGATAAAAGCTCAGATACTGGATAGTTGATTCTGAGGTATTGCAGCGGGTTGATGAAGAAGATTTGAGTTTCTTGAAATGCTTTTCACATTGTATCAATCAGAGCTTTTTTTATAGAGGCGCACATCTTCAAAAGAGG…
>Vitis_vinifera_newGene_1352
AAAACACAATTCTACCTTTTTTGCCCTAACCCCAAATTTGATTTTCTCCCTTCCCTCTCTTTCTCACCTGCTCCTAACCACCTCCATTTTCTCCGGGGACTCCTGTTCACTCCGGCGAGTTGAAAGTACACATCTCTCTATCTTTCTCTAACCCTCCCTCTTCAAAATGTGTTGGCATTGTCCATTGAATTTGTTCTTTTTATATTTATGAGTTTTTCCTCTATAACTTGAGGGTTTTTTTTTTTCATGAAACCTACTCTGGTTCAGAGCAGACATTTTTGCCATAAATTTAATCAATATTTTTGTTTCCATTTGTACATCTTAATTAGCAAGGGAATAATTCTTTTTTATTTTTAAATTTTTTTATAATGAATTGATTGACGAGCTTGTTTGTATTGA…
>Vitis_vinifera_newGene_1353
GAGGGAAATATGCAAGCAAGGGGTGAGGAGGACAGTGGAGAAATGTATTACTTCAATTTAACCACTATTCTGACAGCTACAAACAATTTCTCTGAGGCTAATAAGCTTGGACAAGGAGGTTTTGGCCCTGTTTACAAGGTTAAGAAATATAAAATCTTTCACTAAGTTTATACTCACAAAAATAATGTTATGGAAGTTCAATTCACTGTCTTTACATCTTGCTTTTGTGGGATATAGCAGCAGTCACGGCCATTAGTGTATGATTTGTTCATATTCTGATTGAGAAAGCTTGAATGACTGCAGGGCACTCTGCCTAATGGCAAAGAAATAGCGGTTAAAAGGCTTTCAGCAAAATCAGGGCAAGGGATTGAAGAGTTC
>Vitis_vinifera_newGene_1354
CTTGGTGTTGGGGCTTTAGCTTTGATCTATGAGCTAGTGGAAGAGGCTCCCAATTCAGAAATGATGTTTGCCACGAAGGAGGGAGTGGCTATGGATAATTCTTCTTGGAAGATATATGGGCTGGTTCAGTGTACAGGAGATATCAATAATGTTTCATGCAAAGATTGTTTAGTGAAGCTGCTGAAGAACATTGAAGAGTGCTGCCGAGAGAGGTTGGGGTGGCGTACTATGAGCCCAAGTTGTCATTTAAGATACGACCAAAGGCCTTTCTACCAGCAATCTCTGGCTAATCCACCCTTGCACACTTCAGGTAAGTTGATGTTATAATCATTGAGAAATTTATCACACTTTGAAGTCATCGTGCTACGCACCAAAAAATAGCACATCTCCAAGGCCCAA…
>Vitis_vinifera_newGene_1355
CCCTGCAATGGTTAGAAGCCATCTGTTGAAGTTTTGGCATCGAGTTCCATATGATTTTGAGCTTTATATTTGCAGATCTTATACTTTCAAGGGAACATGGCTCCTGTTTACCCTGGAAATGAACAGTGTTAGAAAGAAATGGAGAAAAGAGGAAAAAGAAAAAGAGGAAGGACTGTTGTTCTTGTGGGGTATTGGGTGAGGTGAGCATTCATAACGTACTTTAAATTCTTTTTATAGCTGTCTTAAATTTGACATAGTCCATGTAAATAGTCGCTGGATACCCTGTGGAGCAACTCATTGAAACACCTATATTATGGGTCTGTTTAGTCCATATCAGCAATATCGCTGATTCTCTTCGAGCTCTGTCTGGTCCATATCTACAGTCCTCCATTTAAATAT…
>Vitis_vinifera_newGene_1357
TCTGTTGTGTCAAATAATACACATCTTCAAACAATATCATTTTTGATATTTTCTTAGAAGAGGCTTATCAGTGCATGCGGTTTCAAAACTCAACCCAATATCATTTCACTCTCATTCCGGTTTCGCAAAACCTAACCCTAACCCTAAAATCGTCATCGGCAGTCTCGGAGTGAAGAATTTGAATGGCAGTGACCAACCGGTCCCAATAAACCTAACTTAGATTCTCCTTCAATCCATAATCACGTAAGACGATCTTTATTGCCAACTCCTCTTGTTTTTTTCTCTGAAACTTTTGATTTGGTTTCCAAGATATTTCTTCTCTGAAAATGGCGAGAAATGTCTTTCTTTCCCTCATTGTGTTGCTAAAATCATTTTGTCCTTATGTTGAAGGCTTAATTG…
>Vitis_vinifera_newGene_1359
GTTTGGATCCCAACTACAAAATTATGAAGAACTCATCAGCACAGAGAGCACCGATATTCAAGTCGAGAAGTGCATTTATAAGGCTTAGCTTCCAAACTACCAATAGAAATTTTCAAGAAAATTTCATTGTCTGAAGGTTTCAGTTATCTGGCCTCTCTTTCTTCCTCACTCTCCCAAATATGAATTCCTCTGTTCTGAAACCCTCTACTCTTCTTCTGTTCTTCTATTCTTTCCTCTGTTTCTGCAGCCCCACAAAGGCTGATTACATCTACAGCGTCTGTTCTAATCATTCTGAAATCGCCAGTAACAGTTACAAGACTAACCTCAATAGTCTATTTTCTTCACTGACCACCAAAGGCCCTCTCACCGGCTTCTACAACACAACCTCCGGCAAAACCC…
>Vitis_vinifera_newGene_136
CCACAATAATATCTGAAAATGCCACACCACTTCTCATCTGCCTTGCATAACCTTAAAACTAGCCATCAAAGTTGATCTAAAACATGCAAAAGGAGGCAGTTGCCATTCAACCACCCTTGGCTCATCCAATCTTACATAATTAGACTCATCGGTTTGCCAAGAAATTCTTTACAAACTTGCCACCCAGGAAGAAGTGAGATAGCAATCATTGTCATAGTTGTAAACCTTCACTTATTCTAAAACATCATTGGAGTTTCTTTGTATCTTAATCATGCGAAGTTAAGCATAATCCCTTATAAAGCTCTCTACTTTTGGAATTTCTTCCAAAACCTTCATCAGCAACATTCGTCACATGTGAAACAATTCCTATGGGGAACCAAAGTGATACCAGCCAAGACC…
>Vitis_vinifera_newGene_1360
GCCGTGTCTTTTTGACCCGCTCAAACTCAAAGTAAAATTCATTCACTCTTCAAAACCCACCAAAAAAAAAAACAAAAAAAAAAAAAATCTATATTGATTTGGAGAAATTTCACAACACAAATTCATAAATCACTTACCCATTTAGTATTATCTTTGTGGCTTGTTTTCCAAGACAGCGTTCCCACCATTCCTCTTTGATCTCCTGCCTTTTTATGGTATCCGGGACTAATGATTTATATTCGTTTTCTATAAGGAACTGTCCCTGGATCTATTTCCATTTTTCATTTTCCCTTTTATTTTTTCTTTTTCTTTTCTTATATATAAATTTTTAAATCATTGCTCCATATGAAAGCCAAATGATTCTCAGTTCTTTTCTTGAAACTATTTGTCAAATTTATT…
>Vitis_vinifera_newGene_1363
GCAAAATGGTAAACGGACGTTGTGGGTGTACCAAAACAATTCCTCCTCTCTTTAGCCTTTAATCCCTTTCTTTCTGGGACAATACTCTCTAGGGCTTGGATTGCTGCACCAGAAGACAACGTTCTCTTTTTCTCCTGTCTCTGTCTCTATCTGTATCTGTCGTGGCTCTAGGGCTTGAATTGAAGAAGAAGAGCACAACAGCATTAGGGCTTCCGCCAATCTTTCCTCTCCATTTCTTCAAATCTGCAGCAGGTACGCTCTTTCTTTCTTTCAGCTGTGTTGTTAAATTTTTGAGTTTCTTTCAGAGTATATCAGGATCAAGCGTCTTCGATCTTATATTCTGCTGTTCGACAAGAGCATTCTTTCGGTTTCTTGACAATTTAATGTCCGAGTAGGGCT…
>Vitis_vinifera_newGene_1364
AGCAGGGTCAATGGGACCAGGAGATTTTCAGAATGCACAAGATGTTACTGGTTCAGAAACAATTACAATTACTGAAACAGAAAATGCTAAAAAGTGGGGTATTCTAAAAGGCATTGTAAATGTTGGCTTGACAAAATCAATTATAAGCCCAAGCATTGTGCCATCTCCGGTTGAGGCCATAGGTATGTGTAAACCACTACCGAATACTAATATATGAGATAGTTCCAATTATTTTTAAGAGATTTAACTTCTTAATAATTACAAGGTATTTGCAAATACTTCATCATATATATTCCCACTGACAGTATGTGATTGTCAACTTCCTTTATTTGGATGTTTTATGCATGGATCATATTTTCATTCAACAGATTATATCATGGTTTATTGTTCTATCTAAAA…
>Vitis_vinifera_newGene_1367
GTTACGGGATCCCCAGTGGTGTCCCAAGATAACCCTGACCCTGAGGTTGGTGCACTGAATTACGTTAATTTTGAATTTTTTGTTGTTTGGTTGCTGTGAAAATTGCGTTGATGCTTTTAAGTTTGTTTATTTGTTTTTTTTTCATTTCTATTTCTATTTCAACTATCTTTTTTCCTTTTTATTTGTTTGTTTGTTCGTTGTTTCCTGGCTCTTGAAAAATGGGGAAGACTGAAGATTAACGTATACAAGTAGCGTTAAAAATTTGGATCTGTGAATAATTAGTTGTGTAATCTTATTTGGATGTATGATTTCTCTTGGGGGTCCTATATGATGAAAAAGAAATTCAAGATTCAAATTCTGGGTTTCTCTTGTTTTCCCGCATTTCCTAAGAACCCTTGC…
>Vitis_vinifera_newGene_1369
CCACCACCACCTATATTTTCAATCCCATATGTAATCCTGCTGGCGGATATATCAGAGATCTTCACCTTGATCCCTCGTATATCCTTTCCAAGTTTATGTTGAAGTGCTAATTCATTCAACAGGAAGGAGAAGCAGCAAACACACCTTTTGATGAATCCGGCTCTCTTTCTTGGACCGGTCGATTTGATCATGATGAAAGTGTCGATAGCATCCTCAACTTGGTAAGCCACATCTCTTACATCCCTGACCCAGGTTTTCACTCTCTCATCTCCCTTCTGCTTCGCGTCCGCATCTTTTAGGAAGCAGTTGATCCGAATCAATTCCCTTTCAATCCACTCCACTTCACTTTGGACATGAGTCCTCCTCACTGCATATCCAAATTCTTCTATGAGCAAACCA…
>Vitis_vinifera_newGene_137
AGTTGATGATGTATATATGCAGTTCACTAATCTTAAAATCTGCATATTCTCTTGATTTTTGAATTAACTTAATATGTTTTGGAGTGTCTACGCTAGGGTGATGACTCATTATCGAGCTCGTAAAATTAGCATTAAGAGATGACTCTATAAAAATTTCTTTGAGTTTGATAACCAAAAGAGATCAATGAAAGGGAAGAGCAAAAGAGTTCAATGTTATTAGGCCCGTAATAAAGACTCTGGAGTGAAATTGAAAATTGAGAATTCAGTAAGACTAAAAGCAGATTATAAGTGAACTTTGGGCGTCAACCGTGCTCCATCCGCAATGACAATACTTGAGCAAACTTAAGCGAGTTAAACTCAGCCACTCATTTTTTTCCTATGTAGCATGTCCTTTATGTA…
>Vitis_vinifera_newGene_1370
ATTAGAATTAATTGTGAACCCTTAAGGCAACTCCCAAGCAGAACCTCCCAAGAGAAAAGAAAATGGTCGAAGCAGTTGTTGCATTAGCTGTGGAAAAGCTTGGTGGTTTGCTCATAGAAGAATTTGGATATGCAGTGAGGAGGACTCATGTCCAAAGTGAAGTGGAGTGGATTGAAAGGGAATTGATTCGGATCAACTGCTTCCTAAAAGATGCGGACGCGAAGCAGAAGGGAGACGAGAGAGTGAAAACTTGGGTCAGGGATGTAAGAGATGTGGCTTACCAAGTTGAGGATGCTATCGACACTTTCATCATGATCAAATCGACCGGTCCAAGAAAGAGAGCCGGATTCATCAAAAGGTGTGTTTGCTGCTTCTCCTTCCTGTTGAATGAATTAGCAC…
>Vitis_vinifera_newGene_1374
CAAGACTCAAGCTGTATGAACAAACTAGCTTGTCTGGCTGTGATTATAAGTGGAGCCCATGGCTGCCCATTTGCATTGCTGGCTCTCGGCCATCGCTTTGTTCGTTTTCTTTTATAGGGTTTGTCTGCTCAGTGCTGAGAAAGACCAAAAGGGACTACAAAGAGAGAGAGTTTCAGTTTGTTCAATCACACTCAAAGCTTTATTTATTTATTTATTTTTTTGTTGGTTTTTTTTTTATTCCTTTTATTTTTATTTGTTACTGCTACTTATTGCTCTTCAATTTCCCCTCTTTATCTATTATCCATCTTCTTCATCTTCTCTCAAGAAAAAGAAGAGAAGAATAGCAAAAACCCAACAACTATCACAGACCCTGTTTACTGTCTGATTTGATGGATCTAC…
>Vitis_vinifera_newGene_1375
GCTATATATGCATCGACACGATTCCGAAGGAGTTATACGTTTCCTTAGCGATATATCGATAATCTCATCTCCTCCATCTCCTCTCTCGATTCATCCCTGTCTATCGCATAATCGAATCTATTGGCAGTCTCATCAGTTCACGCCACTGCCATTTTCTCCCTCCGAATCATATCTTCTCGCGTCCACGAACCGGTATGATTCTTTGTTCATTTGTATTCATTTGTTTTGTTTGTTGCGTCTTGTACTTTAGGTATTTTTCTCGAATGTCGATTTGTTTGCTCCTGTTGAATTCCTTGTTGAATACATATACGTGTGGTTCTGTGTTTTGTTTGTCGCCTTGCTCTTGTGAATAGCCATTTGTTTGCTCGATAATCAACGCTTTTCTTGGCACTTTCAGGG…
>Vitis_vinifera_newGene_1376
CCAACCACAAGTCTCATAACTCGAAACTGGTAGGTAATTAAGGTGGACTCAAAGAGGGCATTCCATGTCTCCTCGATACAAACAGGAGCATCCCCATCCAATATTTAATTACATATCAACACGGCATAGATAGTTGCATTTGGGACTAGCCCCCAAGCAAAATCTTTGTTAGTCAAATGCTGTGTAGTTCCTACCATCTTCCTCATTTTTTCAAGGAAATGCATGCATGGTCCATCTCAGAAGGCAAAGCCGCGTACCAAACGAGTGTTTGTTGATGTTTTGAGTTGATTTTCAAGCACCCATGGCCACCGTACAGGATGATGCCTCCCTGATTCACAGTAGCAGTGTAATTACACTGCAGTTTCACTGGACTTTCCCACACGTCTTTAGATCAAGTGG…
>Vitis_vinifera_newGene_1378
TTGGAAGGTGACGTGGAATCACAAATAAGTGAAATGATATGGGAGGGATATGCAATTGATACCCATCCCTATTCTGCTCACTTGAATGTGACTCAAGTACATCATTATGCATGGTAAGATGTAGAATCAAAGACATCCATACTCAGATTACTATTTTGCTATTAATGAGAAGTTTTTTCTGACTCTATCATCAAAATAATCTGTATTATCTCTACCTTCAGTCTTCGGCTAACAGTATTCAGACAGATTTCTGCCACCTTCAACTACGGTCTTCTGTCACCATATAACCATGTGTAAGCAATCCTATTTTTGATCACTGCAGATGAGTTTATTGTCACTCAAAAATGAAAGTCTTTTTATGATCCAACAGTGGTCGTTAAAATTTGAACAGTCATGCTA…
>Vitis_vinifera_newGene_1379
CTATGCGTCTAAAGCATCCGACTAATATCATTTGTAGAGAAAGATTGTGCACTTTTTGATATCTGCATGTATGATGCCACAAAGGGAGCAAAATTTTCCTACTCGATGAAGGACATGTGGGCATATCATCCATAAGAGAATGTTTTGAAAAAGTTCAGATAGAATGGAGTGTTTTGGAAAATGTATTAGCAGCTGCAAGGTACCTTGCCCTCAATTAGGTATATATTCTATTTTCTGAAAAATTCTATACTTTGCCTTGTAGTAAGAATTCACATACAATGAGTTTTAATAAGAGATAACTAATGTTTTTACTAGGAATGATGACCACACCTGAATGTGGATTCAAATTCTCTGAATCTCATAATGTGAGGACAACATCTAGTTTGTTGTTGTTCTTGT…
>Vitis_vinifera_newGene_138
TTCTTACTGGAAGTTTGATGTGTTCCTTAGTTTTAGAGGAGAAGATACCCGCTACACTTTTACTGACCATCTCTATAAGGCCTTGCGTGCAAAAGGAATTGAGACCTTTATGGATTATCAGCTTAGAAGAGGTGAGTTGATAACTCCGGCACTTGTTACAGCAATTGAAGGATCAAGACATTCCATCATTGTTTTGTCAGAAAACTATGCATCCTCAAAGTGGTGCCTAGATGAACTGGTGAAGATATTACAGTCCCAAAATACCAAAGAACGGAGGGCTGTGCCAATTTTCTACAATGTGAATCCGTCAGATGTTGGAAACCAGAGGGGAAGTTTCGGAAAAGCCTTGGCTGACCATGAAGAGAAGTTGAAAGCAGACCATGAAAAGAAGTTGAAGTA…
>Vitis_vinifera_newGene_1382
GTCTTTTCTGACTTGGGGGAGGTGGGCACCACCACCACCACCTCACCCTCGAGACTTCACCAAAAAAATCGGGTCCATTAAGTCTACGGTCACCGGTTTCCTCCGTATTCCATACGTATAATCTTCGGATTTTCTCCTGTACTCTTTTGGAATTTAGGATCATCACAGGGTTTCTCCTCAGGATCCTCATTTGTTTTCATGGAATAATCATCATTCGACGTTATCGGTAAGGTTTTTCCTTCTTTTCTTTTTTTTTTCTTTTTTTAATTTTGTTTGTGATGGTTTTGACACAATGATTGGGTTTCTTCTGTGTCTAATGTGGTATATAATCATGGGTGTTTCTTTATTTTCACTGTAATTGGTATTCTCTCTTTTTTAAATTGTGATTTGTTTATTTGG…
>Vitis_vinifera_newGene_1383
GAGTGAAGCCACCAGATGCATCGACGGCACGTGTCAACGATAGTTTAAACTTGGAAGGCTGTGAAAAGGAGTGCTTGAATGACTGTAACTGCCGTGCATACGCTACCGCTAATGTGAGCGCAGGAGGAAGTGGGTGCTTGTCTTGGTACGGGGATTTAATGGACATAAGAACCTTAGCCCAAGGGGGCCAAGATTTATTTGTTCGCGTGGATGCTATTATTTTAGGTATGCGTTCCTACTTACTCACAAAATTAATTATCCAAGCTTATCTTGAAATTATTCAAAGAAATTAAATACAATGACTTATTTCTTTCCATATTCTAACTCCAAATTGATATCCTACATCAAATAGGAAAAAAAAAAGTTTATAATTTTATATTGTAAGCCAATACAAGGATA…
>Vitis_vinifera_newGene_1384
CAAACAAAAGTTTAGACTCTTTCATTTTTGGTATGTACCATTTCTTTTCTGCCATTTCCATTTCTTTAATCTTCTAAGGTTCTTGCATAATCACTTGGAGAAGTTATTTGCCTAATAAAAATCATTATTAGTAGATCCTAACATTGTTTTACTGATTGATATTTTATATATCTTTGGGTAAGATGAAACAAAGAAGTCATTGTTAGATTGGAGAATACACTTTGAAATTATTATGGGAATTGCTCGAAGAATCTTATATCTTCATGAGGACTCCACATTAAGAATCATACACAAAGATCTAAAAGCAAGCAATGTTCTACTAGATGCTGAAATGTTTCCAAAAATTTCAGATTTTGGCATGGCTAGAATATTTGGAGGAAACCAAATGGAAGTAAACAC…
>Vitis_vinifera_newGene_1391
TTTCGACATCTGTGTTTTCACCCAAGCCCACGGTGTTCGGGTCCTCTGTTCCAGAACAGAGCTTTAACAGAATCGACCCTCTGCATCACTTCAAGCACTATAGGGGGGGCTACGACATTCGAAACAAGCATTACTGGGCTGTATGTTTCATTTCTTAACATCTCAGTATAGAAAAACAATGACCCAATTTTGAGATTGAATTTGATACTCTTACTGCTCTGTTTTTCTTTGTCATTATAACACTTCTAGCTATCACTGTATAGAAATAAGAATTTATGGGTTTGTAAGTTTGATGTCTTGTCTATGAGTGGCTCATTTGAGAGAATTTCTTTAGTATTTTTTTTCAAGAAAGACTGAAAAACTTGGCATTGACTAGTACTTTTTTTTTCCCTCAAATTT…
>Vitis_vinifera_newGene_1392
GCCATGACCTTAACACGAGAGAGCACTGAAACGCTGCCGTTTTGGGAACAATGACGAAACGGCGTCGTTTCTCCCTTCTCGTAGAACGCGGAACGCATTGAACTATGTGGCCCACGGGTGACTCCGCCATCTCGCTCTTCCGTCTCTCTTCGTTGAGCGAGAAAAGTGGAGAATAGGTATATATCTCTCTATATATTTGTATTGTATTGATTTTCTTCTTGTTCATGGGATTCATGATTGAGTTTAGGGCAAACCAAAATCACTCTTGATTGTAATTCACACATTAATTCATTTGCAGATTTTAGAATGCTTATACTTTATCTATTCATTGATTTTTTTTTTTTTTCTTCTTGGAGAAATATGTTTCCTGTATGTTCTGTTTGATTCCAGAGAAAATGT…
>Vitis_vinifera_newGene_140
CCCTCACCTCATCCCCAAAGCGGTAATTTCTTCATTCTTCTCCTCCATCGCTCTTCATCCGAGACTACACAGTTGGAAAGACGCTTCACTTTCAATCGACATTGTTGATCTGATTGAAGGTAACCCTCAACCCAAATTTATTTTGGATTTTCGGATTTTAATAGAGCAGTCGAGTCTCATTTCCCAGTGCTTCTCTCTCTAAAACTCTCATTTTCTATTCTGGTTCACATATGTAAGTGCTCTTTTTAGGGTTTTTGAGTTCACGTGTTGCAGGTCCTAAGATAATTTTAGGATTTCTAGGCTCTGTTAGAGGAGTTGTGTGGGTGTTTCTTTTGTTTGAGTTCATTTTTAAGAAAAGATTTATAGGCTATTGATTTTGTTTGAGATTACAAAGAATGT…
>Vitis_vinifera_newGene_1401
TTTTGGCAGCAAGCAACTTGATGCTAACACCAACAGAGTGGTCGGTACATTGTAAGTCATCTTGCTGTTTTGAACTATTAAACTGAACTAAACTAAACAATTAATTAAAAAAAAAAAAAAAAGTGATTATTTCCAAAGATTTTAGATCTGTTTTCAGTAAAATTACCCCTACATAAGCAAATTGCAGAGGAAAAAGAAAATGGCATTTCCCCATGATCATGATGTTCTCAATGTCTCTTTTGCTCAGTGTTTTATTTCAAATTACATTTTGAGTTATTTTGAGCACTGCTGTTGATTGCTTTACTCCATTCTGATGCTGAACTGTACCTCAAATTTTGTTTCCCAATAGTGGATACATGGCACCAGAGTACGCAATGGAGGGACTATTTTCTGTGAAAT…
>Vitis_vinifera_newGene_1404
GTAAACCCGACCCGACCCGACCCGTCGAGTGAATATATTTTAGTATTTTACATTGTCACGCACGGATCACGTGAAAGATTAAAGGCAGACGATTTTCACGCTTACCTCGTCCGTGGCCGGCGATGACCACTAATTTATCGCCGTGGTCTTTCATTTCCTCGGTTCCCCCGCGGTCGCTCCGAATCGTCGATCTGATATCCGAGCACTCCCACTTTTGCTGTCTCCACTCTCAACTTCCAACAAGAACAACTTCTCTTTCCGATCCCTTTCCTCCCAGGTACTATCTGGTTCTCGTCCATTTCCTCTTCTGCCATCCACCAAACCATGGAGTTCAAATGTGCAGAAGCTCATATTTCAGCTCATCTATTAGACTTATCTCTTACTTTGATCTGGTTTATT…
>Vitis_vinifera_newGene_1405
AAAGAATGATCACTGAGCTGAGACCTTTAGGCTTTAAGGGAAGTGCAGTCACGTGATTTCTGGTTTCTTCCGCACCATCCCTCCTCCGTCATTGTTCATTTTCGCTTCCACTTCCATACATCACATCCAGAGAGACAGAGAGACATAGAAAGAGAGAAAAGAAATGGATCCGCCACCAACCCAATCCATAGAGATTTCCAGCAAAACATACGACATACAAGGACAGGACGAGCAGGAAAAAGTCGCCGATGAATGGTAATTATTCGTTTCTTTTCCGATATCTGTCCCCAATTCTTCTTCACTCTTATCGCTCAATTGTTTTTTTTTGGTTTAATTTTAGTTTTATGTTGTTTTGAAATTTTGTGTTGTAGCTGCTCATGCTGCTATGCTTGTACGGAC…
>Vitis_vinifera_newGene_1406
ACTTGATTCATCCTCAATCTGGTTGCGTGCCCTCTTCTCTTTATTTTAATAATTTATTATTACTCCTAATGGCCTGTTCTTGTGGCTTTTATGCTTGGTCCATTCCTGCAGTTGGCCCAAACAAATTCAGAGAAATAGGCAAGAATAACTTCACCAGAATTGTGCCTATGCCTGATACGCACAAATGGAGTATTGCCCACGATCACACCTTGGTTTCTATCCCCTTAAAGAAAGATAACCATTCACCTGAACTTGGCAGTTTTACTGTTAAGATTGCCTTACTGCTTTCCGTTATTTTATAGTTCTTATTATGCCATGCATTTTCTAACTTTCTAATTTCCTAACTTTACAGGATGAGTTCTACAATGAACATGCACAAAAGTTAAAGGAAGTTAAGCA…
>Vitis_vinifera_newGene_1407
GTCATCTTACCAAAACTGTGGACATGGGAAGGTAGCTGAAAATCCTTTCTTCTCCTGCTACCGAGGTTTTTACCTTAACATTTGGTTTCTGAATTTTTTATATTTCCTAATGAATGGGGATTACTTTCATGACTCTTCACCAATACTTTTTGCAGGGACCAAAGCCACCTCTGAATTGATGGGTCCGAGTTCAGTTCCTGAGAGTTATTTGTCAATCAATGGCTTACTTTCAGATCCTCTATGATCCAATGACCTGCTATGTTTGCAGTCAATGCAGGCCTAAAAGCAATCACTGCATGCAAGTTGGCAATAACTAGAAGTTTACAAACTTGGGAACCTACTGCAACCCAGCTCCAACTTAGTGTTCCCTCCTTGCGTTCTTTTATCAGTTTTCTTCTA…
>Vitis_vinifera_newGene_1413
GGAAAAGCGTTTTAAAAAACAGTTTCCAGCCCTTAAAGCCCTTTCGGAAATATGGGTATTAGCAGACCCTCTCGAGTCTTAACCAAATAACCATTATCCATCGACGTATTGGCGCCTGAGGGGGACGCCCTGCTTCTCCACTCATTCACCATGGAAGTGCCTCCTCCTACCGGAATCCCCACTCCCAATACCGAGAAAATTAAACGAAACCTCATCAGAAAGGGCGTATACCCAACTCCCAAAATCATCCATACTCTCCGCAAGAAAGAAATCCAAAAATCAATTCGCAAATCAAAGCGCTTGGCCAATCAAAACCAGTCCCCAACTGAAGATGAAGAAGTAAATGAAGAAGCTCATTTCCGAACCCTAAAGCGCGAATACACAAAGTTGTCCAAGGCT…
>Vitis_vinifera_newGene_1414
GAAAAACTGGAATCTTTTTAGCGTAAATGTTGCCATGGCTGGGACAGGGATCTATCAACTTTCACGCAAAATCAAGTAAGTCGTCTGAAATCCACTGTCATGCAGTTTTGAGCTTTTCATCATTTACAATTACACCCAAGTAATCTCTTCCTTGGTTTCAGACATGACTACTTCCCGGAGCCAGAAGCTGCTGTTGCTGAAGAATGATGACTGCGAAAAACAAACAATGACGAAAATGTTCCAGACTTCCTTCTCTGCGTCCTTATCACTATTATTTTTTAGACCATGTTGCTATTGAAAATTGAAAATGTGATCAATGATCCTAACTCATGGGGTTTTGGTTGGTTGCTTTTGTAAGGTTTGTTGAGTC
>Vitis_vinifera_newGene_1417
AGGCATACTTACTTCATGTGCCGATGTTGGAAGTGAGAGGTCCTGCACGGAAGGAAGTGATGTTGAAGCTTTGGTTCCATCACGAAGTTTGGACATATCATTGCCTGATCAAAGTTATCAGCCTCCATCTATTCAAAAAGCTTCATTGCCTGTCCTTCCATCGGACAATGGAGGACTTGCTTACAATTTGACCCCTACCCTCGAAGAAGTCAAAGAAGATATTGTGGAAGGATCCTCACTGCCTCAAGGTATGGCAATTGATGTCAGAGAGATATCAGAAAATGCAATAAGAAATAAGACAGGTATGGAAAGATATCTAGCTCATGCATTGCATTGGGAATTTATCTCAATTTTTTTAGTATTTCCTTTATATAGATATTATTTTNNNNNNNNNNNNNN…
>Vitis_vinifera_newGene_1418
NNNNNGCACCGGCAACAACAAATTGCTAGGCAGACTCAACAACGGGTTCGGAGGGTATGGTTTAAACCTATCTAAACACACTTTTTTTGAGGAATATTAAATTTCTACAATCACATTAAGGATTAAAATTTCTTCATTGCAGGATAATAGACAAGGGATTAATATGGGAAGGGCTACATCTATGGATCCAAATCTCTATGGAGTACCAAGAGCAGCAATCCCAAGGGCTGGGCCTCTTGATTTGGGTTTGTTTGTATTTTATTTTTAGGTTTTTGAATTTTATCTCTTGGAACTTGGTGCTCATCCAATTGCCCTTGATGATAGTTTAACAAAGTATTTGGCAGTATGAATTTGGATAAATTAGGCAATATCGGTAGTTTGTTTTTATGCTTTGTTATG…
>Vitis_vinifera_newGene_1419
GTTAGTAAGAAAGTTGGGTGTAGGCAGATTGTTGAATTGGGAAACTGTGGATTCAAGAGGTTAATCTGGTGGTATTTTGGTTTTTTGGGATAACAAAGTTTTGGAGCTTTTAGAGATGGAAATTAGCGTGCATTCTCTCTCTTGTTGGTTTAAGAATTGTGATGATAATTTTATTTGGGTGTTCTCTAGTGTGTATGGGCCAGTTAGCATAGCTGATAGGGAGGTGTTGTGAGCAGAACTTTGGGACACCAGGGGGTTGTGGAGAGATCCAAGGTGCATTGGCGGTGATTTTAATGTGGTTTTAATGTGGAGAGATCCAAGGTGCATTGGCGGTGTAGGCAGATTGTTGAATTGGGAAACTGTGGATTCAAGAGGTTAATCTGGTGGTATTTTGGTTTT…
>Vitis_vinifera_newGene_1421
CGGCGCGTGGCTGCTCTTTTGGTGCTGGTGCCTTCACAAAAGTTGGAGATCTCCTCCAGGCGCTTCTTCTGGTATGGTTGGTGTCGGAAAAATAGGTCGCCGGGAAATTTCGCCGGAAAGTACGCCGGAAAATTTCGCCGGAAAGTTCGCCGGAAAATTTCGCCGGAAAATTTGCCAGCGGTGAGTGGTTTCTAACGACTATCCGACTGACCGGAAAGTATTGGGAGATGGGGAAGGTGACCGGAAAGAAACACGGTCACCGGAAGGTTTCCCGGAGTTGATGACACGGAAAACAGGAAAGAATTAGGTTTTCTTCCTTGGCTCTGATACCATGTTGAGAGAGAGAGAGAAAGGAGAAAAACCTTATTCACATTCATTGTAATCTCTACTTACAATTGA…
>Vitis_vinifera_newGene_1422
TTTTTTAAGTGGAAGCTAAATGTAGGCTTTAACTTTACACAGATAGATGCAATGTATCATTCATTGACCATTGTTATCCATTCAAATAAATTTAATTCAGTAATTTTCTTATTGTTTCAGAAGTTCTACCTATGAATCATTGCCTTTTCCTTTTCCAGATATCTCAATGGATGAGTGATAAAAGGTACATTCCCCTGATGCCCAGAGACATTGCCCTCAGGATGAACTTGATCTTAAAAGTTCATGGCCTAGAACAAGTAGAGAATTATTTTAACAACATCCATAAAAATTTGAAAACCTACCAGGTTTATATTGCTCTTCTCAACTGCTATGCTCTAGAGAAATCTGTGGACAAAGCAGAAGCCATCATGCAGAGGTTGAGGGATTTGGGTTTTGTTA…
>Vitis_vinifera_newGene_1424
AAATAAAAAGAACAATAGATACTGCCCTCTTTTCCTAGAATTTGAAGCTAATACAAAGTCTACACTGTTCCCAACAAGCTTCCCACACAAAAAACTCACTTTAGATGGCATCCATGGATTCCAAACAATGCCCTCTAGTAAAAGAAAAGGCCATCCTGATTCCAAGACGAAAAACATAGATTTGACAGAGGAAACACCATTCCTTGAGGCCTTCCAAACCAACTTATCCTTCGCTTCCCTCTTCATGTATCTTCCTTGCAACTTGGAGAAAAATGTTTCTACATTGTCGAGCTCCCAATTATTGAAATGCCCAGAGAAACACGGATTCTAGTGGCCCCCCTTGCCTCGGTCATCCCAAATATCTATCAGCCAAGCCTCTTTTGACAATGCTAAAGCATA…
>Vitis_vinifera_newGene_1428
AGATTATGATAACTTTCATCGTCCAGGTTGTCCCAAAATAATGCGTCATCGCTGAGGTAGGAAGATGGTTCCGGTATATCTACACTGAGTTCGGTTATAAAATCCTGTTCTTCAGAAGTAATAAAAGGGTTTGGAACAATGATGTGTTCTAAAGGTTTTACTCTCCATATAGACATGGTTTTTGTTTCGCCAATAATTTATTCCGGGTTGGTCTAAGATCATAGATTTGAAAAGCTCTAAAGCGAGTAAAAAATTCTGGAAATTCGTTTGAACGGGTCATTTCCCATTCTGGTTCTTGTTGAGGGATGAGTGGTTCTTTATTATGTTTTATATATACATGATGATAGGCTGGTACTACTGATCCATCGGGTTGAAATAAAGGTGGAATGGTTTCAAAAG…
>Vitis_vinifera_newGene_1429
TTTAGTTTACGGGCCCCAGAAGGCTACATATGAGGATGTGAGCAGGGTTGATGAAGGGGTAACATGTAAAACAAGAAGCAGAACACCACAAAATCTGCTTGGCTTTGGACAGGGAGTCCGGGACACGAGTGATCCGGTATTCAGTTAGGGAGAAAACAGTTAATATCTCCGCCCAAAAATTGCGTGATCTAAAGAAACATAACGGGAGCAATATTGGCTACTGACCTGGTTCACTTCCCTAATCAGGAGCCTCCCAATCGCGCCCTTGGTTTCCAGTTTCCCTCGCCACGACAAAAGCTTTCTGTCAAGCCTCTCTGCGGTTCATTACTTCTGGATCTCACACTTCGCCTTCCGCTGAGATCTCTGGTCAGGTAACTCTTCCGCCTCCTTTTGCTTCTT…
>Vitis_vinifera_newGene_143
AGAAAATAGGAGATTTGGCCTTTTTTTTAGGGAGATTTAGTTTTAGGGAAAGGCGTATATATACGTGAGAGAGGAAGGAGAAAAAGGAGCTTTTTTTTTTTATTAAGGGAGGAGATTCTTTTTAGGGGAGCGGCACGCATTGGAGAATTTTTGAGGGAGAAGAACAGAGGAAACGGAGAAGAGCAATTGCAACCAAGATTGTCCAGGTACGCTTCTAGTTACTCTCGGTGTTTTTATCCATATTCAATCTCTCCATTTGGTTTTTTCTAAAAATTCAATGTGTTGTTGATTGGTGTGGACGAAAAGGGCCACAATTTGTTTTGTTGAGATTGGTTGCTTGCTTGTTTGCCTTGTTTTAATTTTTGGTGTCATCGATGTCTTCGGAAGTATATAACTCTA…
>Vitis_vinifera_newGene_1430
GTCGATGCGCTTAGCAAAATGCAAGATGTAAGGCACTGCTTAGTGGGTAAATGGGGCCATGAGGAGATCCCTTCTCTTCTTTCCTTAAGATTGTGAGCCAAGTCTTATTGGCATGTGAAAGGGGAGCTAAATCTCACGTTTTTAAGTGGTCCTCTCATCCTGTTTGAATTTGAGGTTCACTCAGGGGTGGAGAGAATTTTTAGAGAAGGGCATGANNNNNNNNNNNNNNNNNNNNNNNNNNNNNNNNNNNNNNNNNNNNNNNNNNNNNNNNNNNNNNNNNNNNNNNNNNNNNNNNNNNNNNNNNNNNNNNNNNNNTGGTGCAGTGCACAGTAGAACAGAAATAGAATGTAGGAGATGAAGTGGGTGTTGCATCACACGTGTTGGTGAGAGTAGGGTGAG…
>Vitis_vinifera_newGene_1431
ATTTGGACTTTGGGCTTTAATTATTTAAGATTTGCTTCGACTATATTTGGGTTATATTTAACATGTTTTGAGTTGTTTGGGTGTTTGGGAGGTGAGAAAATAGGGAAAATGGGTGTCATATCCCTTTGACAAGTCCTACATGTGTTTGGTTTGGCCAAATATTGTGCTGAAGGCTAATAGAGAGGACCATGTTCTATAATGTGGGCTTGATGACCTCTTAACCATAAAATTATACTCAGAATATAAGCATGTTTCAAAATTTTTTAAGGATAAATGAATGGATTAAATAAATATTTATAAAACCTTAAACTTTCAGTCCCTCGTTCTCTCCACTCAGGTTCACTCTGTAAAGTTCGCAAAGCTCCCGTTTCTTTTGGTGGGCATAATCTCTGGCCGTAG…
>Vitis_vinifera_newGene_1434
TGTATGGGATGTACATTACCCGAGAAGAAATTTCTTGTCTAAATGCAGGGCGGTGGGTTAATTCAGTAGTAAGTTACTTATCTTTATGTTGAATTAAATTCAAAAGTAATTGGTCATATAATGTATAAAGTGTTGATGGGGTTGTAAAATTTGTTCATTTCTACAACTTTGCCAGATTGTGGCGATTGTCTCTCGCATGATGAATGGACAGCAAGCACCACCAGCGCGCACACACTATTTTGATCCTTCGTTCTCGGTGAACCCTCTAATATCCTAAATTGACATAGTCTCAAAATAGAATAGCATTTGTTGATGTTTGTATTGATAACCCCACCCGTGAACAGGTGATTCTGACCAACTTGAAAACAAATGCAACCAGCCAGGTGATCATGGATAGAT…
>Vitis_vinifera_newGene_1436
GTTTATTAACTCGGTCCAATTTTTGTATTTTGACATTTGATAAGATCATCGAGCGAGACACACAAAGTAATTACTCATACATAGACACGTATTTCGTTTTCATTTTCGTAAAATTACAAGAATTTACGACACTGTATAAGCAAGGTTGGCTTCGACTTCAAATTTAGGGTTGCAATTCAACCCTAAATCAGCAAGCACAGAGGAGAAGCCCCTTTCTTGTTCTTGTTTCTGGCTCCAGAGTCGGAAGATGAACATCAGCTTGGTAAGATTTGGAAATTTGAAGTTGATTGGGCATCTGCATTGCAATGTTCTGGTTTCTCTCTCGATTTCTCATTCCCTTATTTCTTGAAACCAAGTATTGATTCCTGACCGATTGATTAGTTCCTGATTCATGCATAC…
>Vitis_vinifera_newGene_1437
GGGAGAACAAAAAAAGGCGGGAAAGGGAAAAAATTCTGAAGAAAGTGAAAACAGAGCTTGGAGGAACACTTTCAGGTACCGTTTCCAGACAAATTCCTTACTTATTCTCTTCATCACTCTATTTTTCAGGCTTTTTGGTGGATTCTAATCACTGTTTGATTTGTTTGGAATGGATATGATGTTGCACTGTTTTTATTTCATGTTTTGATCTGAAATGGGTCACTCTTCAGCAGGAGATGATTGAATCACTGGTCTTGGAATCCATTGATTTCAGCATGGAATGGGTTTCTATTTAATGAGCCATTTCATTTTTTTTTTTTGATGTTAGTTATACTCTGTTCTGGGTTGTTCATTTATCTGCATCTATATTTCTATCTTCATCTCTATATATCGAATTGC…
>Vitis_vinifera_newGene_1438
TCGAATTTTCTGACCTATTTTCTAGTCTTCCAACATGTAAAAAAGAGGAAAAGAGAGAGCAAAAATAAAATCTGAGAAAACGCGAGAAAAATGTCTCCGACGGCAGCCAAACAAGCGGAACAACTCAGGCTAGATGGCAACACTTACTTCAAGAAGGGTCGTTTCGCTGCCGCAATCGATGCTTATACTGAGGTAATATACCTGTAAAAAGTCGTTTGGTGGCTGATAATATGGATTTAGAAAAGAAACGAAATGAAACTTAGAGGTTTGGGGTTTTCAATGGCCGTTTTATAAAATAACAAGTTTCACATCTTTTCTTTTCTTTCGATTGTTCCGAGGAACCAAACAGAAAATAGTATGTACTATCATTTTTCAATTGTCACGTTGTTGTATTTTTTT…
>Vitis_vinifera_newGene_1439
TAACTCAAAGCTTGAAGGAAGCCATGACCTTTGGGACACCATATGGGATGGTGATGTTGGTGTCCAAAGGAATTGGGCAAAGTTTCTGCTGAAACACTTAGAAGATGGAATCAAGGAATATCGACAAAAGCAGCCTACTTACATCCGAGGCTGCCTCATGTTCCTCCAGGTACAGTTTAGGCTCCAACCCCTTTTGTAATTAGTATGAACTTAGTTTACATTTTAATTTGAATGTCATGCTTACTGCAATTTGCTCTTTTAATGCTCCTTGTTTCATATACTACCCTTGGACAGCTGTTCTACATGGCATACTTCTACATGCCATCAGTCAATGTTGAAGTGACCAGCCCGCTAGCTGCTGCATGGACTGACGATGTAATGAAACGCCGATTAGCAGCT…
>Vitis_vinifera_newGene_144
TAAGTCTCTGGTGTGCTTTGTTCTCTACATTGACACTCTCGTTTCTCTCTGTAGCTTTGTAGAATTTTCGTTCAAATCCTGAATTTGCAGAAGAATCCAACCACGTTTCTCTCTTTCTCTTCAGGTTTCTCAGGAAACTTGGAGTGTGGAGAATTGATGTGTATTTGCAATCTTAAATCAAACGGTACATTTCTCTCCATTTAGCTTTATCTCTCTACAGTACAACTTGATTGGGTGAGTGATCCGAATTTTTTAGTGATGTTTTTTCTGTCGGAATGGCGCAGATGTTGGGACGAACCCCTGAAAAATCTCTGTAGGAGAGCAGGTGCGCATTACCGCCATTCATGCAATCGAAAATGACGTTGTCGCAGGTTCTCTCTGTAGCTTAAGGCTGTGAGT…
>Vitis_vinifera_newGene_1440
ATTTGGTTTTTAGAAAATAAACCCAAGTCATTCTACTGAAATCATTAATAGATAGTACAAAATAAACATTGTTGCTCAATGAGGCTACGCTCATTGGTCCACAAATATCTGAATGAACTAATTCCATCTTGTGAGTAGTTCTCTTGGACATATTTGAGGGAATGATTTGCGATGTGCTTCCCTATCTCACAACTTTCACAAGTTTGAGCATTAACTGTGATTTCAAGCATGTCTTCAACCATACCAGCTTCTTGCATGAACTTCAATGACTTCAAGTTGAAATGACCATATCTTTTGTGCCAAACAACACTCTCATCAATCTTGGCACTAAAGACATGACCTTCAACTAAATCAAGCTTCAAATAAAAGCTATTTCCATTCATTTTAATTTTTGCTATC…
>Vitis_vinifera_newGene_1441
GCTTATTCCCGATATACACGCAACGACGGAAAAGGCAGACGGAGTAAACGCAAACGTTAGTAGAAAAGAACACAAAAACGGCGACACCGTTTTACATAAACGGCGCCGTTTAGAACCGTAGAAACTAGAAACTTGGAAGGCAACCGCAGGACCACTAACACCAGGCAAGAAATTGAACCCCCTCACCTCGCAAGTTATCATCCTTCTCTTTCTCCTCCATGGAAAATCCGGTCTTCGTTTTCTGAAGCTCTGAAGCCTAGGGTTTTTCGTCTTGTTGTGTTTTGCCCTTTTCTTTATGAGGTATTATTTATCTGATTCTCCGTTCCGGCTTTCTATTGTATTTTCTATTGCTACTCGAAATTTCAGTTTGTAGTTTGATTTTGAATTTCATCTTGATTT…
>Vitis_vinifera_newGene_1442
CTTCTCCCAAGTAATTGAACGAATCCTTTACTGCAATTTAGTTAGAAAAACCAATATTACTTCTTGCATTGGCCATTTCTGAGATTTTTATGCAACATTATTGCTTTCTATTTCATTTTATCAGTTGGTTTTCTGTGGTTGATTGACAGGGGATGAGGCTTCTCCCAACTGGCCGAAAGAACTCACTTGCTATTTTTGTATACTCATCTCTTGTGGGTGTCAACCTTATATCAATCACCTTCTTGTTAACTTCTGTTTCCTATTAAAAGACACTTATCCATCTGACCACCGCTTTGTTTTCAGGTTGGTTTGGGATCATTTTTCCTCCGCTACTTGCCTGGATTATTGCATTCAATACTTGTGGAGATAGGAATCAGTGAAGACATGTACAATCCTGTA…
>Vitis_vinifera_newGene_1443
CAGTTGGCAACATTTCTGCTGATTTTTGTTGTTGTGGCTGGAGCTTGGTTGGGCTTCTGGGTTGTCCGCAAACTTGTCTTAACAGAAGATGGATCCATTGATATAAGCACATCTCATTTTGTTGCATGGTCCATCCGGTCTGTGGCTGCTGTTATGATTCTTCAGGTTTTCCTTTTTCCTTTTTCTTCGATATTAGAACCTTATTTAGTTTTTTCCCACAAACTATAAATTTTTAGGGCCTATTTTGGTTATGAAAAATGAAAATAAATTTTTGAAAAATGTTATCATTTTCAGAAATGAAATCAATGGAAGTGCTTAAAAGAAAACCTTCATTTTTTGGCTTATTTTTAAATCATATTTTGGACTAAACATATTTGATTTATTTCTGTTGTCTCCAGA…
>Vitis_vinifera_newGene_1444
AGATAATGGACCCAAAGATGGATTCTGGTATTGTTTGTAAATATTATTCTGTTGATGAAGCCATCGAGAATGGTGCTGCTCCAGTTCCTCTTAGCTTTGATAAAACTATTGATGTCCAATGCACTATTGACATCATGGACCATCTTCTATCATGCGAGGTATTTTCAACATTACGTTTCAGTCAGTCCAACTGGTTTCCTTGTGTTCTTCCTTCTAAATTATAATCTCACATGGCAGGCAACATGGCACAAGGGTCATTCATTGGCACAAACTGTCTTTTCATGCATCTATCTTCTGAGGCTTGATAGAACTTCTTCACATGCTATATTGCATTCATATTGCAGACTCATACGTGCAACCTGCAAGGCAGTTATTTCAGTTGTCTCAGACGCAAGAACA…
>Vitis_vinifera_newGene_1447
TGGCATGAGAATACAGTGTCTATAAAATATTCAAACTGAGTTTTTATCTCCTGTTTATACACATAATGGCTCTAGATGTCATATGTAGGTTTCCGGCATAATCACAAGTAATCTGACAGGAGAATAATTGGGAAGGACTCTGACCTCTGTTATATGCAGAATCTAGAATTTTTTACTTATAGTCATGCCTGGTTAAGCAATATTTGAATTAAAAGTCATGCAGTTTTTGCTTCCGAGAAGTGGAGCAGCAAAGGTTTCAATATGCTCCAGTGAATGATCAATACACCAAATACAACACAAAATTCTCAATCAAAACCAACACCAAACTTCCCTCCACTACACCTAGCCTACAAATGGAAAAAGAAGAAAGATATGACTTTGTTTATTTCAATTGGTGGG…
>Vitis_vinifera_newGene_1448
AAAAAGATTAGCATAGGAATTGATTGAGTTGGTTATTTAATTTTTCTTTAGGTGAATCTGAAACATAAGGCCTTTTTTTCCTTAAGTTTCTCAGCAACCAAGTGGGGTTATATGTTGGCATGTAGAAGTTAAGTTAATTTGGAAATAGATTATTGGAATGGAATTGAGGTTGAACCATTTAGCAATTCACTTGACATTTGAACGGCTGAGTTTAACAGTTGTCCTACTCAAGACTTATGACAATTTCAATGAGATTTCCAGAGTACAAAATTCTATTTTTCAAAATTTTTTAATGGACCTTTTTATATACAAGTTCCAATGGTTGTGGTGTTCCTTTCAATTTTTTTTTTTTTTTTTTGATTGGAGTGTTCCTTTCAATTTCAATCATAAGAATGTTAA…
>Vitis_vinifera_newGene_1449
GGTCGACTTCACATCAACTTGTGTTAATTTCCCACTGGTTTTGAGGAATCCATGGGAGCCATTCAATCAAAAATTCCCTTTTCTCATTCTTTTTCTTACAGAAGACTTCCTCAATCCCCCGATTCACAGAGCCAACCTCTTCTTCTCCAAGATCATGAGGTATAGTATGAGTTATATCAATACTTCTTGTTTTTGGGGTGCGTATATGTACAACAGTAATCGATGGTTCCTTTTTTGTCGTTTATAACATATGATGCAGATCACGAAAGAAGAAGGATTTCAAACTGATAATAATGAAGCTAAGAATAAAGCTATGTTGAAAGAGATAAGGGAGACAAATTCCAACTTCTCC
>Vitis_vinifera_newGene_145
GTTTGACATAGCATATAATACTCCACTTTCAAATGTATTCACCTCCACATATTTGGTATTACCCTAACGTTGATAGTTTTGTTGACAACGAGGAAATTGTTGCAATGCATGACACGAGTTTAAGCAGAGGCAACCTCGCCTCTTTCCAAGGAAACAGCTGGATTGGCAATCATGTTAATATATCAATTTCTCCATTACTTTGCAATATTTTTAATTTAATATTCATGTACCATCTTGTCATTAGTGTCTCTGAATATTGCTTACATATTAATCACTTCTTCTCTTAGGTCGTGGATACATATTGTAGATTGTTGTAATTCGATGATGTATCAAGGATCAAACTCTTTCTTTCGCCATACATAGCTGTAATGGAGGGCTTTGATGGACACTACAATTCAA…
>Vitis_vinifera_newGene_1450
CTGGACCTGTGTTGACCCTAATACGATGGAGCTTGTCCTGCCTTTTATAGTCCTCTGAAAGTATCCGTTGCATATGTCTGAATCTGATCATCATATCTCAACGGTTTCTGGCAGATATATGTGAAACTCATACAGGTGTTCATTTTTTTTTTTTTTAATTTGATTTGATGCTTATGTTTTAAGGTGTCTAATCTCAGTTCTGTTATCTGATATATGATGGATTGACTTTGGTTTCGGGGTCGAAGTCGTTTAGCCAATAGCAGTGAAAGTCTTGTTCATGAAAAAGTACTTTGTGTTTTCATGTATGTTTCTGCTAGGCTATTTAAAGCAATATTCTTCCATGCCAAATTTTCAACTCAGACTCTGAACTCCAATGTGTTCTGCAGTGGATTCTAGTAT…
>Vitis_vinifera_newGene_1457
CTGGATACTCACAACTCTTGGCTATTGGCGGTTACCAGGTAAATTATCATGAATCACTGTTTGTGATTTTGTAAGGTCTGCCCATATCTTTTATATGCATTTGGAATTGAGGTTGCATTATTAGTGGGATGGCACAACCTATTAATTCAAAATTTTCCTTTTCTAAGGCATCATTTAGCCTGATGGTCTAAATCATAAGCGGCTAAGTTTTCATCACTACAAAGCATCATTTTTAAGCTGCAAAATATTTGGCCAACAAGGCTTTTTTAACGTTCTGTCACATTGTCCTAGCAATCACATGATCAAGGATATTTTACCCTCTTTGTTTTCCAAAGCTGGTAAAGTTATCACATTGAGTTTCAAAAGGGTCATCACATCCCAAGTCCACCCAACAAAAGT…
>Vitis_vinifera_newGene_146
GTTCAAAATGTGCTTAAAGTAAGTTATGATAAATTGGATCATACATGTCAAGAGATATTCTTGGATATTGCATGTTTTTTCAGAGGAAAAGACAAAGATTTTGTTTCAAGAATATTAGGAAGTTATGCAATGATGGGAATAAAAGTTTTGAATGATAAATGTCTTCTTACTATTTCAGAAAACAAGTTAGATATGCATGATTTAGTACAACAAATGGGCCAAGAAATTGTTCGTCAAGAATGTCTCAAAGAGCCTGGAAACAGGAGTAGACTCTGGGATTGTAATGATGTTGATAGTGTGTTAACAAGAAATACGGTAAGAGCCAAATGTATTTTGTTTAAGAAATAATAAATCTATATAACTTAATTGATTTTCGTACATCTTGTGCTTGACTTATTC…
>Vitis_vinifera_newGene_1461
GTTCATGCACTCGCTCTCTATTTCGCTCAATCCAGCTGTGGTCTTTGAATTATTACATTATTTTAATATCACAAACCCAAAAAACAATACATTCAGATCCCACCCATCAGATTTTTCTTTCCTTTTTCCTTTGCTTTCTCACTTGAGAAAAGACTCCTTCAAACAGTTTATTTTGTTTGTGTCTTGCTTTTTTTTATTAGTCTTCTGTTATCAAAATCTGAGGTAGAATTCCGAAGTCTTCGTGCTTTAGTTGATGTATTCTTCGACGAAACTTGCAAGGATATATTTGGATCGGTAGACCAGTAGTGGGTTTCTGAATTTGGAAACAGGACTGAAAGTGCTAGTGGGGTTGGTAAAATTTGCAAAGATGGAAGGTTCAAGGAGCAGGAGGGTGGAGAA…
>Vitis_vinifera_newGene_1462
AAGATGAAAGATGATGGAGAATGCAACAGCAGCTGAGTGAGGAAGAAATGGAACAAGCGAGGCAGTGGGAGGAAGTGGAGGAGGAGATTGAGGAAGTGGGTTTGAGAAAAACAAGGTCTCAGAACCACGCCGCCGTCCCCCCCGCCCCCGCCGTCACCACCGCCACTGCCACCGCCACCGTCACAAGAATCGAAGATGAAGTAGTATTTGAAGAAAGGGTTGATGTGGAGGATGGTAGAGGTAAGGGCTCCTCTCTGTATCTGTAAAGTCTTCAACTTTTGGGTGTTTTTGAGGAATGGGGCGGATAGAGAGAGCAAATGAATGATACGGGTTTAAAGTGCACCTTTGAAGGAAACAACTTTACCAATCCTTCAATCCAAGGGGACCAAAATGGGATGG…
>Vitis_vinifera_newGene_1465
ATCCAACCGAAAAGATCGGCCCTAGTAAACTGAATTAGGCGTTATCGTCACCCACGGAGTCACAGAGCTAGTGTGCAACTTTCTCTGTCTAAAATTAAACGCAGACACTCAAACGAGAGCCAGATCTGCGTAGACAAACTGAAAACCCTTGTTTTCTCTCTCTGCTTTCCCCCCCTCTAATTTCTCTTTCTACTCTTCGGATGCGCTCGATTTTGATCGATCCCTTCTTCTTCTGATCAGATCTGAGGTAAAATCTTCGAATCTTTATGTCAACCCATAGTTCTCTTTCTTTGTCGATCTGTCGGTGTTTGGCTGCTGAGAAATTGTGGGGAAAAATAGATGGAAATTTCGAATCTTGTGATGGATATTTTGTGGCACTCCCAATTGATGTGGGATTCA…
>Vitis_vinifera_newGene_1466
NNTGGGAGAGGTTGAGTTCATGTTTAGCTAAGGTAATAACTAGGGTCCCTTAAGGTAGTACCTAAGGGCCATTAAGGTAGTACCTAAGGGCCCTTAAGGTAGTACCTAAGGTACAGTCCCAAAAAACCATTGGTAGACCACTTGAGCACTCAAGAGAACCACATAATGGGATGCTTTAAGGGTCACAAAAGAAGGCCCGAGGCTTGGGAGAGGTTGAGTTCATGTTTACCTTAAGGTAGTACCTAGGGTCCCTTAAGCTAGTACCTAAAGGTCATTAAGGTAGTACCTAAGGGCCCTTAAGGTAGTACTTAAGGTACAGTCCCAAAAAACCTTTGATGAACCTCTTGAGCACTCAAGAGAACCGCATAATGGGATGCTCTAAGGGTCACAAAGGAAGAC…
>Vitis_vinifera_newGene_1468
AATATTTATTATTAGAAAAGTTATAAATACCTTGAAACATGTTCTTATTTATTTATTATTTATTTTTAAATTTCTAGAAGGCCGGAGGGAGAGGCGCGCGAGAAGCAGGAACAAGCATTCCACAGTCCGCAGTGAGATTACATGCCACCGAGGAGACGACTCAGAGCTGAGATCAGATGCGCCGACGATCTCCAACCCGTTAAGGAAAGGTAATATCTTCTCCTTCTCCTCCTTCTTCTGCATTTTTCCTATTTCTTTTTGTAAAATAAAAACTCTTTGTCCATTTTTTGGGTTTCATTCTTCATTTTCTGTCTTCATTTCAAAATTCGTTTCGTGGTATTTTGAACTTAAATCATGGGTTTGGTCTCCGGGGATGAATTATTATTTCTTTTTCTTGGA…
>Vitis_vinifera_newGene_1469
ATTCAGGATATGACTGACAGGGTGGTGAGAAGTTTAGGGACGGGTAGATTTTTAGATTGGAAGGCCCTGAATGCGTGTGGCTCGGCTGGGGGTATCCTGATTTGCTGGAGTGGGAGGTGAGTCAATTCTCTTTATCCTGCAGATTCAGGACAATGGAGAATGGGGTGACTTGGGCTTTTACGGGGGTATATGGCCCGTTCACTAGACTCGAAAGGGAGTGGTTGTGGGAAGAAGTAGGGGCGATCAGAGGAATTTGGGAGGGACCTTGGTGTCTAGGTGGTGATTTCAACATTACCCTGGCTCAAGGTGAAAGAAGTAGGCAAGGGAGAATAACTTCAGCTATGAGGAGGTTTGCGGAAGTTGTAGATGAGCTAGGTCTTGTGGACCTTCAACTGCAAG…
>Vitis_vinifera_newGene_147
CCTGCTGAAGTCGCTGCCATTGTTGTTTTGTTGAAGGATAAGAGGTACAATATATAGATTATATACCTTGTATCCATCTCCATTTTGTTCTTGTATTGATGGTATGTTTTATTTTTCGTCTTGAATTTTTTCTTTTCAAAGAGATGAATGCAGTCCCTTCACTGAAATAAGGCCTTTTGCATGTTCTGTGTAGCCATTTCCTGATCTAGAGAAATAGTGGAGGATTATATCACTTTAACATGACTGCTAATCCATAGTATAGCGATCACTACCTGCCAATAGTGTTTTTGTCAGTCAAGATTCATACAAGGCCACTTTGTCTTCCCAGTATTTCGGCATCCATTGTGGAGGAGAACTGGTCATAAAAATTCTCAAACCATGGTGAGTTATTCTTAGAAA…
>Vitis_vinifera_newGene_1471
TACCTTGGTTCCACCTTTGATTGAAAAGGGCACAACATCCTAATTATTTTGAGTTGAATGTACCTAGGTTTGGATTTTACATCTCAGGGTTCCTTTTTTTCCTTATTTTTTGAAATGTGTGCACCAAAAAACACTTTTCCCTATTTTATTAATAGACATTTCTGTTGTGTATAAACAAAATAGGAAAAACAGAAATGTCTACAAATACAATATATAGACATTTCTGTTATTTTCTCCTGTTCATAGTTATTCTGCCTTCCTATAAAAAGTTGATTATTTTAGAACTATTAATTTATTTCACATTATGGCTTTGTATTTTTTTTCCTGTGTTTATTTGCCTAGTTCTTTCTTTTTGGTGATTTAATATTTAGATTTGCATGCAATCTTAGCTTGAGGGCT…
>Vitis_vinifera_newGene_1480
CCAGTATTGGAAAATGATCCTGCAAGTTGCAGTCTCCAAGGCCGAGGAGGTCATTGGATCAGATGACCCTTCCACTAAACGATGTCGTTCTGGAAAAGTTAGACCTATGTGGAAGTCTGGAAGAATCCAAAGTCTCTGGTCCACGTGGGAGAATGTAAGTGGGAGTTTGGGATCTTGGGGCTTAAGTCTAAGGGGATGAATTTGACGTTTTCCAATCAGAGAATATATACCACGTGTACATTCAGCCAGATAAACCTCCCCACATGGACCTGATCATCTCCTCATGCACACCACCCACCTCATCAACTGCTTGTTGCTTTTCCCCTTCAATAACCGCCTTCCTCTCCCGCTACTAATCAGTGATCACTCGGGTTTCTTTGCTTGGATATCACTTTTTGT…
>Vitis_vinifera_newGene_1481
AATGAATGAATCCAAGACCGTATCATCCGTGGGCTCTTCGGTCTCAACTCTTCTTATCCACAATCTGGTAAACATGTTTTGATTCAGAAAATGAGCACATTTATACAGAGGATTTGATAATAATTTTGCAGATCATAATTAGGTTTTGTTGATTCATTTTTTTGATGTATCTTGCATGAGAATTGCGTAGTGCAGTACTGGTTGTTTGATGAGAGAATCATCAGGAAAATAAATATAAGCCAAAAAAACTCGATACCCACATTAAGATTGCTGTGTTTGATTGCGGGTTTTGATTTATTTCTTTACGCTTGAAACAAAACCCTAATTGAATTGGCTCAAGCAGAACACTGTACATGCCTAGGAATATCAACATTCTCCTATTGATTGCTCGCCCAGAAA…
>Vitis_vinifera_newGene_1486
CAGAAAGTCCTCTTCCTCACATCAAACTTGATTTCATTTTCAAATGGAAAAGAAGCATCAAAGATTCAAAATTCATTTACATACCTAAAAGGTGATAAACTCATACTACTGTTTTTCCAGGTCTAAGGATGCGTCCTTTATAAATATGGCAGCTGGGGCGAACGAAGATGTAAGAACCTTCAGCTACAGTTTCTTTTAAATTCTATTAAAAGATTTGTGTGTTAATTTTTTTTTTTTTTTTTCCTTTTCCATTTTCCAGGCGAGTCATCGTGTTGAACCTGATGAGAAAGCACCACTTCTTCCCATATAAAATTCCAGGTAAGCATCTGTGTTTTGTTTTCCCAATTCATAAAACATTATTGTTGCATTTGTTTGACCGCCATACCTTCACCTAGTTGC…
>Vitis_vinifera_newGene_1490
TTTCTCTCTCTACTAAATATAAAAATGGAAAGGGCCATCCACTTCTCTCACTGGGGCATCAAGAAGCCCTTTTCTGAAGTTGCCCTCCGGACGAGAGAATCCCTTAAAAAGCCCTATTTTCCTCTGCCACTCTCAATCCTCGCAGGTACTAATCTAATCATGTTATTATTTTTTGTTTTTGCAACCCCCGTTTGATTTCCAAGAAAATCCATCCCCCATTCGATTTCCGGGAAAATTCATCCTTGTTTGATTTCCGAGAAAATTCATGCAAAACCCCCAAGGAAAACCAAAAAAATTGCGTTTTTTTTTTTTTTTGGCTCCCTGTGTTTTCTGGATCTGTTCTAGGGGTCTCTTTGCTTTTGTGCCATTGGATTTAAATTTCACGAACCTTAAATCCAC…
>Vitis_vinifera_newGene_1492
GAATAATCTAGTAGAATTGATGCAGTTTCCTATAAATTTCTGTCTCTGTGTGTGTGTGCTTGTCCACATGTGCATGCTCTTTTGCTTTATCCCTTATATTAGTCAAAAATAGGGATACCTAGTTAAAATAGAGCTATGACCAAGTAGCATTTGCAGCTCTTTCCTTCAAACCAGATGTTCCCTAGCTCATGAGATGTGGTTCCATTGTACAAGAAATTTTATTTATTAGAGTGAACCAGAGCAGGAATATGGCTGTGTTGAAACTAGGCTGGTTTCAGAATGACAATCTTACTTTTGTTCTTATCTTGTTCAAAACTTGGTTACAATATCCTTTTAACCACCTTTTGTTTGTATTGAAATGAATAACAATAATGAACCTACTTCAATTAGCAATTTTAA…
>Vitis_vinifera_newGene_1495
GTTGTTATTAGGAATTTTTTTCAAATGCTGTCCGGTGTGGAATAATTTTTTTGGTTGGAATTGTTTTTTAATCCTATGATAAATGCATCCTATATTACCATATTTTTTTTCGTTTTTTAATGCAAAATTGGTTAAAATTTAAGTAAGAAAAGGATGTTTTATATTAGGTATGTTATAAGAAACATGGTCTCTTTAGATATAATTTGAGTTTTGGTGTCTAGTGCTTCTTCAATGTATAGATCTGTAAGCTCAAATTGGCATGAGCGCTCAATTCCGAATTTGGGGTTGAGATGATGGTGGTTCAAATCCGCTCAGATCTTATAATATTTGTACCCTGTTCCTGCATATAAATCTGCTCTCAATTCCAGGTTTGGGGTTGAGAGGATGGAGTTTCAAATC…
>Vitis_vinifera_newGene_1499
ACAGAATTTTGTTGTTACTCCAAACAATGAATAGGATTCATTTATACATTAAATCGATTGAAGAGATTTGGATTATACAAAATAGGAATGAAGTTATACATAGAAACCCCTAGAGTTCTTGTATAAATGCTATAACAAACACCACTGAAAATGCAGAATGATCCATTTCTGTTCCTTATTATTTAGTTTGAAGGAAACATTGATGAATCCCTTGCTTTGCAGATTGAACCCTGGCATTGAGCTGATGCTTCATAACGTGTTATTATAAGTGTCCGAGTTGTCTGAATATACCCCATAGTCCCTCTGATGCCTGTGAGTGTTCTAGTCTGGTTGCTTATCAGAAGCTTTCCCAGTCGAAGTTTGCAACTTTGGCTGTAAAAGAATCATCCAAGAGTTATG…
>Vitis_vinifera_newGene_15
AAAAAAGGAAAATAAATTTAAATAAAACCATATATAATATTGCATTTCAAAAGAAGGTCTAGGCTTGAAGTACGGGTATTTGAAATAGACATATTTTGATGGTCTAAAAATAGAGGAGTTTCATCAATACCTTCCACCTCAAGCAGACGAGCAACAGCATTCCTAGCAGTCTCATTCAGATTCCAGAAAGACAAAATCATCGCCAGTCGAGCTTTAAAATGCTTATTTATTTACATTACTCAACCGTCCAGACTGACAATTCAGCATCCTTTGCCATCAAGTCGCCAACTAGCTACTAAGACAAAAGCCGACTTGAAAACAGGTCAGAAAGAAAGCCACAGAATTACAAATACATGTCAAATATAGTATGAGAAACCCCTAAGTCATGCAATGGTGCTT…
>Vitis_vinifera_newGene_1510
ATTTCCCAATCTTGGGAGAGTCTTCTAAAATGCACCAGCCACTAACCTCCCCTACCTTTCCTTTCCCACATGTCAACAACAATAGCATTCTTATGGGAAGCTAGTTTGAACAACGGGGAAATGCTCCTTTCAGATAGATCTCTCCGACTCACATATCCCACCAAAATTTTGTTTGTCTACCATTTTTAACCCAAATAGCTATCCTATGGCTAAATTCCTCCTAACCTTTTCGTATGTCTTTCCATAGACTCGTACCAAAAGTCTCCCTCACCTCACAAGTGTTCCACCCCCTAACTAGTTCCCTAAACTTTCCTTGGATGATCTTCCCCAAAAGCACTCTCGCTCAAAGACAAACCTCTATAACCATTAGCCAAGTAAGGCCTAATTAAAAGGAGGTGT…
>Vitis_vinifera_newGene_1511
TGGTATGCAACCTGCGTGCAAAATATCACCTCAGGGTCCCCTCTTCAATATTCCCATCATAACGAACAGGTATTGTTAAGCCACCTTAATTTAGACCAGGCTTTTCTATCTCGTTGATTTAAGTTCTACCCATCTTGCAGTCATCTTTCTTGCCCTAAGGACTGGACCCGGGTCAGACAGTGTGGTTCACGGTTCACCCACCATTAGGTCATCACCAAAAGTCAGAATCTCAAATGAAAAGGGGCACAAGGAAGAATCTTCTTAGCTTTCTCACCATGCGTATATTTGCATCGATCTTATCTCAACTAAGTTGTTGGATTAATTTAATTGTTTTACGTGACTCGTTTGAATCAAATAAAGCGTCCCCATAGTTGGGCAAGTTGAAACGGCACAAATCCT…
>Vitis_vinifera_newGene_1514
CAAAGCAAAGCTATAGGTTGGATTACAAGAAGGCCCGTCAACTTAGGAATTTTAACCAACCTTTCTCTCCATGCACACAATTTTCCTCCTAAATTTACCTGAGTTCCTAAATATAGAAGATACATATCAGCAGTATCACAAATCCAATATGTTGCCTTTCAAACCCAGGTGTCGTGACTCCCTCTCTTCTCAAGTATATAAAAGATCCATGCTTTTCCAATTAGCCGGTTTGGTTAGTTTCTCGTTTGATTCAGGTTTCTCTAGTTTTAGCTTTGGTGGGTTCTATTGTTCCTTTTCCATGCTTTTGTTGCTTCGGTTTTGATGTTTGGAATATTTGTGGTTTGTAGGACGTTTCTTGTGGACTTTCCAAACGAATTTTCATGGGTTATTTCTGAAGCC…
>Vitis_vinifera_newGene_1515
GAAATAAAATGAAGGCCAAGTATTATAACCCTTATAATACAGATGAGGAGAGATTGTGTCATCGACCTCCACACTTATCGGATGATGATTGGAGGTGGCTCATCCACTTTTGGGGTACACCTGAGGCCAAGGTAAAGATAATGATCTTTTCTTGATAATGTATCTTATGATACTCATATTCACATAAAATGATATTTATTAGTTATATCTAACCTAATACTTCATGTATATAACTTTTATTATGTTTCTATTACCTATATAGGTAACTTGCTATTTTTTAATTGATGTAGGATATCTCATAAAAAAACAAGGCAAATAGGGCAAAACAAGTGATAAAGCATACATCGGGATCAAAAAGTTATGCTCAAATTCGATATGAACAGGTTGAAATTTATTATT…
>Vitis_vinifera_newGene_1516
TGTGCATCTAAGCATTTGTATTTGACTTGAATAATTGTCACGTTTTAGTGCTCCTTTTAGAACTTATAATATCAATATTCTCTGTTCATAGTATCAGCCCTGAGACTAATTGTTCCAATTGGGGATGTAACATTATGGAAATATATTTGAAGGCTTATATTATCATGTGCCATGTTGAACATTATAATTTATTCATTTTGACTACCATTTTGAGTACCAATATCAAGGCTTAGTTATTTTGTTCTGTGGCCTCTGTATTATATACTAGTTTTTGTGTATTTGCGCCTTTTTGCTTATTGGTTGCTTTGTATACATTGTGTATACTTTTTATTTTTTTAATACAATTGCTTTTACCTATCAAAAAAAAAAGTACTGGTATTAATGCTTCAACACCTTGTA…
>Vitis_vinifera_newGene_1517
CTTCAATTCTACAGCACTGGGAAGAGTCGACTCAAATCTCAAAGCCAACACCCAGCCAACGGCCTGCAAAAGAAAAACACACCGCCAAACCACTTCCCGCGCTTCCTCCCTTCACTTCTCGAAGAACTCCGAAGAAGAGAAAAAGGTTAGTATCGGAGAAAACCATGTGTGGAAGAGCTCGCTGTACTCTCAGACCAGACAACATCGCCCGAGCATGCAACCTCAATACCCTCCCAACTCAGAATATCCAAATGGACCGGTAGGACAAAACCCTAACTCTCCAAATCGCACCTTTTCGATTGACGGTCCATTCAGTAAAATCGATGTGTGTTTTTATTTTTTTTATTTTGTAAATATTTTTTTCAGGTATCGGCCGTCGTATAATGTGTCACCGGGGGC…
>Vitis_vinifera_newGene_1518
TGGTTGCTGTAGACTTGAACATGTACAGTTTTGTCATGCCAGACGTACCATGCCAACCAAATGAGTTAGTGTTTACCACAATTAAGTTTAATTTGATTTCATAGCATTTTCCAAATTTTATACTCCCCATTTCACGCTTTTTAAGTTCTTACACATTACTCTTTCTGTTAGCAATGACTGCGGCGTTTTTATTATGAAATTCATGGACAACTGGTCCAATGGGGGACTCTCCAAATCGATCGATGTGGTATGTACATATAGGCTTTCACTATGCCATCATTTATATAAAAATTGCATAGCATAGGCAACTTATTTAACCTTTCCTTATATGTCTTTTAAACATGAATGAGTGCAGGCCAAGATGAAGAAGTATAGATTGAAGCTACAGGGCAGATTATT…
>Vitis_vinifera_newGene_1519
AGTCGATTGAAGGGTAACCACTTGCAGGCGGGTTCTGTTTCTTCTGAACTTTCTGAATCAGAAGACAGTAGCAGTGAAATTGAAGAACCAACTAATGATGAGATCCTAAAAAATGATGAATACCATGATGAGGCAAAACATCAGACTGAAATGGATGCAGAAGACACATCAAGGGGAACTTGTAGCAAAATTAGTGGCAGAAGAGATGATGATGTATTATCTGACAGTGTGGTACGTCCTTGTGCATTCTTTACATGATTACCAATACTAACATGTACACATGATATTATATAGATAATCCCCTAGTTTTGCATATGTCAATTATAATTGAAGTTAGCAGTATCCTTTTTTTTTTTTGTTTTTTTGATAGGCAAAAATTAGCAGTATCTGCTGGATGTG…
>Vitis_vinifera_newGene_152
CTTCGGCCAATCCCACAAGGAAGCTTCGATCAGCAGGAGCTCCTTAGAATAAAGAACATGTGCTTTCAAATTGCAAAAGAAAATTCTCACTGATTTGATTAACTTTACTCTCTCTCTCTCTCTCTCTCCTCTGAGTTCTCCCCACTGCTTTTGTTGCTTCAATTTCTCATCACCTTCAGGTAAGTCCATTGTTTTACATTTCTTCTTTCTCTTCATTTGTGAAGATTTTGCTGCATGTACTCAATATGTATGACTTGGCTAGTAGTCGGTTTTTCTCTTTGGGATATTGAATTTTAGTTCACGGATGAGGTTCAAGCATCAATCCACCAATCCGGTCATTTTTCGAAGCGAGCAACCTCAGAAAATATAATATCTTATATTAATGGAGTAATGAAAATT…
>Vitis_vinifera_newGene_1520
CTCACAACCCAAAAACAGAGCATCTCTCTCTCTCTCTCTCTCTCTCTCTAAAATTTGATAATGTTAAGGGAGGCACAACTCGTGGGAGTAGGCCTCATGACAGTAGTCATCCATGCCTGCTTCCTTTCAGTTTGTGTTGCTAAGCATCACAAGTACCAGATATGCAGCCCCTCTTCCTGCGGAGATATGAGGAACATTTCCTACCCTTTTCGATTACAAGACGATCCCCGCAGCTGCGGTTACCCTGAGTATGAATTGATTTGTGAAAACAATCGTACTATGATAAACCTTCATGGTGGGACATACTTAGTTACCCAGATCAACTACCAGAATTATACAATTCGGGTAGTGGATCCTCGGCGAAAGAAGGACAACTGTTGGATCTCCAGTCCTCTTAAT…
>Vitis_vinifera_newGene_1525
GTTATTAATTTTCAGATTAAAATTATTTTAAGCGAGAGCCGTTATACAGCGCCATTTCCACATAAAGGGATACGGCGACACTCGAGAGACTTTCCCGCGTTTCGGACAGAATCGAAACCCTAACTACCATGGAAGGGGAAGAAGACGCTTTGAATGAGAACGATTCAGACGACTCCATGTTGCCAATGGCGAGGCGAAGGAGAGAAGCGAGTGACGAGGATGACGATGGCAGTGAATTCGAGGACAGAGCAAGGTCTCGCACGGTTGATCGTAGTGCCCGCTTTGGCTCCGGCAATGAATCTGACGGTCTCAGTGAGGCACAGCTGTCTGATAATGATGAAGAATCATATACAGAAGAGGAAGAAGTGGACGAGGTTGAGGTATTGGTGGAGCTGCCGG…
>Vitis_vinifera_newGene_1526
CAGATTCTTCATTACCTAGGCCTGGATCATGTTGGGCATATAGGTGGACGCAATAGGTAATGCCTTGTCTGTTACACTAGGTTTGTTAAATTTTCTGTTTTTATTATAGATCCTAATTTGATGTTTGTTCAATTATTTCTATTTCAGTGTTCTGATGACCCCAAAACTTATGGAGATGGATGAAGTGGTTAAGATGATCCATTTGAATACTATCGTACCTCAAGATGATATCAAAAGACAGACACTTCTGGTTGGTGCCATCTTGATTTCTAGTCTCCTGGTATTTCTAATTGATGCTTCCTTTGGGACCAAATCACTCTGTAAACATGCATATGCAGTGTGTTTAGTGAATTGCCATTAATGAAATTGTTGTAATGCACTATCGCTGATGATTGTAGC…
>Vitis_vinifera_newGene_1527
GAGGAAATGGATGATTTCGAGGGCTCAGATGTGAGTACTTGGGAAGAACGCGACTTTCTCTTTGGTTCATTGTTTTTTAGCGGAATCATGACTTTTCTGAAGTGCTTGAGGAGGGGTTTTGAATTATCTTCCTTCAAATTTTTATAGCTTGTTTTTCTGCAAATAGCTTCATGAATGATATGGTAGAGTCTTGTTCTGGGACATGCTTCAATCAACGATCCACCACCATGACATTCAGTGCTGTTTTTCCTGAATCCTGATATTTCACCTTGTTGCCAGAAACTGTTGTGAGGGCATAGTTTTTGGGTCATAAAAAATTGAGGATTTTTGTTTGGGTCGTTTGTCTGTGTTGGTGTGCTTATGTGTAATTAGTATATTTGGTTTTGTAGTTGTCCATGC…
>Vitis_vinifera_newGene_1530
ATCAGATGGATGTCAAGACAGCTTTCTTGAATGGTGATTTGGATGAGGAGGTGTATATGGAGCAACCTATTGGTTTTGTAGAAGTTGGAAAGGAAGATTTAGTTTGCAAGCTCAATAAGTCCATTTATGGTCTTAAACAGGCTTCGAGGCAGTGGTATCTGAAGTTTGATAAGATTATCACCCAAAATGGCTTTAAAGAAAATACAGTTGACAGATGCATATATTTGAGGGTCAGTGGGAGTAGTTACATATTTCTTGTTTTATATGTTGATGATATACTACTCGCATCAAATGATCCTGACTTGTTGATTGAGACAAAGCACATGTTGTCAACCCATTTTGACATGAAGGATCTTGGTGAGGCTTCTTATGTCTTGGGCATAAAGATTCTTCGTGATA…
>Vitis_vinifera_newGene_1535
AGCGTTCCCACCATTCCTCTTTGATCTCCTGCCTTTTTATGGTATCCGGGGCTAATGATTTATATTCGTTTTCTATAAGGAACTGTCCCTGGATCTATTTCCATTTTTCATTTTCCCTTTTATTTTTTCTTTTTCTTTTCTTATATATAGATTTTTAAATCATTGCTCCATATGAAAGCCAAATGATTCTCAGTTCTTTTCTTGAAACTATTTATCAAATTTATTGGGTTGTTACTTCTTGTTAATGGTTTGTTTTATAATTTTAAAAGACATAAGCAGCTTTGAAGAACACTGCACAAAATTTATTTGGGTCTGAGCAGGATTTTGGACCATAAACCCCTTCAACAAACCTTCAGATTTTTGAGATTCACAGTAATATGACTTATTAAAACTCATACA…
>Vitis_vinifera_newGene_1537
GAAAAAAGAGAGACATGGGCAAGCATGGACCTTGCTATCACTGTGGTGTAACAAGTGAGTTTTTGTTTCTTCAAATTTCCTTTTAAAATTTTGAATATTCAAGAAAGTGAGTCCTTTTTTTTTTTCTGATTTTTTTTTTCTCTAATAAATATTCTGTGAATTGTTTTATGTTCTTAATCAGTTAGTATGGAAGAGAATACCCGAAAACTGGTTGCATATGAAAAGGGAAGAAAAGAAACGGAAAAAAATGAAATATGTGTATATATCTCTATATTCTGATGGAATATTTACCCCCTTTTCGTGAATTTATTGATTATTGGTGGATAGAAGAACTACAAGGGTTCTTCTTCCTTTGAATATATGTGCTGGCTTGAATTTGTTACTGAAACTAATTGGGGT…
>Vitis_vinifera_newGene_1538
GACTATTTCTAGTGGTCTATTTGAAGCTGCTTATAAATTTATGATTGGGAATAACCCTCTGTGTTCAATTAGTTACCTGTGTGTGATGCCTCAATTTTTTTTCCCTCATACCCTTTGAACTCTATGTTTCCATCCACCACTTTCCTCTTTGCACTCATTGGCTGCAGATGACCAACAACTGCGGGCATTAGAGTTGAATTCCTGGCAACTATTGAGATTACTGGAAGCACAGTTACCTGGTTTATCTTGTAGAAGTTTCAATTCTGATGGCTTTAGTGATGATCAAGGGTTAGGGATCAGTAAATGTAGTGGTAGTATGGATGAGATGTTTTGTTGCTTGTATAGAAATGCTAAATTGCTTCACAGTTCATGGAAGCTTAAGACAGTCTCCAGGTAGCC…
>Vitis_vinifera_newGene_1545
TGAAGATTTTTCATTGCTTTGCTTCATATGCTTGTTGCATCACGGATCTTTTATCTGTTATGTCATCATCTTTGAAACATATTGAAAAAACTGAACATAGTCCGAATATGGCTAGACTGGATGATCTTTCCATTGAGGAGCATGTCCAAGAGACACTAAGTACATCTCAGCAAGTCAGATGGGCACTATTTGAAGCTTTTACAATGGGCATTTCTCAAATTTCTATTGTACTTGTGGCTGAAGATGAATCCGGTATGTGCATCACTTCTCTGTTGTACCTTACAATCATGCAAAAGTATTCAAATATTTGATTTCCTATGCAGGTAAATTTCGAGAACTTGTGCTTGAGGCTGACATCCGTTTGGATCTTGAATTAGTGAACATGAGAAAAAAATTCAT…
>Vitis_vinifera_newGene_1546
ATGGCAGCGAAAGAAAGAGATACCAAACCCTGGTAGGAGGAGCCTTTTCCGATCACCACTTGTCTTTTCCGGCGTATCAATCCAAGCTTAGGAATCTTGCCATTCCGGTACTATTTTTTTTATTTTTTATTTTTCACATATTTTACTAATTTTTATTAAAATCCGTCCAATTAAGATTGTCAACGTTGTTATCTATCGCAATTTGTTGCTAAGAAAAAAGGCGTTTTTCTAGTTCTCGCCTTTTTCTTCTTTCATTATAAATCTATAATCATTTTTTCTAAACTGTAATATGTGATTGTAATTTTGTTTGTTTTTGATTCACTATTACTACGTCCCTATAATTCTTCAGCTTGAGTTCCGAATCTTCGTCACTCTTATTTTTCACTTGATTAATTATTT…
>Vitis_vinifera_newGene_1548
GTTGTTGGGCAGTCTACTATACTGCAAGTATCTCCCTGGTTGGCCGTGGAAAATTCTCCAGGTTCTAGGCCTGGCACTGCAGTGTTATGTGAAAGAGTTCAAATCCGTGGGTTATCGAGGATTAAAAATCTACGGAAGTTTTCCCATTCAGTGAAGGTGAAAGTTTCAGTAACGAACTCAAGCGCCAGGCTGCCTAATGTTGAGGTTTGTTTCCACAGGTGAGTCATTCTTTTTCATGTAGCGTCGTGCCAGGGCTGATCTATTAGAATGGGAGTATGAGTTTAGTAGTTTATTTTCTGAGAGTAGCCATTTTCTCAGGGGAAATTTATCTCTAGGCTTTCTTGTAGAATCTTAATTTTTATAAATGAAGCATTGTATGCTGCCCATCATCAATTTTTT…
>Vitis_vinifera_newGene_1549
CCCAGTCGGCTTCAATTCTACAGCACTGGGAAGAGTCGACTCAAATCTCAAAGCCAACACCCATCCAACGGCCTGCAAAAGAAAAACACACCGCCAAACCACTTCCCGCGCTTCCTCCCTTCACTTCTCGAAGAACTCCGAAGAAGAGAAAAAGGTTAGTATCGGAGAAAACCATGTGTGGAAGAGCTCGCTGTACTCTCAGACCAGACAACATCGCCCGAGCATGCAACCTCAATACCCTCCCAACTCAGAATATCCAAATGGACCGGTAGGACAAAACCCTAACTCTCCAAATCGCACCTTTTCGATTGACGGTCCATTCAGTAAAATCGATGTGTGTTTTTATTTTTTTTATTTTGTAAATATTTTTTTCAGGTATCGGCCGTCGTATAATGTGTC…
>Vitis_vinifera_newGene_1553
GGATAGATAAATAGATGGGGGAATAAACAGTATGAGAGACTCAAACTTGAGACCTATTGTTAATCAGAGCTTTGATGCCATGTTAAGTTGTCAACTTTCCTAAAAGCTTAAGACACTTTTAGGATATGAGCACACAGTATATGACAGGCTAACAATCATTATTTATGGTTGTGCTTCAGCCTCCTTAGGCTATTTATTATGAAACTATATCAGAATTTATTCCTTAATAAAGGCTATTTATTCCTTAATAAAGGATTGTATCCTGTTGATTTTGGTATTTAATAGTTTAATTTGAAACTTTTTGTAGTTTGCCATATGCATTTGTTGTAAGTGCTTGTGGTAAGTGGCCCAGACTTATTACTTCGGTTATTGACAATACTGTCGATACATAATGATTTT…
>Vitis_vinifera_newGene_1555
GTCTTATCAATTACATTTATATATGTAGGTATGGAGATTGGAGAGAGACAGAGAGAGGAGAAAGAAAAACCAGTGGCATGTATTGTTCCAAGGTGTGTGTGGATGAGAAAGCAGAGGTCCCTTTTACCACTCCTCTGCCTCTCCCTCTCCCTCCAATCTCCTCTCCTCTTTTTAATCAAACAACTCCTCTAACTCTCTTCCTCTGATATTCATTTCTTTGTAGAAAAAAAGAAAGAAAGAAAGAAAAATGGAAAACCCAATGCATAAACGAGAAGTGTTTCATGATTAAAACAAAAATTGGGAGTGGGATTGATATCTTGGAAGCCTCACAATCTCTTTCTCAAGTCCTCTCCCCCCAGAGAAAATGGCAATAAGAGCTATTGGAGTGTCAAGCTTTCC…
>Vitis_vinifera_newGene_1556
ATGTATCTAGATCTTCAACAATGAGCTCTTCAAAATGATATGGAATACTGAAACAACACATGAGAATTGGTCTTCTGAAGATGTGATTACTTCCTACTATTTTTGGATTGAATTGACTCTCTTTTTAATACCTAGTCATCTAATCTAGAGGTGTGATGGTTTCTAAACTCAATGCAGACTCTTCTTATGGAGTGCCGACAGTACGTGCTAGCAGACAGAATGACTTGCCGTTTGTGTCTGGCAATTGTTTTAGGAAGAGTCCTGGGACACCTTCTTTGACTATAAAACCAGTTTAAGACTTCCAAAAACAGAGTTGAGGATGACTTTGATATTTTGTTTGAAAAGAAACATCTACACTTGTCGTGGAAAGATATGAGGAGGAAATTAAGACACGGAACA…
>Vitis_vinifera_newGene_1559
CATCTATGGAGCGACATTTGGGCATATTCCTTGCCCCTCCTGATGGATTAGTAAGCAACCAATTTACTGGAAAATCACATATGGAGAATCATGGGTCTTTCTTTTGTTGATGATCTTATAAGTTGTAACCAGTCATATTAAAGGTTTTCTCCTAGCAGTTGCAGTTCTTTATTAAAAACTAAAATGAATGGGAGATCTTGACAAGAAGGTTTGGCACAGACTGAGAATGATGGTATTGCTTACGTGCAAGCATATGCATGCTCCAAATACTTTCATGTGGATTTTTTGTGATAGCCATGTGGTGTTCAGTGGAAGGTGGATTGTTTGTTAGTGACATGGTGATGAATGAGATTGGGATTATTGATTATTTGAAATCAAGATGGACAAGTTGGGGATTTC…
>Vitis_vinifera_newGene_156
CTCTGATCTCTGTTTACACAAAAGCATTGTATGGTTCCTTCTCCAAACGCTGCCTCTCGGTTGATCTCTGAGTTCCAAGGTACCGTTTCAATTTCTGTTCCCAATTCAATCAATCGAATTCCGCGTTGGATACAATCGTTTGGATGTTGAGAAAATGATGAGAATGAAAGAAAAGTTGAATCACCATCCAGGGTTGGAAAATTCAAAATTGCACTTTACCTGGAACAAAGTGAGAAAGATAAGTAATCAAAATGTGATTTTCTTTTATTTTTCTGGTAACCAAACAGATGGTCGGATTTCACTCTTTATAAGTTGGGAATGCTATTGCTGGAAGCTTAAATTATGGGGTTTCTCTTTGAACAGCCGTGGGAGCTATTGCTGATTTGGATTACTTAAATT…
>Vitis_vinifera_newGene_1560
AGGATGCCATGACCTGTGCAGAGGACTTCTTGAAGTTCCTCTGCAAGTCAGTTTTGGAAAATTGTGTGGGAGAGATCAATTTTTTCTCAAAGAGATTTGACAAAACCAATGTGGACCGTCTTCAATCAATCATATCAAGCTCATTTGAAAGGATATCATATACACAAGCAGTAGATGCTCTGAAACAGGTTACCGATAATAAATTTGAGACAAAGGTCGAGTGGGGCATCTCTCTAACGGAAGAACATGAAACGTATGTATACATTTTGAGACATCTAATATTTATAATTGGATGGTATGAGGGAAGTGCTGTTACATCTCAACTGTTATTGCTACTTACCATATGCTTATAACAATGGCAGCTATCTAGTTGGGGAGATCTATAAAAGGCCTGTGATT…
>Vitis_vinifera_newGene_1562
AAGCTGCTTTTTTTCACCCAAAATTCTGCATATTTAATTATCTTGCAACAAGGCCAGAATTTATAAAGTAATTCCAACCTTGCTTGTTTTTCCTTGTTCATCTTCTCACATTTTCATTTTCGACCAAAATAGCTAGAGAGATGATTATTTTCTTTGATTGCTTTCTCTTATATCAGGTTCCAAATAGTATCAAAAACCTTCTAGGCTTGCAAATACTTCTCTAAAATCTAATTTATAGCACTATTGCTGACTTTGCTTTTGAACTATTCTTTCCCCTTCATTTTCCAATACTATATATTCTCTCTCTTTTTTTTTTCTTTTTTTTTTTTTCCCCTTTTTGATAAGAACAAAACAACTTCTTCACCATATGAGCCAACTGATGTACCATTTTCTTTCAAA…
>Vitis_vinifera_newGene_1564
GCGGGGTTTTACCAAGGGAACCAATGCCTTCAAATATCACTGTGAGGCTCCCAAGCTTGGATGATCTAGAAGCCTATGCCCTTGGACAATGGGAGGTGTGAACTTCATCTATTTGTTTTTGTTCTCTCTGTGCAAGTGTGCTTAAGGATAGTGGTGATATTTTCCTACTGAATCTGGTGCTCGATGTATTATGAAGCTTAACTGCTTCCTGCAACTGGTCATTATATGCAATCTCATGATATTTTGGGCTACTCCTTTCTTTGACTTGCAAATGTGTTTCACCAGTGTTTCTTGCTGCAACTTATAAGCTCCACTCAAACTGAAAAACTCACGAATTTCAGCTCTTCTTTGATGAAAGTTTTCCAGCGTGGTCTTCTGACTCAAAGGTCCTTCCTTACT…
>Vitis_vinifera_newGene_1565
ATGTATTCCTCTTAGTTTGTTAGATACGCTAATTGTTTACGTGTGAATTGTGATTGGCCCTCTCCAGACTCCATATATCTTTCTCTTCCCTCTGAATTGTTGATGTGCGATTAGCCCACTCCAGAGCATCTCCATTTTTCCTTTTCTTCTCTCTCCCACTCAATCGAAGGCACTCACAACCTAGTGATTAATAACTAGAAACCATGAGTAGTAGTGGAGGAGAATTCATGGTAACAATGAGGAGGAAAGAAGTAGTGGCAGCTATGCTACCAATGCAGAAGCACTGGCTACCACTCTCTAACCTGGACTTGCTTTTACCCCCCATTGATGTTGCCGTGTTTTTCTGTTATAAGAAGCCACGTGGAAGTGCCAGCGGAGGTGATGACTTCACATTTGGGT…
>Vitis_vinifera_newGene_1568
GACGGATATTGTGATTCCTAAGCTTCCTTCAACTGTGTTTTTGCAAATCAGTGACGGCTCCTGTGTTGCTAGTCTTAAGGTAAATTTGACTCCTTTCCAGTTTTAGTTTTATTATGGAATGATATTTGAACATTGCTAGCTTATATATGTCTCATGTTGGACTTATGCTCCATGTATTCAACCATCCATTGTTCATGTGATTGGCTAGTCTTCAGGTCAATTACTAGTCTAACATGACACTGGCTAGTTGGTCTTTGGATGGTTTGTCAAGGTTTTTATTATCTGCATGATATCCTTGTGATGTATTACTTGATGGTTTAAGTTTTTGACAAATTGATAGTTTGATATGAAATTAAAATTCTGATTAATTAAAGCTCTCACGTTGGAGTCTCTTAGTCC…
>Vitis_vinifera_newGene_157
CCCATTGTTTCCGTCATTAAACCTCACACCAGACGCACAATAGCTCACACCACCATCTTACCATAAATACAGAATAAGACTTCAGCGCAATCCAAAGGAGACTCAGACAATGGAGGCGATGAAGAAGAAGATGAGATTACCTGAGCGCTGGTTTCTGGTATTCATGATCTCTCTCTCCGCTTTGATTTCTGGATCCGCCGGTGCGGCGTCGTTAGCAGACCAATGCGCCAACGAGTTCACCAAGGTGTCGGAGTGCCTGTCGTTCGCGACGGGGAAAGCGGCGACTCCAACGAAGGACTGTTGCAGTGCTGTGTCGGAGATAAGAGAGAGCAAGCCGGTGTGCTTGTGTTATTTCATACAACAGACGCACAATGGGAGTGCGGAGGTGAAGAGTTTGGG…
>Vitis_vinifera_newGene_1575
TATGAGTACATTAAGTGTTATGCTATATTACTTTGAGGTGCAAAGACATTTGTGGTGAGTAATTCTATTGCTCCCCTTCCCCCTCCACCCCCCCTCTTTTTGGATAGGTTATTTCATTGACTTCCTTGCAAATCAATATATAACAATGATATTTTCATTATGTCTTAATGAAGTTTCCCCTTTTGTTTATTGAATGATAGGAGAGAACTTGTTCACCCAGTTGAGATATGCATTTTCTACCGCTCTAGTTTTCAAATTGAGGGTTCAGAAATTGTTTCCCAGAGTGTTCCTATGCATTTCTATTTTAGATGTAAAGAGGTCAGAACCATTATCAAGCAATTTTGTCATTTATCTGTTCCTGCTATAATTTAAAATCTTGTAATTAATCCATATTGTGGT…
>Vitis_vinifera_newGene_1576
CAGGTGGTTCTCTAGATAAGCATCCTGTTCTTTGTAACATCAACAACCTTGTTCCTAAGCTTTTATATTGGTGCCTCGGCAAGCAAGGGAATTGTAACAACTTGTGCATCTCTCAGTACTTTAAACACAAGTTGTTGGTATGGATTTACTTCAGTTGCTTCTTTTTTTTTTTTTTTTTTTTTTTATAAATTTGAAATTTGGACGGATGCTCTTCAGCCATTTTTATTAGGACATAGAATAGAGCAGATAACTTGCTGGTTTTTAGTATTTATACATGAGGTGGGATATCGAAATCAATCTTACTTAATGAACAATATGTATTCTACTTTTTCCATTCTTCTTGATTGGACTCAGATGTTACTTTTGTGCAATTCTGATGGACATTTCACATCTAAACAT…
>Vitis_vinifera_newGene_1580
AGGTTAGAAAATGTGAGCTGGCCACAGGCACCAAGGAAAATATAGTGGCAGGTGGAACAATTATACTTGAATGTGGTCCCAACTATTTAGTAGTTGTTGATGCTCCTTATGATTCAAGTGCACCCCTTCCCATTCCTATTCCTGGACAAACTACTACTGTTGGGGCTGCAATTGGTTACCAAGTTTTGTGGCCAACTGATTTGGTCATCATCCGTACTCCCATCTTAGTAAATAAATTTAATTACCAAACTTTATAGTGACTTTATATATATATATATATATATATATATAAACTAGTTAATTTGATTTGTACCATGGTTCTTAATTGTACAGGCATCTAAGAAAGCAAAGAAACAAAAAGTAAATGAAGTTGAAGTCAAATCCAAGGGTGAAAAACCA…
>Vitis_vinifera_newGene_1581
ACTTCCCAGAGGATGTTTTTGGTGAGAGTTTCAAGACCTTCATGATGAAAGAAGATATGGAAATGATAATATCATCAAAAGAAGTGTCATCCAATTGTATTTTATACTACATCTGGTAAGGGATTTTATAATTTTTGAATGACTTTTCACAAGATTATGAGATAGAAGGTTATTTTCTAATGACCTATAATGATTGTTGATAACTTGTCATGTGGGTTATAATCAGGCATTTGCATAGAAAGTTGATTGATGCAAAGCAGGCCGAACGATATGTTTTTGTCAATCCAGCATTGGTCTCAAAAGCTGGAATAGGAGAGAGAAGCAAGGAAAACAGGTCAAGGGTTATTGCAGATCGACTAAAGAATACAAAGCATGCTGAATATATGCTTATTCCATACA…
>Vitis_vinifera_newGene_1582
CATAATATATTTTTCCTCACCTGAACCCGCAAGGACACGCTTATTCCGAGTAGATTTTCCAGGTTATCTCGTGTCCGCGCACTCCTGATTTCCTTTTATTGACGGTCACCAGATAGGAGGGATCAAGAAAAGAGTATCCAGCTGGAGAGCAGAGAGATCTGGAGCTGCAATGGCGTGGAACGTCTTCAAATTCTGTACGGCACTGCGTGGCCTCGGCTCTGTCATGATCTTCATAGTCCTGGGCGTCGTGGGTGTCACCTATTATGCTCTCGTTGTTGTCAATTACGGCCCTTCTCTCTTTCATGGTGACCTTGATTTGCTCATTGCTCTTGCAGTCTTGTTGCTGTTTCATTCTTTGGTAAAGTTACTTTTTTCGGTTACTGTTTTTCCGTTTTGGTG…
>Vitis_vinifera_newGene_1584
CAATAATTCTCTGCAAGCCCCAAAATACAATGCACAATGGAAAATGCCAAGAAAATGGCCTCCTATGTTGGTCAACAATAATCTGCCTCTGTCACTGATTTTCAGTTTGAAATTTACGTTTTCTAGGTTTAGATGTTCTTCCTTAGCTTGATTGAGCACACACTGCAATTGCGGCCTCATCTTCTGGACCTTCCCCTCAATGAAGCCGTCAAAGGAGAGTTTGAAAGTCTCTTCTTAGACAAGGTCTGGAGATTGAGCATTATCTTTGCGTTTTTAATTTGTTATTGAGATTTCAAAGCATTTAAGGGACAGAAAGTCTTGTGACGAAGATTATTGTGAATTTGGGGCTATGTATCTCTGTGTATGATATGAGGTCTATTGATGGTGGTTTTGTCTTTC…
>Vitis_vinifera_newGene_1587
GAAGGAACTGCCCTTGTTTCCCGAGGCTATGATGCAAGGCAGAAGAAAGGAAGACCATGGTGTGATCATTGCCGCAGACCAGGTCACACCAAAGAAACATGTTGGAAAATACACGGGAAGCCCACTGACTGGAAGTCAAACAAGGAGAAGGAGTCACGAGCATTTGTGGCAGATCCTGAAGGGAAAGAAAGAAGTACCAATGATTCTACTCTCTTTAGCAAAGAACAAGTGGATTGGCTGCAAAAGATGTTTAGCCAAGGATCATCCACTAACCCCGTTATCTCAACCGGATCCGCTGCTCAGAGAGGTAACTTCCTAATTGCTTTACACACAAAAACTGAAGATTCATCAGGTTGGATCATCGATTCGGGTGCCTCCGACCACATGACAGGTGATATA…
>Vitis_vinifera_newGene_1590
CAATGGCCAAAAACACCCTATGACCTAATCAAGCCCCCAAAATTTACAAAGAAAGTAGGCAAGCATAAGAAGGTAAGAAAGAGGGAGGCAGGATAACCTATTAATTCATTTAGGGTGAGCAAGAAAGGAACTGCCATGAAATGTGGGAATTGTTTCCAGTGGGGCCATAATCAAAGAACTTGTAAAGCTCCTGATAACCCCAACAAGAAGGCTTATAAAAAGAAAAAGAAAGGGCAATTAGAACAATCATCTACATCTGGAGCTAAAGGGAGTAAAAAATTATTGGTAAATTTCAAGTACTACTTTGTTGAACTTTTCATCCAAATTTCAAGTACTACTTTGTTAAACTTTTTCAACTTTTTTGGCTTTTTATAGGGTACTCAGCAATCAAATATAGGT…
>Vitis_vinifera_newGene_1591
GTGAGAGTGAGAGTGAGAGTGAGAATGAGAGAGATTCATGGAGATGAATATTATGAGATTAGCAACTTTTTCTCTCTGCAAGTCCTGCCATGCTTTTCCACAGCTTTCTTGAACTTCTTCTCCCTGTTTGGTGGTCTCCTACGTTTACCCATCCACTGAAGTTCAAGAAAGCTGTGGGAAACCATGGCTTTTCAGGACTTCTGCTTGCTGTTTTGGGCTGCGATGATCAATTAATGGTCTAATTCCATTTTCCTTTTGGTGCATTCTTCACGGTAATTCTCATACTCCCAGCTTTTATCAGGCTAACCCATTTCAAGAAAGTTGTTTTTCTTTTCTTTCCCCCACTTTTTTTTTTGGTGCTTTGGGTTTATTGTTTGTGATTCTTCGATCACATTTTTC…
>Vitis_vinifera_newGene_1595
TGCCAAAGAATATACCAATATCTTAAATATATGCACAGGAGGCCCTTCTGGAATAGTGATAGAATTAAGAATACCTTGTAATCATTGTAGTCGATATTAACAGCTCCATCATGTCTGAGCACAGATATTGTTTCGCACTTTTTCGATGCTCAAAGTACAGAAGTAAAGAAGACCTAAATCTAGTTAACCATAACTCACCTGTAGAATATAAGTTATTCAAGCTGTCGCTTGCATGCACATACCTGTGTCCGGGACTTTTTGGTTGCAGTTTCTCACACTGGGAGCTGCTTTACCTGCCACTTCTTATGCAGATTGGTCCTCAAATTTTAATCAATAGCCAAGAGTCCCAGCAGAAATATTTATCTGCAATCCAGACACAGCATCAGCCTACATGGGTGC…
>Vitis_vinifera_newGene_1596
TTCAACTCTAAAACTTGCATAGGTCTTGGTGGGTCCATTGGAGGTCATCGACCGCCCCAACCATGCAAGTTTGGTTCGATCCTAGGGCTCCCAATTGATGGGGAACATGCTCACAAGATGGAGAGGTTTGATGGGCTCGTTGGGGGACCTTACTCTCTCTGACACATAAAGTGGACATCCCAGCCAGCCGACTGCTAGTAATACAACCAGATATAATACAACCGAAAGTGTGTCAGAGGGTGACTGGGAATAAGTCATTGATGTGGCTCAAGGTTGAGTCAGCTAACCAATATGGACTGGACCCCCTCGTGTAAAAAGTTGGTCAGCTTGGTGTGACACCTCCTTCACAACTCCATGTGGGCTGCTCCTTCATTCCATCTTCTCCCACCCCTTTAGTTT…
>Vitis_vinifera_newGene_1598
GCCCTTAGTAGCCTCAGCAAAAGTTAAAGGATAAAAAAAAAAAAAAAACATTAGCACAAACTCTAGATTACAATAATATTAGAGCACCATAAGCACCAGCTCCGGCCCATATGATCAGTGGTGATGGTGGGGTGGTCCGGGTTTGTGAGGCTCCGGAGGCCCGTGAGGCCCCGGAGGTCCGTGAGGCCCCGGAGGTCCGTGAGGCCCCGGAGGCCCGTGAGGCTCCGGAGGTCCGTGAGGCCCCGGAGGTCCGTGAGGCCCCGGAGGCCCGTGAGGCCCCGGAGGCCCGTGAGGCTCCGGAGGTCCGTGAGGCCCCGGGGGGCCAGGAGGTGGTGGATGGGGCTGTGGGTGAGGGTGGCCGTGGGGACCTGGCGGTGGTGGGTTATTCATCTCTCTTCC…
>Vitis_vinifera_newGene_16
TTAGACCGTTGGAGGAAGCAGAGGCCCAAATCCGGCCTCCATCCAGAGTCGGTCGGTGAGCTAGGTTTCTCTCAGGAGACGGCCAATACCTACAAATGCTGCTGAATACATTCGATCATAGAGGATCGATCGGCCGGAACAAGCTCATTCTCTCATCCATTATTACAGAAGCCAAGAAGTTAATTTCTCACCATTTTTTCTTCATAATCTCCTCCTAGGGTTTGTTAAATTGTTTCGATTCACAAATTAATTTTCATTCCTTTGTTTTCTATTGGAGCATAGATTTATGTGATTTGCGCGACCTCTGCGTATAATCGCCCAAGAACATGGGAGGTTAGTTCGGGAGACGGAAAAAAGAAATGGCACGTTATACCGTTCTTCGGATTCAACCGCGGGTTG…
>Vitis_vinifera_newGene_1601
AAAACGAATAGGCTAACGTGTCGACAATTATGAATTCTTTATCATTTTGTAGTGAAGTTATCGTTTGAGTGAGTGGGACACATCGTTGGATAGCTCACCGGTCAGTCGCTATTCTCGGGAAAACAAGCAAGAAAAGGGAAGGGTGTCTGCTTGCCCAGAAGGAGAAGAAATCAAGGGACAGGCCTGAGGAAGATGGCAGCAACGTCAGCGCCGCTCTCCAAGCCCGGTAGCCAGGGATCGTCGGAGAGATACGGATCGGAGAGCGGCGCGGAGGAGAAGGCCCAGCGTGCGACTTTCGAGTATTTTGGATGGGTTTATCATCTGGGGGTCAATTCTATTGGGCGTGAGTACTGCCATCTTCGTTTCTTGTTTGTCAGGGGCAAGTATATGGAGATGTAC…
AAAGTCAGGTAGAAAAAGTTTCAGACTTTAGACTTATTAGCTTGATCACATGTCTCTTCAAGATAATAACTAAGGTCTTATCAAGGCGATTAAGAGGTGTGCTCTATGAAATTATTCACACTACTCAAGGAGCTTTTGTTCAAGGGAGGCAAATCTTTGATGCAGTTTTGATAGCCAATGAGACAGTGGATGAGAAAAAACACTTAGGGGAAGAGGGAGTAGTCTTCAAAATTGATTTTAAACAGGCTTATGATTATGCGGATTGGGATTTTTTGAATCATGTTTTTGAGAAGAAGGGTTTTAGTCCTAGATGGAAGACTTGGATGAAAGGTTGTTTGTCCTTGGTATCTTTTGCAGTCCTAGTGAATGAAAATGCTAAAGGGTGGGTCAAAACATCTA…
ATTAGTGTGGACTTCTTAGTTAAATATGTGTTTCTTTCCTATATGATTTTTACCCTCTGAAATGGTGTAGTTTTTGGCTAAATTACAATATAAAAATAATAATTTAAGAAACTATCTAGATAGTTGGATTATTCTGACTAACCTACTGGAAATTATTGTGTGACTGAATTACCAAAACTCAGTCTTATCCCAAAAAAAATATGAAACTATTAATGGATTAATATTTCTTAGCTTATGGACCATCTGGCTCACTTCTATGGTCATAGATATTTGTCTAGCTCATGGTGCTACCATCATTTGTTCAACCGAACCAATTGTACATGCATGTGCTAGTTCATATGTGAGATCTTGATAGCCACCACATTGCCATCTTGCATTGGTATGTTGTTAATATTCCAC…
GTTAATCAAAACTGAAAAAGAAGCAGTGGAGATGCACCACCTGATCCAAACAGCCCATTTCTCCCCAAAACCCATTTTTTGCATCACTGTCAGCAGAAAATCCCAGTTAATATGATCGTAAGCCTTCTCTAAGTCCAATTTACACAACACACCTGATTCATCCCATTTCAGCAACGAGTTTATGACCTCATTAGCAATTAACGCAGTATCAAGGATTTGTCTTCCTTCAACAAAAGCATTTTGGGTAGGAGACACCACCTTACTCACTACCTTCTTTAACCTATTAGCTAGGACCTAGGCGAGAAGCTTGTACAGACCTCCCACCTAACTAATGGGTCTATAGTCGCATAAATCATCAGCCCCGCCTTTCTTAGGGATTAAAACCAGGAAAGTGGTGTT…
>Vitis_vinifera_newGene_1602
GCTTGATATGGGTGCTAGGTGGTCGCAATAGTGGCATCAAAGGTCCAGCACTCTTAAGTACATTGGAGGTCCAACACTCTTGATTTCCAATGATATCTACAATGTAAGGAATGCCTGTAGGAGGAGTTTTTTCTTTTTTAGCAACGATGATGGCACAATTCCTTTTTTTGTGATGAGTTTGTGACGGTGTGAGGGTGGAAGTTTGAGGGAAAGAGAAGGCCGATGGAAGGAAGGCCCAAGGGTGATGGCGAGGCTGAGACGAGTTGCGACGTGATCTCCGTGGTGCGACAAAGGTGTGAGGCAGAGATAGAAATGTCTTATAGTAGTGATGATGATGGCGTGATGACAACGACGTTTGCGATCTAGGTTTGTTGCGATGGCTTGACTCAGACAAGATGA…
>Vitis_vinifera_newGene_1603
GTTAAGTTAGTGTATTTAAATATCCAAATTGAGGTTGCATTCAAACAATGATGAGTGTGAAGGGGCTTCTAAATCAGGTTTTTTCATTCTAATTTGATACTTCTGGAAATAGCTCAGGCTCCAACAGGGTTGGTTGCTAATGAAATTTCAAATTTTTCCAAATCCTTCTATATATAGTAGCTTCCTTTGGAGCTTTTGTTCTTGGATGGTGATTGTCGCTGGGAAAGTTCTCTTGGCAGGGAAGGTTTATGAAGGGTGTTCTTCCTGAATGGATTTATGGCAACAGAGTAATGGCATAGCCGTGGGCTTTGTGATACTCAACATAGATCTTTCTTCCACATGTCTTAGCCAGTGTTTTGGTGGATGTAGCACTGTTTCTGTTGATTTCCCTTGGGAAGC…
>Vitis_vinifera_newGene_1605
GGTATTTTGGAATTATAGACTATATTAACGAATCTCTTTGATAGGTAACAAATCTCTTTGGAAAAACTATATTAATTGCTATTTTGGAATTATAGACTATATTAACGAATCTCTTTGATAGGTAACAAATCTCTTTGGAAAAACTATATTAATTGCTATTTTGGAATTATAGACTAGAACCTTCCCATCCTAACCCTCAACTTCTTTGTAGCCTAAGCATGGAAACTACATTAACCATATCATTAATATGTCAACATCATCCAAGATAATAAATTTAGATCAATACCTTGATAATTGATATAATTCAATTATGGGAATCTATCTCTAGAAATACCAATAACAGAGTATCCCATACAATAATTTGAAAAGCATAAATGATGGTGCTGCATAAGAGAATTA…
>Vitis_vinifera_newGene_1606
AAAAATGGAAAGGGCCATCCACTTCTCTCACTGGGGCATCAAGAAGCCCTTTTCTGAACTTGCCCTCCGGACGAGAGAATCCCTTAAAAAGCCCTATTTTCCTCTGCCACTCTCAATCCTCGCAGGTACTAATCTAATCATGTTATTATTTTTTGTTTTTGCAACCCCCGTTTGATTTCCAAGAAAATCCATCCCCCATTCGATTTCCGGGAAAATTCATCCTTGTTTGATTTCCGAGAAAATTCATGCAAAACCCCCAAGGAAAACCAAAAAAATTGCGTTTTTTTTTTTTTTTTGGCTCCCTGTGTTTTCTGGATCTGTTCTAGGGGTCTCTTTGCTTTTGTGCCATTGGATTTAAATTTCACGAACCTTAAATCCACAATTTTTGAGCCAGGCTGA…
>Vitis_vinifera_newGene_1607
TGTTTTCTCTCCCTACTAAATATAAAAATGGAAAGGGCCATCCACTCCTCTCACTGGGGCATCAAGAAGCCCTGTTCTGAAGTTGCCCTCCAGACGAGGGAATCCCTAAAAAGGCCCTATTTTCCTCTGCCACTCTCAATCCTCGCAGGTACTAATCTAATCATGTTATTTTTTTTTTTGCAACCCCCGTTTGATTCCCAAGAAAATCCATCCCCCATTCGATTTCCGGGAAAATTCATCCTCGTTTGATTTCCGAGAAAATCCACGCAAAACCCCCAAGGAAAACCAAAAAAATTGCTTTTTTTTTTGCTCCCTGTGTTTTCTGGATCTGTTCTAGGGGTCTCTTTGCTTTTGTGCCATTGGATTTAAATTTCACGAACCCTAAATCCACGATTTTTG…
>Vitis_vinifera_newGene_1608
CTAAAAAGGCCCTATTTTCCTCGCAGGTACATTATTTTTTTTTGCAACCCCCGTTTGATTCCCAAGAAAATCCATCCCCCATTCGATTTCCGGGAAAATTCATCCTCGTTTGATTTCCGAGAAAATCCACGCAAAACCACCAAAGGAAAACCAAAAAAATTGCTTTATTTTTTTTGCTCCCTGTGTTTTCTGGATCTGTTCTAGGGGTCTCTTTGCTTTTGTGCCATTGGATTTAAATTTCACGAACCCTAAATCCACGATTTTTGAGCCAGGCTGAAAACCACAACCTTTGCCTGCAAATCATGATCAGATTACCAAATAACATCTTATGTTTTTTTTAAAAAAAATTGCACAGATTTTGTATCCTGTGCGCGGGCTGGACTGGTAGGAAATATCGGG…
>Vitis_vinifera_newGene_1609
AACATTTTCACGAGTGTTGATCGATTCCAGTGTTCCCCGCCGCTCTTAAATCCAACCCTAGAGGAAGGCGCGTAGATAACAAACTCTAAGTAGAATGGTGGGGGCGAACTTGAAAGCAGAAGCAATGGCTCTGATGGACAGGAGGACTGAACTGGAAGCTCAGATGAACGCCATCATCCAGCGTCTCTGCCAGCCCGGCGGTCCCGGAATTTCAGGCAGTCTCGTTGATTCCGAGGTAATCTTGCTTTTCCATATTCACTATTATTATGATTTTGAATTTTAGGTTTATTTTCCTGCAGTTTCTTGGCTACCAAACGGACAGTTAGTCAATGATTCAATGTGATTGCACTTTGCTATTATGCTTTCTTTTGTTTTCCAGCTTTACTGGTCATGTTTAGT…
>Vitis_vinifera_newGene_1610
GACCTCTTCACATGGCTATAGAAGACTTCAGACAAAAGTTAAGACCTTTTCACATCGCTATAGAGGACTCTTCATAAAAAAGTTGAAGAGTTCACATGCCTATAGGAAGATTCATTCACAAGGACCCTTGTAAAGCTCTTGTAAGGGAAAGAAGAGGCATCTCTTCCTCTCGTTTCGACTTCTCTCATTTCTTTCCTCTCCATTTCCTTTGATATAAAAGCTCAAGAATTTATTTCTCATTGTAAGTTTGTTATGATATATTAAGATGTTTTCATGTTCAAGTATTTTCATATTCAAGTTTTAAATTTTGTTTTCATTCTCCTTACATGATGTTTTCATTTACTTAGTCACTTTTACTCGTTCACCATATACTACTATGTCTTAGGTGTTTATGGTATC…
>Vitis_vinifera_newGene_1613
GTGGGCTTTGAGTTGGATTATCTACTTTCTTCTATGGTGATCTGAATGATCACTTTGGAGATTCTAGAGCCAGTAAGAATTTGAATGGAGGATATTCCATTGGTTTTCCTATCCAAATCTCCCAACAAAAGATGCATCCAGGAGCATCACAATACGAAAGATTGACATTTATTGTATACAAGTTGGACTTTTCTTCTGATATCAGAATTTCTTGCATGCAAACTCAACAACCCATTTTAGATTAAGGGGTTCTGGGCAAAGGGTTGCTTTTGTTTCAAGGAACTTTGCTGTTTTGGAAAGAGAGCTGCCTGCACTTATCTACCATGTGTAGTTTCCATCCAGAAGTGCCTTATTAGCAAGTGCTGATATTTCATTTTGTCATGTTTTCCAAAACTGTTG…
>Vitis_vinifera_newGene_1614
TTTTTTTAATGCTATTTAAGCGCCAAAGGCCCATCCATGGATACGCTGGCCAAGGTGGGGCCACGTGTAAAGCGGAAAGTATTGAAGCAAGTCACATGATGCAGGAGATGGTTTCGGTATGTCTACCTATGTCCTGCTTTGCACGTTTCACGAGGAAGGGCAACTGCATGGTCTGGGTCACTTCCTTTTCCCAATTTCCTCTTTCTATTTAATTAAAATCTTGAATTTAATAATTCGAATATGTGATGGGCGTATGAATCGGAATACAGATGGGGAAAATAGGGGAGTGACAGCGAGGGGTAGAGGCGCGACGAGCAGTATCCCGAGGAAAAGCCAAAAAAAATAAAAGGAAATGGATTTATTTGAATGCACGTTGGATGCTTTGCAGCGGCGCTGGTG…
>Vitis_vinifera_newGene_1616
CTACAGTCTACCCTTCTGTTCTGATTCTTGTTTTAGGTAATTTCGTTTTTCCCCAAAATTTGAAGAATACATGATTCTTCTTCTGCTTTTCATAATTTCTTGTAAAATTTTGAACTGAATGTTAGCCTCGATTTTCCTGCAGTTTTAGTCCCAACATTTTGTTGTTCATGAACCAACCTTTTTGCATTGCAAGTTGATTCCCATCAGAATTTCGCATTCTACGGGTTTTCTTTCTTTATGAATTCTTATGGTGAAACTTAATTCAGTTCTCTTGCTTTCTTGGATTCTGGGACTTGGTCTCATTTGGGAAAATTTTGAGTTTTTTAATTGTAAAAGCATAATCTTACTAGAATTCTGTTGAAGGGCACGATGATTTTTTGTTAAAGGAAGGAAATTTCT…
>Vitis_vinifera_newGene_1617
ACTGGTTCAAGACCATTGAGTCACAGCCATGGTGGTTTGTCTCCTATGGATCTGGCTAGGTTCTCTAGGGTGGGTTTGACAAATACTTCTCTTTCAAGGATCCCCAATGAACAGAATTCTTTTGAACTACAACATGCTCATGAGAATATCATCAGAATGTTGCCAACTGAACCTTCTGCAGTTCTGCCTACAGTTTGGGCCAGACAAAGCACCAATATGGAAAATCCATCAGGTAAGAAGTGTAAACTTTGGTCCTACTTTTCCTAATGCGCATTGCCATAAGCACTGTTTCATTGGAATCTTTGATGTTGATCTACCTGACAATTCTTTTACACAGGGAAACTTTGATCATTCTATGAGTGGTAGAATAACCATGGATGCTCCAATAGCGCAACACCT…
>Vitis_vinifera_newGene_1618
GGAAAATGAAGGAAGGGGGAAGAAAGGAAGGGGATTTCCTTAAACAAATTTGTTTTCTGTGGGCTGATATATATATACGTAAAAAAATGAGGATTTTGGTAGGACACTGGAGCGGGAAGATTCTTTGATTGTCTTCGTAGAGAAGAAGGAAAATTGATGATTCACTGGTTTTTGAGGAATTTTGGAGATGAACGAAATTCGAAGCCAAGCAATATTTCTTGAGATGAGGTCCTTCCTAGTACGATCACATGAAACTTATACCTTCTCATTTTTTATGATTCTGCATCATTTTTCTGCAAATTCCTGTGTTATTATGTTGATTATTGTGGACATCTAGGGTTGCTTGTTCATATTACTAAATATGTTTATATAAATGCATGCCATGTTTTCTGGTTTCAC…
>Vitis_vinifera_newGene_1619
TGGGAAGCTGCACCATGGACTTAAAAAACTAAATAGCTTAGATAGAGTTCCAATGTAATCATCCAATTGATGGAGCAAAGTGATACTAAGGTTAGCTTAGGACTATTGATCCCTACTTTGGATCCCTTTTAGCTAGACAATTGGTTTTGGGTGTTTTAATGGCAACAATGAGGTTTTTATGTAAAAATAAATTGTCCAAATGGCTTGGAACTTTTGTCACATTAATCAATTGGATTTTTTTTTTTTTTGATAAATAAGCAAGCAATAGATTAAGAAACGAAAAAAAGCCACAAGGCATATAGGGAGTATACACAGTAGCCTAAACCAAAAGACACAAAAACAAACAACCTTACCAGCCCTTCAGTGGATGCTAGCCACTCTAAAAAGCCTAAGAGAGAC…
>Vitis_vinifera_newGene_1622
CTACTACTACTGTTACAACCATCATCATTGAAGTATACCTTTCTTGATTTAGTATACATGGACAGAGCCCTAGAACTTACCAGTATTTAAAACTCTATTTTTGAGTTGGTTTCCAGATTATTAGTTGGTACTGAAGGCTGTCAGCTACCAACCATTGGAAGGAAAAAGTTAGCAGGCTGTTGGGACCACTACTGGTTAAGGCACCTAGCTTGGTAACTTGATCAAACCGACAAGCTATGTGAATGTAACATCCATTAAAAAAATTTCTTGCAATTTTTTTTTTCCTTTTTCCTTAAAATGAAAATTCAAAATGTTCACAGGATCAGCACTCTATAACCCTTTAAATGTGGTACTGGATCTATTTTACAACCAACTGGTAGGAAGTTTTTCATGGAACCA…
>Vitis_vinifera_newGene_1623
TAAATGGGGCCTTCTTTCAATTTATGCCCACTCTAAGGGTTTTGAGCTTTGCACAAAATGCCGGAATTACTGAGTTGCCGCAGGAAATTTGCAATTTGGTCTCATTACAGTATCTCGATTTTTCATTTACAAGCGTAAGAGAGTTGCCCATTGAGCTTAAGAACCTGGTAAGATTGAAGAGCCTCAACATAAATGGCACAGAAGCACTTGATGTAATTCCTAAGGGTTTAATATCAAGTCTTTCGACTTTGAAAGTGTTGAAAATGGCCTACTGTGGTTCTTCTCATGATGGAATAACAGAAGAGAATGTTTTATCCGGTGGTAATGAAACTTTGGTAGAGGAATTGGAGTTATTGATGCACTTGGGTAATTTAAGTATCACCTTAAAAAGTGGCTCTG…
>Vitis_vinifera_newGene_1625
TTGAGGAACAGTAGTGGACTCGTTTGAAATATCCGACATGGTTTCAGAGAGAACAGAGATTGAAAGAGAGGAAGAAGGAGGATTTTGGCAAGCAAATTGCTAGCTCTGATACCAACTTGAAGAATAGGGTTTCACGAGGAATAATTTTCTTTCATTGAGATTATTCTTTTATAGAGTTTACAGCATATACAAATCCTTCAAATCAGGAAACTAAATCACTAATTAAAAGGAAAGAATAACTCCTAACAATTACTTTCCTAAAAATACAAAGATTGAAAACTAATAGCTAATTTACATCTTTACAAAGTTATTTCTTTCCATATCAGTTTCGGTTTTCCAACAACTCTGATCTTTCTATCCTCTCTACTAGAAAGTTGGAACGTGAAGGTGATGGCAATG…
>Vitis_vinifera_newGene_1628
AATCAATGAAGGTGTTCACTACTCACCATTGGATGGTTCGGATATACAAATTAAAACCTCCGAAGAACAGGATCCGTGTAAAAACAAAGAAATCAAAATCGGTATGCATGATAAACACCTGTAGATTGTATTCGTTTCTGATTCAGTGCAAAATTACCCACTGACCTTTTGTTGCCTCCTCCCTTTGCAGAAAGCAAGCTCCACAACCAGCTCAAAAAAAAAAAGAAGAATCCCTGGCAATGAAAGGCACTTTCAGAAGATGTTGTCTCCAATCAGTTACTTGTAACCCACATATTTAATATCCAAAACACTAATTCGTTCTCTTAAAAGTAATTTCTACAGCAATTTTATCGTGGTCAATCCCAAACAGGCCTTTATTATGATTTCTATATCCATATC…
>Vitis_vinifera_newGene_1630
GGGAAAGACTGCTAATGATCTAACATATCAAGTCTCAAATTGATACGATTTCAGCAGTTTGAGGGAGCTTGACAGTATTGGACATAATGAATTGAAGCCTTTTCAAAATCAGCAGTGGACATATTCTGTTCTAAAACACTTGAAGTTGGAGCACACTAAAGCAGTTTGGTATTCTGAAATCAGTACCCGGTTTTCTGATGATTCAAGTTCTTTATTTGACTTCTCCTTTATAGAGAAAACTCCTAGTGGCATTGACCAGCCAGGAACTCACCATATGCAGCATCAGCAAGCTCAACAGCTCATGATTGTTCTACCAAATTGCTGGAAAAGGGGTCCATTTCGACAAGTGGCACAGTTTTCATTAGTGCATTATTGAGGTGAAATTCCTGGGAAAATGTA…
>Vitis_vinifera_newGene_1631
TGAAAACAAGCCTGTTACTTCTTTACTACTCTCTTCCAACTGTGGGGATTGAATATGACTAAGGTACAAATAACCAGGTTAAATGTAAGATAATGGGACACGAATACATTCAAAAAAGAGCTCAAAACCCCTGACTGTCCAACCTCCAAAAGCAAAAGCAAATGATCACACCAATTTCCTCTTTCCATTCACCACAACATCAAGAAAACGAAAACGGTTGTCCACAAAAAGCTGAAAGCCATGCGTTCGCCCCATGCCCACCAATCGCACCCCCACCGCCTCATATACCCTATTCTCATCAATCCATTACACCATTCTCATCAATCCATTCTCCTCCTACTCCTACTCTTCCTTCTCTTCCTTCGTCGTCGTCGTCTTCTTCTTCGTCTTCTTCTTCTT…
>Vitis_vinifera_newGene_1633
AAAGAACAATGCAAAATGGAGGAGAATAGGGGATACGGAGGAAACTTACCTGACAAGTATTTCCCCATAAACTTCTCTTTACCTCGAGAAACTTGAAAATTCTACCCTTACGCTTATAGAAGGTAGCGAAAGGTGTAGAGATCAAATGTAAAAACGAGAATTAGAAAATTAACTCTTAAGGCTTAATATGGTTGAAAGGAAATCAAATTCTGCCGGTACGAAACTAAAGAAATGAGGAATAGACAACGCAACATCAAGATAAAAAACAAAGAAAGAAATTATTGGATTCAATATTAATTTTCTAGAACACACATATATAGTAAACATATAACACGAAAACATAAAAGATAAATAAGAAGAACAACGCAGAATTTGAGAGAATAGGGAATATGGAGAAAA…
>Vitis_vinifera_newGene_1636
GGCTGGTATTTAGTTGACCTTGTTAGCGTAATGAAGTAATTCCAAATGGTGGACCGGGTCTATAGCTGGATCCAGAAATTATTTGGCAATAAACAAGGATTTGGAAGAATTCAAGCCGGACTGACTGACATGGTACATTTCATAAGTTTAGGATTAGCACGCTGGGTGAAAAGGGAACTGCCAACTCCCCTCATCACGGCACTTTCCTGGAGGTGGTGCTTTTCTAATAAAATAATCAAATTCCTAATCCCCATCATTATTTGTTGATGAAAGTTTTGGAGATTCATGTTTTGATTGAAAAAACACCACTAGTTATTGTAATGAGCTAGAGGAATGCACAATAACTAAATAAACCATAAGTTTACAACATTTACTTTACCGGTCAAATGCTGCCATTAT…
>Vitis_vinifera_newGene_1645
GGAAAAATATGAACTAGAAGAAACATGTAAGAGCTACATTCTTCAATGTTGTGGAAATTTGTTTAGAAGCTATAGAAATAAAATGAAGGCCAAGTATTATAACCCTTATAATACACATGAGGAGAGATTGTGCCATCGACCTCCACACTTATCGGATGATGATTGGAGGTGGCTCATCCACTTTTGGGGTACACCTGAGGCCAAGGTAAAGATAATGATCTTTTCTTGATAATGTATCTTATGGTACTCATATTCACATAAAATAATATTTATTAGTTATATCTAACCTAATACTTCATGTATATAACTTTTATTATGTTTCTATTACCTATATAGGTGACTTGCTATTTTTTAATTGATGTAGGATATCTCAGAAAAAAACAAGGCAAATAGGGCAAA…
>Vitis_vinifera_newGene_1646
ATTTTAACCCACAAAACCCTTCTCCTGCAATCATTTCCAATATAAAGCCTTTCTCTCTCCTGCCAACAAAACCCATTTTCTCTTCCTCTCCAAAACCCACGGCCATAAAACCCACAAAACCTACCCACAACCCCCATTGCTTGGAGGAAGCCATTACCGGAAAAAGATTATGGAAGCCATGCCGAAGAAGCTCCATGGAAGCTATGGTCCATAAAGCCAAAGCCACCTCCAAGAAATTCTCGTAAAAATCGTTTCTCTCTAGGTTTTGGTGAGTTTTGGGGAATTTTTTTTTTTTTTTTGGTTTTGTTAGTTGGTATTTTGGAAATGTTTGTGATTAGGTTTGAGATTCCATTGTTATTGGGTTTATTTCCATTTTTATAGGGTTTTGGTGCTTTTGGA…
>Vitis_vinifera_newGene_1647
ACTTGGTCCACAAGACAATGATAGTATGTGTTCAAAAATTGGACCTTCATATCGCACTTGTATAATCTATAGATTCAAATATAAGATGTTAACACATACATGTGTATTAGATAATAGAACAATTTATGTAGTGAATGAACTTACACATTCTTCAAACCAACTAATGAATTCTCTTCTGTGAATCAAATTTACATCTCGTGCACGAATACAAGGCTTAACCCTTATAGATTGCTTATGCTCTATGATAAAAATGAAAAAATTAATTATAATGCTCACAAAGACCAAAATTAAATTTTTGTATGAGAATTAATATAAAGTTTCATTCAAATAAGTGTCTTACTCAATAAATGATGTCACTTCCTCACAATTAGTCAACACATA
>Vitis_vinifera_newGene_1652
ACCCATTTTCTCTTCTTCTCCAAAACCCACGGCCATAAAACCCTCAAAACCTACCCATAGCCCCCATTGCTTGGAGGAAGCTATTGCCGGAAAAAGCTTATGGAAGTCATGCCGAAGAAGCCCCATGGAAGCTATGGTCAGTAAAGCCGAAGCCACCTCCAAGAAACTCCCGTGAAAATCATCTCTCTAGGTTTTGGTGAGTTTTGGGAATTTTTTTTTTTTTTTGGGTTTTGTTAGTTGGTATTTTGGAAATGTTTGTGATTAGGTTTGAACTTCCATTGTTATTGGGTTATTTCCATTGTTATTGGGTTTATTTTCATTATTATAGGGTTTTGGTGCTTTTGGAAAAATTGAAAATGATATATATTGTGAGTGTTTGAAATGTTTTTATACATTAAA…
>Vitis_vinifera_newGene_1653
AAATAATTCAAGAACAAAAAATTTGGGAATTCATGCACTCTAGTGTGAGGTGTTATTTCATACCGAAATTGCCCTCTCTCTTTGGCCGCCTCCAGCGTCCACATCAGAGGACCTAAAAAATCCAAAAAAAATTATAAAAAAAAAAGAAAAGAAAAAGAAAAGTCCTAATTTTAATCTCATTCTCTCACATTATCGGTTGCCCTAACAAAGAGAAGAGGCAACCTTCGCCCTCTCTGATCTGGTTTGCCAGCGGCTCCGACCTCACTCTCTAAAAAGCCGGAACCGAACCCAAGGTACACACACTTTCTCTTTCTCTTGGGCTCTCTATTTGGTTACGTAGAGAGAGAAGTCATGGTATGCGCTTTCTCTCTCTCTTGGGTTCTCTGTTTGGTTACCTAG…
>Vitis_vinifera_newGene_1654
GTTCTTCATTTCCAAACTCTTCATAGCTAAAATTTTGTGGATAGCCCTGAAAAGCCTGATCAGTCATGCACTTGAAAGGCTCGGAGAGGGCCCAATTTGTGGACTTCGAAGAAGACTTGCTTTATGCAAATTAAGTATGAAAAAGACCCCATCAGGAAGCAAACTATGATCGTTCGTTCCTTGCATATATAGTGTGATTGTGGTAACACTAACTTGCAGAAACTCTTTCTATTCTCCCTCCCAGCCTCAGCTCATCTTGATGGGGAGTTTTTACGTGGTCTTCCTTGTAGGATTGCTGTTATTGCAGTCATGTGTGGTCAATTTGGCCATTTCTCCCTCAAACTTCACTGATCTGTCAGCTCTCCTTGCCTTCAAGTCTGAGATCAAACTGGATCCCAA…
>Vitis_vinifera_newGene_1656
GAATTTTGTTTGGAATTTAAATGTAGAATCTGTCAATTGGAGCAAAGGAGTTGAGAAGTTTCAGCTGAATTCTGTATCTGTTTTCTTTTTCCCCCAAATTCCTTCAATCCAAACACGGGTACGAGATTTATGGAAGGTATGTTTCCGAAAGAAAATTGATAAAGGAAAAATGGAGTCAGCTGAGACACCATCAAATGCGGTGATGGGAAAAAATGAAAAAAAAAAAAAAAAAAAGACCTGGATGGAGGAACCCTAAACTCTGCCTGCGGAAGAGCCCAGTAGTTTCTGAGGAAGGCAGAGCCGAGGAGGAAGACGAAGCTTCTTCCAACTTCTCTCTTCAAACAATGCGCTTAGCAGACCCATCTCTTTATTTTTGTTAATGGGTACATTTTCACTTGG…
>Vitis_vinifera_newGene_1657
GTGCACTCATGGAATGGAACCCTCACTTTTTGATTTTCATATCCACTATGGAGTGATGAGAGCAATTTCAAAGAGTTTGAGGATATCACAAGATGAAATCATCAAGGTGAGGATGGAAGTGAATATGAATCAGAAATTCAGCAACGAAATAAATGAATCAAAGAAGAAATTGAGGAGATACAAACAAGAGAGCTATGCTTATAGTAAGCATGCAATGAAGGCTGTCCAACAGGCAAAGAGCTAATGTAATGGGTGTACCATTTGACCCAGGCTTTTTTGCTTGGACTTCACCAAACCAGTGGGCACACTCTTCCTCATACAATCATGTGCCGACATCCTATGAGGCATTTGATTTGCAATATTACATTGGGGGTATGTACTTTATGATCACTATGGTAA…
>Vitis_vinifera_newGene_1658
GGGTGCTATAATTTTGTTGATGGTTGATACTCTCCCTGTCTTTGTTTCAGTTCTAAATAGAGTTCTTCATTAAACTTCTAGGGTTTCAGATATTTGTTTTTCAATTCTGTTTCAGGTTGGATTCCCTATAAATTTTTGGATTCTGCAGATTTTTCTTCTCCTATTTTCAGTCCCATCCATTAAAGATGTTCCTGTTTTGTCCTCAATTTACAGGTATGATGAAAACTGTTTCATATCTCTCTGAATTTGCATTCTTCTGCAGATTAGTTGGTACTAGTCCTTGTTTAGGATAGCTTCTTGTTTTCAGCTTCAGCTAAAAGCCTTAACAACTGGTCAATGTTGATGCAAAGAAATTTTAATTAAATATGAAACCTCTCAGCATAAGTTAACAAAGGGCTT…
>Vitis_vinifera_newGene_1660
CTTAGTCCTCTTCATCTCACAAAAATTGCATTTGTATATTCAACATTGGTTGAACATTACAACAAGATTACTTATGGCTCATACAGATATGCATTTGGGAATTAGCTGATATTATTGCTTCTTTCAATGATGTCATTTCTCAACCCTGAGAAATGGTCAACTGGTGGGCATTATATCGCAATTTCTTCAGATGTGGTTATCATTTCCCTTCTCTCTTGTGAGAATGTTTATTAATATGCCTTTTCCCCTGACCTTGCGTGCAGGCACCAACAATCCCAACGGAAGCTTATTGTAGGTGTGAGCTCATTCTTATACCAACTTGACAAAAATGTTGATCTATATTAATCGGAAAACTGACTCCTATCTAAAGCTATAATAATATCAGTTAGAATTAGATCC…
>Vitis_vinifera_newGene_1662
ATATCTCTCAATTGTAAGTAGAAAACATATGAATGAGAATTAAGGTTTTTCTCCTTTTTCTCTCTTTTAACATGGTATCAGAGCCAAAGGAGAAAACCTAATTTTTTTTCGGTTTAGCCGTGTAATCAATTCCGGCGAACCGTCCAGTGACCGTGTTTCACTCCGGTCCCCTCATTTTCTTCCCAAACCACTCCGGACAACCTCATCGTCGTCGGATCTCCACCACGCCGGCAACCTTTTCCGGCGAACTTTCCGGCGAACTTTCCCGGCGACGTCTTTTTCTGACACCGACCACACCAAGAGGAGCGCCTGGAGGAGATCTCCAACTTCTTCAAAGGCATCGGAGCCAGAAAACCCTCCACGCGCCGGCCACGCGCATTTCTCCGGCCGGCGACTGAA…
>Vitis_vinifera_newGene_1666
TCCGGAGCTATATAACCAATGGTTCCCCTTGCATTTGTCATTGAGATGGCGCTTCGATCTCGAGAGTACAATTTTGCCAATCCAAAATCTGAAATTTTGGGATTCAAATTCTGGTCTAGCAAAACATTTTGAGGTTTTATATCAAGATGCAAGATTCGTGACTCACAACCAAAGTGCAGGTATTCTATTCCATGTGCAACTCCTATGGCAATTTCAAGAAGCCTTGCCAACCCTAATGAAAGACTTACCCCATCTTGGGATAGGAAGTCCCCTAGTGATCCATTGGGCATGTACTCGTATACGAGAGCTTGTTTTCCGCCGTCCCAACAGAAACCCAATAAGCGTATGACATTAAGATGGTGAAT
>Vitis_vinifera_newGene_1667
TCGAAGTTTTGGGGCTCCCACCTACATTCCTCCTGCTGATCATCGAAGTTTTGGGAGTCCCACCTACATTCCTCCTACTGGCCATCAAAGTTTTAGGAGTCTTGCCTACATTCCTCCTGCTGGTCATCGAAGTTTTGGGCGTCCCACCTACATTCCTCCTACTGGCCATCAAAGTTTTAGGAGTCCTGCCTACATTCCTCCTGCTGGTCATGGAAGATTTGGGAGTGCCACCTACATTCCTCCTGCAGATTATGGAAGTTTAGGGAGTCCCAGCAACATTCCTTCGAGATTTCTGAACAATTTACCTGCTTCCATGAACTTGGATGAATTTTTAAGGTCCAACGAGGGAGCTCATTTCAACCCTCATCAGGTAAAAACAACATCAACTATTCAATGCTG…
>Vitis_vinifera_newGene_1668
ATGGTGATGAGCAGCCCAGAATCATACCTGATGCTGATAGAGAAAATTCTGCATCATCTTGTGCAAGGGAGAGGCAAGGGATTGTGGGTCCTTCACTTTCGAGTGAAGCGGTAATTAAATTGCATTATAATACAATTTCCTGTTCTTTTCTAGACCAGAGAATTTCACACCTCTTTGCTTCTATGATATTGATTGGTTTCATAAAAATGATACATAATTATCCATATTTGCATATTTGTCTTCTTTATTTATCTGAGCAGGCATTGTGGGAGAGCTTCTTTGCTTACCAAATCTGATCATCAAATCCAGTAGCATAAAACATCTCATGAGTAGTTGTTGAAGGTGTGTGTTGAGTGTGCACCAAAGGGCCGAGGCATAAAAAGTTTGTGCTTGTGACAT…
>Vitis_vinifera_newGene_1669
GGTTGAATTGGTGAATATGGAAGAAGCCAACTTCATCATGAAGAATTTGAGGGATGAATGGCCGGTATTGGGGCAAATCCATCAGTCTTATTTAGTCAAGTTTCAATCATGTGAACACCAGAATGTGAAAACCGGAATTGAAGAGACTGAGAAGATGATTGAGAAATTGGATCAAGATGAAGATCAGATCATTGAAAAGCTTAAGAAAAAATTGGTACCCCCAAAATGGCTTCTACCTTACAGCATCTGCACATCACATATTTACAGTAATAATTGAGCTAGTATGAAGCTGAAATTGTGTTGGCTCCATGCAAGTCATTTTCACTTCATCAAATAATCAAATCATGCATACACCATCAATTAATGTTGTATATTATAGAATTGAATTCTGTCTTGCTG…
>Vitis_vinifera_newGene_1672
GTTTGAGGATGGAAAGCAGTACTAAAACTCAACTTAGTGCCCAAAGCTTTTTGTAGACTATGCCAGAATCTAGAAGTGAAACGAGGATCTCTGTCAGACACTATAGAAACTGGTACTCCATGCATTCTCACAATCTCCTTCACATAAAGAGAAGCTAAACGATCTAAAGAAAAGTTGACTTTCATAGGCAAAAAGTGAGCAGACTTTGTCAACCGATCAACAATCACCCAAATAGCATTATTACCCCCTAAGGTTCTTGGCAATCCTATCACAAAATCCATGGTAATATGCTCCCACTTCCACTCAGGAATAGCAAGTGGCTGCAAAGACCCTGCTGGTCGCTGATGTTCATCCTTCACCTGTTGAGACACTAAACACTGAGCCACAAATTGTGCAATA…
>Vitis_vinifera_newGene_1673
CTACAAAACCCCAAAATTGTCAACACTTGAACATTAATCCTACAACAACAAAACAGGTAATATAAATTAATTGATTATAGATCAAACCTGAACATCAAACCTACGAGCATGTAACTAATATTTTGGATTATATGCAATGAAATTTACAACATTGATCATTTGGGTCTGATGTAACTACATGACAAGATCAAACAAATGTACAGGGCTTAGAATTTCTTAGCATATGAAAAGATCAAACATATGTGAAAGTTTCTAATATGATGGTGTTCATGTAGAGATAAAAGTGTCTATAAACTCATTCTCAATATGATTTTGTAACAATACAAAGTACAAAGGCAACAGCGCACGTAATAAGGAGAAATAGAAAAATAAAGAAATACCAATTCTGTAATCTCTTGT…
>Vitis_vinifera_newGene_1675
CTCACAGCTCAGTACTCCGATGGTCTCGCTCTTTAGATTTCAAAGTCTCTTCCTTGTGTTGGATTGTGTTGTTTTTTTTTTTTTTTCTTCATCTGGAATGGGGGCGGGCTTCAGAGAAGAAACACTCAAACCCAATGAGGGACATCAAGGACCAGAAGCTCGTCCCTCAACATCTCCATCGGATAAGGTGGAGATAGTCTCACCAGAGCTACCAAGATACCTTTTTTCCCCCTCGGTCTTGTTTCGTTCTACGTCGTTTCCCTTCTTGAAATGTCATCTTCTTGGTTCCCTTTTTTCTTTTTTTTTTTTCGTTTTTACAGATCCTGGAACAACTCAGTGGCTAAACCACTGTTTTCTCTAAAGGTATACTTTTTTTTTCCTTACTGGTGGTTTGGTTGA…
>Vitis_vinifera_newGene_1677
CTCTGAATTCCAAATCTTCCCCATGGCTTCCTCCGCAGAACGACACGACCTCCTCTTCGCTGCCAAGCTCTCTGAACAAGCGAAGCGATATGACGGTAGGTTACGGTTTCGACTACGAGTTGTTTGGTGCCCTAGAAAATCGTCTATTTGAATTTTCAGCAGATTTTTACTGGTTTTTTAAATCCCCTAGAACTTTTTCTTTTTTCTTTTTTTTATCTTTTTGGTCGATTGAAGATTGAAAGTTTCGATTTTTGCATAAAAATCTGGCAGAGATGGGGGATGCAATGAAGAAGCTTGTAATGATGAAAGTTGAATTAAGTCCAGAGGAAAGATCAGCCTTCTCAGTGGCGTACAAGAAGGCCATTGAGCCTCTAAGATCATCATGGGGAATCCTGCAAC…
>Vitis_vinifera_newGene_1679
AAATTGCCTCAACGTGGAGCTCTCTTTTCTCTTTCTGCTGTGATCAATCACAATCCACATGCGAAATTTCCCAGGTCTGCATGGGGCTGAATGTTGGTGGACTGAGAGGTGGGCACTGTGACAAGAATGGATGCAAAAGCTTTGGCTACATTAAGGGGGAAAAAAAATAAAGCAAGGGCCTAGGATATTGCCATCATCTGTCACAGCTGCTTATGGCACCTTCTTCAGAAGGATCACTTGTTTTTAGCTGATTGAGGTAACTATATGACTCATCTCTGTAAGCTTTGTGGGAATGCTGGTTGCTATCCTTCTTTTATGTAATTTCTACTCCAGTTTTGCAATTGGAGACAAGGCTTCAGATTAGAAGTAATGGGAGCTTTTATGTGAATTTTGGATTTG…
>Vitis_vinifera_newGene_168
TTGAAGAATTAAAAAGGGGCAAACAACCGCCACTTCTCTCTGTTGCCTGGTGGTTGCACCGGCCATTCAACACCGTGCTGTCAACAATCTCATTTTTCTCTCCGTGTTGCTTTCTGGGTTTTGCTTCTTTTGATCTAAATTGGGGCGGCTTTCTGATTCGATTGAGCTTCCTTTCCGTCTGGGTTTCCCAAATTCTCTCTGTAAAGTTGGTTCTTTGGGCTCAAGTTTCCTCTGATTACAGCTAAATTTCGTTGTTCGAGTGTTGCGGTATTCATATTTTTTTATCACAACAAAATCGTTTTTCATGTGTTGTTTGGGTTGGAAGCTTTGTTTCCTTTGATGGGTAGTGCTCAAATCATGTGAATTTCACGTCTGGTTACTGTTGAAGAGTACTCATTA…
GGCCCATGAGGCCCATGGGTTAAAAGGGCTGAGCCCTCAGGCCCAAATGAAAGATCCAACATTACTCTCCTCATGCTTTCCTTTTGCCGCACCTCGGATGGAGGGCAACGACCGACGATTGAGAACCTTACTCCTGACGTCGTCAAGCTCACGGTTCAGTCCCGTTAGGAACTCAAAGACCCTTTCGTTCTCCATCTTCTTCTTGAAGCGCACGCTGTCACCCGTGTACTCCCACTCCTCTTCGCAGCTGAGATCGAGATCTTGCCACAAACCCAGCATCTCGGTGTTGTATTCCGTGACTTCCCGATCTCCTTGCTTTATCTGCCAAAGCCGCGTCTTGATTTCAAAGATTTGGGAAGCATTCTTGACATCGGAATACGTTTCCCGTATCGCATCCCC…
>Vitis_vinifera_newGene_1680
ATACACATGGCAACAGAAAAGAGAAAAAGGAAGGAGCATGTTCCACCAACATGCACACAGGTCGGCAAAACAGATTTCATTGAACAATGGCTCCAATCTTCAAATTCAGCTTAATTGGAAATTTGCATATATTGGATTTTTTTTGTCACTAACCCATATTTCATTTTAACTGTAGGTTAAGCTTCCTAAGTCCCGATGTTCTGGGAAGAAATTCATAACTGCCATTGCACGCCTAGCCCCTGAAAAACAGCAAGCCATTAGAGAGATGGGCTTTGGGGGCCTACTGACTTTTGCTTGTCGCGAACTAGGATATGAGCTATGCGGGTGGCTCATATCTCAATATGACTTTACCTACCATAGACTTAATATGGAAACCGGCAATGTTATCACTGTCAATGA…
>Vitis_vinifera_newGene_1681
GGTGATTCTGACCAACTTGAAAACAAATGCAACCAGCCAGGTGATCATGGATAGATGTTGCATGTATCTGGATGCTGGTATATTGGGCCATGATTTGGGGACATGTGACATGGTAAATAACGGTTGTTAAATTTCATTTCCATAGTAATATATGCAATGGCATTGGACATGACTATTATCTTATAACATTAAAGGTAATAACTCTTTTATGATAATGCAGATGTTCATCCCGGTTTGTGAGAATAATCACTGGCACGTGCATGTTGTTAATTTTGCAGCTGGAAGAGTTGAAATTCTTTCATCTTTGCCCTTGAGGCGAGGAAACAGTATTAGTGCTGCAACAAGGCGATTATCTATGGCAATCAATAAAGCACTGCATGCATATAGAATTCATATGGA…
>Vitis_vinifera_newGene_1682
GTACGTCTCAAAGTCTTTAATCATCGCAGTGGAGGGATATTCAGCTAATCCAACGGTGATTAGCGCATCCTCATAAGTGAACACTACAAGCGAAAGTAGGTAATCACTGCTCCTCTTCTTCCACCATCGAAGTGAGAGAGGCAGAGAGCGGAGAAGCAGGAGAGGAAGCAGCAGAGAAGGAAAGGTACGATCCTCGAACAGCTGTGAACTCCTCAAAATCATTGCACGAAAGGTCAACGGTCAAAATTTCGACATTTTGATCAGTTGACAGATAAATTTGTGTAGAAAATGAATTGATTTCTTTCCAAGCATTTCAATGGAATTTCGATGGGTTTCGTTCGATCGAGGGAAACTAATGCTTTCTTTGATGGGTTTTGAAATTCGTTGCGATTGATCTCA…
GCAATGTTACCTATCAGAAAAAAAAAAAAAAATGATGCTTAGCAATGTCGAGGCACTTTTCAGAGATCATAGAGGAGCTTCATTTGAGGGACTCCCTCTGGCTGGTGGTCTTTTTACATGGAGTGTTGGGTTAAATAATTTTTAATAGGTCAATACCATCAGTGATAGGATGATAAATATTGAGTTCCTCCCACATACTTTGTAATTAACCATAACATTCATTAACAGAAATCCCATTCTCCATACAAGAAAAAAATACTTGCATAAAGCTCACGAATCCATGAAATATTTTATCTTAAGAGCACTTTTCCTGTAATGCTTCCCAAGTCTGTTTGGCAGTGTTGAAGAACGTAATGGAAACAGTGACACTAGGTTCCATACCATTCCATAACCAAGTCA…
>Vitis_vinifera_newGene_1683
GATCAATCAAAATTCCTCTGGAATATGACTAAAGTTTCATGAGCTGTTGTTTGCTATTCCTTTTGTTTTGTAGTACAGTCTGCTGATTTTTGAAGAAAAAGTGTTTCCTCTGACAGTGCCCTTACTGAGCTTTGTTTTTGCAGGTAAGAAACTGACCCGATTGTAAGGCATCTCCCAAGTGCTCATAGCATATCATGTCCTACACCAATTGCAGCGTGACGATGATGAATTATTTTAATTGAAAACTCTTAATCCCCTCATCCATCCCAAAATGAAACGTTATTGAATGTGAGGAACCTGGGAAAGTGGGGGAGGGCGTGTAGTGTAACGTGTATGCAAGTCAGGCCAGACCATCCAGTCAAAAGGAGTCCCAACCCCTCCCTTAATAAATGGGGTTTG…
>Vitis_vinifera_newGene_1684
TAGGGCTTTCAGTTTTCTGCTCCGAGACTTGTCAATGACTTTTTCTTCTAAATCTTTGTTTCTTCTTTTCGCTTTTGCCTTGGTGCTTGTTCTCTTCATCTCATTTCAAGTTTGTGCTTTGGCTGGTGAAGCAAGTGAGTTTAGGAAATCCTCTCTGGAACCCTTTCCTTTTACTTCCATGTTAGGAAAAAAAATAAAAAAATAAAAGGGCTACCCACATGTAATTATTATTTTTTCTTGCTGTAGGAAGTAGAAATATTGTTAAAATTTTATTTATTTATTTTTAAAAAATTGTTAAACAGTTGATACGACAAATTCCGCGTTTGTTTTGCAGTAAAAAGCAGCGCGGCGGCCGATTATGGAAAGCATATTCTCGGACATGATGACTCGTGCCCGAGC…
>Vitis_vinifera_newGene_1685
GCCACTGTCACTCCTCATTCACAAGGTAGTGAAGGTACTCTCTCTCTACCCCTCTCTCTCTCTCTCTCTCTCTCTCTCTCTCATTGCCATTTCTCTGTCTAATTCATTTTCTTGTTCTCATTTGAAACAAATTTTGACTGAACAAACCAAAAGAATCCCCTTTCAAGTAAGGTTGCCTCCATCTCTTTCGCAGTTTTCACATCGAAGTTCCATTTTTGGTGTGTTTTTCTTCTTAGAATTTGATCGGATTTCGTCTGATACATGTTTGACAGCATATATTATGAGGTTTCTTTTTCCTTGTTTGCTTTGATGATTTGAGTAATTTGAGTGAACTGGGGCTTCCATGATCTGTTGTTCAAAATTTTCCTCTTCAGGCACCAGTACTCCAGGAGATTTCAT…
>Vitis_vinifera_newGene_1687
GGGCCCCACCCTCTGCATTCTTTTCCAAACTTTCTCGGATACCGAGGTCATTCACGCGTCTTCCACTACGCGTTTTGTTGTCAGGTACGGATAGCGGTTTTCCAAAACCACCATCTCCTTAAACCATCTTTCGCCTGCTTATAAAATACCCCCTCTAGGCTACAGTTGGTCAGATGTGGTGCGAAAACGAGGAGATCCCAGCCTCCTGAAACTTACATGGCATGGGCGGTTTGGTAAGAGGGAATCTTATCACTCTCTTCCCTGGGTGGTTGCTTTCTTACCAACACCTCCCATTCCACTAATTTTCAGTAGTTTTTCTCCCTTTAGCTCCAAATATCTTGGTCCGATCTGTTGATTTCATGAGATATGTGAGAAAAGATGGTAAAAAATGAGAGAGTT…
>Vitis_vinifera_newGene_1688
CTTCGGGCATTTCAGGAAGCATTAAGTCTCAGTTCTAGAGCATTAAGACAACAATTTGGCTTGAGAAAATTCGGAGATGGACTATAAAGAGATTTTGATCAAAGATGCTTCAATTTCATGGTTGTGTAGTGTCTGATTCTTGTTAAGGGGGGAAATGAACTGAAGTGCTAGCAAGAAGGATGAGCTCAAGATGACTTATTATGTGCTAGTGAAGTTGCAGGCTTTCATCAACTTTAGTCCACTTGATGATTGATGGCAATTAGGTGACTCTTATTACCATTCCTTTGATGGCATTCAGCCTGCTATTTCAGCTACTTTAGAGTTTTCATACAAGTGGGCTTTAAGTGGCACTTCACCTCAGAATCTTGTTGCTGAACTTTACTCACTGGTAAATGGTAC…
>Vitis_vinifera_newGene_169
TTTTTTAACAACAGAAACACAGAGAGAGAGAGGGAAAGCCAAAAAAAAAAAAAAGAAAGGAGAAGTTAATAGCTATTGACCCTATGATTTTCCAACATGAACACCTGGAGTTGGTTTGTACCATATGTGGCCCCTCAATAATTTTGAATTTGTCAACTTCATTTCGTCGTATTTGCTATGCAACAAGCAATTAGAATTTTCAAAAGGGTGCTGGCCCTTTGAGCTGAGGATATTTGCACGAGACGAATACTAATGTGATCAATGATGAGACAGCTTGGTTGGGAGATGGGAAGTTGCCGTCATACTTTTTCTACATACAGAAAAATCAGGACCCATTAGGCAGGTCCATTTCCACTAATGAAATATCCTCAGCAGCCTGCAATGAGCTTGGCCACTTGG…
>Vitis_vinifera_newGene_1694
TAAAAATAAAAAGGCCACCCACTTCTCTCACTCGGCCATCAAGAAGCCCGAAGCCCTTTTCTGAAGTTGCCCTCCAGACGAGAGAATCCCTAAAAAGGCCCTATTTTCCTCTGCCACTCTCAATCCTCCCAGGTACTAATCTAATCTTGTTATTTATTTTCATTTTTCTGCAACCCCGTTTGATTCCCATGAAAATCCATCCCCCATTCGATTTCTGGGAAAATTCATCCTCGTTTGATTTCCGAGAAAATCCATGCAAAACCCCCCAGGAAAACCAGAAAGATTGCTTTTTTTTTTTGCTTCCTGTGTTTTCTGGATCTGTTCTAGGGGTCGCTTTGCTTTTGTGCCATTGGATTTAAATTTCACGAACCCTAAATCCACGATTTTTGAGCCAGGCTA…
>Vitis_vinifera_newGene_1696
TTCCCATCCTGAAGGCTTGAGTATGAATATAGTTGAATCTCTTCCAAGCATCAGAAATATGAATTCAGTCGACACAAGTAGCTGTCCAGTGGGGAATTCTTCCTCACCATGGCCTTTAGGAACTAAAGAGGACCCTCTTCTTAAGAGGTTTTCAAAAATTGAAATGGTGACACAGAGGTGCGATTCAAGTTATAGTCACATCTGATGTGCAGACGCCTTCTCTTTGTGTGATTTTGCAGATTTCTGATGTACAATATTACTCTTTCATGCATTCAGGTATGGACTGCATTATAGGAAGCGA
>Vitis_vinifera_newGene_17
TATTAATATTGTTGCTCTCCATATTGCTCTCGTTCTCGGTGGGAAAGTAAAAGATGAATTTCGCCGAACAACAGCCCGCGGTCATCGGAGCTCCTCCCCCATCGGGTAAGGCTGTTAGATTCTGTTCCAATTTTCCGATTGCGGTAACCAGTCCACCAGTCCTGATTTTATGATTTGTGGTTATTACGTGACACATGGGAACAGGATATGCATATCCACTAGTACAACAACCTCAACCGCAGCAGCTCTATCCACCAGGACAACAACCTCCATTGGCATATCCAGGAGGACAACAACCTCCATATGCATATGGCAGTCAGCCCTACCCCCAGCCCTATGCCCAGCAGTACCCCCAGCGGTACCAGAACGATTGTTGTTGGTCAGCCTCGATTCTTCCAT…
>Vitis_vinifera_newGene_1701
TTTTATTTGAATGCCCACTTCACCCGTGAGTTAACAAAGTTATATTAAAACACTCTGATGTTATCATCTTTTTTCTAGTATCCAAAAATAAACGTAGAAAACGAAATTAAGAATATCATCAATGGGGAAAGTAGTTACCAAGGGGAAACCAAGACTGAGAAAGCCCTCACCGAAAGTTTCTCCGTTTCTTCCATCCTGCCAAAATGAAAGGTTTGATTTGCTCCTCTTAGGTCCAGAGCATGTGGTAGGAAAGAGATGAAGTTGGACAAAACGATGTCGTTTGGTTGTAGACAAGTGAAGAATCAGCTCCTCTGTGCTCTGGAATGGCTGGAAACAATGAGAATCAGGTCAGGGACAAGGGATTCCCACTGAATCTTGGAGGTGGAGAAAAGTGATTCC…
>Vitis_vinifera_newGene_1704
TCCAGTGGTTTTTGATGCTGGGTTCGGAGTTTTTCGTATATGGGTCCTTCGAATTTGCCACGGTTGCTGCAGCTTTGAGGCTCTGCTTGTTTTAGGTAAAAGAATTCTTGTGTTTTCTGTAGATGCATATATGCCTTTTTTGTTTGTTTGTTTCTAGGCTTATTACTGTGTTATTAACTATCATAGCTTTGGGTTGAGTAACAAAACATGGGTTCAGTGGTATCAGAACTGGCCAGTTTCCTGTTTGATAAAATGCCTGTTAGAATGTAGATGATCATGATTGGGGTGCTGGGGGTTATTTCAAGATGGGATGTGAGTATGTAAGAATCCAGTTCATTGTTTGGTTTTATTGTTTCATGAATGTCAGGCTGTGCTTGGTTTGATTTGGAGTTCTGAGTT…
>Vitis_vinifera_newGene_1705
AGGCTCTTGAGGAGAGTCTATATGAAATCAAAGAACAAATACTTGCAGCAGAAGAAAAGATGAGGTCAAATATTCTTTATTTTTTCCGGTAGCTAACATGCATTGATTGGTGTAAAATGATGTGGTGAAACATTTCAGATGATTTAATTGTACGTCTCATTTTGTTATTAGGATTTACAATCCGGATGTGGAGAAAATAAACACAGTTCATGAAGCTCAAGAGCACCAGCAATTTCTTGTTGATGCGATTCAGCGTATAGAACAGTTGAAAGTGAGTGTATCAACCTTCATCCAATTCCTTTCCCCGTATCTTTTATAAATCGGTAATGAACAATGTACTTGTTTATGTTGCTAGGTGAAGCTTCTAAGTGATCAGATCACCCTGGAAAAACCAGAGTC…
>Vitis_vinifera_newGene_1706
TCGAAGCCTCTGATATATAAAGCCTGGACCCAAGTAAACTTGGCTTCACAAAACAATCGCTTCCGAAATCAGCCCTTTCAATGAAGTTCTTCTCGGAACTGGGGTCGTGCTGCCGAGCTCCAGCGCCGGAGCCGGAGACAGAGGTCTCGTCGGGGCTGCTGACAAACGTGGGTCGTGTGTCGGGCCCGAAAAGCAGCACTAAAAGGCGCTCCTCTGGGCAGTGGAGGCCGGGGCTTTCAATGATTTCGGAAGACGGCGTCGCTTCGGCGGCGGAGAGAAGGCGTGAGAGGGTGGCGGGATCTGAGAAGAAGGCGTCTCAGGAAGGTGGATCGAGGGGCAGGGTTCGCCGGACTAGCGACAGCGAGGAGTACAGGTGAATTGGCTGCTCTGCTGACCCGA…
>Vitis_vinifera_newGene_1709
GCCAGTTAGGGGTCCGTTTGGGCATCGACGCAAACCCTACCAATCCAAAGCATCTACTTCGATGCACCGCTTTTATTTTATCTGTATCCAAACGGGGACTTAGGACCTGCATTTGGGATGCATTTCATTTGCATTTGCCCTCGATTTAGCTTTCCTCCACCTTATATAAATGTATAAAAACCTTTTTTCCACCCATTGGACTCCATTCCCTGCTTCTACCCAACTCTAGGAAAAGCAGGCGCTTTGAGTTGATCACTATAGGTAATCGTTTTCTTATTTGTGTTTCTCTTTTCTTTGATTTTGATCGTTGAACAGGTTTGATTCTCGGGACTTTGTTTTGATCATTTTTGGATCTGCAAAAACATCGACCTATGCTTTTGTCTAATACTGTTTGATTTT…
>Vitis_vinifera_newGene_171
GGGGAGACTTGGCTTCAGTTACATTCACTTGCCACGGCGTTTAGTTATTATCATTGATCATTCTCTTTTTCAGATTTCGCAGGTGTATTCTTCAATTATAGCTATTTTCAGATTTGTAGTTCTCTTTGATAATACAAAGAGCTAACATTTTGTCTCTGAATTTCTTTGGTTTTGTTCATTAAGTTTTTGAATTATATGAATCAATTGTGAAACTTTCCCTTTCCTACAGGATAATTCAGACTTGACAACTCATATCCCAAGCTTCATCTCTCTACTGCTCGGTAATGGCTTCTGCTGCTGCTTCTTCTTCTTCTTCTCAAACGCGCTATGATGTGTTCCTCAGCTTCAGAGGAGAAGACACCCGCAATAACTTCACTGCCCATCTCTATCACGCCTTGT…
>Vitis_vinifera_newGene_1710
AAGTCAGCAGTCTGAAGAGGTGGAATGGAGCGAGAGTGATGGAGGAGAAGGGGAAAGGAAGCGAGAGATGGAGTGCAGCCATCGGCAATCTCTCCGAGATGACTTCCAATCTCGAATCTCTGCAGAAGCTTCTTCTCAAGAAAGCTGTCTTTGTCGACGAAGAAACCTTTGCCAAGGCCTCTCTCAGCTCCGAACAAGCCCGAATCATCAAGGTTTGCTCTATATGGGCGCTACATCTCATTTGATTGCTTTGATGATTTTTTTTTTTTTTTTTGTCAAATCTTCTTGTATTGTTCGATTGGCTTTGCTACATGGGTTTCTTTTATTTTTGCATATGATTGTCCTGGGATTGATATGACTCGTTGGTTTTGGTTGATTTGGGCTCGGTATGTCGATGAA…
>Vitis_vinifera_newGene_1711
GCTGCATTAGGAGTTTGCACAGAAAATTCAAATCATGGGTTCCTTCAAGTAGATGATTTGTTTACAACCGATTTGTGGACTTAGATTACTATTTAAGGCTATAGCGCACCACCTCCTAATTGGAGGGATGACTAGTCTTAGCCATCGAGATCGAGTTCCCATGGTAAGTACACTAGTGCATATGGTTAAATATTGGACAGAACCTATAGTGAGTCATGATATAAGGCTATCGAGTAGTTATGACTTCACCAAGATGCTACACTGTATTGTCTTTCAACCTTAAAAGAATTGACCTTTTGCAAAAGGTAGCAATGTTTTTGACTTATGGGTGAGATTCTAAAGTGATCATATATTCCTTATGGATTTCCTAACTATTAATGAAAGTTGATAACAATAAGT…
>Vitis_vinifera_newGene_1712
AAAGGCTCGTATTATGACATCTTGGACTAATCTAAATCCGGGGATAAGGTTTTTAGGATGCAATAAGCATAAGGTAATAATGTATTAATTTTCATATTGATTGTTGGTCGTTTGTTCTTTGTAGACATCTTATTATTATATGTGTTTAATTTTTGGAACAGAGATATGGAGGATGTGGATTCTTCATGTGGTATAATGCTCCAATGTGTGATAGGTCGAAGCAAATCATTCATGTATTGTTGAATGGTTTGAAAAATAAGGAGAATGAAGTATTTGTTTATCGAAAAAG
>Vitis_vinifera_newGene_1713
CTCCACTATATATCCGCAAAAACTCCTCCCTCCTCTCCAGATCGCAGTCTCTGCCTTAAGATTAGGGTTAGGGTTTAGGGTTTCAGAAAATGAGGGTTTCGGTGTTCTTTCTTTCAGCACAATGTCTCCCGGGCTAATCCGAAGACTTCTTGAAGAAAAAGGCCCCAACACACGTGCTAAAACGACGCCGTTTAGTGTTGCAGTTCAATCTTGAATCTCTCCCACAGCTGATCTGTGTCAAATCAACGGCCACATCCCTCTCTAGATTTTTCCTTTTCTTCTTTTGTTTGCCTCTCCTCACCTTTAGCTTTTTTTCTGAATAATAACTCTGAAAAAAGGTCTAGTCATGGAGGCACAGATTGATCTTCGGCGGTGTCAAACGTGGGGGCTTCACTTTTC…
>Vitis_vinifera_newGene_1714
AAATTAACTGAGACCGTCTGATTTGGTCGGTTTATTTGAAACCCTTGGATTCATTTTCCTGAGTTGAATTTCGGATTTTTTTGGGAAAGGCGGGAGAGAACCGAGTCTCTAGAAGATTTCAGAATAAATCTAATCCGTAGAGGAAGAATCGTTAAATATCAGCGGTCGATCGAGTGAGGGTTTGGTTAAGCGGATCCGTTTTGGTCGGGTATGAATTGGTTTGTTCTGTTTGGTTGCCGAGAAAGTAGAGGAAAACAAAATGAAATGCGATTTTAGCATTATCATGCTGCGAGAAGCATAGGTATTGATCTCTTTACGGTCTGGAAAATAGGTTTCGTTTAATTTTCTCCATTTTTGCAGTTCTATCCGCCCTAAAATGACTCCTTTGCTATTCCTCTG…
>Vitis_vinifera_newGene_1717
GAAGGAAAGAGGGAAAGAGACAAATAGCACTTTCCATCAATCAATCACTTATCAACACAAAGCTATAATATAATGTTACCGCCTCATTTAATTAATTCTGGGTTCTCTTCTTCCCTTTTTGTGTTTGTGATTTGTTAATGACTTGGTTATGTGACCAAACTCCCAGAAATTTACAGACTTTGCTTTGATTTCTCTGTTTTCTTTTGGGTATGTTCTGTTTCTGTTTTTGTTGCTCAAAAGAACTGTTTTTGTGAAGTGTTTTTCAAATATTCTAACTGGGTTTTTGTTTCAGGGATGGGCAATGTTAGTACTAGGAAAGATGGAGTGGAGGAGTGTGAAGATTTTGATCAGTCTATGGAATCCTCTGCAGGTGGAACTCATGGTGAGTGTTGACAATCG…
>Vitis_vinifera_newGene_1719
TTTTTTTGTTTTTTTCGGCAGAGGAGTGGATTCTGATTTGAGGCTATGAGAAGAGCTAGAGAGAGAATGGGGGATTCTCATTTTGGACTGTGAGAAAAAAAGAGGAGTAGAGAGAAAAGGGTGAGAAAAAAAAAAGAGTACAGAGAAAAGGGAGGTACTTTTAGCGATGAGGTTTGTCCAGAGAGGAGGATCTAGGCAGAGCAGAGGAAGAAAACTGAGAAGAGGGAAATTTAGAGAGCAGAGGCGTGAGCGGTTTGAGAGAGTTTTTGGAGAGAAGCCAAAGCTGTTTTCAGGAAGAATAAGCTGATCGAAGGAGGAAGAAAAGAGTGCTGGAAGACACATAAATTGTTACCGTAGAGGAAAGCTAGAGCAGGGAACGTTAGTTTGAGATAAGGATAA…
>Vitis_vinifera_newGene_172
CTTAGAGATGATTTCATTGAACTTTCAAGAGAAGTAATAGGTTATGCTCAAGGCCTCCCATTGGCTCTAGAAGTTTTAGGTTCTTTTTTATTTAGCATGACCAAAGAAGAATGGAGAAATCAATTAGACAAACTGAAAAGTACCCCTAATATGAAAATTCAAGAAGTACTTAAAGTAAGTTATAAGGGGCTAGATGATAAGGAGAAGAATATATTTCTAGACATTGCATGTTTCTTTAAAGGAGAGGATAAAGATTATGTAATGGAAATACTAGATGGTTGCGGCTTCTTCTCACTTAGTGGAATACGAGCTCTCATTGAGAAGACACTCATAACTATTTCTTGGAATAATAAGTTAATGATGCATGACTTGATACAAGAAATGGGAAGGGAAATTGTT…
>Vitis_vinifera_newGene_1720
CTAAGTGCAGGGTCTTTTGCTCTCCTTTTGTTTCACCCATTCTCTGGTTCCATCTGTTGGTGAAGAGTTTGTAGAGAAGGGAAAGAGAGGAACCCTCAGATACAGAAAACTCACAAACCCACAAACATGTCGTTGGGTTATGCACAGAAGCTTTCCTACAAAGAAGACGTGGGCACTGTTGGAATGTCTGAGATTTTCGACCCACCCCATGTTTTGCAAGAAAAAGTAAGACCCATCTCTCTCTCTCGTTTGTCCTTTTTTCTTTGTGAAATTTGTTTTCCTTTTGGGCAGTTCTCATTTAAATATGCACACTCACACTCTCTTACCTTATGATTGCAAAACCCATGTGAATTACTTGGAATACATGTTTTGCTGGGCGGAAAAATCTGCTTTTTTGCT…
>Vitis_vinifera_newGene_1721
CGAGATTTCCCTCCTTCCACTTCGAGGAAAATTAGAACAAACCCTACCCAAGAATTTCAGTTGGTGATACTGGAAGATTCAAAGAAAAAGTTTAAAGTTTGGGAGAAACCCAGAGTCTTAATCCGAGTTTGGAGGATGGGTTCTAAGGATGGGGAAGAACAGTGCAACACGGAAACGGAGGAAGGGACTGTGGCTCGCCAGAAGAAGAGGTCGCGGCGGGTGAGCTTCGCCGCTGAAATCACTTCAGTTCACGTCTTCAACAGAGACGACGAATGCGAAACCCCTCCGGAGTCCAAACCAAGCTCCGACTGCGACACACCCCAATTAGGGCTCCCTGATGCCCCTGTCCTCCGCTTCCTCAAGGATTTAATCGACACTACTGACGACGACGACGACGAT…
>Vitis_vinifera_newGene_1723
TAAAAAAGTATACCCTGTACCCCGCAACGCTCTCTCCTGCTATCAGCTCGCAAGAATCTGAAAAGAACGACGAAAGGTGATCCTCTTTGAACGAATTCATTTCGGTGACCTTTGTTCTTTCTTCAAGATTTGTAAAAATGTTCACCGAAGGTTTGGATCAAACCGCAATAGACTGGATCAAGCAGGTACTAAAGCCCTTAAACTTTCAGGGTTTTTTAATTCTTTGATCTGTTTCCCATTTTCCTTTTTGGTTCATTTGAATACCCATCTTGCTATATTTTCTAGTTTTGGCTTGTTCACCGATTTTCTTCTGATGGGCTTCTCTGTTTTGTTTCTTTCCTCCTGTAGAAGACGCCCTTTTCTTCTTCTTTTTTTCCCCTGTTTATATCAGTTTCCAGT…
>Vitis_vinifera_newGene_1726
ATGAAATTGAGGAAAAGTGTGATGGTCTCCCATTAGCTGGAATGACATTGGCAAACGTCATGGCTCAGTACATCATTGGAGAAGAGTAAGTATCTATACCTATATGTTAATATTTGGTTTTTGTTCATTTTGGTAACTTCATAATTCTTTAATTTCACATGCATATCCCCTGAGATACAGTGTAGATACCTATAAATTTATTTCATTTATATTTTAGAGAATTTTTTTAAAAAAAAATTGTGTGTTTAATATTTTTTTAAAATAAATTTTATGTATGAAATATATGTATCTATAGGGATGCTAACTAATAAAATTTGAAACCGATGATGACTAGTATATTTACACTCATCCCAATGGATATGAATGAAATAAACCCTTCAATTTTATATAAAATATCAA…
>Vitis_vinifera_newGene_1729
TATTTGTGGAAGCCGTCCGGATGTTCTATGCTTACAAGTGTCGTTTGAACTTCCTTGAGGCGGTCCGGATATGAGGTGGAAGTCGTCCGGATGTCTTATGCTTACAAGTGTCGTTTGAACTTCCTTGAGGCGGTTCGGATATGAGGTGGAAGTCGTCCGGATGTCTTATGTTTATAAGTGTCGTTTGAACTTCCTTGAGGCGGTCCGGATATGAGAGGCGCGTCACGTGTATCCGGATGGGGGTGATCCGGATGGTAATGCGTGCCACGTGTCACCATGAGGTGCGTGGCACGTGTTCTCAGGAGGAG
>Vitis_vinifera_newGene_173
CTCCTCCTCCCCCTCCCCCTCCTCCTAATAAGTCAACTGTTGTCCTTGAAGAAATCCATGAGGGGGAACCCAGTGGAAATGGGTGCTCTAATGTTGATGGCTCAGAAGAAGAGAATTCTGAATACCATACTGCTGATGAGGAGGAACCCAGTACTGCAACTGCCTGCTCTGAGGATCACTCTGAATCAGTTATGCGGCCACAGAAACGCTTGAAATGCAGGCATTAATGAGGACATCCCTTGATCAGGAGAAACAGTCCAGACAAAAGCTTAATATGCACCCAAATCTTCCCATAATATCTCTTGGTGGGTTGTGTGTTTCTTTTCTGCTTTTCTTTCTTGTCTGATTTTGAGTAGATGTCTTAATTAGGATACGTTAGAACTGTTTAAAGCAAGAGTT…
>Vitis_vinifera_newGene_1730
CTCCGTTAAGCCCATTTCCCCATTTTTGATGTCATCACTATTTTAAACCCACTACCCACAATCACTATTCGAAACATTGAATTTCCATGAAGAAATCAGGGTCTCTCGAGAATCCAGCTTTCTCCACAACAAATCAACCTGCATAATCTTGAATCATTATCAGCAGCAGAAACATGTGTTTTGATGGTAAATTTGGGGCTGAGGAGGGTTTTGAGATTTCTGGGCAAATGGGTTTTGATGGAATTGAGCTTAATGAGGCTGCGTTTACCGGTTCCTAGTGCGGCGAGTTGGCTGGTGTATTGGAGGATCCGAAAATGTGGTTTGATTTCGTGAAACAGATGAAGAGCTGTGACATTCCACCCAAATTGCAGTGATATGGCCCGCGAATATTCTGGTTTT…
>Vitis_vinifera_newGene_1731
ATGCCACTTTCGTAATTATACACCAAATTCATGGCCCAATTCTCAACTACAATTTCGATATAATCTTGTACAACCGCACAATCGAAGAAAGGCGAAAGCAGAGAGAGGAGAGGGAGACGAAAGAAGATGACGAAGCAGAGCTTCATAGTTGCAGTGTTTATGGTGTTCCTGGTGTGTAGCTCTCACTTGGAGAGCGTCGCCGGCCAAGTCTCCCCCGCCGAATGCGAGGACTCCTGCTCCATGGGCTGCATTAATGTTGACCGTAAGTTACCATTTTACCCCTCCTCTCCCCAGATCTGTGCTTTTTCTTTTGTGTTTTTTATATGAATATTGTTTGTGTAGAGAGGCTTGCGGCGCGTTGCGAGCGTAAGTGCAGAATTAAATGCTACCCAGCAGGTG…
>Vitis_vinifera_newGene_1735
ACAGTGTAAGGCCTATGAGGCCCATGAGACCCATGAGGCCCATGAGTTAAAAGGGCTGAGCCTTCAAGCCTAAAGGAGAGATCCAACATCACTCTCCTTCTGCTTTCCTCTCGCCGTACCTCAGAGAAGACTTCTCGGATGGAGGGCAACGGCCGGGGACTGAGAACCCTACTTCTGACATCATCAAGCTCGCGGTTCAGCCCCGCTAGGAACTCGAAGAACCTTTAGTTCTCCATCTTCTTCTTGAAGCGCACACTGTCCCCCGTGCACTCCCACTCTTCTTCGCAGCTGAGATTGAGATCTTGCCACAGACCCACCATCTCGATGTAATATTCCGTGACTTTCCGTTCTCCTTGCTTCATCTGCCAAAGCTGCGTCTTGATTTCAAAGATTTGGGAA…
>Vitis_vinifera_newGene_1736
ATTAATTGTGAGAGTTGGGAGATTAGGTTTTTACAGCCAAAATGTCAGCAGATATTCTTCAGTTTTTGAAGAACAAATTCATGGATGAATTGGAAGAAGCAGAGGAGGAACACCCTCCACCTCATGACATCCCCCTCCATTCTTATTTTCTACAAATTCGAGAGGTTCTGAAAGCTAAAAGCATCAAGCCGTCGACAGGAATGAAGGATTGTCTTTACGACCTCAGCATTGCATTGACCGACTGCGTGCTCTTCCTGGAGAAGCGCAAAATGAAAATCAAAAAGGATTCCTCACAAGGGCAAGAGCAAGAGCAAGGGCAGGGGCAAGGGCAAGGGCAAGAGCAAGGGCAAGGGCAAGGGCAAGGGCAAGGGCAAGGGCAAAGGCAAGGCCACTACTCTC…
>Vitis_vinifera_newGene_1737
GGGAGAGAGGTGATTGCAGCCAAGGTTCTTCCAGGTACGTTTCTGGTTATTCTTGGAATTCTTACTCATGTTCGATTTCTCCATGTGTTCGTTTCTAAATATTTAATATATTGTTGATTGGTGCGGACATTAAGGGCCACAAGTTGTTTTGCTGAGATTGGTCATCTACTTCTTTGCCATATTTGAATTTGATTATTTTATATGTCATTGATGACTTCGGAAGTAGATAACTTCATGTCTGAATGTGATCTTGCTGGGTTTCCATTTAAATCATATTCTGCATTTTTCCCTTTGTTTTTAGCCCATGGATTAATATCTGAAGTGGGGGCTATCTATGTTTATTGATCAACACCTTCTGCCTTTTCCTTCTCCAAGTTTTACTTCAATTTTTTATTTTAT…
>Vitis_vinifera_newGene_1738
ATGTCCACTTGCTTGCATTTCAAAAACAGAAAATTCTGCTGCCATGAGAAGGAAATTGGTTATTGACAGTGGTGATTTGACCACAAGAGTCCAATCTTGAATAGGATCAGAGCGAATGTCTTTTGCAATCTCTGTCGCTTGTATGCCCAAGCAAAGCATCCTCAAATGTTGTCTTCAACTCAAAAGACTTGAGACCCCGAGCAAGCTGTTCTGCATTTAGTCCCTCATGTGCACTGCCTTGTGACTACAATGGATTGTGAAGGAGCTTCAGCTCTTATTTTTCAAAGATTTCAACAAATCTGTGATATCCAACTTTTAGCTGGAAACGGTGGTACTATTCTGATCACAAGCTAAGGTAGTTGCTACAATATTTACAGCAGCATCTTCACGGAGATTAGA…
>Vitis_vinifera_newGene_174
CTTTCTCTAACGCACATGCGCCCAAAGAAAGCAAGCTGAAATTTTTCAGAAAGATTCTAGATCACCTTCCACTCACGGGAACGCACATTCTAAAAGGAAAGGCGCCAAGTTGCCATTCTGAATTTGGCAAAATGCTGAGGTGAATAAAGAATGAAAGAATTTGTGGTACAGAAAGACAGAGAGAGCGTTTTGGTAAGTGGGGATTTGACGTGATGAATTTTGGCTAGAGAATCAGTCCGCGTTCTGGGGGATTTAGAGGCGGCAGAGAGAAGAAAGGTTCTTGGAAGAAAATATTTTGGGGTTCAGAGAGAGAGGATTACAGAAAAAGAGGGGTTAAAGACTGAACTGGGCAAGGGACGCTTAGAAGGGAAGGGAACGAGGGAGGAGAAGATGCCAGTG…
>Vitis_vinifera_newGene_1740
GAAAGAATGCACAAAGCCGTTTTCCATTTTGGGCCAATGACCCATGGTGCACAAAATTGCAACCTCCCCATTGCTTATTGCCACTTTGGGTGCCATAATTGGTCCTACGAGCCATGCTTCCTAAAGGTGGTGTCCTCTTTGTTAAAAAAAATTGTTTATGCTTGGACACACTTTTTTAGCATTTTTCTCCTAGCCTTTAGATCTTTGGGCTTAAGATGCCTCAACATGTCTCTACGTTAGGACAACCTTGGAATGGTATAAATATCCCATTTTGCAATTGTAGAGGGGTTGGTCTTCTCATTCGGAAGGCCTCTTTGATATATTTCTAGGGTTTAGATTTCTTCATGTTTTAGTTTAGATTAATGTAGTCCTCCTTTTGATGTAATCTTGCTTTGGATG…
>Vitis_vinifera_newGene_1741
CATGACGCATCTTGCTCCTCTGATGACTCTTTTAGTTATACGGAGTTGGAAGATAAGCTGAAACAAATTCCACCCGGCTCGCCTGACATCATGCCCTCAGCCCAGATGTTCGAGAATGTGGAAACGGTAAACTGTTTTTCGTGCTTTTTGATTGTTTTGTCATTTTGATGTGTTGTTGTGGTGGGATTTATAACTTTGCATTGCTTGTTTTCGTGTCAGCTGGTGAGTGGTCTCCGCGGCATGGCCCAACAACACGATCTCTTTTCTAACCTGCTACGGACCACTGATTATATGAAGATCTTCGCCTCTAAGCATAAAGAAAGTGAAAACCAGTTGCGCCTGAAACTGGAAGAGGCTGAAGCTAGTTTGTCCACCATTCGAAAAGAAAATGAAG
>Vitis_vinifera_newGene_1743
ATACAAGAATTTTCAATAGAGGAATCAATGCTATAAAAAACACGCTCCACTCCATGAAGGTCCTTGTTGTTCTTGACGATGTGGATTGCCCACAACAATTGGAGGTTTTAGCTGGAAATCATAACTGGTTTGGTCTAGGAAGTCAAATTATCATCACAACCAGAGAAAAGAATTTGCTAGATGAGAAAACGGAAATATATGAAGTTAAGGAATTAAACAACAGTGAAGCTCATATGCTCTTTTGTCAACATGCCTTTAAATATAAGCCTCCTACAGAAGATTTTGTACAGCTATGTGACTGTGCCCTAAATTATACAAAGGGCATTCCCTTAGCCCTTAAAATCTTGGGTTGTTCTCTATACAATAGAAGCAAAAAGGAATGGGAGAGTGAATTGGAAA…
>Vitis_vinifera_newGene_1744
ATTTTAATCTTCATTCATATAGAATTTGCTTCTGTTTTATATGCTGAAAGGTTACAAGTTTGCTCTAGGGTTTCACTTCAAAGCCGCTAGATGAACAATACAAGGTCAAATATTACTTCCATTGGAATTTCCATATTGTCCTGATTCATCATGTATCCAGCTATAGGAATAATTCAAGTGAGGTTAGATATGCCCTTTTTCTAAGTTTTTATATCATATATTTGAATGAAATTCAATTTATCTAGATGCTTTTCACAAGGGTTCCTTGACATTTCAGCATTTGGATGGGAAGACTTGGAATCATTCCCAAAGGAATGCTTGATGCCCTGCACCCTTACCTCTCACCAAATCTCAGGTCTTAACTGCTCACCTCTATTTAAAAAATTACAGATCTCTGAC…
>Vitis_vinifera_newGene_1746
ATGTTCAGTTCAGGCACCTCAAACTCAAAATCTTCAGCTTCTGTCATGCCATCTCCTTCTCATTTACATGATTGTCATCCACCTTTGAGCTTTACTTTGTTAATGGTAAGATAGTCATAATAGTACTACAATAGTTGAGCATGGATGGAGAACAATGCATGCTTTCAGTCTTTAACATTACATGGTTGTCCTGAATTGATATTCCCAATGCAGGGTCTTCCCTCCAACCTAAATTCACTTACAATGACAAACTGCAACAAACTTACATCCCACATGGACTGGCCTGCAAGGGCTGGCCTCTCTTAGCTCTCTCAAAATCTCAGGCATTCCAAATCTCAG
>Vitis_vinifera_newGene_1747
GTTGCCCTCAGACGAGAAAATCCCTAAAAGGGCCCTATTTTCGTCTGCCACTCTCAATCCTCGCAGGTACTAATCTAATCATGTTATTATTTTTCTTTTTTGCAACCCCCGTTTGATTCCCGAGAAAATCCATCCCCCATGCGATTTCCGGGAAAATTCATCTTCGTTTGATTTCCGAGAAAATCCATGCAAAACCCCCAGGGAAAACCAAAAAAATTGCTTTTTTTTTTTTGGCTGCCTGTGTTTTCTGGATCTGTTCTAGGGGTCTCTTTGCTTTTGTGCCTTTGGATTTAAATTTCACGAACCCTAAATCCACGATTTTTGAGCCAGGCTGAAAAACACAACCTTTGCCTGCAAATCATGATCAGATAACCAAATAGCATCTTATTTTATTTTTTA…
>Vitis_vinifera_newGene_1749
ATCTCCCCATCTCTCCAGCTCTCTATCTCTCTATAAAAGCTATGTGGGCTCTAGGGTTTTCTTATCCATACATGTAGAAGGTAGAAGAAGTGTGTTTATTACCCTAGGGTTTGAGATGTGTTCTTGTTTTAGGGTTTTAGATTTAGAGTTCCCTCACCCTAGGGTTTTGAAGAGGGAGGAAGAGAAATCAGAGTGAGATGACTGGCTGTTTTTTGAGGGGAATGTTGGCTGGCTCGAGGCATTCACATAAGAAGAAGATATATAAGTGAAGGTGTCGGACCAGGCTTCATTCCTCTCAAATATACATGTTCTATCTATATGCATTTGAATCTCTTCCGTATGCCTCTAGGGTTGATGATGTATAGACTGTTGTTCAGTCACGGCCATCTAGGGTTTTTG…
>Vitis_vinifera_newGene_175
GACATACCGCCGTTTGCTTTGTGGTTGAAGTCAACGATGGAATGCCATCCTACTTCACTAATATCACGCGGTTTGCATCTTTCCTGGGACCCTTCAATGTGTTTTCGTCTTCACCTCCCTCACTGCAATTCCATCTGCATCTGCATCTGCATCATCGTCACTTGTCACTGTTATTCGCCATTCTCTTCCTCACATTTCTCACAGCTCTGTTCTTTAATTACAGCCTCCCAACTGTATTCGTTTCATTTGTTCATGAAGGGATAACTTTGAATTCACTACTCGTTTCTCAGACTTCATCTCTCCACTGCTTTGCAATGGCTATTTCTTCTTCTTCTTTTTGTTCTTCTTCTTCTTCTTTCGAACGGGGCTATGATGTGTTCCTGAGCTTTAGAGGAGAAG…
>Vitis_vinifera_newGene_1750
CTTCAGAAACACACGAGCACAGCTAACCTCATTGGGTTCCTTTCGCTTTCTGCATTGCTCACCCTCCTTTCACTTCATCTACTCTCCTCTCTCTCTCTCCTCTACTATTCATTGCAAAAATAACCCTATAATTTTCTCTTCCCCACTTGTTTATTAAGCTGGAAGGTTGTTACGGTAGAAAATTCACATGCACCGTTTCCTCTCATCCATATCACCCGTGAGTCAAAGCTCCCTTCTCACGTGTAACAAGTAGCAGATACTCACAACCATCATGAAACTCGCACGCTTCAACCATTGAAGATCTTTTTATCCTATCCCCTATAAAATCGGGCTACCATGGGGATTCAACTCAGTTCCCTTGCCTATAGAGGGACCTGCTGGTGGTATGCCCTCTTCGTC…
>Vitis_vinifera_newGene_1751
GGTGGAGCAGGGGTGGAGTAAGTTCACGTTTATGGTATATCCTAGGAAATTGGTTGTTAAACTATGAGTAGGTTTACGGGTTGGTAGATGTGCAGTTGGAAAGGATCATGAAAAACTGTTGGATATCTCAGAATTTGCAATTCAACCAGTTATTTTCCAACTTGTTACATGGAGTTTGGTTAGCTTTCTGATGACAATGTGAATTTTCATTTTGTAACTTCTGTTGAATTATGGAACTGGAATTCTTTGTGGTTTTAACGTCTTCTCTCTTGTAAGTGCTACAAAGAGAGAATTCTGCAGATGAGCATGGGAGTATCTATTTGAATGCTACTCTTTCAAAGGTACTCCCATTATATGCATTTTAGCTATTTAGTTATGTTTTCTTTATACGGATGTTAT…
>Vitis_vinifera_newGene_1757
GCTTTCCATATGATTTTCTCACTAGACATTTGGCAATGATCTTTCTTCAATGACTCCCCATGAAAGACAACAGCCAAGATACATGCCCTCGACTCTTTCATTGGTAATTTTCAACACCCAAGTTCAACTCCCCTTGGACAATCATAATAGTTCTACTCATGGACAATCATAAGAATCTTTATACACTTCTTGACTCTATTCAAGAATTACACATTAACAAAAGTCAATTTTATGCTCTGTTTGTTTGGTTTAAGATTCTTATTTTTTCATTTTTCTTATTAAGCTACAAATCAGGAACAAAGATATCAAGAGTGAAGAAATATTTGAATCCAGGTAGCTCATACTAAACAAAGTCACTTGTATACTCTCCATGAATCAAGTAAGTTACCTTTCCAATTG…
>Vitis_vinifera_newGene_1758
GTAGATGCCAATTTGAGAAAGGCCAAGATTGGGAATATATAGCTCACATTCCACACATAGTGATAGATCGTGTGCTATACTAATGACTAATGAAGGTGGTGATTCCACATACATAATGACTTGGGTGTGCCATACAGTCAGTCAGGTACTTGTTCTACACTCCAAAAAAACAAAAAGACCAATGTGCCAATATTTATGTGCGTCTGAATTTCTAATCATTTCTATTGTGATAATATATTTATGTTTCTCAGGTTAACAAAAGTTTGTGGCAATATACACAAACTTGTAAGATTCCATTGCCTATGGTCAGGCAGGCAAGGTGCCAAGTAGCCCTCCACGTATAAGAGACTTGTGTTCTTGATATATGACTATAATCTTTCCAATGAAACAATATTTGAT…
>Vitis_vinifera_newGene_1760
CATAAAAGCAGGAGGAATTGTATGTTAACAATGGGAAAATGCTTTCGGTCCTTTAAGAACTTGCTAACAGTGAAGTACATTCTTCCTTTCGAAGACCAACCGGAGCTCCTCAAAAGACCACCAATTCAATATACTTTTATTGAGGATGAAGATTGGACAATATTTGTCAAAGATAGATTGTCTGACAACTTTAAGGTATAATTAAGACTCTTTACATACCTCTTATTCACATTCATTAATTATAAAATTTTAATTTATAGGAATATCGAGAAATTCAAAAAGAAAGAAGAAAGAGAAACATTTATAATCACCATCTAAGTAGGAAAGGATATGCCGGTCTTGAGGAAGAGATGGTAAGTGTAAGCCTATTAATTGTTTTTTATTTATTTTATGCATAAT…
>Vitis_vinifera_newGene_1761
CTCGCCAATATTTCAATAGTGTTGCAGATCGTGCTGTCAGGGATTTCATAGCAGCATCTAAAGAAGAACAAAGAATATTTCAGGCAGAAGTGCTAGCAAAACTGTCTCAAGTAGGAGCTGTTACTCCCCAATCTGATGTTAGCAGTTCAAACATGAAGCAAAAACAACTTCTCCTACCAGAAGTAGTGGATAAGCCAATCCGTAAAGTTGAAGATGTGACCCCACCAGAAGCAATAGAACCACAGAAGAAGGTATTTATTCAGTTAAGCTAATTTGATGACAAAGTTTCCTCTAATACGAGAAATAATTTAATTTAATTTTGTTGTTTGAATTGACTTCAAATGTTGGTGGCAACATATATGGTCTTCTTTGATGTGGCAACATATAATAGGATATGTC…
>Vitis_vinifera_newGene_1763
GTTCCTGTTGAGATGACAGAGGGGAAATGTGAGGTTCTTCTGAAGCATGATCTGCCATCATGTGACGTCCTTGAAACCTTTGGAACATATTTTTCTTTGAAGGGCCCCTCAAGCAGGTAGTTCATTTGTCTCTATGTTAAAGGACGTGATTATTTTACCCCATGTTGCTTCCAAATTTGCAGGTGTATCAATAACCAAGTGGGCTATTGAATATGAAGAGCATGCTGGGGATGCACTCAAATTCAATCATGTAGAATCATCGATGTTTATTAACTATTGCAGTTCGATCCTAAGGTGAATGATTTCATTAACATGAAAATCTCTTTTTCTCTATCTCTCAATTTGTAATAGACCTGTAAATTGGTTGTGATGCAGGGCTGTCGTGGAGGAGTGCGGGAA…
>Vitis_vinifera_newGene_1764
GACAAAGAGAAAGTTATAACCGTCCAGTAATCTCCCGCCATTTTTGGTGGTGACCGTTTCTTCATGTCCAAAGTGAAGACACAATGTCTCGCCTCATGGTAATCTCTTTCTCTATCCTTCACCATTTTCCTCATCCTCCATTTTCTCTTTTCTTCTTCAGGTAATTTATTCATCCCTTTTTTTTTTCTTATATTATAACATTTCCAAGCAAAATTAACATCTGGGTGTTGTTTTGGTGTTCAATTCTTGTTTTGTTCTTCTGAAAAGAATAATTGTGATCTGGGTTTTTTTGTTGTGTAAAATCATGATGATCCTGAAAAGTGCTCAAACCCACAAACCTCATGATCTAAAAAATGCCATTGTTTGTCAAAATGGGTGACATGGGTTGTGGGTTTGAGC…
>Vitis_vinifera_newGene_1767
GTCCTTTTCTTACGAGTCCTTTAGCCTTACACTGGCGCTTCATGTGACCGCCGCTCAAACTCTCAGTAACGCTTCCTTCCCGCTCATCTCTCACTCACTCACTCACTCACTCTCGCTGTAAGCTCCCTTTCTCTCTCTAAGTTCCTAATTTTCTCTCCATTTTTAGCAATTCTTCTTTTTGCGGGGTTTTCATTTCCCCATTTCGCTTCAGTTTCCTTTTTCTTTTTAATTTTATTTCTTTGTTAAATTTTGTTCAGATTCTTTATGCTTGCTGTTTTTCGTCTTCCTTGAACGGGGGAGAAATTGGTAATTACCTTCATTTTTGTATTTAGGTCTGTTTCCTAAAAATATATCTTGTAGGCTGTCTTCAACATTTTCATTCTTTTTTCGCTGATCCAA…
>Vitis_vinifera_newGene_177
CATCAACCATGTACTTTTCATTTCAACTCGGGGTAAGCCCGTCATAGAAGGACCCTTTGCCATGTGCACTGGTTTAATCTCTTCTTGGTGAGAACATGTTGAAAACTTATTCACGTAGCTATGATAACGTTTGATTAATGACCTTAATATAGAATTTTAAATGTGCTACAATATTATTTGAAATTTAATAAAAAAATTTATTTGGCTTGTCATTCTTTCTTTGTTTCTTTTTTTCTTCATATTTGTCTTTGAAGTTCATTGAAGTCTCTCATCAGTCTGATTCTGATATCACACGGCAAGCCAATAAAGTCAGCGAAAAGCACACCTACCAAGCTAACTGGTCACAAAAGCATTGGTTTTCTATTTGAGTCGTAACACCCGACTTTTTCTTTTCCTCTT…
>Vitis_vinifera_newGene_1774
CTAAAACAGAGGAAGAAAAATGAAGTGAGAGCAAGGAGGAGAGAGTGAGCTGGGGAAGACATCTGAAACAAGAGGAGCTATAGGGAGGTGATTTTGAGCTGAGCAGGGGAGTGAGTTGGATTTTGAGAGGGTTTGAGGCTGTGAAAATGAGCTGAACAGTGAGAGGGGCAGAGGAGAGAAAGGGAGTGGGTTTGCTGCGGTTTTGATGTAAGCTTAGGAGAAGAAGCAGAGCAGCTTGAAGCCCAGTTAGTTCCGCTGGAGGGGAGCATTTCCAGGTACGTTTGCTAGACCACGTATTGATTGCAGTTGATTTTCTTTGGGTTGCTGTGACTGTGTTATAATAAATCCATGCTTGGTTCTTTATGTGAAATTTGTTTAAGAGTGATCTAGCTCATTTTT…
>Vitis_vinifera_newGene_1775
AAATTGTTATCATAATTTGTTTTTTTTTTTTCTCTCCATAGCTAAAAATCAAAAGGCCACCCATTTCTCTCACTCGGGCATCAAGAAGCCCTTTCTGAAGTTGCCCTCCAGACGAGAGAATCCCTAGAAAGGCCCTGTTTTCCTCTGCCACTCTCAATCCTCGCTGGTACTAATCTAATCATGTTATTATTTTATTTTTTTGCAACCCCCGATTGATTCCCAAGAAAATCCATCCCCCATTTGATTTCCGGGAAAATTCATCCTCGTTTGATTTCCGAGAAAATCCATGCAAAACTCCCAAGGAAAACCAAAAAAATTGCTTTTTTTTTTTTTGGCTCCCTGTGTTGTCTGGATCTGTTCTAGGGTCTCTTTGCTTTTGTGCCATTGGATTTAAATTTC…
>Vitis_vinifera_newGene_1777
CTCGGTTCTGATATTTTTTGTTGTACAATCACTAGATTTCAAACCAGATGCAAAGAGATTTAACTTGAGTAAATCTCTCCACGTGGAAGCATGACAACCACTCAAAATAACCTAACACAGCATAGGCACATTATGTTACACCGGGGGAAGAAGAGCAAAGTGTGAAGCGTCGGTGGATGCCGGAGGAAGAAGGGCAGAGTGCGAAGCTTGAGATCAAAGGTAGGTGGATGACAAAGGGGTAATTCAATGGCCTGAGAAAGTAGTACACCCACCCCCTATCGATCATCCCTTCCGGTGGTAGTGAGGGATGGACCCCAAGAGGAGAAAGACCCAAGACTTTGCGGACAAGGCTGATTCCACTGCTACGGATACTGGGAATTCGGGTATAGCGGAGTCCCA…
>Vitis_vinifera_newGene_1778
AGATTGGATAACTTTGGTGCGTTTACCAAATTGAACAAGAATTTCATTGTAGAACTTAGAGACAATATGAGGTAATTTACATCGCTTTTTCATTAAAAATAACTAGGTCATTTGAGATAAATTATCAACAAGTACAACAAAATAGATAAATCCTTTTAGACTAGAAGTTTGAGATGGATCCCAAGTATCTACGTTGATTGCACCAAAAGGTTCAGACTGATGGCTATGACTACTTTTTGGTAAAGAACTCTGATGATGCTTACCCAAGTGGCAAGTTTCACATTTTAAACTGGATAAATGACTTAACATGGGTGTAACTTAATACAACTTTGCCAAAGATGATGACCCGAACGAGAATGCCATTGAAAGAAGGGATTGGTAGCATTCAATACTGAGGAA…
>Vitis_vinifera_newGene_178
AGGTGGATGAATGGTAGCTGGAATCAAACTTCTTTCTTGCATTTAAAATAAAATGATAGCTAAAAATATTGCAATCCATTTTTATATTTGATACATGGAGAATAATTTGTAAACAATAGAAAAGATTCGGGATCCAGAGGAGTTCATCGCCGTCTTTCTACCTACCAGTGTTTTCCTGGAATTTCGTTCCGTCTTTTATGAAGAAATTGCCTGCCATTTGAGTTAAGTTGAGTAAGATCTCACAGTGAAGAGTGGATGGCTTTTGCAGACCCTCAAAGTCAAAGAGCGTCTTCTTCTTCTTCTTCCTCTTCTATTTCTACTCGTGGATGGAATTACGATGTTTTCTTGAGCTTTATGGGTGAAGATACTCGCCATAATTTTACAGATCATCTCTACAGA…
>Vitis_vinifera_newGene_1782
GAGCTTCCAGAGAGGTTCTCTGAGTTAGAGGAGGAAGCTTGGCCGGAAGCAGGGTAGCAGCCTGATTTTTCTGGAGTAAAACTTGGAGTCCTGCTGGTTTTGTTGAAAAAGACTCCCTCAGGTATGATTGCTACAGGCTTATTGATGGTTTTTGGCTGTTTATCACTCTTCTATGTCTCTTGTTGATGTTTGAATATTCGTTGATTTGTTTGGAGTGGATAATGAAGGCCACTTGTTGCTTGTTGAGATATAACCTTGCATTCATGTTTGGTATTGTTAATCTGAGCATGTCTTGTCTCTGTTGTGAAACGCCCAAGAATCATGCCAACATCTACATTCCATATTGTTTTTTTTTTTTTTTCACCTAATCAGAGGACTCACGGATAACTCATGAAGTGA…
>Vitis_vinifera_newGene_1783
TGCCTGATAGCATTGGAGACTTGGAATCTCTTTGGTTTCTTGATCTCACTAATTGCTCAAAGTTTGAGAAATTTCCGGAGAAGGGAGGGAACATGAAAAGCTTAAGGGTGCTTTATTTAAATGATACTGCTATTAAGGATTTGCCTGATAGCATTGGAGACTTGGAATCTCTTGAGTTTCTTGATCTCTCTGATTGCTCAAAGTTTGAGAAATTTCCGGAGAAGGGAGGGAACATGAAAAGCTTAAAGAAGCTTTCTTTAAAAAATACTGCTATTAAGGATCTGCCTTATAGCATTAGAGACTTGGAATCTCTTTGGTTTCTTGATCTCTCTGATTGCTCAAAGTTTGAGAAATTTCCGGAGAAGGGAGGGAACATGAAAAGTTTAATGGATCTTCGTT…
>Vitis_vinifera_newGene_1787
GGCTCATTTAACCATGGAGGACCAACAAGAAGAGCTAGCCATGGACATTAAAGGCTTCAAAAAGGGGGAGATCATGCATTTAGAAACCCCATTAGCAATGTTGGAAAAACCAGATGCACCCTGCCCTCTTGTCGAGGCTAGTAAGTCTATTTCTTATGCATTTTCCTTTCGTCTAAATTGATCTTAAGTCTTGAAATATACCTAAAAATCAACAGGATAAGCTTAAGATTTTGTAACTCTTCTGCATTGGTGTTAGAAAAAAAAAATAGTGTTGTTTGCAAATTAAAAATGTGACTCTAGCTCTACTCCTGTCTACTAGGAACCCTTTTAGAATACCACTTTCCTCTACCCTTATTAGCATTTTGCTTTAAACATTTGTTGCAATGGTGAAAAGAAGAT…
>Vitis_vinifera_newGene_1789
CCCACATTTGAAAAACCGAAGAAAAGCCCATGTAATCGTTAGGGTTTTTATTTGCTTCACTCAAAACAGAGCAAAAAGGGCGGGAGAGAAACAGGGTCCCTCCCTCAAGAGTCTCACTTCTACAGTTCTACTCCCATCTCATCTCCCTCCCAAACTCCCCAGACCCGGTGACCGATTGAAGTCAGAAATGTCCGTCGGACTTCGCCGCCTCAGCGTGCTTGGCGAATTCAAACCCTTCGGTTTGATCTCCGAAGCTCTCGACGGCAAGCCTTCTGATACCGTCCTCGATAATTACGATTACTTCGTTTTCGATCCCCAAGTCGCGAGGGAGAGAGACGAATCCGATGCGGATGACGCGCCAGTCTCGGCATTGAGCGACCGATGCGACCATGAACTGTT…
>Vitis_vinifera_newGene_1792
TCTGGGTTTTGAGTGGCAGTTTCTTTGGAAGAATCGTGCATTGCTGGTGAACACACATGAAAAGCATATAAAGTTGCTAGCCTTGTTGGTGGACATGTGTGTAGGCTTTCCCTTTGTTTCCTTGCGGCAGTTTCTCTGATACAACATGACATTGTTTGTGAACATGAAAAGCATATAAAGTTGAGCTTGTACCATACCCACATTGGTGTTGTAGGTTTGCCTTCACTAAATTGTTTTGGAGACATGGTCCTGTAGATTTTAGCCTGTTGGGTCCTGTCATTTTGCACACTAATTTCAGTGTATGTTGGTATGGTACACTTTGGCATTTTGGACATGCTCCTTGTCAATTTTGTGGAAGGTTGTGCCAATGTGGGTAGTTGTTTGATGCTACCTTGCTTT…
>Vitis_vinifera_newGene_1793
GGGAAAGCTCCTTTGCCGTCTCAGAATTTGTTTTTTTCCCCTTTTTCACTAGCCTCCAATTCATGAACAGCTTATCTGCTAAATAGTTGAAATCACAACCTTGGAAGCCATGAAGTTTCATAGCTGAATCCAACATGGTGAAGAAGCAACATCAGAAGATTTTTGACTCAGACACTGAAAATGCTAAGTAATAAATCTACTCTATTCTTTTTATTTTGTCGTGATAAATTCTGGTGATTCTGAATTTCTCAAAGATTATCTGTGCATGGAACAGGGATGTGATTGAAGAAAACACCAATGATTTAATTAGCAAGTTACCCGACGAAGTACTCTGCTACATCATTTCATTTCTCCCTTTTGAATCTGCAGTACAGACCAGTTTCCTTTCAACCAGATGGA…
>Vitis_vinifera_newGene_1794
GGAAAATATATGATTTTGATAATCCAATTTTACGTATTTCAAAATTAATAATGTAATTAGAAAATATTTGGAGAATCATGCACTTTCAGCTTATATGTATTTTAATGCCAAAAATACCCTTCACCTTGCCAGCTAAGCGTTCCACATCTGAAAATTCAGAAGAGAAAAAACCCTCCGAAAAACCACAAAGCCAATATCTCTCTCATATACTGCTTTTCCCGTTCTCTCCCATTCTCAATCTCAGAAACCCAAAATGCTGTAAAACCTAACCTCTTTCATTTCTGTAACATTCTCGTCTCCCATTTTGTTGATAAACATCAACAGCCCAAAACCTAACGTTCCCAAAAAAAAAGTTATAATGCTGCGGACGAGAAGAATTTATCAGGTGGATGTGTTGGT…
>Vitis_vinifera_newGene_1795
ATTTTGGTCACCATTCATCTAATATCCTAGTTCAAATTTTGAGAGAAAATTCTATCTTTTGGGTGTGGGTTTGAGGATTTTGATGAACATTTCTGCATTTTTAGCCCATTCTTCCTATGACCTAGGTGAAGTTTTGGCATAACAAGTAAATTTGAGAATGTGTTTTTGGGAGAATGTCTCATTTTTACACATGGGTTTGAATCTGATTAATGATTTGGTGAGCATTTCTTAACTATATGGCTACTGATGAAATGATCCATGTAAACTTTTGACTGTATTTTTGGGAAAAAAAGGTCTTAGATTAGATCATTTTGTTGACCATTTCTCTAATACATGGCCATCCATTAAAAGGCCCACTTCCAAATTTTGGCACAACATGAACATTTCCGTGAATTTTTT…
>Vitis_vinifera_newGene_1796
AGTGTCCGTTGTTATGCAGCAATCTTGAGAAACCAAAATTTGCTATTTCATGTTGGGCAAAGCCATCTATGCTCTCTTATCGATATGTTGCAGAGAATGCCATTGGTTTTTTTTTGGAGAATTATTAGATAATGTTATATACATATATTGATAATGTTATTTCTTCTGTTGGCAGATTAAGGAAGGCATTATTAATTTAAAAAAATAGTTGGAATGGGTTGACACAAGGATGATAAGGCTCAAAAGCTAGTCACAAGTTACCGAATGGGGTTGAAGCTGTAAGCCTCTACACCCTTACAAATTTCTATAGTAACCCAGAATAATTTGTTCTGTCCAATTGGGCCAATCAGTCTATAAGTTGTTGAGAAGAAAATCAGATTTGTTGACTCAACTTAATGC…
>Vitis_vinifera_newGene_1797
CCTGCGTTTAGTCGTACCCCGATCAGTCAATGATCCCTTCTCCAAGCGCTGCGTTTGGGTCGATCTCCGAGTTCAAGGTACCGATCCGATTTCTATTCCCAATTTAATCAATTGACTTCTAGGTTGGATACAATCCTGAGAAAATGAATGAAAATTTTGAATAGTAAATTTTTCATCATCTAGGGCTCGAGAATACAGAACATTGCTCTTTACCTAAAACTCATACGACGATATGAGTTTTTATTTTTATTTTTATTTTTTGGTTTGTTTTGGATTTTTGGCTTCAAAAAAAGTGAGAGAGATGACACAGTAATCAAAATGTGGTTTTCTTGTATTGTACTTCATTTTCTTGGTAATCAAACAAAGGGTCAGATCTCACTCTAAGTGCTTTATAAGTTG…
>Vitis_vinifera_newGene_1798
GTACTTCTCCATCGAATCTTCATCGATTCGATTTTTCTTCGTTTGATTTGATAAAAAGTAGGATGTGAATTTCGTTGATCCATTATTGATATTAATCATGTTTGCATTTTTTTTTCTTTATTGTAAATTTTGAATTTCGTGTATGTTTGGTTAATAAGAAATGGGAGGAGAAATGAATCGGCAGTGTATTCTAGAAACTGCTAGAAATCGACGCCCTTAGATTAGGGGGAAAAAAATGATATATTCAAGTAGCCGAAGCTCAAATTGTCAAAATCAAGGTTTTGCCGAGTTTAGGAGGGCTTGTTCAATTGAGTGGCAAGCTGTATAAAGTGCCAAATGTACCATCCGAATCATGGCTTTGGGTCCAGTTTGCTTCCAGATTTGAGGTTATAATTGTAG…
>Vitis_vinifera_newGene_1799
GCGACAGCAAAACCCTAACCCTAAACCCAATCTGCCGCATCTCTCTCTCCTTCCTTTCTCAATAGTCTGTTTTTTTATTTTGCAGTTTTGTAGTTGTTTTTTTCTCTTGAGTGTAGGGTATGGGCTGTGATTACAAAGAGAGAGGGCTAGAGTGGGGTTTCAGCTCGATCCGATTTGCAGGAAAGATGGAAATGACGCGAAAATGAAGATGAAGATGCCGCCTTCGTATGAAGGATTTGGCGTCTCTCTGAAATCATCGTTGTCGTCTTTATCTTTCTTCGTTGGACTTAGGGTTTGCCCACAATGACAGAATCATTCCCAAAAATACACTTGATATGAGCCCAGATTTACAAGCTCATATTAATTGTTGTTCGCGATGACGATGATGCGTATGATTAT…
>Vitis_vinifera_newGene_18
AGATCATCGAGACTATAAAACAGCAGATCACTCAGCCGTCATTCCCGCTCTCTGTGAATCCCGTCGTCTTTTTATCCGCGCTTTCATCAGAAGCTTGAATAGTCCTCAAATCTCCACCCTTCCATCAGAAGCCCTGAAAGTTCATAGCAACCATTCAAGCTATCAAGCGCGATGACGATCAAAGTCATTCCTTTTTCACTGTAAGCGGCGATTTTCCTTTTTTTTTTTTTTTTCTATTTATTTATTTATTTATTTCGTATATATTTGTTTACTGGAGCTTGAAAATCCACAGGAACTAATTCAAGCTCTTCGATTTTTTCGATATCCTATTTTCCCCCTAAATCTCTGTCTTCAATGTTACATATTTCTCTTTCTAGAAATCTTAATCAATGATGTCTT…
>Vitis_vinifera_newGene_180
CACAACGGAAAATTTGGAGAAGCACTGGCTAAACATGAAGAAAATTTGAGAACTATGGAGAGGGTGCCGATTTGGAGGGATGCTCTCACTCAAGTTGCCAATTTATCCGGTTGGGATTCCAGGAATAAGTAATTCTCTACAGCTTTCCCATCATCATCTTCATCCTCATATCACTAATTTCAATATATGCATCTGTTCATTAATTATCTTGTTTACTTTAATTTTACCTTTCTCTTTTTGAGTGATGAACTAATTTCATGTTTATACTTCAAATTTGGCAGGCATGAGCCTATGCTTATCAAGGGAATTGCCACTTATATTTGGAATAAATTGTTTAGTAGATCCTCAAATTATGCTGATCAGAACCTAGTTGGAATAGAATCTAGCATACGAGAAATA…
>Vitis_vinifera_newGene_1802
CGGAAGTATTAGGTGAGACTATTCAATGACATGTGATGTTTGGCCAAGAATGATTTTTTCAAGAAAGATACACCTTAGAGAACTTATTATTCTACGTGGAATTTAGAAAAAATTCCCTTGATGCATCCAACCTCCCACCATCCGTCCCATGATTTTGAAGATCAATACAATATTATTATTGTTATAATTTTAAAACGTGAGATGATATAACTTTGACGGAAAGGTGAGCCCATTCCACAAAGTTATGGGTGTAGGGCATAAGGTCAATGCAATTGACCAGCCACAGTTTCATGTAGGGTTGGTAATTAAAGAGGAAATTTCATAGGATGGCAGGACCAGAATAAGGACACTTTCAACAATTTGAAACGGATTCAGTAATAATCATCAGTTGCAGGAGGA…
>Vitis_vinifera_newGene_1804
CCACTTTCCTCTCTCATACGAGAGGATAGGGTGAGTGTGTGAAAGAGAAAGAGAGATGTGTTAATTTGAACTTTGAAGGAGCTATCTTCCTTGTTTCTACTGCAACTGGAGGAGGCATCCAAAGGGATCGCATTGATCCCAAACTCTCCATGTCTTTGGATCATGCTATCCCTTTGGATTCCTCCTTTGGTAGCTTCTTACTTGGGCTGTAACCATATCCCACTGCACACACCTCTCATAATTAACTCATCTTATCATATACAGACACATCCCTCCACAACTCCATCCCTCCATCTTCGGCATTCCCAGATATAAAAGACTCTCCCTCGGGCTCATCAGAGAAGATCAGACTACGCCAGCATCTTCCAACAAGTAAGTACTGTTAGATAATAGCCCCTT…
>Vitis_vinifera_newGene_1807
TGAGCTTTGTTGTTAGAAGTTTAAAACCCTACTCGGAGGTGTTATAAGCTGAACTGAAAGGGAAAAGAACCGCATAACGTTGTCGCTCCTGCAAATCGGCCTAGCCGCTGCCGTCGGGAATCCTCCATACCATTTTGTAGGGTTGCGTTTTGGATTGAGGTTTGTTGCTGAAAGACCAAAAAAATTACATACTCTAAATGGTTTCTACATGATACAGTTTGCAACGGAAGGATTGATTCCATTTACAAAACGAGGATTCTCATATTTTTGCGAAGTAGGGAAATGAATGAACACTTGGGATTGAACTGGATGTTGTAGAATTTAACATTTTCTTTGGTTTTTATCCCATATTTCTCCTGGTTTTTGGTTGATTATGTTTTTTATTTCCAAGTAGAGAGG…
>Vitis_vinifera_newGene_1809
AATTGGAAAGAAGAACCAAGAAAAAGATGGACAAGTGAGTGTGATGGGGCACTTACCACCTCCAACTTGTTTTCTTCCATGGAGTATTGCAGAAATTTTCTTGCCCATGCTTGTTTTCCTTGAAAAATAGTTGAAAGGTGATTTGATCCTTCCTTGGTCCTTGTCCATATTTTTCTATTTGATTCTTACCTGACTTAAAATCCTACATATTCCACCTATCAAATTTTCATACTTTTTGGGTCTTCTGTTTTTTTCTTTCCCCTTCCCTCTACGGTAAGCTTATATGCTCCCATTGTTGTAGGCTCTGCCCTCTTTTTGGCGCTTTAAGTATTTGGCGCTTTAAGTATTTACTTATTTTTTTCATAAAAAAATTCAAATTAGTCAATATTAAATATAACA…
>Vitis_vinifera_newGene_1810
AACACAGAGCTTCTTCCATTGAGGAGGCAGACAAAAAGAAAAAGGAAAAAGGACATAGTGTTGTCTTCCATTGATTCTCTGATTCCCTAACTGGGAATCAGAGGATTACCATCAACAAGTTCTTTACTATTATTAATAGTTTTTTAAGTTTTATAGGTTGCCACCTTGGCTTCCCTGCTTCAAAAATTCAAAAACTTTCATGGTTCTAAGCTTCGTATAACCAAACAAACCAAATTTGAAGGTGGGTGTTGTTGATTTCTGAAATGGGTATGTCACAAACTGGTGGAAAAATGGAAGGGTGGCTTTATCTCATTCGCTTCAACCGCTTTGGACTGCAATACCTGCGAAAACGCTACCTTATTCTCCGAGATAATTGTCTCAGGGGCTTCAGATCAATGC…
>Vitis_vinifera_newGene_1811
ACTCGTCAGAAAACCCCTAGCCACCGTAAGCCGCCAACACAACCGTCTCTTTCCCCGGAAAAACCAACCTCCTTATGGCCATCATCACCTCTCTTCTCCTCCAACCTCTCTCTATCTCCACACCCACACTCCAGAACAGCAGAAATCACAGATTTCGAATTGGGTTGACACCCCCCCCACGTAATAGTCTCAAAAATTAATCTTACTTATATAGTTTGTAGTAAAAATCAAATCAACCATAATTTTTAATGAAAAATAAAAGCAAACTATATATATATAGTTTAGCGGGATCAAATTGAGGGCACACATGCCCCAACCTTCCTTGGCTTCGCTAGTGGAATAAAAGGAAGTACATATATATATATATATATATATATATATATATATAAATGAATAACA…
>Vitis_vinifera_newGene_1812
TTTTTTTTTGTTCCTAAAAATAAAAAACTATTTCCAAAAATAGTTATCGACAGGCTCTAAGATTTTAAAAACACTCCTCCTTTCCCCTCCCCTCTCTTGAAAAGTATGTCAACAATTTTCAAAGTAATCTTAACTTTCTATGGATTCTTAGATCTCTAGGTTGTGATTGATGGTCTCTCATATCTTTCAAGGCCTTCTTAGGCTTAAGGGTTTATCATCTTAGGCTATCCTCACTAGAAAAGACGGTTCAAATGTTCAAAAGACTGCTCCATCTACAATTGGGACTTGATAAAAAGGTATCAAAGAGCTCTTAGGGGCTTATAATTCTCATTGAGCGCTTGAGGACTAATCCAGGTTCTGGTGCTTTGCTAATGCTCCCACTCATGCCAACGACTATCA…
>Vitis_vinifera_newGene_1813
CTTCCGCCACCTACTTTTCCTCTCTCTTCCTGAAGCCCGGATGGATATAGCCGGGAACTATTCCTTTTCCACTATTTTTACAGTTTGTCCTTGCAGGGTTTGGTTCTTTTCAGCTTCTTGGGGTTCTCTTTTTGGGATTTTTCTCTTCTTCCTTTTCCGTTTTTTTTTATTCATCTCCTGATAGATTAGGTTGTTTGCCGGAATCTGATCACGGGTTCTATCCAGATGGTGGTTATTTCATCAGAAATATCTGAACCACAAGCCCAGAGTCCAGAAGAAAAATTGTTGAACTCGTTCTTACTCTTGAATTTCTTGTTCCTAGTTGGAAATAGAAATTAGGGGGAAAAAAGTGTTTTTTTTTTTTTTTTTTAACTCATCCATTTTTTTTGGGTCACGAAT…
>Vitis_vinifera_newGene_1818
CATTAGCCAAGGCCTGACTGTAGGGGATTGTGCCACCATTAGCCAAGGCCTGACTGTAGGGGACTGTGCCACCATTAGCCAAGGCCTGACTGTAGGGGATTGTGCTACCATTAGCCAAGGCCTGACTGTAGGGGACTGTGCAACCATTAGCCAAGGCCTGACTGTAAATGCCTGGGCCGACATTAGCCAAGGCCTGACTGTAGGTACCTGTGCCATCACTATTCGCAAAAGGCTGACTCTGGGAGACTCTGCTGCCACCATCAGTGAAGATATGTTTGTAGGTGCTGGTGTCACCATTGACAAAGTTTTGATTGTAGGAACCTGCAATGTGATTGATCAATCGATTCTTTTCTGCAAAATTGCCATCCCAATTATATAATGTCTGACTCAGACCTCCAA…
>Vitis_vinifera_newGene_1821
CTTGATTCGAAAAGACCAGAGCTGCACCGTTTCATCTTCCTTCATGCTATTCCTTTCCGTAACCGATTTCCAATTAGTCACCAACACATACATTGAGGTAGAATTTCCGGAAGCTTTCTTCATGTTCCACTTCCTCAGACTGATGGTTTCCCGATGAAGGGAGGGCTCAATCAACATCACTTCCATATCTGAACATTTTTTTCCGTTTCCTCCCGAGTTCAACCTCTCGCTCTCTTCAGTTGTGAGGAAACTTTGTTGTACCTGGTTCAACGGTATGGACAGACGGTTGTGACCGGAACTCACATCAGTCTTGAAGAGAGGCTTCTGGATTACAAAAGTGACATCAGAACCCCCCAGAGCCCTGATCCGATTCCTGAGGATGACAGGGAGCTCTGGCGT…
>Vitis_vinifera_newGene_1822
CGTCTTGCCATCCCAAGAAGACCAAGAAACCACCGAAGCTATATAGTTTGCGCATTCTGTGATCGAAGAGCTACAATGGATTCTGTTGTAGAAGATGAGAAGAAGCACGATCAGGTTCTCGAAGAAACGACCAACAAATTTGAAGATGAAGGTGATCAGGCTCTTCAAGAAACGATCGACAAATTTGAAGATGACGGTGATCAGTATCCTCAAGAATCGATCAGGATCAAGAAGCGACCACCACGGTGCCATGATGATGATGAGGGCGGGTGTGTTCAGGAGAAAAAGAAGCGAATGATGAAGAAGATGATGGAGAAGGCAAGGTGCCCATCTCCCCATGCAACGCCAGAGCTCCCTGTCATCCTCAGGAATCGGATCAGGGCTCTGGGGGGTTCTGAT…
>Vitis_vinifera_newGene_1823
CACAACCGTCTGTCCATACCGTTGAACCAGGTACAACAAAGTTTCCTCACAACTGAAGAGAGCGAGAGGTTGAACTCGGGAGGAAACGGAAAAAAATGTTCAGATATGGAAGTGATGTTGATTGAGCCCTCCCTTCATCGGGAAACCATCAGTCTGAGGAAGTGGAACATGAAGAAAGCTTCCGGAAATTCTACCTCAATGTATGTGTTGGTGACTAATTGGAAATCGGTTACGGAAAGGAATAGCATGAAGGAAGATGAAACGGTGCAGCTCTGGTCTTTTCGAATCAAGTCCAAGTTGGGTTTCGCTCTTGTAAAGAGAAGACTACAAGATGATCCTAGGAATCGTTCATTAAGGGGCATCCTGGATAGCTGATATGGATATCAGGGACAGATAGGG…
>Vitis_vinifera_newGene_1825
AGTTATAGCAGTGGACCTGAAGCAGACTGTGCAGGTTGATAAGGATCTTCAGATCCGTGCCTACTATGCAGGACATGTAAAGTTTTTGAACTTCACCTCTACTACATTTCCTACGTTAGCAGCCATGTTTGGATAATTAGTGATAAACTTTTTAGGTTTAACACCCTTCTTTGCCAAGTTTTCCCACTTCTAGGATTTGGAATCATCCTTATTTTAAGATTTTGTTGCTTAACAGATGTGAAAAATCTTTTTCATTGTCCTGCTCTCTGGGCCTGTTACTTCCATGGATTTCATAGTGGCTACTGCTTAAACTTTGAGATTTGGCTAAATTTGCTGTCTTCAAGTGGCCGTTTTGTTTACTATTATCATCTTTTCTTGGCTGCTACTTTTTTTGAGCAA…
ACCAGAACTTAAAAATTCTTGCTATCACTTTTTTATTTTGTGCGTGTGCGTGTGAATGGATTTTTGGCTTATCATAGAAGTTGTTATGTCTCAATATTTGAAAATTTGGTATTTAAATGTGTAACTGAAATTGGTTGATTATGGTTTTGAATAGTTTTCAATCCCTAGTGTGTCTTTTTTATCCAATCATACAGTTTACTATATATTAATTATGATTACACTCAGTTTTCTTGAAATTTTGGGAGGTTCAAGGCTCATTTTTCTATCCATGATGGACTCTTGCCTTGAAATATTGCTCCATGTTGTAGCACCATGAACTTACATCAGTGTGTTGATGGGACAAAGCTATAGTGATGTAGTGCCTAATGATTTTTATGGTAGTTAGTTATTTTACACAGA…
>Vitis_vinifera_newGene_1826
TTTTTTTTCATCCTCTCATCCTCATATTCATGGCAAACCCTACACCACGACATCCATCTCCCATGTTGTTACCATCCATGAGTCCCACACCCACCATGCCACCATCTTTCTATTCACCCATGGTTGTTGTTCCCATGTTCGCTACAACTCAAACATGCTTCTCGATGTTTTGCCACAGTCTCGACGCGGTTGTTGTTGTTTCGCCATAACCCCAACGCGATTCTTGATGTTCTGTCACCATCATAGCCACCATTGTTGCAGCCCATAGCCTTGGTACCTCCTGCACTACACATTGACTTTTGTTGGATCGCCATCAGCACCACCATCTCCGTGGTTGCCACTTCATTCTTCATCTTAGGGCTTCAAGAGACGTAGGTAAGTTTCCTTGGATCTCTATAG…
>Vitis_vinifera_newGene_1828
GAAAAGCCACAAAACCAATATCTCTCTCGTATTCTGCTTTTCCCCTTCTCTCTCCCATTCTCAATCTCAGAAACCCAAAATGTTGTAAAACCTAACCTCTTTCATTTCTGTAACATTCTCGTCTCCCATTTTCGTAACCTTTTCCCCAAATTACTTGATCCAGAAACCCTAATTTCTAAAACGAAGATCAGATCCGGGGAAAATTGGTAATCAGAATCAATGGTGGGTGCATCGAGCTCATGGTCTCGCGCATTGGTTCAGATCTCACCCTCCACTTTCTCCGTCATCGGTATCGCCATCGGCATCGGCGTTTCCGTCTTGGGTGCCGCTTGGTACTTTCTTTTCCCTTCCTCCCCTGCAAAATCCACCAAAATAGAACAACTAATAAAATTTTTGCAT…
>Vitis_vinifera_newGene_1829
GCCATTTGGATGGTCAAATGATGTCCGTTTCGGCCCAAATTTTGAGGAGGTGTTCTACTCAACGAGAGGAACAATTCTACAGTGGACGATCGTGATTTTAACGGTCAAATTCTTAGATCTGTGGTATGGGAAACTAACTCTAAAACTTTAATTAAATGCATTTTTCATTGAAAAAAAAGTATAAATCTTGTCATTATGAGTTAAGAAGGTAATATTGGTGTTGTAAGAATTTTTTTTGAATGATTTGGATTTTTTCTGGATTTTTTTTGTAGTTTCGGGAATTCTTTTTTGTTGATAAATAATTGTTTTGGGTTGTTAAAAATTATTAGAAGTGTAGGAAAATTCCAAAATTAGGGTACAATTTCAAATCTAGTAATATGTGAATTTTTGAGAATTGGT…
>Vitis_vinifera_newGene_183
CATAATCCCGTGAGCTTCCATTCTTAAAATTCAGAAAAAGTCTCCGTCCTAACTCCCTTTGTCTCCCTCCCTCTCCCTCTCAATTCCCAAAACCCATCCAAAACCTTCATTCAATTCAAAGTGAGTTTCTTTCTTCTTCCGATTTTTTGTATTTTTTTTCCCCTTTTTTTTTGTGTGCAATTGTGATGTTCTATGGGTTTGTTTGTGTTGTGGGTAATACTAATATTTTGGTGGGATCATGCTCTTCTGTGTGGGATGTTATATGGGTTTGGTTTGTAGTGGGTTTGCTAATATTTTGTTGGGAAGAAATTTGAATATGCAGATATCTTTCATGCTTTCCTGCATGTATATTTGTCGTTCAATATATATCTCTCTCTCTATATATAGTGGGTTTTATTG…
>Vitis_vinifera_newGene_1831
ATTTGGTAGAAGAAATGGGTAGAGAAATTGTTCGACATAAACATCCTGAAGAGCCTGGGAAATGGAGCAGATTGTGGGATCCTAAGGATATTTCCCTTGTATTGAGAAAAAAAATGGTATGGATCAAATGCATTAACTTACTTGATATATAGTGTCATTATTTTTGTTTAAGAAATTATATATCTTTATAGTTTTTCTAAGGTTTTATATGTTTCATTCTTTATTTATTTTCATGTACTTTTAATTTTTAGGGAACGAAAGCAGTTGAAGCGATATTTCTAGACATGTGTACATCAAGAGAGATCTCATTTACTACTGAAGCTTTCAAAAGGATGGGGAGACTTAGATTATTCAAAATTTATTGGAGTTGTGGTTTTCTTAATTATATGGGAAAACGGT…
>Vitis_vinifera_newGene_1833
GCAATTACCTACCACCCTTAAGAAACTAATCATAGGGGAGTGTGAAAATCTAAAGTCTCTTCCAGAAGGAATGATGCACTGCAATTCCATCGCCACCACCAGCACCATGGACATGTGTGCCCTTGAATACTTAAGTCTAAATATGTGTCCCTCTTTGATTGGTTTTCCGAGAGGTAGGTGATTCATGCCCAGTCGGGTCTTTTAATAAAAAATATTTATAAATCCTATAACCTTATACTGGCGTAGCAAAGCTACTATAGTATAGCAGCTCTAGGGTCGAACTCAGGGATGGGTTTTCACTCTACCAGTGATAAACTCTAAATTAGAAATTGAGTCTGATGATTTCCTTTATCATAAACTTAAAAGTTTAAAAGAGAATAAAATTTGTTTTGAAAGTAG…
>Vitis_vinifera_newGene_1834
GTCAAATGCAAAAGAAGAATATCACGTCTTTTGAATACTGGTATGTTGCTTGTCTCTATCTCTCACATCATTGTCAACAAATGCCTTACCTGATGTTTAAAACGCCTTGGTCCTTATGATCATGTAAAATAGATTTTAGGTGGTAGAGGAGGGGATAATGCACCACAACACGTTTCTTGTTCATCTTACAATTATGCTCTCTCATAATGATAAAAAGAAACATAGTCAAAACTAAGCAATGATGCGATTTTTCCTCAAGGAGGAAGGAAAGGGAGAGGAGAGGAAGCAACCCAATGCAAAGATGCATCAAATTGCTGTGTCTTGACAAAGGGATGAAGATAAGGAGAACATAAGATGCTGCTTATTGGTAACACGAAGTCCTTATGAAGACAAATTGTT…
>Vitis_vinifera_newGene_184
GGTCATGACCCCATTTCTCACAGCCAAACTTGCTGGGCAATTTGTTGCAGTAGATGCAGTAGGCCTTCTTATGTCCACACTACAGGTGACAACCCTGTCCTAGCGCTCTTCTTGATTAACCATCCATCATCATAATATTGGTATTAGTTTGTCATCATTGTTGGTATTTTTGTTTCATCGTTATTGGCATATCTACACAGATTGTGCTTCTTCCTGTATTGGGTGGTGCATTTCTTAATCAGTACTTTCAAGGCCTGGTTAAATTTGTTTCTCCTGTGATGCCCACCATTGCTGTTGTAACTGTAGCTGTTCTATGTGGGAATGCAATTGCCCAGAATGCTTCTGCAATTCTTATGTCTGGTCGACAAGTGGTGTTAGCTGCAGCCCTTCTTCATGCAT…
>Vitis_vinifera_newGene_1843
CATAACTATCTTAGACAATAAGATATGGATGCATGATTTGTTACAACAAATGGGACGAGACATTGTTCGACAAGAATGTCCTAAAGACCCTGGAAAATGGAGCAGATTGTGCTATCCTGAGGTTGTAAATCGTGTATTGACAAGAAAAATGGTAAGAACAAATGCAAATGAATCTACTTTCATGCTTAAGGTTATTCGGAATACCTAAGCTTCAACAATATCATTTTTGTTTAAGTTACATGTCTTACTTTACTTTTATGTATTTTGCTCTACTCATCATCTAATCTTGTTTATCAGGGAACAGAGGCAATTGAAGGCATACTTCTGAACTTGTCTAGATTGACGCGGATACACATTACTACTGAAGCTTTTGTAATGATGAAGAATCTTAGACTGCTC…
>Vitis_vinifera_newGene_1845
CTCTTCTATTTCTACTCGTGGATGGAATTACGATGTTTTCTTGAGCTTTATGGGTGAAGATACTCGCCATAATTTTACAGATCATCTCTACAGAGCTTTGGATCAGAAAGGGATTCGTACCTTTAGGGATCATGAAGAGCTACGAAGAGGAGAAGAGATTGCAGCAGAACTTTTAAAAGCTATTGAAGAGTCAAGGATTTGTGTCGTAATTCTGTCGAAAAACTATGCCCGTTCTAGGTGGTGTTTGGATGAACTGGTAAAGATCATGGGGTGGAAGAAGTGTATGGGACAATTAGTGCTTCCGATTTTCTACCAGGTGGACCCCTCCAATGTGCGAAAACAGAAGGGGAGTTATGAAGAAGCATTAGCCGATCATGAAAGAAATGCAGACGAGGAAGG…
>Vitis_vinifera_newGene_1851
TCCACGTTTTAATTTATTTTGTCTCCTACTTAAAAATCTACTTTTAAGCATTGAAGTTTGCACCTTCAACAGCTACTTTGTTTACAGGGAAATGAAGGAGGAGCAGAGAGAGGTGTTGTTGAAGAAGGTTTACCATGGGGGATGCCCAGGATGTAGAGTGGAGCATCTTAAAGACACACAGAGAGGTTTACCAGTTAGACAACTGTTTTTTGTGTGGATTGTGGTGCTCTGCAATGGTAACTACACTCTCTCTTACTACTATTATTACACTGCAATACTTTCATACCACCACCTTCCTTCCATTGAGCCTTCATCAATGGTGGGAGCTCACTATCATGTTAGCTTCATATGTATTTGCAGTAAGTAGTAAATAACATGAAAATAATTTGAATGAATTAG…
>Vitis_vinifera_newGene_1853
GTGGGGTTGCGAACAGAGGATGCCGCCCAACTCTTTTCTTTGATTGGTTGATTCATGAGCTAGGGTTTCGAGTCTCGCAGAACAAGAAGAAGAAGACGACGACCACCAAGCAGCTGCCCAATCCCTCCATTGCTCCACTAATCGGACTACACGTATGTGAGCCTTTTTCTTTTCTTTTACCCCCCTTCTTCATTGGCCGATATTTCGCGAAACTGTTGATTCCGGCGAGGTCTCGGCCGATATTTGCCTGTTTCGGGCGGTCTGAGTGCCTTTCCGCGGCTGTCCTTAGAGGTTTCGGCTGGAATGTCCCATTACCGGCCGAAATTCTCTTGGTCTAGGCTGCCAAAGTGCCTGATTATGAGGTGCTGTGATTTTGGTTATGTTGAGAATGATATTTAT…
>Vitis_vinifera_newGene_1854
TAAAGGAGTGCATTAGACTCAATGTTTCATAGGACATTTGCATGATTGAGAATTAGATGGTGTTGATGCTTTCTTATAAAGATTGCAAGAAAAATTGGTAAGAAGGGATGTTGAAGATAGGGCAACATGGATGACCTTGAAGAGGGGCAACTTTTCAGTAGTCCTACTATTGTGGGTTGGAGCATGGAAGACCAGAGTTTTCTGGCAGATGTTATTTAGAATCCTTGAGTTCCAACAAAGGCAAGTTTTCTTTATTGTATGGGAAGTAGTTTGGAAAAGAATTCTAATCGTGGATGAGTTAAAGAGGAGATGATACTTCTGTTAATAGATTTTTTTTTTTGTGTAAAGGCAGGGAGGAATCTGGTGAGCATATCCT
>Vitis_vinifera_newGene_1855
ATCTTCTTCGCATCTTCTCCTTCAGACCGCTCTCCTCCGCCACCGCCACCTCCACCGTAGATTACCTCACAAATACCCTAGGCTTCGCCCGCGAGTCAGCCATCGCTGTCGCCGAGAAACTCAACATCAAAACCACCACCAGGCCCGATTCAGTGGTCCAACTTTTCAAAAGCTATGGTTTCACCCCAACTCACATCGCCACCATCGTTTCCAAGCTTCCTTCTCTCCTCTTAGCCAACCCGGTTAAAACCCTCGCACCCAAGCTTCAATTCCTCTCCAATAATGGCGTCTCCGGCTCTTCCCTCGTCAACATTGTCTCCACCAACCCTGTGATACTCAGACGGAGCTTGCAGAACCAAATCATCCCCTGCATTTCCTTCCTCAAAAAGGTCTTACCCA…
>Vitis_vinifera_newGene_1857
GTAGTCAGTGTTCACCCTCATGACAGTAACGCAGCAACTGTCCTTGATTCTTATGGTGAGTTTGGCCTATCACATTCACTTCTGCTTTGAATTCTTTCTCATCTTCTCCCACCACCTTCTCCAACTTCTTTTCAGCAACAGAATTTCCAGAACCTGATGGTAATGTCCCTTTATAGACAGTGTCAAAGGCTTCTACCATCGCTTGTACTCAGGACTCTGTGATAAAGCTGCAGATTTTTGAGGTTCAAGTGGTAGAAAACTAGAGAAATTGCAGCCAGAGAAACGAAGAAGAAAAACGCAGAGGGGCCTAAGAGGACTGAGAGTATTAGAATTGCTTTATTTTGGTTGCCTCTGCCTGAAGTTAGTTCACTGGACTTCAATATCTTGATTAGAGCACTT…
>Vitis_vinifera_newGene_1858
AATTGAAGGAAGGGGAGATTCCTGGGTGCTGAACTATTCATGTTCATTGCTCTGTTCAAGAAGAACAAGAAACTGTGAGTAGAAGGTTCATCACTTCAGAATTATCTTCTGAACATTCTGAAATATAATTTACTCACCCGGGTTGAGCTCTAAAATTATGGTAATGGTTAGAAAGCAAAGCCCTCTTCCAGAATTTATGGTCTTGTCATTTTGTTTTCTCTCCAGTGTTGAAACTTTCCCAGTCTTCCAGAATTTGGTTGTTACTCCAAACAATGAATAGGATTCATTTATACATTTAATCAATTGAAGAGATTTGGATCAGTTTCAGGATAGTCAAAAGCATATGAAAAGCTGAAGCTGAAGATACCATGCACAAAAACAGGAGAGTTTCCATTGAAA…
>Vitis_vinifera_newGene_186
TCTGACTTGAACCCAACTACCTTTTACTAAGAGTGGCCCCTTTTATCCAGTGACCATGTAAATTAAGATAATGCTAAGGAATTATTCTTCTTTTACTAAACAGTGATCTCTCCCGCAACTATATCAATGGATCGATCCCTGCTAGTTTTGGTCGGCTTTCTCTTACCAATCTGTAAGTTCTGATTAATTTCACTTGCACTTGTGAGGTGAGGATCTTGTTTTCCAGTAATTTTGTTCTCAGTTTGGAATCTTTAAACGTTTGGTACACTGCAGCTCTCTTTTTGGAAACAGAATCTCTGGGTCGATTCCTGATGAAATCAGTAATATCAGTACACTTGAGGAGCTGTAAGTTATGAAATGGAGTTGAATATCTATTAGAGAAATTAATGGTGCCCAACC…
>Vitis_vinifera_newGene_1860
GTCCTTAGCTTCGCTCTCTTCTCTCTCTTCTCTCTCTGTTGTGTGAATTTCTCAATGAAAAATCGAAAGCTTGTAAGCTGTAATCGATTCACGCGTGTCGCCGTACTACTGATCCGCAAATTTCTTCAGATAAAGCGATTTCATCTCCAGGTTCTCGCCTTCATTTAGAGATTTCCACTCTGTTATGAGCTCTCTTACACTATTCAAGTTAGATTCGCTTTCTAGTCCATCTTTTAGCTTCTGTTTGGTTGCTCAGAAAACTGAGGTAAATGAGGAAAATATGAGGCGAAACTTATATGATTATTTTTTTTTCTATTGTTGTTGGTTTCTTTGCAATGAAAGAGAGCAAATGTTTAGGCGCAGCTGTAAATCTTGAGCTTTGTTCTTTATTCCCGTTTT…
>Vitis_vinifera_newGene_1861
ATTGCTAAGAAATGTCTTACTTGATCTTGAAACACCTTGGTATTTATGATTGGAATGATTCACAATTCAAGCAATAGCAAGTCTCTGGAATTCTTTTAGATTTCTAAATATCCTCTCATGTGTTTCCAAAAAGTCAGCTTCCTACAATCCTAATGAAAGTGGAGATCCTAAGTTGCTAAAATTTGGGGTGTAGAGTAGATGATTGTTGTCAAATGCAAAAGAAGAATACTACTTCTCTTGAATATTGGTATGTTTCTTGTCTTTATCTCTCACATCATTATCAAGAGATGTCTTACCTGATCTTAGAACACTTTGGTATTTATGATTGGAATGATTCACAATTCAAGCAATAGAAAGTCTCTGGAATTCTTTCAGATTTCTAAATGTCCTCTCATGTGT…
>Vitis_vinifera_newGene_1862
TTCCACTTCTTGAAACCCGGTTCTGTAGTTTCTGGCATGGCTGCTTCTCCAGTGAGGTACTCACCCTTTCCTTTACCGCAAATGAACAGCAACACAGATTGTGACCACTGTAAATAGTTATGGCCATTTAATTTGTGTCCTGTGATGAGAATAGGAGAGGAATCACTGCCACCAAGGTTTGGAATTTCAGATCTGCCCCCTGATTTTGGTGACGTGACGCTGGATACTTGTGATGATGCCATTCCGTATTTTGTCATGGACCGGAAAAGTAGAAGAACACTTCCCAAGGCACGTGCAGGGATTGGAGTTGAGAAAAAATAGCCGAAGGATGCCGGAAAAACTGATCGGAGGGCCTGCGGAGGCAAAAGAACCCCAAAAGAGGCACGTGCAGGGCTCGGA…
>Vitis_vinifera_newGene_1863
GCATTATCCACATAAGTTCTTGCGTTGACACCCCACAACAAAATGGGGTGGCTGAACGCAAGAATAGACATCTCTTGGAGGTTGCCTGGTGCCTTATGTTTTTCTCTAATGTTCCAAACTATTTCTGGGGGGAAGCTATTCTCACAGCTACCTATTTGATTAACCGTATGCCATCCAGAGTGCTTACCTTTCAATCCCCATGTCAACTTTTCTTAAAACAGTTTCCTCACACCCATGCCGCCTCTTCTGATTTACCACTCAAAGTATTTGGTTGTACGGCATTCGTTCATGTGTATCCTCAAAATCGTAGCAAATTTGCTCCTCGAGCAAATAAGTGCATTTTTCTAGGGTATTCTCCAACCCAAAAAGGGTACAAATGCTATTCTCCAACCAACAAAA…
>Vitis_vinifera_newGene_1864
AGGATCAGGGATTTCTTCAATGGAATATTGCTGAAGGAGAAGATGGGAATTTGTTATTGAGGGAAGAAGGTAGATATAACAGTTGTCATTTATTCTTATCTGGAGAAGACAACTCACCAATAACCTCTGCACCAGTTTCCGCAAATGTAAGTTCTTAAATATATTTTCAAGAAATTGATTCATTTTTATACATTTGGTGACGTATCATTTTTAGGTTGTATTTTTTTTTTAATCATGATTCATGGATATCAATAGTTTAGTTTAGAAAAATTCAAGTTATTTAATTCTATTATTTATCCAACATACGCTGAAGGGCCATACAATGTGGTGTTAATTACTTTGGAAGTCAATTATGGAATCATGTTTTGAGCGCTTGTGCTGTCACTTCATGCAAAATGT…
>Vitis_vinifera_newGene_1865
CAATGACAAAGAAGGACGGGGCAACCTCGTCTCCATGGATGAAAAACCATCACCCGAACCCACTCCCTTCAGCAAGGAACAGATAGAAGTCCTACAGAAATTGTTCAGCCAATCCTTGCCTGCAGCTGTCCCCACTGTGGTTGGTACTGGTTCCTTGGCACAAAAAGGTAATTTTTTGAATGCTCTAAATGTTAAAAAGGAGAAGTTAAGTCCATGGATTATAGACTCGGGAGCATCTGATCATATGACTGGAGATGAGAAGCTTTTTTCTACTTACAATCCATGCTATAAAAATTTAACTGTGAGAATAGCCGATGGTTCACTCTCAAAGGTGGCTGGTACAGGTTCTGTTAGAGTTTCAAAGAACATCACCCTTGATTCAGTTCTCCTTGTGCCAAA…
>Vitis_vinifera_newGene_1867
ATAAGTGCCTTTTTCCTACATCTCTCACAAACCTCCATATCAACCATATGGAATCCCTGACCTCCCTGGAACTCAAAAACATCATCTCCCTTCAACATCTATATATTGGGTGCTGCCCTAGGCTCCACTCCTTAAGACTCTGGACAACAACACTTGCAAGTCTTGAAATCATCGGCTGTCCTCTTCTTCAAGAAACGAAATTTCCCTCCATTGCCCACATCCCCAAATTCAAAATTGATGGCAGAGTAAAGTATTCTACGGGTGGTGGAAAAAGAATGGAAACAGAAAGCCATTCAACCCTATCCTTGCATTGTTCATTCAGGTACAACCTGGTTTTCACTTCTCTTTGTTTATCTTTTTCCTTTTTCTTTTTGAAGTTTTTTATTTTCATATTTTTAA…
>Vitis_vinifera_newGene_187
GTTTGTTGAGAGAAGCTCTTGTTGCTTTAAGCAGAAAAGGAAATTGTGGGAAGAAAGAAAATTTTCTGGGACTTTCACTTTTGGCACCACTTCAATTTGTTCAGGTTTGGGTGTGGGAGAGGTTTCCAGCTCTCAGGCCAAGCCTTAAACCGATAGAATTTGGTGAGCCCATAGTGGCTCGATGGCACAAAATAAGGGGTTGTAATGTGGGGCTAGCTTTAGACACAGCCAGAGCTAGTTTTCAGTGGCAGCCTTATGCAAGGGCAGTGGACAACTGGGTGTCTGTAGTTCTTATAGAGAAAGGGAGAAGTGGGTGTTGATGGGCTCTGATACTCCGATTCGGACAGAGAGTTGCAGGCATTTGCTCAGTTCTTGAGGGTCTGTAAGCTGGTTGGTGTG…
>Vitis_vinifera_newGene_1870
CAAGTGCCTTCGCAGCCAAAGGCAAGCCTTTGCACCTTCTCACTATTTCCTCACCAACTTCTTTCAAGTGTGGATGGGCATCAAAGTTTCTTGTCCTCAATGCTTGCTGAGTGAATAAAGACAAACAATCGTTGTTTGATAACTCCCCTAGGGGATAAGCTGGACAAGTTCTGGTAACTGCTGCGACACCTTCATTACGGGTTGTCACGATGAGTTTACTACCGGCTGCCCCAGCTCTCATTGGCATGCACAAAGTATCCCATTCATGACAATTCTCATTCCAAACATCGTCTAGCACAAGAAGAAACTTCTTCCCAGAAAATTTCTCCTTCAATTTGACCTGAAGCAAATTGAGATCATTGACATCACGAGTATCCGAATCAACGGATTGTAGAATGA…
>Vitis_vinifera_newGene_1873
ATTTTACAATCTCTCCATACCAGCTGTATCATATATATCTGATGTTCCAATCATATTTTGTTCATAGAATGACATCCACACGCCACACATGGGCGATGAAACCAGAGGACAAGCCTATGAGATAGGCGAAAAGGAATGAAGACAGAGGCTATAGAAAAGGTAGGGTGGTGGAATGAGTGAAGCGAGAGGCGCCTAAGGTGTATAATGATAGAAGGGAAAGCAATAACACAGAATATTAAGCACTAAAAATCGGAAGGGAGGCCTAGGGCCAAGGCCATCATCTCGCCACATTAACGCGTGGGGACTGCATATTCCCACTAGCCCATGCGGATGATGACCCTCCCCCATGGCCTCCATCTAACCGCTGGATGCTGATTTAGCCATGGATGTGGACATTCG…
>Vitis_vinifera_newGene_1877
TTTTTTGTTTTGGGAATTCATCTTGAGTCCATTTCCAGAAAAATTCCATGGCACTAAGGTAACCTTTTTCTTTTCTTTTTTTTGGCAAAGTGAGGAGATTTATGTGTTGGGAGATGCATGATAGAGATGTCCATTCTCTAAATTTGTATGACATTAAAATGCTCTTTTGCAGAACGACGGGCCTCTATTATTACATAAATTTATATGGGGGCTTCGTTAACGAAGGTGCATTACCTTTCTTATCCTTCATTAAGAAGGCTTCTGACAGTCGTTGCACCTCAATGTTTTTACCATATGATTTTTCTTAGGCATATATATCTCTACTGGACAATGTTATGCTTCTTCCACAGACCATCTGTTGGTGGTTTCTTCACTCAATGAAGATACATCAGTTCTATT…
>Vitis_vinifera_newGene_1879
ATTCAGTTTTGCTTGGTCAATATGCATGCTGCAATGGGACTAAAACAGGGGCATGAACCATATGGATGCTACAGGCATTGGATGGACTTCTCACTTCTCCTCCCTCTGTCCTGCATGGCACTCAGGTATGCTCTTTGGCGTGGTAGAAGAGCTGTGGGTTCATTAACTAACTTATATATAACTCTAAGAAATAAACTTATCTCATCTTTCTGAAATTATCTGCAGGTGGAAGCTGGATGAACTTTTTTTTGGGTTGTTGTCAGTCGTCACTGCATCTGTGACGTGTAATGAATAAAGTGCCCCTCTTCTTTTTTATTATTACATTGGGAGCATGAGAGATATTTTGATTGTATAAGGG
>Vitis_vinifera_newGene_188
ACAGAATGAAGTGTTGGAAGTCAAGCCATCCTTGCTCGAGTGGAGTTATTCAGGTGTCGTCATTGTATACTCGGTTGTCCTATTTTTTGCACCATGTTGTTCTATTTCTTGCTAATATTTGGGTTTGTTCCTAATGTTTGAGTTGGACATTGGGAACCATGCATATCTGAGATCATTTGCATACACCTTTGTTTGGTTTTTAGGTTTCTATAGAATCTACATCACGCTCTGTTTCTTCACCCTGTTTTGGTTTCCTTCATGAGATGTTTGCCACCATGTTTTTATGTATATATATATATATATATTTAGAGTCGATTTTGGTCATCCCCGATCAATTTGCTAACTCATTAACAAACTATGAGATGGAGCAAGGTTTAATGGTCTTTGGTTTGTTTATTT…
>Vitis_vinifera_newGene_1880
AACACTCAAAATTTTTCCTGAAGGTTTCATGCAACAGTCTGCAAAACTTGAAGAACTAAAGATTGTTAATTGTGGTGATCTTGTAGCTTTGTCGAATCAGCAGTTGGGATTAGCACACCTTGCTTCTCTTAGACGCTTGACAATCTCTGGGTGTCCTAAACTTGTTGCTTTGCCAGATGAAGTGAACAAGATGCCTCCTAGACTAGAATCTTTGGATATAAAAGACTGTCATAACCTGGAGAAACTGCCAGATGAACTTTTCAAGCTCGAGTCTCTTAGTGAGTTGCGAGTGGAAGGGTGTCAAAAACTTGAGTCCTTTCCTGATATGGGATTGCCATCCAAGCTTAAACGTCTCGTGATCCAAAACTGTGGTGCAATGAAGGCCATTCAAGATGGAAA…
>Vitis_vinifera_newGene_1881
CAGGAGTATCTACTATCATCTTATTGATGGAGGAAGGTTGTCCACCAGAATTGTCAGTTTACTTGATTCACTACTTGGTTTTTGCAAGCACATCAAAATGTAGGGAACAAATGGAAAAATCTACGTGGTAAAGCCCAAGCAGACAAATCATTCCTTCCCAGACATTACGATTTAGATTCTTCAGATATGTCAAAGGATTCAACAAATGTATTCATAGATTCTAATTAGGTACCATTCTTCTTCTATCGTTCTACTTTTTGAAGGTGTAATTTATTTTCTTTAGCAATAATTCACATTATGAGATAATTTCTACCTTGCAAAGAATCGATTTGACTCCCCAATGTTAATACGTGATGTTTAACTAAGACAACATCAAATTTGATTGATGTTGATGTTTGC…
>Vitis_vinifera_newGene_1882
ATTCTATCAAATTGGAATTCACGGTCAAGTTTGAGCCATCATGTCTACTACCGTTGCATGATGATGCAGCCCTACTTAAGATGTTTCGATTCAACGAAATGTTTTGTCACGTCTATGTCTCATCATCAAGTGAAGTTGTTGAAGGCTGTATAGCACCGACTAGGTACTGATAGCCTTCCCAACATCACATCCACTATGTCTATTAACTTTTCTTCAAATATATGTAGATCACTTAATTTTTTTTTTCCCTTTGTAGTGCCCCTTCTCCTATTGTTGGTTCAAATTCTGCACACCTACTTCCATCCGGTGGCGATCTGCCAATTAATATCTGTAATGACTCTCTTACAATTGAGTCATATGGGTTTTCCCATAGATGTGCG
>Vitis_vinifera_newGene_1884
TTGAAACTCATCCAATGGAAAAAAATCTCCTTCACCAATGACTGGTTTGTCATCCATGCTATAAAGTCTCATGCTTGATGGTTATGAAGGTTAAAAAGTCAGTATCTCATTGACAAAACAACAACAACAAGAACAGATTTAATCAAAAAGGTAAGGGAACAATTCATGAAGACACTAGTTGTAACAAGACTATATGGTCTGCCTTTATCACCCTATCATAGAGATGAATGATCCATCACCCTTAATCACATTATGATTTTTTGTTGCAGAAACTGGAGTCAATGTTAGCAAAAAAATTGCAGATAAAACTTTCTTGAAAGCTTTTGTAGTTGTTTGAGTCAGAACTTTATCTGGGGCCTCATGACATGCCTGTCGTTAGATTGCATATCTACGCAACAC…
>Vitis_vinifera_newGene_1885
TTGGGATCCCCTGCTCTACTCTGCTATCCAAAAATGTAAGCTGGACACCTTGCTTAAGAAGATGCACATGTGAAGTTTGCTTAAGCAGATACACATGTGAAGTTCTACAAATCTATATGCTCCAGATAAGGGACCAATTCATGAAGACACTAATGGTAACAAGACTATATGCTCTGCCTTAATCACCCTATCATAGATATGAGTGATCCATCACCCTTAATCACATTATGATTTTTTGTTGCAGAAACTGGAGTCAATGTTTGCAAAAAAATTGCAGATAAAACTTACTTGAAAGCTTTTGTAGTTGTTTGAGTCAGAACTTTATCTGGAGCCTCATGACATGCCTGTCGTTGGATTGCATATCTATGCAACACGCATAGGCTATCAATTCCCTTTCTA…
>Vitis_vinifera_newGene_1886
ACCAAGTCCAAAGCCTAAGTTTTTCATAGGTCAAGTGCATGTAAGTTTCCTCATCTAAAATGCACATGGAACTGTTACAAAGTTTAGTATCTTACAAAAAAGGTCTTCAACTTTTGGTCTTCTATGATCGCCCAAATTCTTGACTTATTTTTCCTTTAAGTTTCACCTAATGATTTTGCAATCTGCCACACTTAGGAAATTTAATCAAGTACTCAACATTTGTTTTGTTATCATCAAAATGTAGTTTTAGGAAATCTGTAACTAATGCAAAAGGGATGAAGATATCTGACCATATTATAATTTTTTTTTTAATTTTCATTCGTGTTTCTCTTTTTTGTCAAGTCACTTACCCACACAATAAGGGGGCTTTGAAATCTAAATTTTCTGCTTGTAACATGT…
>Vitis_vinifera_newGene_1887
TACCACTAATTATGTCTTATATAATGCATCAGATATTCTACTTTTCAATATCTAATTTTCCAGCCATGTATGTGGAACTTACCACTCCTCGCATTGCTGCATGGAATGATTTTTTGGTCAAGCAATGCATCAAGTTGGAGTTAGAAATGCTTGGAGGATTTGGCAAAGTTGAGGTATAATTAGCTTTTAGTTATATTAAGATAGTTGATTACCATTGTAATTAGATTATTGGGATGACAATTTACATGTTTTGCAATGATAGTTGGTTAGCACATCGGCGGAGCAAGATGAAACAGAAAAAAATAAGGCTCCTGCAGTTGATGACCCAGTTGACCCAGATGAGAATGAAGACTTTGATGT
>Vitis_vinifera_newGene_1889
TGCAGATTGAAAAGGATTTTTCTATCCTTGGAGGCCTCTCATGGTCATGGCTTGGCATTTTTAGACAATCTCTGCCCTACTACTTCATCCAATGGCACCAAAGTTGTGGGAGATAAAGATGCTGCAACAGTCTTCAATTTCAAACAGAACTCCATGGAGCTGATAGGTATATCACTTGCTTGTTGATAGTGACTTGGTTTGTCAAAGTTTTAAGAATATATATACTTTTAAGCACAAACCTTACGACTGAATGATGCTTTATGAAATCAGAGTTGAATGAATGTGCATTACCAATGAAAAGACTGCATGCACATGTCCACAGTTTTTACATGTCCGGCTTGCCTCAATTATTCTTAGGCTGCATGCTTAGAGTTTGAAGAGACAACATGCATGTGTCCA…
>Vitis_vinifera_newGene_1892
TCAGAGTTGTAATCTTCAATTTTCCACTGCTGTAAGGCAGCTGCCAAAAGAAACATTGTGCAGATTGGCTTACGATTGCTCATGTCCAAACAACTCCTATTGCCATTCTATCATGCACTGCTGCATGAAGGAATTCAACTCTATTCGGTTCAAGAGTGTCATCCACAACTTTCAGGTTTGCAATGCTACATCTTTTCCCACTTTTGATGGATTCATCTTTCATGGTTTTTCTATAAACTGTTTACAGTGCTTGAAATCCAAGGAAGAAAATTTGAGGGAAAACAATACCTTCAATGCTTGAGACCATATTGGGGAAGCCTGATTATTGGTGGGGGTGTCGATCATTGGTGTCTGCAAGAAAATGGGTGGGTCTCTAAACTATTGGGGTGGCCCAAAACC…
>Vitis_vinifera_newGene_1894
ACATGTTACCACTCTGGAAACTCTCGCAATTGGTAACTGTTCTGGTCTAGTTGCAAAAGGAAATAGGTAAAGATTGGCTTAAGATTTCTCATATTCCTAAAGGTGATGTTAAGGAGCCATCACAAGATGATAGTGAGGAGCCATCAGAAGGTATGCCTGCTCTTCAATGGTGTCATCCACAATATATTTCAGGTTTGCAATCCAACCTTTTCTCCTACTTTTGATTGCTTCATTTCTTGTTATTTTACAATCATTGTTATGCTAAGAGTGTTAGACCCTATTGTGTGTGTACCTATACAACCCATTAATACAAATCCGCAGTGCTTTTGCTGTCTGTCAAAATATCAATTTATAATGATATCCATAATGTATTTCTGGTTCACAATACTAATCTGTTAA…
>Vitis_vinifera_newGene_1895
TTTTTTTTTTGTTATACGTCTTTGTCAACTGCTACAAATTCCCCCTAAAACTAGGGTGACTAAAATGCTAGAAGTAGAATTGCTATGTCAAGGGTGGAAGTTTTCAGTTTCACAGGTGGTGATTTGAAGCCTGGAGTACTAAAACATGAGCCAATGCATATTTCAAATAAATAAAATTTGCAAATGTGCTGAGAAGAAACCGTACACTCTAGCTTCTTGTCTCTGTGGTTGAGAACATAAGCCCTAAAATTGTGCTTTTTTCCCTTATTTTTTCAGTTGTTTTGGTTGGATGGCATGGTGAAGCCTTTGAGAAAGCTGTGCTCGTCTTGACACTCTGTTCAAATTGTGGTTGGTGTTCAGTAGAACATGAAGGAAGCAGAGGTTGGTTTGCCAACTACT…
>Vitis_vinifera_newGene_1896
CTTGCAGAACCTCACCCAGAAGCTGGTGGAGGCGAAGGCGGCAAGGAACTCCCTTTTCCGGGTAAACCCTAATCACCGTTCTCTGAATTTCTTTTTACTCTTTCCATATGTTTGGTTTCCTAGAAAACGCAGGAAAGTAAAAGAGGCGTCGAGAAAGTTTTTGCTCCTATTTATTTATCTCGATTTGCTTTTGCTTACTCCTAAGAAAAGAAAAGCAAAAAGGAAAGTGGATTCAGCTGAGCCTGTTGGTTGCATTTTCTGAGCAACCAGACAGGAGATTTGTTTTTATTGGTACTTCAACCTTTTGAAATGATATTCTTAAGATGGGTTGGTTTTGTTTCGTGTTTTCTTTTTGGGTTTCTGTGCGTGTTGGGATTGAATTTTTCACATACTGTGATT…
>Vitis_vinifera_newGene_1899
GTGCGAACAAATAACAAAAAGCACAGCAAACAACTAGAAATTGGATTGCATACCGAAATTTATTGTGGATGACGCATTCATTAAAGAGACAAGGCAAGCTTCACATATCTGCTTCACCATCGCCGAATGATAATTTCGGGAATATGAGAAATCGTAGGCCAATCTTCACCAGTTTCCTTTTGGCATCTTTCATATAAGTATGGACATCCATTGATTTTAAGTGTGTGTAGATGGCGGAGGGATCGCATCTCTTCTGGCAGTGATGTTAAATTAGGGCACTTTTCAATGCAAAGCTCTGAAAGTGATGTGAGGCGGCCGATCCAGTCTGGTAAAGTTGCCAAACTAGAGCAACCCCTAATTGTGAGAGTTTGTAGGGTGGAAACATGTTGAAGCCCCTCT…
TGATCTCAACTCAGGGCAGCATTCAATGGAAAGGTTTGAAAGTGATGTGAGGCTGCCAATCCAGTCTGGTAAAGTTGCCAAACCATAGCAATGCTCAATTTTGAGAGTTTGTAGGGTGGAAAGATGTTGAAGCCCCTCTGGCAGAGATATCAGATCATTTATGCATCTAATAGACAGAGACTTCAATGAAGAAGAGGCAGAGATCAAATGTAAGCATAGCTCCACAGTGGTGTTGTTCAGCAGTAGATCCTCAAGATAAGGATATGAAGGAGCTTGCTCTGCTGCTACATCCCTCATTCCCCATCCCTTCAAATTGGGCAAAAGAGAAAGTTGGAGTGTCTTCAGAGATGGGAAGAATGGCTTTGCTGATGAAGGGTAATCCATCATGCACTCCACAGC…
>Vitis_vinifera_newGene_19
AGAATGGACGCACGGATGAATGTAATCTTACCTGTGATTTGTTTCCCATTTTTTATTTACTTATTTATTCGTTGTTAATCTCAATTGCAATGAATCTTGCTAACAGTGGTATTGGGGTTAGTAGGTGAAACCAACCTTGAGCGTCACAAATTTTCTGCCATCCACCAGGTTCATCGGTTCATTTAACTTTCTGAAATTCTACAAAAACAAGGTACTATTTCATTGTGAGGCAAACTAGATATCACGTTATGCCGGCTGTGGAGGTTTTTAAGCCTGTATTTTCCTTTCCATTGCAGCTAGCGGTTGAATACTTCCATGAGTATGCAACTTTAGGCGCAGCAGTTACCCTAAGCTACTTTCTCCCCATTGACGTTTCAGCAGTTTTTGGTACGCCCTGGA…
>Vitis_vinifera_newGene_1901
AAATGCCCCAATCATCCGGGTCGAAGGCCTTGACCATAACCTCACTTGTGGTGAGGCTCCTGACCTTGATTTTCCTCCTAGCATCTCTCATAGTCATAGCCACAGACTCTGCCACCATGAAGATCGACTTCACGGAAGTAAAAATTAGGTTAAAAAATGTGTATTCCTACAGGTAAATCTTAATTGATATGAAACATATGAGTACATATAATTATATATACAGATTGTTAAAGCAAATGTTTAAAATAGGTAGCTCATTGTGGGCAGGTACATGGTTTCAGTAGCCGTGATTGGACTGGCCTACACCTTTTTGCAAATTCCCTTTGCAGTCCACTATGCGTGCACAGGAAAACGCCTAGGAGCCCATGATGGGCTTCTCAAGTTTGAATTCTTTGGTGA…
>Vitis_vinifera_newGene_1902
GAAATTATAGCAGAATATAATGCAGCGGAGAGACAAATTCACCAATTGCTGCGAACAATGAGAGGAGCAATTGATAAACTAGCAAAACGGCAGAATACAAATAAAACCCCATCATCTTCTCATCAAAGTAGAAGTCATAATCAACCTGATATCAATGATTCTTTCCCATCACCACCACATGGTAGTACGATTTTTATAGCACTCGTCATTATAATTTTGTATAACTTTTAATTTAATTGCAAATGTTGTATAATTTTTTTTTTGGGAAAATTAATTTTGGTTATTATGCATTCTGAAATTAGCTTATGGATCGCCACTGAATGATCGTTTTGCTGATGGTGAAGATAATGTAGGCCCATCAACCTCACAGCCA
>Vitis_vinifera_newGene_1905
TCTTTGTTGGCTTCAAGATAATGAATTATTCAATGTTGATGCCATTAGAGTTGTGTCATCCAACTCCCAAGAGACGCAAACATCATCGGATCATATGGTTTCTTCACATTCCTACAAAAGGAAACATAATGAAGTACCAAGTAAGTACCCAAAAATTGAAATCATAAATTTGATTAAATTTAATAAAAAAACTTTTAATATTTACACATAATTAATACTTTATGTTAGGTACAAGTGGAGGCAAAGCAAAGAGAGGAATTGAATTTGACACCAATTGATGAGATGAGATTTAGATGAATGGGGNNNNNNNNNNNNNNNNNNNNNNNNNNNNNNNNNNNNNNNNNNNNNNNNNNNNNNNNNNNNNNNNNNNNNNNNNNNNNNNNNNNNNNNNNNNNNNNN…
>Vitis_vinifera_newGene_1908
GATAGATTGTTCTGATTTTTGTAGAGTTTTTCCAGTGATGGAATTGGAGGAAGGGGAGATTCCTGGGTGCTGAACTATTGATGTTCATTGCTCTGTTCAAGAAGAACAAGAAACTGAGTCGAAGGTCCATCTCTTTAGAATTATCTTCTGAACATTCTGAAATATAATTTACTCGTCCGGGTTGAGCTCTAAAATAATGGTAATGGTCAGAAAGCAAGGCCCTCTTCCAGAATTTATGGTCTTGTCATTTTGTTTTCTCTCCAGTGTCAGATTTTCCGGGTCTTCCAGAATTTGGTTGTTACTTCAAACAATGAATAGGATTCATTTATATGTTTAATCGATTGAAGAGATTTGGATCAGTTTCAGGCTAGTCAAAAGCAAAGGAAAAGCTGAAGCTGA…
>Vitis_vinifera_newGene_1909
TCGAATTGCTTGCACTTAACTTGAAGTGTTGTTGGATCTCGAGTTCCTCCAAGCTCAGGTCGTTGGCGCACACGCACTCATCTATACAGGAGCTGCATTTATGGGATTGTCCAGAATTGTTGTTTCAGAGAGAGGGTTTGCCTTCCAACCTATGTGAACTTCAATTTCGAAGGTGTAACAAAGTCACGCCTCAGGTGGACTGGGGTTTGCAAAGGTTGACCTCTCTTACACGTTTAAGAATGGAAGGTGGATGTGAAGGCATTGAATTATTTCCCAAGGAGTGTCTGCTGCCCTCTTCTCTAACTTCTCTTGAAATTGTAGAGCTTCCCAATCTCAAGTCTCTCGACAGCGGGGGACTTCAACAACTCACCTCTCTTCTAAAATTAGAGATCATAAACT…
>Vitis_vinifera_newGene_1910
ATTTCTTATGTCATGCAACAAGATTGATTCAGACTTCACAATCTATCCAAGAACTGCCCTAGGTTTTGATCATGAACAATTTGTAATTAACCCCGATTTGATAGAGAGAAGGTGGCAAGAATTCGGTTGGCCAGAAGCAGCTAAAACCAACAAAGTCTGTAGGGAAAGATATCCTCTGTTTCGCCCAAGAAAGATTGATTGAATCATCAATAATTTGAAGCGTGAGTTGCAATTAGATCGATTTTGTTTTTGGGGGATCCATTAGAAAGGAAGATTGTTACAGGATATGCTATGTTTGCAGTGAATGAGTGAGTGATTGAAGCTAGGCAGTGAGTGTGGGGTAGACTGTAGCGGAGGCAAAGAAACCAG
>Vitis_vinifera_newGene_1911
CCCCAGACAACACATGCAGAGATGAAGCGGTACAGGCCCGAGACTTTGGCATCTGTGGCTCCAGGTCTTCCTTAAGCAAGACGTTCAGATGCCAATCTCCCCAGAGGGAAAGAGATAGCTGCAGTTAAAAAGAGGAAGATCAAGCTCTTTATCAGCCAATATCAATAATCAGCCCTCAGACCAAACTCATGCTCCACTCTTCAACACGTCATCAATGGTTAGAGCTGACATCTTCAGCAGATGGATTTACTATTATCAACAGTGCAATTACGGATGCTGCCTGAACTAAACAACTGTTGAAGAATGCCCAAAGATAGGAATCAGAAGATCTAATGGTTACTGGTGGCTGGAGAACTAGTAACCAACTCTGCTCATCTGCATTTGCTCAGAGGAAGGAGG…
>Vitis_vinifera_newGene_1914
AAGCTTTGTTTTCCATTTCGATGTTCTTATCTTAAAAGTGGTTGAGTGCAATTTCCTCATTGAACTTCCTGATTTTGTATAGAAATGATGATTCTAAGATTATTCACCATCTCCTTGAATTAGAAAATTTGCTCTTCTATATTTCCAGTCTTTCTAATGATTTGTGAATGGGTGAATCAATCAATAGAATATCAGGTTATGTGCTTTATTATTTTTCTGACTATATATTTCTCACCATCTATTATCTCAAATGGAAACTTCCTCATTCGACAATTACCAACATGCAGCTCCTATGTGACAGATCTAATGATGGACATGATCCAAGCTTCTCCAGATGATCAACCAAACATCACACAGGCATGTGCTTTGCTTGATTGGCCATTGATCTCCATGAATTTA…
>Vitis_vinifera_newGene_1915
GATAATTCTCTCCCGTTATCCTTCTCAATATTGGACATCTCCCCCAGGTTGACTAATTTCACAATCAATGGTCTTAAGGGGCTTGAGAAGCTCTACATTTCGATTTCAGAGGGGGATCCTACATCTCTTCGTAAATTGGAAATCAAGGGGTGCGCTAATCTTGTATACATCCAACTGCCCGCTCTCGACTCGGTGTCCCATGAAATTCACAACTGCTCCAAGCTCAAATTGCTGGCGCACACCCATTCATCTCTGCAGAAACTGAGTTTAATGTATTGTCCAGAATTGTTGTTTCACAAAGAGGGTTTGCCTTCCAGCCTACGTGAACTTCAAATTTGGTTCTGCAACCAACTCACGTTCCAGGTGGACTGGGATTTGCAAAGACTGGCCTCTCTTACT…
>Vitis_vinifera_newGene_1916
CAACGGCCAAGCCTCTGAGCTTCCTTTCCACAATCCCGTACTGTGTTGTATACACAGAGAGATACTGAAATCCGTCTGGGTTTTAGGTTTTGGGTTTTGTGGCGGTGGAGGGAGCATGCGTAACAGGAGAGTTTTATACGACGACGAAGGAAAAGGCGGTAATGCCGTTAGTTTTTTTCTGCTTCTGTGTGTGGCTTTTTTTCTTCGTTTGTGGTTTGACTCCTTGATACTTTTCCCTTTTGATTTGCAGTAGCCGGTGGAATGGAGGATGAGGATGAGAGCATGGAAGTGGAAGTGGCCGATTCCGATTCCGACGTGAACGAAGAAGAAGACGATGAAGAAGGTGATTGGTTAGGGCAATGCCTTTCGGGTTAGGGTTTATGGTTCGGTCCTCTTGCG…
>Vitis_vinifera_newGene_1917
GGTTGGGTCGTGTACCTTCTCTCATTTTGAAGTCAAAGGAAATGTGTTTTGCTCGGAGACTTTTAAGGTGACCACAAAGCTATTATAGATTCGACTTGCATTTAAATTGTTTATATTCATTTTACATTTAACTCAATGTAGAGTGGTTCTGTTTTCCAATCGATTTTTTTCTCTTCTTTTAGTACCCAATGTTAAAAATTTTGTTTTCATGAACTGAAAGATCTGTCTTTTCTTGTAACAGATTATTTCGGATGGGCAATTATAAGCGTTTCCTTTGTACTACAACAACTGAGGCATCTTATTTACAGTACTACATAATTGAACCTTACATCAATGAGGTTGCTTAAATATGTTGATTTTGCTAGATTTTTCAGTTTGAAAAATATATGCTTCTTTATT…
>Vitis_vinifera_newGene_1918
CAAACTCAACAATTTCTCCCAATTCCACCACCATCATCGTCATCTACGTTTCTGCTCAATCAATGGCCATGCTGGTGTGAGTCTGCTCTCCCAATTCTGCAAAACCTCTGTTTTTTTTTTTTCCTATTTACTTGCGCAAGCTATAGGGTTTTTCGATTTTAAACAGAAATGGGGATTTCTCACATAAGCTACTATGTGGAAATATTGCTGAAATATTATTATAAAAATTATGAAATTAAATAGGGAAGTATATTTTAATTGCATTTCTGTAATCCATACTCATTGAGGCAGTTAGGATGTTAGTGGGATTATGGTTGTAGTTTGGTGTTGGAATGACATGCTGAGATGATGCACATGTCAACTAGTAAGAAATTTTAGTATGATTTGCTAGTTCATAAA…
>Vitis_vinifera_newGene_1921
CAGAGGTGGCAGCGGACGAGGATATGGCCTTGGCGAGCTTCTCCTTCTGGCGTTGTCATTCCCTGGGATTTCCGACTGCCGCAGCGCCCTTATTTAGGGTTTCTTGCTCTTCTCTCAAACTCAACACAACCCTAACTGAAATCAACAAGGCCGGCGTAATCCCATGCCTTCGTGCCCGGTTGCCAACAGGTATTTGGAAAAAAAAGACCCTGATTTTTGTGGGATTTTCGGCTTCTACAATGATAAAGTAAGGGACGTAGAGTTACAATGTAGGTTATGAAGAGAGTAGAGGCCTTAAAAATATGCTCCACTCAATTTCATTTTGCTGTTCAGAATAAGAATCAAGCTTCTGAGAAAGAGGTTAAGATCAACGACTGATCCAATATGCTAAAGTGACTT…
>Vitis_vinifera_newGene_1925
GAGAAATTCTCCTCGAATCCCCCAAAAACTAGTAACTCCCTGGAGGATGCTCACCAATTGAAAAGCAAATGTGGGAAGCCACAAAGACCAGAGCAAGAGGAGGAAGGAGAGCAAGATCCGAACAATCTTCTCTCCTTAGTTGGAACTTGCCCATTCATGTGCCCTGGTAAAAATGCGTGCTTATTTTTCCATTTTTTTAAAATTCTATTTTCCTGTTATTCTGTGTTTGGTTTCCGAGAAATTGGAGGAAAACAGCAGAAAAGAGAAGTGAATCTGGAATTTCTGTGTCATTTTTGTGGCTTTACATAAATTTTACAAATAAAATTGATATTTCCCCCCTTTATTAGATACCAATCTGAAGAAGATGTAGGAATCCCAAAAAAAAATTCGCTTTTGCCT…
>Vitis_vinifera_newGene_1928
GTCTGAATTGAGTCTCAATGCACCCCATGGAATGTTGCTATTGAGCTACTTCAGAATAAAGATTTTCCATGAATATGGAAAAGAGAGTGATGCAGAACCAGTATATAAAAGTACTATTGCTGAAGAAAGGGCTGCCTGCAACTTCTAAAACTATCCATGAGGAACTATCCTATCTGGATACAGTGATTCAATGAGAAATGGAAAGATTGCCCTATTTCCACATTCCCTCTATGCTGATAGATGGCTCACTTGTCCATGAAGAAACTTCAGACTGGACATCTTTTCACTAGAAGATAAGAACAGAGACTATCACATCCCCCATGCCATTCTCATTCAGGTATGTTCATTCATAACATGTTATTCTTACTTTCTATTATCAATACTGATCTCATTTTTCTT…
>Vitis_vinifera_newGene_193
GCGATACGACGACGTTTTGAAATACGGAGAAGCGTCAGCCAAAAAACCGCGAAAACCAAATCGACCCCTTCCGGAAGGTGTTCGGAAGAGGGGTACAGGAGAAAGACAGATGGCTCCGACAAATCCTCCGGTAATGAACGCTCATTTCAATTTTTCAGGTTCAATCTCAAACTTTTTCATTATGATTGAATGCTTTTTTGGGAACGTGACTGCCATTTTCTGTTAGTACTTAGTAGATGTTTTTGCAATGTCGCAGAGTTTCTCAAATTTTTGTGATTTTTAGTCACATGATTGTTAACACTAATTCAGTACAAACCCTAAAGCTTTTGCTCTTAGGGTTTTGGAAACAAATTCAGATAAGATATAAGTTCACAAACCTAGAGAAAGGTGAGATTTTAT…
>Vitis_vinifera_newGene_1933
CAATAGATAAATATGCTTTTTCCCTGTTTTAAATATGCTTTTGTCACAAGTACTAAGCAATTAGCTTCCTTCAATGTCACAGATGTCTTTAATTGTTTCAAGGATGAGATGGGGAGATTTAAGCCATGCCACTATGAGGATATCAAGGGTACTCTATGCTTATATGAAGCTTCTTATTTCTCCATGGAAGGTGAAAGTGTCTTGGATGAGGCTAGAGATTTCACAAAAAAACATCTTGAGAAAAGCCTTGAGCAGAGTATAGACAAAAATCTTGCCATATTAGTAAGCCATTCCTTAGAGCTTCCATTGCATTGGAGAATGCTAAGGATAGAGGCAAGGTGGTTCATCGATGTACACGAGAGAAGACAGGACATGGACCCTAGTTTGCTGGAATTTGCA…
>Vitis_vinifera_newGene_1934
GTAAACCCACCATTCTGTGGCATCTTTCTCTATTACAAACTTGCTTCAATAATGGCTCTTAGCATGCTTGCTCCAAATCCGATTCTTGCTTTCCCAAGACTGCAACCACCTACAAGACATTGCAGCAGGCAAGGAAAATCGTTCAGTGACAGCACTTCTGGTCTTGTAGTCCAGTGCCTGTTTGCAAGTAAAGTTCAAGATCAAACTGCAGTTAGGCGAAGTGCAAATTACCAACCCTCCATTTGGGATTATGATTATATCCAGTCACTGAGAAGCAACTATGTGGTAATAATCAAATATCATATATAAAGGGGGTTCTACAATTGTTGTTGGGCTTAAATACTTGGTAACAAATAGTGTTCTGTCTGCAGGGAGAAGCACACATGAAACGATTGGATG…
>Vitis_vinifera_newGene_1938
ATAAAACCCACAAAACCTACCCACAGCCCCCATTGCTTGGAGGAAGCTATTGCCGGAAAAAGCTTATGGAAGTCATGCCGAAGAAGCCCCATGGAAGCTATGGTCAGTAAAGCCGAAGCCACCTCCAAGAAACTCCCGTGAAAATCATCTCTCTAGGTTTTGGTGAGTTTTGGGAATTTTTTTTTTTTTTTTTGGGTTTTGTTAGTTGGTATTTTGGAAATATTTGTGATTAGGTTTGAGATTCCATTGTTATTGGGTTATTTCCATTGTTATTGGGTTTATTTTCATTGTTATAGGGTTTTGGTGCTTTTGGAAAAATTGAAAATGATATATATTGTGAGTGTTTGAAATGTTTTTATACATTAAATTCTATTAGAGTAATTCATTGTTCTTAGAATA…
>Vitis_vinifera_newGene_194
GTTCTTTCGGTTCTCCTCTCTTGTACACTCTCACTGCTCCAGCTGATCTCAACGGTCGGCGGTATCGCTCTCTCCGCCGGTGCTCTCTCTTGCCGCTCTCTTTGGCATACGTATTTCACTTTTCTCAGGTATATACACTGCAATTTTCTTCTCAAATATCTCTAATGGGAGTCAATAAGGTCTATTTTGTTGGTATTAGGGTTTTGATTTTTAGCTTGTATTTTGCATTTTTATTTTTCGAGTAAAGGAAACCTTGGACATATAATCTGCATATACCAGCATCAAAATGCAATTTTGTATATATGTATGTGTGTGTTTATATATATGTATATACTTATATGAAGAACTGGGATACTGGCCTTTTTATCATCTAGTGCATGGACAAACGGTGAAGTTCAA…
>Vitis_vinifera_newGene_1940
CGTGTGAGGTTCTTGCTCCAGATTTGATTCTGAATGCCTCGTTTTCTCTCTCAAGACTCTGATAAGAAGAGGGATTTGAGGATTTGAGCTTTCTCGTGTGGTTGTGTTTTGGGTGAAAATGGGAAATTGGAAAAGAAACCAGAGAAGAAATTATAATTATGAATCTCCAAGGTCACACCACACTGGACCTGCTCCAAGGCCTCCTCCCCATCCTGGTATAAATTTCTATTTGGAATTTCACAATTTAATTTTGGATTTGAGTTTAATCTTAATGGTTTCGTGTTAAATTGTTCAAAGATTGAAATTCTTTTATGGGTTTGATTAGAAACGGCTATTTTTCGTTGAAATTGAATGTGCATGTGTTTTGGGGATGTTTATTTAATGTTGATTGCTTTCAGC…
>Vitis_vinifera_newGene_1941
ATGCAGAGTGATTCTCCTATTGATTATCAGGTTCTGTAGCTAGAATTTAAGTGGCTGATATGAACATCCATAGTGGCTTCATATCCATGCATTTGTGATTCCACAATCAAAATTTACTAAAATAAGCATCTAAAGCATCTTTAACTAATATCATTAGCAGAGGAAGGTTGTGCACTTGAATTATTTTGTTACTCGATATAATATTTAATTTCTGCTAGGATGATGTGACAAAGAGAAAATGGAAAGATCTTTCTAGCAAAGCTCATGTAGGGAAACCATCCATAAGAGATGTTACATTTTTGTGTTCTGAAAATTTTCAGATAGAATGAAGGGCTCTGACAAATGTACTAACCGCCGCAAAGTGCCCTGCTTTCGATAGGTATGTCTTGTACTTTATGA…
>Vitis_vinifera_newGene_1942
TGTTTGAAGTTGATAGAAATGTTCGAGGATTTCGTCTGTCTTTAATGTAGGTAAGATATTAAGTAGGTCCTTAACAAAAGCAGTTTGTTGGAGATGCATATCCTAAGACAATTGTTTTTTCACTTTAAGATTGAATTTTAGCATTGGTTTATGAACATTGTATTGCACTTCATCACTTGCAGGCTTCTGCCCAACTCATTGGATTTCTCAAATACTTTCCTTCCTTCATTTCCCGTTTTACTGGGGTTTTATATCTTGCTCCATGCTGTCTAGGAACTCAAAATTCCTCAGATATCCCTTTCAGTTGTTCATAAGGTATGAATATATATTGGATTGCACTTGTTTCCACACTTGCATTCTTCTGCTATAATTATTTTTAGAAGTGGGTATTCAATTCTA…
>Vitis_vinifera_newGene_1944
CTTTTTGATATCTGCATGTATGATGCCACAAATGGAGCAAAATTTTCCTAGCCGATGAAGGACATGTGGGCATATCATCCATAAGAGAATGTTTTGAAAAAGTTCAGATAGAATGGAGTGTTTTGGAAAATGTATTAGCAGCTGCAAGGTACCTTGCCCTCAATTAGGTATATCTTCTATTTTCTGAAAAATTCTATGCTTTGCCTTGTAGTAAGAATTCACATACAATGAGTTTTAATAAGAGATAACTAATGTTTTTACTAGGAATGATGACCACACCTGAATGTGGATTCAAATGCTCTGAATCTCATAATGTGAGGACAACATCTAGTTTGTTGTTGTTCTTGTCAAGAGATTGTTTTTCACTGCTCAAGATTTCAATCTTAGGCATTTCTGATC…
>Vitis_vinifera_newGene_1945
AAAAACAATCTCTTGACAAGAACAACAACAAACTAGATGTTGTCCTCACATTATGAGATTCAGAGCATTTGAATCCACATTCAGGTGTGGTCATCATTCCTAGTAAAAACATTAGTTATCTCTTATTAAAACTCATTGTATGTGAATTCTTACTACAAGGCAAAGCATAGAATTTTTCAGAAAATAGAAGATATACCTAATTGAGGGCAAGGTACCTTGCAGCTGCTAATACATTTTCCAAAACACTCCATTCTATCTGAACTTTTTCAAAACATTCTCTTATGGATGATATGCCCACATGTCCTTCATCGGCTAGGAAAATTTTGCTCCATTTGTGGCATCATACATGCAGATATCAAAAAG
>Vitis_vinifera_newGene_1946
ATTGTTCTAAAAAAACAATCACCTTATAGCTAAGGGTTACACAGATGTAGATTGGGCAAGTTCCATCAGTGATAGGAGATCTACTTCAGGATACCATACATTTATGGGCGGCAACTTGGTTACTTGGCGAAGCAAAAAGCAACATGTAGTTGCTCGATGTAGTGCTAAAGCAGAGTTTCAAGCCATGGCCCTTGGCATTTGTGAACTCATGTGGCAAAAGGGTTTTGTTGAGGGAACTACAAGTTAATTTTGAGAATCCCATGAGATTGTATTGTGATAACAAGGTTGCAATCAACATTACTCACAACCCAGTACAACATGATAAGACTAAACACGTTGAGATTGATATACATTTCATTGAAGAAAAGATTGATAGTGGACTAATTTTTTTTATAGGCA…
>Vitis_vinifera_newGene_1949
CTTTTGAGCCTGTTTGATTTTTGTGGTTGTTCTTTCGTATTTTGTATGATATTTTGATTTTTAGCTTACACATGGATGGATGCAAAATGTGATCTCTCATTATAGCCGGCATATGGACAGGCAATGTTTTAGCTCCTCTCTTTAAATTTGTTATTATGATATACACTGAAATCACATTGCGATCTTCTACAATATACAGAAGAAAGGAGTCAAAGGACAAATCGATCATTGATTTTGATGAGGTGTGTTTCTATTTTCCCCAGATTATACAAAGGGGTCTATGATCTATGCCACTGTTAGAAATTGAGGATTGGAACTTTCTTTTTGTTTGAAGTTGCAGAGTAATCCAAGGAGGACCTATGGCCCAATCCTCCCACTTTCTCGAGAATGCAAGTGACC…
>Vitis_vinifera_newGene_195
TGCAGATCTAGAAACGCCGATCTCAACTTTGGTACAATCAGAAGGTACAAATCAACCAGAAGAGAATAACAGAGAAAAGAAAACGAAGGAAAATTTTGCATACCTGTATACATGTTGAGAGAGGGGAAAGATGGACGCCGCCTCCAATTCACGGCCAGCATCACCTTTTCCTTGATGGATCTACCTTTCCTGCTCAAATTTTTGGAAGAAATTCAACTGAACAAGGAAACCCTCAGATCTCCGGAGGAAGCACTCCCGTCTCCAACTCCAGCTGCCGAGGAAAGGCTCACAGCTCCCATTATATATATATATAGAAAAGCACGTATTTTTTTAATACCAGGCGTTTCTATGGCGCGTTGTAATCACTTGCGTAATTGATCAGACGGGACAACAAAACAA…
>Vitis_vinifera_newGene_1950
ACGTGATTGGTGGATACGTAATCACAGCTTCGAAATTAAGCTACTCGCCACGCTCTTTGAACTTTGAAGATAGATAGCGCATCACTTAAGCATGTTGTGCTTATATGTATATATGTTTGCATAGTCATGGAGCACCTTATATACTACCATCCACTTATATGTGGGGTTCCTCCACCAATGATAAGATTCTCATAATGTTGCAACTTTTGTGATTCTTGATGGGTTTTAGCCTTTTTGCTTTATTCATAATCATGTTTAGTTTCTTCTTGACATCAGTTCCTGTACGGGAGGTGGGAATTGGGATTCACTGGTTATTTTTTTCTTGATTTTCTTGAAACAGGTTCTGGGCTGACCGGTTGTGCAACTCAGTCGTCTTCGCCTTTAGGCTCCACATCCACA…
>Vitis_vinifera_newGene_1952
TAAACTTCTAATCTTCCAATTTGCGAATCTCTTGTTGAGAGTTGTCTGTTACTCATTTCTATCACGTTTCTCATTCTAGGTAGTCCTTTGTGGAACATGGTTACCTTGGTTGTCTGCTTATGTGGATTTGTTTCCATTAGGAGGTGTAGTGTGAAACTCGCTGTCAGATTCCCTCACACTCCTTTTGGATTCCTTTTGGTTGTCTTTCATCTCAGGTCATATGGCATTCNNNNNNNNNNNNNNNNNNNNNNNNNNNNNNNNNNNNNNNNNNNNNNNNNNNNNNNNNNNNNNNNNNNNNNNNNNNNNNNNNNNNNNNNNNNNNNNNNNNNGGTTGTCTTTCATCTCAGGTCATATGGCATTCCTCCATTTGCAGACAAAAGCATGAATCTCTTCTCTCAC…
>Vitis_vinifera_newGene_1953
CCACAAACTCCAAGTAGCAGGTGAAACAAGCACTCTCATCAGCAAAATGGAAATGGACAGAAAGAAGAGACCAGCCTGTCTGGAAGAAGAACAAGGACAGGATGAGGAGGAGAAGATTGAGATGTTCTTCGCAATAATCAGAAGGTTCCATGATGCTTGCGGCCAATCAATGAACAGTTTGCATGAACCTAAGGAGACAACAAATGCACAACAGGTGAGAAAGAAGCCGAAGATTCAACATGAATCTGTTTGGACTCCTTCATTTGAATGGGAAGATTTTGCAGGGCTCGAGTTAAAAAATGCCTGCATAACCTACTCAAGCATCACCACAAATGAACCTGTGAAGAAAGAGAAAGAGAAGAATCAAGAATGGAAAGGGTTGGACCTCAATCTACCATG…
>Vitis_vinifera_newGene_1956
AAATTAATAAATTTTATTTACTTTGGAAATTTTGCCACATAAAAAGGAAAAAATAGGCTAAGAAACCTTGTCCTGTAAAAAAGAAAAATAAATGTTAAGAAAAACGGTAGGGTGAGAATCTATTTAGGAAGGAAAATAGACAATAAAAATAAAAGGAAAAAAGTAAAAATAGAAAAAATAAAATAAAAAAGGAGGGTGGGAGACGAGATAAAAGTTAAAATAAAGGAGAGGGGAAAGAAAGTTACGGGAGAGAGGGGATGAGAGAAGACTTAGCAGGCATGATGGAGCACAACAAGACGGAGAGGGCGAGAAGTTACCGACACTAGAACAAAGGTGAGAAGCTGTCGACATTGTTGAGAGTGGCCAGAGATGGTGGTGGTGACAGCAACACTGGCAATA…
>Vitis_vinifera_newGene_1959
TCTGTTGGTTGGTCTTCAAGCAGGTTTATCAGTGCACGACATGCTGATACAAAACCACTAGCTCTAGCGAATCCTTCATATTGAAGGAGGTCACCACTTTGTCAACCTGGTTTTTTATCAAGAAGAATATCTGGAGACTTCAGATTTTCATGTACAGTAGTAGGATGGTTTGTGTGCTAATGGTTCATTCCCTTGGCCACGTCAAGAACCATTCTTAATCTCCATCTGTTTAAAATAGCAGGCCTAAAGTTCTCATCCTTTTGACTTGGAGGAACAAAAGCGCCAACTGAATGATTATATGCAGTGATACCAACAGATTGCCTATGCCAAAGAACTGAGTATAAAGGAGATCACAACTCTCCACCATTAATCTCATACTAATCTTGAGTTTTATGAAGC…
>Vitis_vinifera_newGene_196
CATGACAGCATCATGTCGTCGTTATTGTCGCCGTTGCCGCCACCGCCGTTGTCATCGTCGACGTCGCCGTTGTCGTCGTCGTCGTCGCCGCCGCCGCCGCCGTTGTCATCGTCGACGTCGCCGTTGTCAACGTCGTCGTCTCCGTTGTCATCGTCGTCGCCGCCCTTGTCAACGTCGTCGTCGTCCTTGTCGTCTTTGCTGTCATCCTCCTCTTCGTCGTCGTCGATGAGTGGAAGGGGGACAGCGCTGACGGCTGCCTCCATTGCCAACGCCGATGTGAGTGCAAGAGGAAGGAGCAGATGGTGGGACAGGTCCCCAAGCCGTTACAGCCGCCACCTTGGAGCTGCTATAAACCGTAGAACCTCCCACAAGAGTCGCCTCCTTGGAGCTAGAACCTCC…
>Vitis_vinifera_newGene_1960
TCACAACCCTCACTAGGCACCTTGGCAATTTATTGGCATGTCTTAAAGCTCCTTATTGACATTTAAAACATAAACAGAAACAGCTTTTCCTACTCCACAGCACTTCTGGAATTCTTGAAGTCTATTAGGTTCACATGAAGGGACTAAACGATGTCGGCTTATCATTAAATTCATCGTCAGCCTCATTTTCTAATAATCCGGTCAGTCTTGGTACCTCTTTGAGAACCTCGATTGCCATGTCTTCAATTATCATTGCATCCAAGTCATCACAACCTAGTTGGAAAGCCACACAGAATTCCCTGTCATGGGAATTAGTATATTCAGGACAGACATCAAGCAAGAGCTCGACATAGTCATCCAAAGGCAGACCAAGCTTTTTCTCCTCTTCCTTCTCAAGCA…
>Vitis_vinifera_newGene_1961
CATGTGCCTTAGAGAAGGATATAAACAGTTTTTGATCATGTGCACAATCATTGGATACCAGAATCTCAGCTGCTTCTTGAGGCTCCATCTTTTGCGGCAAAATTCAATCGAAAGAATCAGGTCATAAGGTATAAGCTAGAATGGACTGTGCCACATCATTTGCTACTAAAGAGACTGTTAATGCCCACAAAGCAGCGTGATGGCTATTATACTGGGCAGGCTGGTGACATCCCGGATTGCCTCTATGAATGGCTTGCAAAATGGCATGGTCTTGGTTATGAGCATGCTACATGGAAGCTACAGAATGCTTCATTTCTGAATTCACCTGAAGCTCAGAGCCTTATAAGGGAGTATGAAAATGTCACCGAAAAGCAAAGAGTGCTTCTGATCCTTCCATAA…
>Vitis_vinifera_newGene_1963
GTCTGATATGGAATACAATTGGAATGCCAACATTGAGATCTGCTTGAGAAGGAAGAGGAGAAAAAGCTTGGTCTGCCTTTGGATGACTATGTCGAGCTCTTGCTTGATGTCTGTCCTGAATATCCTAATTCCCATGATAGGGAATTCTGTGTGGCTTTCCAACTAGGTTGTGATGACTTGGATGCAATGATAATTGAAGACATGGCAATCGAGGTTCTCAAAGAGGTACCAAGACTGACCGGATTATTAGAAAATGAGGCTGACGATGAATTTAATGATAAGCCGACATCGTTTAGTCCCTTCATGTGAACCTAATAGACTTCAAGAATTCCAGAAGTGCTGTGGAGTAGAAAAAGCTGTTTCTGTTTATGTTTTAAATGTCAATAAGGAGCTTTAAGA…
>Vitis_vinifera_newGene_1965
GGGCATACTAATGGTTTTGCAGCTATCCTTGGAGATGAAAGATTGCCGCCGAAATTGCAAGTAAGAAATATCTTAGCTTTCTCTTCCAATTCTATTTTTCCTTCTACTTTTAAGTTTCAATTGAAAGTGCACAACTTCTCTTCACTAGATTATGAGATTAACTCTGTTGTAGTTATTGCTTTTCTAGAGATGAGTTTAGTATTTATTGGCGTTTTAACTTTGAAAAACCACATAGACACATACTTCACTGGCTTCTAAATTGGTTTGTTCGATTGAATCATCCATATATACATATATATGTACTTTTAAAAAAAAAAAACTTCCCTGATTCTTGCAGACATTTTCTTAATAAATAAAGAGATGATACATAACATCAAATTATGCTCTCTTAGTGCCCAA…
>Vitis_vinifera_newGene_1966
CAAAAACCAGAGCTGCAAAATTCGATGAATATTTTGTAAATTTCAGAGAAAATCGATGGAAAATTCACAGGACGATGCGAAGATTTTCAGCGTTCGAATCGTTTCGATGGATTACTATATGGCGCCTCCGATTCCAGACCTCGACATTTGTTACAGTAGCTTTCAAGGTAATGAGAGCAACCTCCAAACGACGTCGTTTGAATTGCTTTGGTTTTTGCAGAGTTGGAGTTGGAGTCTACTTGGTTGGTGAGGAAAAGGAAATGGAGGGTTGAATTTGAGAAATCAAGGGCTGAGGGTCAATCAAATTTGAGTGATAGAGCAGTTTGGCATTGATGTTTGAAGTTTTAATTTCTCGTGTTTTGCTTAGTTTTGTTGGAAATCGAAGCGAGGGTTAGGGTT…
>Vitis_vinifera_newGene_1967
CTCCAGCAGGTTGAGTTCTGGGATAGGGTGGAGAGTGAAAGGAGCCTGTCAGAGAACGAAACGGAAATGAAAAAGGAAGCTAAGGAAACTTTCAAGAAGTGGGTTCTTCTGGAAGAAACCCATTGGAGACAAGTGTCAAGGGAGTTGTGGTTGAAGGAAGGAGACAAAAATACAGGTTTCTTCCATCGCATGGCCAATGCCCATCGTAGAAATAATTCATTGGACAGAATCAAAATCCATGGGGTGTGGAGGGNNNNNNNNNNNNNNNNNNNNNNNNNNNNNNNNNNNNNNNNNNNNNNNNNNNNNNNNNNNNNNNNNNNNNNNNNNNNNNNNNNNNNNNNNNNNNNNNNNNNGGAAATGATTGAGATGGAAGTGGGTCAGTTCTCTATCTCCTGTAGG…
>Vitis_vinifera_newGene_1972
TATTCCCTAAACTAACCTCTCTCACACTCGAAGGATTAGACAAACTCAAAGGTTTCTACCGAGGAACACGTATTGCAAGAGGGCCACATTTGAAAAAGCTAATTATGTTGAAATGGGATCAAGTGGGGACACTTTTTCAAGAAATAGATTCAGAAGGTTATATTGATAGTCCAATTCAACAATCTTTCTTCTTGTTGGAAAAGGTATGGTTTGGTTTTTCTCCATTTCTTTTGCCATATTTGGATTGCTAAATTTAGTCCATTAAACACTACGTCCTAATCATTTTTCATTAATATGATAATGTTTTAATCTTAAACTTGAATAGTGTTGGAATTTGAAGTCTACATTTTGTATAAAACTTATCCAAAATTGACCTAAGTAAGCTTATGTTCCATTTCT…
>Vitis_vinifera_newGene_1974
GAGAGAGAAATGGAAAGCTGTGAGAGGAGGGGCAATTACAGAATTTCAAAAAAGCTTGCTTACAGAGCAATTAAGAAAAACGGAGAGCTGAGAGAGAGAGAGAAAGAGAGAAACTGAGAGAGAGAAACCGTCGCTGTTAAGGTCAAACCCAACAAACCCTCACCAATAATCATCATTTTCTCTCTCCCTTTTTCTCCTTCGGATGCTTTTTCCGATCGCTATTTCTCTGCCGCCGGCGCCGTCGGACCTCTGCTTCCCGGTGACTCCCCGTTGGTCATGAAGAATACCAACCACAAGCCTAAGAATAATGGCTTCATCCCCAATTCTCTTCGATTCATTTCCTCTTGCATAAAGACAGCCTCCACCGGCGTTCGCTCCGCTGGCGCTTCTGTCGCCGCT…
>Vitis_vinifera_newGene_1975
GCGAGACTGCTTCAGGAACTGGGTCAGGTTCTTTAGTGCAGGTACAAGATGAGGAGTTACGGGTCAAAGTTGAACCTGTTCAATGGTGGGATGTTTGCCGAGGAATGGCTTGGCCTGAAAGAGAGGAATGTATTGCTGGGATTATGCATGGCAGGCAAGAAACTGTGGTAATGGATACTTCTGATTGTGAAGATAATGATACCGGAGAAATGGATTTGGTCAAGCCCCATGAACGGTTGCATTGGTACCTTTCCAATGCGGAGGTGCAGATTAGATCTGGGCGGATACCAATTTGGCAAAAGTCTAAGGTATCTGTTATAGTTCCAATTCTTTGGTGCTCTTAATTGTCACTATTTTCCTCCATGCTTATATCCTTCTATCTATCCTTTTTTAGATATA…
>Vitis_vinifera_newGene_1976
CTGGAACGTCTGCCAAATCTCATTAACTTCTACTCCACAGGAACCAGTGGCAGCCAGGAGCCATGCAGCTCTTTTTTCAATCAGGTATGTTCAATTTTCATTTTCAATTTCTGCCATTCAGCTCTTTTTAATTTTCAACTTCTCTTGCAAACAAATTAATCACATACATTAATTAAATCAGTAGTTTCCCAATGGTAGTATGTACTACTAAGAAAGCCAAGTAGCCAATCACAACATTTGTCCCTCATCATTTTCTCTCGTAAAATTACATAACTAACCTTATTTTGCTCATGTATCCTAATTTAAGAAAAATAGATTAATTTTGTCCATGAATAATCTCTTATTAAGAAAGTGGATTGTGAGATCCCTCTATCTTTCCTTATACCATTTCAATCTTTT…
>Vitis_vinifera_newGene_198
GAGGAGCAGCCATGGCTCCCGACAGTTGCACCCCTCTATTTCTTCCCCCACCCCACCTACCGGAACTTGAAGTGGGGAAGAAGATAGGATGAACGTGAAGTGAAGAAAATGAAGTGGGTAAGGAAAATAATGAGTGGGGAAGAAGGGAAAAAAGAAAAGAAGGTGGAATTAGGAATAGGACTTGGGTCGAGCTTGTCTTGTGCTTGGGCCCTAGATGACATTTACACTGAAGGTAACCACCCTTGGGTTCCAAGAGACCTTTGCACCCGAAGCGACGCTTATGCCCTTGATTAACAAAGGCTTAAGAAAACAAAAAAATTTATACAAGAAGTCAGATTTATTTTACATTGGTATTACCGAACAGATTTTTAAGGAAGTTTTGGTGATTGTTTGGCACAA…
>Vitis_vinifera_newGene_1980
GAAAGAGGGCACCTTTTAAAGAACGCTGCTTCTGTGCATGGAGAACCTCTTCCTCGTCACACTACTTTTATAAATGAAGGAGAGTATCTTACTTCACATCTTGGTGCAAGACGCGAATTGCCATCTTCAATCCCTGCTGCAACTGTAACTACTGCTTCTGCTTACCCAAGAGATCCATATTATAGCACTTATTCTAGTGTACCTGTGGATACATATCCACCACCACCAAGAAGAGAGGAAGTCAGGGCGGGATCTTATTTTCTTAGTGGCAGGGCAGAGCCCTACTTGGGTGAGACCGATCGGATGCGAATGAGAGAGGCTGATGCCCTGGAGAGGATATACTCAACCTATGCTTCTGATGCTCCATTAAAATATGATCAGATACACCACTACCAGAAG…
>Vitis_vinifera_newGene_1982
GGATTTAGAAAATCCCTATTCCCCATTTATGAAAACCCCCTCTTCTTCATTTTTTTCATTTTCTGAAAACCCTATTCCCTTTTCTTCACCCTAATCTTCTTCACTCGATTCACCTAATTTCTATGATTGTGGGCTGCTGAGCAGGACTTGTCAAGTTATTGTCTCTTTTTCCTCATTCAGTCAGATTATCTGCTCATCTTACTCTTCATTCTATGGATCTTGTTACTGTAGACCATGGATTTTCTCTCCATTTTTGCTTTCTGTCACCTTCTTTTTCTAATAACTTCATCTGTTAAGTGTTTCCTTTCTCCCCTTTTCTGAAAACCCTAATCCTCTTTCTACGTTTTCAGATTCTAACTTCATTTCACTCCATTTCGTGCAAGAGTTAGTTGGAGCATC…
>Vitis_vinifera_newGene_1983
GTTCCTTCTTCCCCGTATTGTAGCCTGTGCCAACACAACCAAAGAACACACACAAAACGGCACGAATATTTAAAAAATAAACCCTAGAAATGAGTCATATAGCGAGGCACGTCTCGAATATCTTCGGACGCCCGAGTCTCGCCCCCAACTCGAGCTTCAGCAATTGCGAGGGATTCGAGTGAAGGTTCTGAATGGAAACCTCGAATCTGCGCTGATCGTAATGCAGCGAAAGATGCAATCGAGCAGAATCGAACGGCTGATAAAGCGGGAGTAGACTCACCACATCAAGAACTCCGAGAAGCGGGTCTTGGCCCGTAAAAATCTGGAGCGCAGAATCCAATCCCAGGAACTCGCTCGCAAGCTCAAGGCCATTCTCATCAAGAAAGTCAGGTATGCTAG…
>Vitis_vinifera_newGene_1987
GTCATCTTTAGAAGGAATTCCAACTTCCTCCAAACTAACTTCCTTCCAAATGTCATCTAAGATGATAAGGATCTTCTCTTTCTGCAGTCTCTGCTTTAGTTCAGCTGCTCTTGTGGATTCATCCTTCCCCTTAAATTCCAAGCCTAACATGTCTGCAATTTTTTGTTGAATATCCGAAATTCCTTGTTGAATTTTTTCTGGTTCTCGAGTCCAAGATACCTGTATATAGACTTCTGTGGTGAACAGCTTCTCTTGCTTAGCTTGTTCAGCTAATTGTTTCACCAGTGTGGTTTTGCCCACGCCGCCCATCCCCCATACCCCAATCATCTTCATCTTATCATCTCTTAATGCATCCATAATTTTGTTCAAAGTCGAGGCTCTTGACTCAAAAGATTCATA…
>Vitis_vinifera_newGene_1988
CAGCCGAGAGAATTCCCCTTTTCTGAAGTTGCCCTCTGCCGAGAGAATTCCTAAAAAAGACCTATTTTCCTCTGCCACTCTCAATCCTCGCAGGTACTAATCTAATCACGTTGATATTATTTTTTTTTGCAACCCTCGTTTGATTCCCAAGAAAATCCATCCCCCATTCGATTTCCGGGAAAATTCATTCTCGTTTGATTTCCGAGAAAATCCATTCAAAACCCCCAAAGAAAACCAAAAAAATTGCTTTTCTTTTACTCCCTGTGTTTTCTGGATCTGTTTTAAGGGTCTCTTTGCTGTTGTGCCATTGGATTTAAATTTCACGAACCCTAAATCCACGATTTTTGAGCCAGGCTAAAAAACACAACCTTTGCCTGCAAATCATGATCAGATTTTGTC…
>Vitis_vinifera_newGene_1989
AGAAATGGTTATAGAAAACTGCCACTAGAATTGTCCTGGAGCAGCAGTGAGTCTAGCTCCTCATGAATATATATTTGGTAAAAAAAACCACTACGGGATAGGTCACACACAAAGGCTTAATTCCACATATAATAGAAATATTTTGATAATATTGCATAATATGATTGCAATAATAAATAACTAGCCTATCATATCAAAACATTCATTTCCTGATTTTATTTCCTCTAAAAAGTAAGTAGCTCAGGTGGTGTTTGTTTTTTTGGCTTTTTGCTGAAAGCAATTTGATTTTAGAATTTAGGTTGTTTGTTTTTTTAATTTTTAATGACTTATTACTAAATTTTTAAAATTTTTGGCTAAATGAAAAAAGCCAAAATATTTAGAAAAAACCAGTTTTTGAAA…
>Vitis_vinifera_newGene_199
CAATTCACCGCCCTTTTCCTTCCTGATTCCTTCCCAACCTCTGCTCCAAAATTATATCTCAGCTTCTCAATTATTCATTATTCACTTTCTTTTGATTTGTCTCCGTCTCTGATATATAGCCTCCTGCGGTTTCCCACTCCATTCATTCAGGAAATTTGTGGAGCTTTTAAATGAACTGGGTATCACGGATTTCCCACAAATCTTTAAGGAATTTAGACGCATATTCACACCGATGTGGGTAACTGATGCCACAATCTACTTACGTTTGCGTTGTGTTTCTATCAATCTTCTTATAAATGCATCTTGTTCAAAGGCAAAATGGGTTTGTCTCTAACGTTTATAGGGAATTTCTATGCATGTTTGGTGGTCTGATGAATTTTCCCTTGTTGATTTTATGTG…
>Vitis_vinifera_newGene_1990
CTGGCAGGCAAAATGAAGTAAAGCAGGGTTTCTCTAATCCGGAAGGAACTTGATACGGGCTTGATCAAAACACTTGCCTTATCCCGCCAAGGGGTTTTTTCCTAGTAGTATATACAGAGGAGGCACCCAAGGGGTTTTAGACGCCAAACACAGGTCATCTCCCAAACGATCTTGAAGCCGAAGCCAAAGGCAAAGCCCTAGAAAGGTCGTGAGTAGAAACAGGCAAAGAATGGAAGGAGAAGAATTTCTATACTTGTATACTTACCACCGCATCCTAGTGATTAACATGAAGAAGTTGCTGAGCGGTGGATTTCAAACAGCTCCTCCCGATATGACTCGATTACCGGTGGATGAAGTGATTGATTTTGACGAGGAAAATTTGCCATGTGGGATGGGTTT…
>Vitis_vinifera_newGene_1993
AACTGATTGGAGAACAAGAAACCATAGAGCTTCTGCAAAGAGTCTATAAATAGCCATTAAGTCTCGGTCCTATCTTTGATCTAGACAAGGCAATTGTAAACAAGCACCGTCAGGAAAATTGCTTGTGGGAAGTGACAATAATGGATTGTGTGAAGTCAAGTACAAAGATCACTGAAACGGAACCATTTCACATCATGAATTTCTCTGTGGTTCCCACCAAAAAGTGTCATTACCCTATAATAAAGTGAGTTAGGGAAAATGGGATTGGGTTAACTCTTGTTTGTGGTACAGAGATGACCTCATAAGATTGTGACAGTGTCCAATGTTTTTCACCAGAAAATATTTTATTTTTTTAATGTATAACGCCTGCACCAGTGCGGCTTCTGTAAATTAGCCTTT…
>Vitis_vinifera_newGene_1995
GTCTTGGGAGAGACAGAGAGAACTGAAGCTAAGGAGCAGAGATTTCTTGGTTGGTTTTTGGAAAGGAAGGAGAGCTTGAAGACAAGTAAATCTGGCTCGAGAGGAGACACTTTAGGTATGTTCGCTGTGAACTATGTATTTTCTCATTTTGGATACTATTCTGCTTGATGTCTCTGTTGATTTCTCCGTCTTCATACACCTGTGTTGCTGGTTCTTCATTTGTTTCCTTGATTTGGCTTGAAAAACTGGTGAGGCTCTTTATTATGTTCCCTATGGGGCATCTAGAGATATTGGCTGCCCTTTTGCTTTGAATCTGTTTGTGATTTTTCCACCAATATGAACCCATTGAATGATCATGAGATGTGGCTTCATTTGATTTCTATTCTGCCTGTTTGTTCT…
>Vitis_vinifera_newGene_1997
AAGAGGTCACCAACAACTAATGTAAGGTTCAACGGCATTTGTTCAGAGGGTGAACTTGATAATCAGACATCGGTTTTCAACCAACTGGTATGTCATAGCTCAATAATACTTTCTAGCTAGTCATTTTATTTTTGAATCTCTTCAGTTTAAAAAATTGCTATTTTTGGAAAAAAATTTCAGGACTTGCCACTCAATTGATTTGGGTCAATAGGTCTCCCTTCATTTATATCCCAAAAATTATCACTGTTAATGTCTCTTCTTCTAAGACTTTAAGAGAATGAGTTTCAACTAATACCCAACCTATTAATAAATGAAAGGAAAATATGACATGACATCTTGCCTTTTGTAGGTTACATGTTTTGTTTTAATATTTGAAACTCTGGGTTCAAAGGGAAAACT…
>Vitis_vinifera_newGene_1998
CATTTATGTAAGCATGAAAGAATTGAGGTCAACTCAAGTAAAGTCTGAGGGAATTTGTTTGGAGGGTGAACCGGGTACTCACATACTGCTTTCCAGCAAACAGGTATTTTATGCTTAATAGTCCTTTCTATGGCATCTTATTTTCCCTTGTCAATTTAGGTAATGTTTTTCTTCAAGTAGAAATTCTCAGGATGTGCTAGTCAAGCAATTGGGTCAACAAGTCCCCCTTCCGCTTCAACTCCTAAGTGCTATAATCTATAACCCTTATTCTTACAGCACTTTACCAGCAAATATATTCACCTTTGATAGGAATGATTGTCTCTTGTTCTAAATTTCAATCTTTTAATGGAAGGCAAGGAAAATAATGCTTACCTAATAGGTATTTTATAAAATACAGAA…
>Vitis_vinifera_newGene_1999
AGAAAATGGACCGGAGACAGCTCCTAGGTTTGTATTCCCTGTAATGACCTCTCTAAGACTGACGAATCTGCAACAATTCAAGAGTTTCTACCCTGGGACACATACTTCAGAATGGCCTTTATTGAAAAAGCTGGAGGTGCGTGACTGTGATAGAGTGAAGATATTTGCTTACAAATTTCCAACATTCCAAGAAATACATATGGAGAGCAATGTTGACATCACAATTCAACAGCCACTTGCCTTATTCGAGACGGTATGAATTCCAACATTTCTGGGTTTAATTAGCCTCAAGTTCCATACTTGCCATGTTTCACTAAATTTTCCATTGGGTTTATGTCATGTCAATAATTAGTATACACAACATCAGTTACATCAATTTGATTGTTTGATCTCTTTGAG…
>Vitis_vinifera_newGene_200
CTGAGCTTTAAAGTGACCAAAACGATGCGTTTTGATGGAGGGCGTAGAAAACGGAGGAAATTTTGCATCTTGATCTGTCACAGATAATTTTGATTTAAGAATTTTGGAATAACTACTTTTGCTTATGTGGCAGCATTTGGTTGGTCACTGCCATCTGCGGCAAAACACTCACAGTAGAGAAGCTAGACTCAGGTGAATTTCCCGCCGACTTGGCCGTTTATATATAACCCCTACAACCCCAACAACCAACTTATACCCAGTTAGAGAGAGATAGTTGGTGTTGTAGTTAGGACTCAGAAGTGATTTTCAGCTATAAGTTTTCACGGGAACCAAACACCAAGATCATCGAGAAGATGGACTTCCACCCTTTGCAGGTTTCACCACTGCCAAGGAAAGATC…
>Vitis_vinifera_newGene_2000
TCTAAATACCACAATCCATAATTTGTTTAAAAAGACACATGGTATGTATTGATTCCCCAATCTTAGTTACAAAGGATGATTTAATATTTTCTTTACTTGCTATGAATGATTACAGTGTGACTATTAGAGAGACCATCAAATATGAAAGAATTTTACCTTTCAGTGTCTTTAGATTTTTCATACCTATCCTCGATTTTCTGTTTGTTTTTCTATATTTAAATGATATATCGATCCCCTATTAAGTTGCCATGCTCCTTGCCAGCCAGTACTTATTTTATGTGCAATCAAGCTAGGATGTACTGTATCATTTTTTTTAGTATTATATTAAGTTATTGTGATACAAGTATTTTCATGATGCAAGACTTTTATTAGATTCCTCAAGTGCAATTTATACTTGAC…
>Vitis_vinifera_newGene_2002
AACAGGATGCAAGCAGCCCAATCTTGGAGCTCAATTTGAACCCACTCCAACCAGGCAACCCGGCCCAACTCATTTTCAGACATCCTTCAACCCACCCTTGCACCGAATCCAACAAAAACCCTAACCCCTAGAAGCCTTAGAACTGAGAGAACTACAAGCTTGGAGCTTCAACGAAAGTAATCTTTCTCTCTCCTCTTATTCTTTTTCTAGCGTTGTGATAGATTTGTAATGCACTGTTTGGTTTCCCAGAAAGCATTTAATTTCCCTTTTCTTTTCCGATTGTTTCTCTGCAATCAAACACAGCGTTGCGGAATTGCTAAAAGTGATAAAAATTAAAGGTTACGGTTTCCTGAAGAATTTTGAATATAAATATTAGTTTATATATGGATTGGATAGGGG…
>Vitis_vinifera_newGene_2003
CCCCCTCGACAGCTCTCCTCCATCCTCTTATAGCCATCACCGTCGCCAACATTCTTGGCTGCCATGCCACCACAATTGCCACCATCACCCACATCTGTCCTCCTCTTCCTAGCTCTCCCTCCCTCCTTTCCTTAATTACCACGCCTCCATTCTATCTCAGCTCTCCACAATCCACCTTAAACTTCATCATCACCAGCTCCTCTTTGCGCTACTACCACAAACCTCACCGCTTCCACGATGCAATTTGTCTTCTCCTACTTTTCTCCACCGCTGCACCATCATGGCCATCTTCATCGTCGATCTGTCCTCAAACATCGGCAGTGGTGGGGCCTCCACCATCCTCCACATCAGACCGCCTCACCATCATTCCCTATTGCCACAGTGTAGATTAACTAGCCC…
>Vitis_vinifera_newGene_2006
TATTGCCTGCATGCGTCTTATGCTTTAGCCTTTAGAAATTCTGTGGGTTAATTTTTAAAAAATTGGATTGTGGACAAGACCTGCAAATTCGATTTATCTGCAATCCGGATAGAGATTAGTTCTTACACACGGGACAAGCGAGAAAAACACTTGAACCCAAACATGGGGCTTTACCTTCCAACGGTCCCCAGTCTTGGGAAATTTGAAACTTAACTAAGAACCCGCTGCAGGGAGCAGTCTGAGCAGATCGAGAAGCAAACGATAGAAAAGATGCAATGTTTCAGAGATCCCTTGGAACCAGAAGCTTCTCGACTTCCGATTCGGCTTCTCTTTGGAAAAATGTCGCTTCTCTTCTCGACTCTCTCTCCATTAAACCAGGTGCTTACCAAAACCCTAACC…
CAAGTAGAAAAACTAATTAGAGACTTTGGATTCAAGCATTGAATCCATACTAGAGATTTCATTTTGATTCATGTTGATACCTAAGAGAGTGCTCTTATGTAAATTGATCTTATAACATGAAATCTGCCCCAAAACCAACAAGAATAACTTGAGATTTTACAAATCCTCCATACAAGCTCTAGAAAGAAAGATGGTGTCATTTGCAAAATGCAAATGAGACACTTTAGACCTACACCTACCCACTAAGAAACCTTCCAATAAACTACTCTTATTCGCTCTCAGCAACATCCTACTTAAAACGTCGGTTGTAATAGTGAAAAGAAATGAGGAAAGAGAATCACTTTGTTCTAATCCTCTAGTTGCTTTAAACCATCCTTTGGCACTTCCATTTACTAGGAC…
>Vitis_vinifera_newGene_201
CAAAAGTTTGGACTATTTCATTTTTGGTCTAAGCCTCTAAACCCTTTATCTATTGTAACAAGTTTGATTTTCGTAAGTTGTCTTTACTTGCATATCATGAAATTTCTGAATCTATACATAGTCCTCTTATATGTGCAAGGAAGCAAAACTGAAATCCTAGTTATGTTGATGAAAATGCTGTGCAGATAAGGACAGAAGCACTATACTGCCTTGGCAAAAGCACTTTGACATTGTCATGGGAGTTGCACGAGGACTTCTTTACCTCCACTGGGACTCTAGATTTAGAAATCATCCATAGAGATCTCAAAACCAGCAATATATTACTAGACAGTGAGCTGAATCCCGAAATTTCAGATTTTGGCATAGAAAGAATTTTTGGATAAGCTGAAGCAAGAACCA…
>Vitis_vinifera_newGene_2010
TATCACCCTCGGTAGCTAAAAGTCTGGTAAAACTCAAAACACTCAAAATAGGTGGATCACATATGATGGAAGAAGTAGTTGCCAACGAAGAAGGAGAAGCAGCAGATGAGATTGCTTTCTGCAAATTACAACACATGGCACTTAAATGTTTGTCAAACCTCACAAGCTTCAGTTCAGGGGGTTATATATTCTCATTCCCATCCTTGGAGCATATGGTGTTGAAAAAATGCCCCAAGATGAAAATTTTCTCTCCGGGCCTCGTAACTACACCAAGGCTAGAAAGAATAAAAGTGGGAGATGATGAGTGGCATTGGCAGGATGATCTAAATACCACCATCCATAATTTGTTCATAAATAAACACGGTATGTACTAATGTGAGACTTTTTTAGATTTCTCAT…
>Vitis_vinifera_newGene_2011
AAATAATGTTATTAAAATTATTTATAAAACTTTAAAAAAACGATAAAATAATAAATAATATATAAAGATATATATGATTGAATTAATGTTATGATAAAATTAGTGTGGCTTATGAATAAAATAGATATATATATGATCAAATTAGTATGATTTATAAGGAATATGACATAAGTTTATGATAAGTATAACTTTCAAGATGAATACCAAAAAATGAATTATATTTTGTATATTTAGTATTAAATAAATTTCTTTAATAAATATATATGTACCGGATGCCAAGTTGCTACCAAAAGTTGGAAGAAGTATGTCGTGGTCCGATTCCAATAAGGTTTTTTGATAACTTAAAAACTCTGAATGTGGAGGAATGTGATGGATTGAAATTTATCTTCTTACTTTCAA…
>Vitis_vinifera_newGene_2012
TCCTCCCAAAAATAGAAATTCTAAAGTTAGAAAAACTACCTAGACTAAGGCTCATTATATGCAACGAGGACAACGAGGACAACAATGACAACATGAGATATCTTTTATCTCCTTCCAAGTTCAAGGATTTTCACCACCTCAAAGAGCTACATATCATTAAATGTGGGATACTCTTCGATGAAAAGGTTAGTTTTCTCCTATATTTTTTGTTTTTCTTTATAGTACTTGGAATATTTAGGGAGAGATACTATAAAAATAATTTTAAAAAACAAGTATGAGAAGAATACATTAATTTTTAATAATAATTTTATTAAATTAATTTAAAATTTAATCTTAAATGATAACAAATTGTGAATAATAAGTAAAATTACAAATGAGTTGAAAAAAAGAAAAATTTAA…
>Vitis_vinifera_newGene_2014
AAGAAACTAGTTACATTGTTGAGAATCCTCAAGGCCTCAAGCTTGTTACTTGACGGTGAAGGTCATAGAGACGATTTTGAAGAAGAAGCCTCAAGGTTGCTTTTCATGGATGCTGATAACAGGTCTGTCAGGATGCATGATGTTGTTCGTGATGTTGCCAGAAATATTGCATCCAAGGATCCTCATCGATTTGTAGTCAGAGAAGATGTTGAAGAATGGTCAGAGACTGATGGATCCAAATACATCTCTTTAAATTGCAAAGATGTGCATGAGCTTCCTCACAGGTTGGTAGGTCCGAAACTTCAATTTTTTCTATTGCAGAACGGTCCTTCCTTGAAAATCCCACACAAATTTTTTGAAGGGGTGAACCTACTCAAAGTTTTAGACTTGTCTGAAATG…
>Vitis_vinifera_newGene_2015
ATGTGTATGATTGTAAAGCCCTAGAATCTGTGTTTGATTATCGAGGATTTAATGGAGATGGTGGAATCCTCTCAAAAATAGAAACATTGACGTTGGAGAAACTACCTAGACTAAGGCTCACTATATGCAATGAAGACAAGAATGACAACATGAGCTATCTTTTATCACCTTCCAAGTTCAAGGATTTTTACCAACTCAAAGAGCTATATATCATTGATTGTGGGATGCTTTTGGATGGAGAGGTTAGTTTTCTCCTATATTTTTTCTTTTTCCTTATGCTACTTGAAATATTTAGGGAGATATACTATAAAAATAATTTTGAAAAAAAGTATGAAAAGAGTACATTAATCTTTAATAATAATTTTATTAAATTAATTTAAAATTTAAATTTAAATAATA…
>Vitis_vinifera_newGene_2016
TAAATATCCTATTGCTGTGGGATGAAATTGGCCGCTACCATATATGGCCCCATGGACGCCACTAGGCCGCTACCATAAAACCCATATACAAACTGCAACATTTCTCCCCTGCTCACCCTCATTGCCAAACCCACTTCTCTCCTGCCTACCATTGATTGCCAAAGCCATTTCTTCTTTCATCATTGTCGGTACCAAACTCGTTCTTTTTCTCTCTCTCTTGCAATAGTTGGCTGATTCTTCAAGCATTGCGACGCGGCTGGTATTTTTTTCTTTCAACATTGTCATTTTATTTTATTTTTTATTTTTTCGATTTCACTCTTATTTTCTACCATAGGGTTTTCTGTAGGGTTTCGAATTGCTAGGGTTTCAATTTACCAGAGGATTTGGACGCTTTTCAAG…
AACTCAAAGGAGGCCAATTGAAGAATCTTCATTTTCTCTTGCCTTTAGAATGGAGGTCATCATACCAACTGAAATTGGTCTACCCATAGAATGTATAATTTTAGTAAACGTAAATGCCCATTTAGCTTTAATCAAGCTTTCTTTGGACTTAGTTGACAAAAGATGGGATGGGACGGCCATACGGATGGTTGCTTACCACCAATGGGTCATGACATAATACAACAAAAGGGTTCGGTGTTGAAGATTTCATATTGGGAATCTCATCTTTCGACGTGTTTTTGAAAATATGAAAGAGCTAGGATATGGCAAACTTGACTCTAACTGGAAAGGCCCCTATTGGGTAACACGCGTTGGGTCGAGGTTGAGGCTTATGACACCATCAAGGACATTGACGTACGA…
CAACATTCTCCCTAGGAAGCTGCCAAAGGAGGTAGTGCCTGGGGAGTATTACGTTCTGAAGGATCTCCCTATCTATCAGGAGGTGAAAGAAGCTGATGCTGAAAAACGCCGAGCACTCCTTGATGATAGGGAGAAGAGAAAAAATGAGGGAACTCTTCGGAAGGCTCCCGAATAGAAACGCAGCGCAGCCTCCCCTCCCAAGAAAGCCCCAGCGAAGAAGAGGAAGCTGGTCAAAAATGGGAAGGGAGTGAAGGAGCCCATTCCCCCAAAGGAATTTGGTCCTCCGCCTATTACCCATGCGGCGGAGGTAATAATAGAGGAGCCAGTGAACCCTGCCCCCCACTCTATTTCAAGTGGCCCTGGGCACGTCGCGGGGCTGAACCATTCGGGGCTCTCCAT…
ATTAGAGCAGTGGGTAAGAAGGTTTACTCATGTTTGGAGTGGAGCTACACCCATTTGAAGGGTGATGACGTTAAGTCGTTGTTCTTACTTTGTGGTATGCTGGGATATGGTGATATTTCATTGGATCTCTTGTTTCAATATTGTATGGGTTTGGATTTGTTTGACCACATGGAGCCATTGGAGCAAGCAACAAATAAACTAGTTAGATTGGTGGAAATCCTCAAAGCCTCAGGCTTGTTACTTGATAGTCATAAAGATAGACACAATTTTGATGAAAAAAGAGCTTCAAGTTTGCTTTTCATGGATGCTAATGACAAGTTTGTGAGGATGCACGGTGTTGTTCGTGAAGTTGCCAGAGCAATTGCATCCAAGGATCCTCATCCATTTGTAGTTAGAGAA…
>Vitis_vinifera_newGene_2017
GGGTCTAGGCGGTGACAGGGAGAGTCATAGTGCCACTACCTTTGGCCAACCGTTTAGATAGCCAAACGAGCTACATTTCGCGTGGAATTTTGAGGGAGAATTCTACTCAATGCGAGAAACGTTTTGTAGACCCCCGGAAGCAGGGACCTTTTTTTTTTAATTTTAATTTTTATTTCCCGGGGCTCGACATGATGGGAGAGCTGTGTTTGGGGGCTCTGAAGCTGCAGGGGAGAAGGCAGAGCTTTTGGGGGCTACAGATGGGACGGGATACGGTTGGCTTGCGGAGGAAGACAAGAAGAGAAGAAAAACAGAGGGAGAAAAAAAAAAAAAAAAGGAGGATTCTTCGGGGGGAGAGGAGCTTGCCTGAGGAAGAAGGAATGCGCAAAGGAGTCACTGTGA…
>Vitis_vinifera_newGene_2018
CTCTTCCTCTCCCTCGCTCCCTCAGTCCCTCCTCATGCTTCCCTTTTGACAAATTTACTGGTTTTCACTACAAACCTCTTGTGGCAATTTGTGTACTATTTTTCTCATTCTCTTGCCATTTTCTTGATGCACGAGAAAACTCTCCAAACGAGACGCTTGAATCCTACCCAGAATCATCTTAACTCTGTTTTCCATTTCGAAGAAGCTTCTATAACGCTCTGTTTCTTCCTTTACGAGTCTCATACCCCTCTTCACCTCCCCACCTCGCTTTCGGTCTCGCGCTCTCTCCGCATTCCCTTTGAACATACAGAGTTCGTCTGCATTCTCCTAGAATTTGTACGTCAATGCCTTTCCTTTTGATGTTAATGATTTATCTCGGTTGTTTATGATTTTTTATAT…
>Vitis_vinifera_newGene_2019
AAGAAAGAAGGGAGAGAGCCACCGTTTTTAGTGAGAAAGAAGAGAAGAGAGAAAAATGCAAGTTTTTCTCATCATGCCCAGATTTCATCAAAGGTTTGATCCCACTTCGTCCGTGGTCCGATCAAGCTGAAATTTGGAGGAGAGTTTCGTGACTCATTTATCTTCAATCTGAACGGTGAAGATCGGATTTGGAGTTTCGGAAAGTCATTAGAAAGAAAGAGGAGAAGAGAGAAAAACGTAGGTTTTTCTCATCATGCCCAGATTTCATCAAATGTCCGATCCCGCTTCGTCCGTGGTCCGATCGAGTTGAAATTTGAAGGAGAGGTTCGTGGCTCATGTATCTTCAATATGAACGGTGGAGATCAGATTTGGAGTTTCGGACAGTCATTAGAGAGAAAG…
>Vitis_vinifera_newGene_202
ATTTTACTTGATAGTGAGATGAACCAAAAAATTTCAGATTTTGGCATTGCCAAAAGTTTTGGAGGAAATGAAATTGAAGCAAATACAAACACGGTGGTTGGAACATAGTAAGTACATTTGAAAATGTTGTGAATAGTTTTGTTTTGGTTGGTTGTAACTGCATCTCTTCCTTACTCTACTACAATATTGGGTGTTTATACTTTCATTTCTTTCTTCAATGGTCCCTTGCAGTGGTTACATGTCTCCAGAAAATGCAATTGCTGGATTGTACTCAACGAAATCTGATATTTACAGCTTTGATGTTTTGGTTCTAGAGATTGTGAGTGGAAAGAGAAACAGAGGATTCTATCACCTAAGCTCCCACATTAACCTTCTTGGACATGTAAATATCAAGTAATA…
>Vitis_vinifera_newGene_2023
GTTTTGTCATCTCAACTCAGGCTTTGAAGTTTACATCTTCTTCCTACTTCTAATATTCCTCTTAGGTCCTTAACACTATCTGGCTGCTGAGAAAATGTTTCTGAGACGAGCTGCGGCTGCTTTGCACAGGAGAATCCCTTTTACTTCCCAAACTGTCGCTGCTTCTCGCTATGCAAAAATCGCCAATGCGTCCTCCGCTTCGCTCTCAAGTACTTTAATTCTCACTCTCTCTCTCGTTTAATTCTCTCTTTGGTTCTTGTAAATCTATCTCCCTGATGCATATTCCTCATGTCCTTTCCAATTATCAAAGCTACTAGATTTTATGACAGAAAGGCTTGTTAAATGGAATTGTAGGACTATACTCCACCCCTAATTTAATCATGGTGGTCGCGCCTTTTC…
ATCAATCGTTGCCACTGATATTTGCTTGACATCTACTTGCTGCTCACTATCCTCTAATTGATTAGGCCCCCTTGCACTTTTAATCGGGTGGTTGTTGGACCATCTTTGTTGACCTTCAACCTTCATTGCCCCTTCATTACCAACTGAACAGCACTAGCTAGTGTTCAATGAGGTTGTAGCTCCACCAAATTTCTAACATTTGGCCTCAATCCCATCAAATAACATGGAATGACTTGCAAGCCTGTTTTAGTTAGTTGTACTCTAGTCCGCATTTGTAAAACTCATTAGTGTATTTTCGCACATAATGTTGGCCTTGCTAAAGTGCTTGGTATTGCCGAAAAATAATTCGTTCATATCAATGGGGGGAATTGACTTCAAATTTGCTATTGCAGTTTAGTC…
>Vitis_vinifera_newGene_2024
GAGAGAAAATATGGCCCAATTTGGAGAAAAATTGATGCAAGATGGACTCCGCAACTTCATCGACCTTTACATGCAGCAGGCTATTATCTTAATCCTCAATTGCGGTATGGAGATAAGTTCTCTAATGTTGATGAGGTGAGGAAGGGATTATTTGAATGCATGGATAGGATGTTGGATTATCAAGAACGTTTAAAAGCTAACATTCAATTGGACTCATATGACCAAGCAATGGGTGAATTTGGGAGTCGTATTGCAATTGATTCTCGAACATTAAGAAGTCCTACAAGTTGGTGGATGCGTTTTGGGGGTTCAACACCGGAGTTGCAAAATTTTGCTATTCGAGTCCTTAGCCTTACTTGTAGTGCTTCAGGATGTGAAAGAAATTGGAGCACATTTGAA…
>Vitis_vinifera_newGene_2027
CTTGGAAGAATTGATACTGGATGGCAGTAGAATCATAGAAATATGGCAAGAGCAATTTCCAGTGGAGTCCTTTTGCAGACTAAGGGTTCTGAGTATATGTGAGTATAGAGATATTTTGGTTGTCATTCCATCTTCTATGCTTCAAAGATTACATACGCTGGAAAAACTCACTGTGAGAAGCTGTGGTTCAGTGAAAGAGGTAGTCCAACTTGAGGGACTTGTTGATGAGGAAAATCATTTCAGAGCACTTGCAAGGTTAAGGGAATTAGAGTTGAATGATCTGCCTGAGCTGAAATATTTGTGGAAGGAAAATTCTAATGTAGGCCCTCATTTTCAAAATCTTGAGATTCTTAAAATATGGGATTGTGACAACTTGATGAATTTGGTGCCATCCTCAGT…
>Vitis_vinifera_newGene_203
AAAGACATCAAAGCCATATACTGGCCTTACTGCTTCATTTAGATACCCATGAGGATTGGGGACATGGACTATTTCCCAAAAAGCAGAGTATATATCCTTACCTTGTAGACACATCCAAAACTACCCTCTCCATGCTTAATGTTGATTGAAAATTTATTGGTGGCATTCAATAATGTGGCCAGTCAAATAATAGTAACTCTAGATGCTCCTGGCTTTCATTAGTTTCACCTCCTGAATCGTGTTCCATATTTCCTGCAAAAGGGGGAATGGGATGAAGAATTATACCATACATCAATTGTATACACACAAAACCTGAACTTGACCCATTTCCAAGCCTCAATCAATTCATCCTTTATCAAATCAAGTCAGGACATTCCCTTGCTCCCTGTTGAACAAGAC…
>Vitis_vinifera_newGene_2035
TGCTGCGTTTGCATCTCATCTGAGTTGAAGTCGAAGACTTGAAGGTACGGCTCCAATCCCTATTCCCAGTTCAATCGATTCCTCCTAGGTTACATGCAATCTTTCTTGGATGCTGAGATAATAATGAGAAAACGAAACAAAATTTCGAGTCGTAAATTTTTCACCATTTTCTCAGACGAACTCCTTGGCTTAGTTGATCTCAGAGTTCTTTTTTTTTTTGGATTTTTGGCATCAAACAAACTCAGAAAGGGCATAGAAATCTTTTTCTTTTTTTTTTTCCTTCATTTTCTTGGTGACCAAACGCGGGGCTCGAGTTTCACTGAGTGCTTTATAAATTGGGAATGTTATTGCTGGAAGTTTTGAATTCTAGGGTTTCTCTTTGAACGGCCATGCTAGTTT…
>Vitis_vinifera_newGene_2036
GTCAAAGGTCCACAATTGACATTGACTACATGCATATAGATAAAAAATGGTTTCAATCACTGTCTAATCATGGTTCATGGCTTGCTGACACGGTTTGTAAATGATGCATTTTGTTTTTATTTTTATTTATTATTATGTTCAGCTTACAACCAAATAATATAACTAATTTACTTTATTGTAATTGTTAGCACATTGATGTTGCCTTCTTCTTTTTCCGGAAGCGGCGAATAGAAAATCCTCATCTTTTTTCCCAAAAGTTTACCACAGTGGATACTATGTTTTGGGTATGTGTAGTTTGAATTTTAGTTAACATTTTTAATTTTTTTGTAATAATGAATCTTATGATCTTGGTTATTTATTTATGTATATTAACTTTATTCTATGTAGCAAAATGCTCAA…
>Vitis_vinifera_newGene_2037
GGCACTTTTGTATTTTTTAGAGCATGTTTTATTTGGGAAAGAAGGAAAAAATTTGATAGATATGGAATGGGTTGCTTTGGTTGATAATTTGGAGGCTTTTAACAAGTATCCATGGGGGGGGATTTGTTATGAGAGGACACTATTTGGTTTGCAAAGAGCTTTGGAGAACCGGGTATCCAAATACCAAGATAAAAAGAAAACAAAGGGAGAAGCTGCAGTTGAAGCATATAGTCTTGTTGGATTTCCATATGCATTCCAGGTTTGGGCATACGAGGCTATTCCACTTATTGGATTGAAATATGCCACTCGTGTATCTGAGAGGTATCCTCGAATATTAAATTGGAGTGCAACAAGTGCTCCAAGGTCTACTGAGGTTGAAAATGTATTTCTAGAGCCTCA…
>Vitis_vinifera_newGene_204
GTATTACAGAAATCATAATTAGGATGCATCTCATGAGTTTGGTAGATTCTTTTTGTTGTTTCTAAATTATATTGTTGGCAAATTAATAAGCATAATAAGAAAGGTGAACAAGTACCACACATTACATGTGGAGTACACGTTGCACTCTTAGCACACTTTGCACTCACAATACAAAAATGATAAGCTCACTTCAACTCCATTCTTGATTGGGAGTACCATAGCCATGATGATGATATTGAAGTTTGCCCTAGAGGCCAAGAGATCCACAACATGTCTCCCACTTCCCATCACTTGGGTCTCAACATCTTGAGATTCTAAATTTGCTTTCTCAAATATTTGCCAAATTCTATTGCTATCCACCACCAGTGCAATAAGCTTGCTGTTTGAAATCAAATCACC…
>Vitis_vinifera_newGene_2043
GTCTCTATAACAATATAAGCCAATATTATCTATCATGTTATACAATATAGCAAGAAATATATAAAATCCCACTAGTCAGAAAATATACAGGTATATTTTTGGAAAGTCAAAGAGTTGTGTTGAATATAATGTATGTATAGTATACTATCTTTCCTTGTTAATATAGGTCACATGTATGGTAGTTAGGACTCCTAGCCTTGTATATATATATCTCTCAATTGTAAGTAGAGATTACAATGAATGTGAATTAGGTTTTTCTCCTTTCTCTCTCTCTCTCTCAACATGGTATCAGAGCCAAGGAAGAAAACCTAATTCTTTCCTGTTTTCCGTGTCATCAACTCCGGGAAACCTTCCGGTGACCGTGTTTCTTTCCGGTCACCTTCCCCATCTCCCAATACT…
>Vitis_vinifera_newGene_2044
TGAACAAACTTCATGATTCCAAACAATGGAATTCATAGAACCAACTCATGCAAAATTAATTAGGGCTTTGGTGGGGGCCCGACATTCATGATATCCTCTTCAATAGTGTTTGTTTGACATTTGATTAATTGTGCCTTCTCTTTGAGATACGTGAGATTATTATGCACCTATTATTAAGCAATCTTGTTTCCCATAGTGGCGTTTTAGCTTGCTATCCAGGTACGCTCCTTCACGCCTATTTTTGAGAATTCCATGGACACATGTGTTATTGATGACTATATCCATACATGATGTGATTTTTGGGTGTTTTGATATATGCTTGATTTGCTTAGATAAAACAAATGTTGTGTCATATTTCCAAACTAATCTCTTATGTTTCATGATAGCGCTTGAGAAGCC…
>Vitis_vinifera_newGene_2049
AAAACCATTGCCATGGCTAAGCAGAAGAAGCAGAGAAAGAGACTGAGAAGAGGGAAAGAGAGATCGGAGCTACTGGAAGTTGTAGGAATGGGCTGATTGGGATAAAAATCTTATGGTGGAAACACTTAAATTTTTTTCCCAATGCCGCCCATTCCAATGATTTTCAGCTGTTCCTCCCTTTCCCTGCCATCTCAATTCCTCATATTCATACAACATATTCAGGGTTCTCCTCCACCCCCAACTACAAGGTATATTTTTCCTGTTTCTTCTTTTAATTCTAGCTCCTCCATGGATTTTTATTTTTTATTTTTTGAAAGTTTTGCAATTATATATAGCGACTATATTATATGAAATCAATGCTTGGGAGAGATGGAATTACAACATACATGAATACGGCCT…
>Vitis_vinifera_newGene_2050
TTAGGTCACACATACGCATCCAGGACCAGTTGACTTGTGATACCCGGTAAGTCCTCAAAAATGCAAATATTCGAACTCTGAGGGACCAGATGGCTATATCAATATGATGGATAGGATGGATACCCAATGCCCCAACCCTTGGGTAAAGCTCTTTTATTCCCCTTCACCTTAATTCCTTTTCTTCACTCAAATCATGAAGCCCAACTCCAGCCTCACTAATTTATTTCAGCAGGCAGACACCGGTTCCGTTTGGAGGTGGAAGGAAAGCAAGGGCAGCCGCAAGAGGAAGAAACAAGAAAGGGAATTCCCAGGAGCCAAATTCCTCAGCCACAACCTGAAGAAAATGGAGGAAGCAGCGTTGGGTCCCGGCGGTGGAATTGGGATCGGTTGCGGTGTTGG…
>Vitis_vinifera_newGene_2051
GATGCGTACCTGGAGGGGAAGATTCCTGGGGTGTTCCGACGTCACCTGTTGGGGAAGTACATGTTTTGGAGGCTTGAATTTGATCTTTGCAGTAGCAAGTCGTTTGATTCAAACCGAGGTCATAACCACATACTCCCTTGGATTCCAGGCTCTCACTTCATGCTCTACTATCCACATTCAATCTCACCTCAAATCCTTTTCCAATCACTCCTTCAATTAATTGATCCAAATTTAAGCTTACAATTTCTTCCACAAGCGATGTTACAAGAACTGGAACAAACACGCTGACATTGCATGCTCCAGGACCCTGAGGCTGTGGTCCAGCTATGTAGTAACCATCCTCCAGAGGAATCCCAGCTATGGAACAAGAAAATTTTTGAGGCATAACAGATATTGCAG…
>Vitis_vinifera_newGene_2052
GCATGCAATGTCAGCGTGTTTGTTCCAGTTCTTGCAACATTGCTTGTGGAAGAAATTGTAAGCTTATATTTGGATCAATTAATTGAAGGAGTGATTGGAAAAGGATTTGAGGTGAGATTGAATGTGGATAGTAGAGCATGTAGTGAGTGCCTGGAATCCAAGGGAGTATGTGGTTATGACCTCGGTTTGAATCAAACGACTTGCTACTGCAAAGATCAAATTCAAGCCTCCAAAACATGTACTTCCCCAACAGGTGACGTCTGAACACCCCAGGAATCTTTCCCTCCAGGTACGCATCACAATGTCATGTTTTATTTCATACCCTTAGGCATTAGTTAAGATTCATATATAGCACAGCACCCACACACATGACAAATCTACAAGGTTTAGTGAACCAAG…
>Vitis_vinifera_newGene_2053
GTTGGAAATGACTAGTATTGTATCCGCACCGCCCACCAGATCCCATACATTCTGAACAAGCTGTGTCGTCAATAATCCATAGCACTTCGAATCCATCATTCAAAACTTGTTCCAGAGATGCCGAATTGTTTATGATAGCCGACACTGCTGATGGAAGCACGGGAACAGTGATACTAACATTACAATTGCCAAGGTTTCCATTAGTTGGAATGGAGCCAATCGTGAAATAGCCAGTTTCAATACTGGATGTATTATTTCTGCGACAGCTAAATTTATTTGAGGCTAAGGCTGGACTTGCAGATGAGCAACCAAAGAAGCGGGTGAGGTTCCCGAAATGGGGAGAATAACTAAACAGGTAATTCATGGTGGTGTTCAAGAATCTTGAGGGACAAGTACCGT…
>Vitis_vinifera_newGene_2055
AAATAGAAATATATGTATAAAAATTTACAAAAATAGAAGTATTACCGATTCAAATGTGCTCCAATTTCTTTCACATCCCGAAGCACTACAAGTAAGGCTAAGGACTCGAATAGCAAACTTTTGCAACTCCGGTGTTGAACCCCCAAAACGCATCCACCAACTTATAGGACTTCTTAATGTTCGAGAATCAATTGCAATACGACTCCCAAATTCACCCATTGCTTGGTCATATGAGTCCAACTGAATGTCAGCTTTTAAACGTTCTTGATAATCCAACATCCTATCCATGCATTCAAATAATCCCTTCCTCACCTCATCAACATTAGAGAACTTATCTCCATACCTCAATTGAGGATTAAGATAATAGCCTGCTGCATGTAAAGGTCGATGAAGTTGCGG…
>Vitis_vinifera_newGene_2056
CAATCGCAGCGATCTTCTCCGGCGGCAATCCCTCTCATCTCCAGGTATGTTGCGAACTTCCTCTTCCATGGTTTCTCCCTCTTCGTTCCTCTCTCTGCAGTCCACACGGCAATCCCTCTTCGTTCCATGCGATCTTCATCCAAATTTTTTTTTTTATTTTATCAAATCACACGGGCGTGTCGGCTGTACATCTATTTAAGTTTTAAACCATTTTTTCTCTCTCTCACAGCATTTAAATTCTCTCACTCACAGCCCACACTTCCAGCCACGATTTTCTCTCTCTCCCAGTAGGTTTTTCATCTTTTTTTTTTTTTTTTTTAATTATCAAATCAGATGTGCCTTTTGTTAATAAAATTTTTTTTTGAAGTTTTTTATATGTTTGCTTATAGTATCAATAAA…
>Vitis_vinifera_newGene_2057
GATGGAGGAGGGGGTGAAGGAGAATTTTGAGGTGAGCTTGCCACCGGTGGGGGTGGGGAACTGGATGAAGTTGGAGATGGAACATTGTCTGGAGGAGGTGTAGAAGGTGAAACAGCTGGAGGGGAAGGTGGGGTCCCTACAGGAGGGGCTGGGGAAACCCGGGGAGAGGGAGAACCTTCTGATGGAGGTGGTGGGGACAAAACTGGAGGGGGTGTTGAGTTCACAGCTGGAGGAGGGGCAGATGTTGGAGGTGATGGTGGCGGTGATGCTGGAGGTGATGGTGGTGGTGATGCTGGAGGAGATGGTGGTGGTGATGCTGGAGGTGATGGTGGTGGTGAAGTTGGTGGTGGTATTGATGCAGGCGGCGGTGGTGGTGATTCTGGAGGAGAGGCAGTAACT…
>Vitis_vinifera_newGene_2058
GGAAAAAAAAGAAGCTTTTTGGAGTCTTGATTTTTCTTCTGCTTTTAGAGTAATCCTTCTTCGTTATCGCTGATCATCAGCCCCGCCGCTGCAATCGCTGTTCATCAGTAGCACCGTCGCCACTACAGCAGAAATCCAGCCCTGACAGGTTCTGTATTTGGTTTTTCGTTCTTATTTTAAATAAAATCCACACAATGGAGTAGTCCCAAGAACGTATTGATACGTAACAAACATACTTCTTGCTCTTTATTTATTTTTTATACTCGTTTCTTTAAGAATTAATAGAGCTAATTTTCGATGAGCTACAACATGCGGGAGACATAATTCGGTTTGGAACTGTATGTAGGTTTTGGGGTTTGGTTGCTTTGGAGGCAAGGCAACAAGTCTTCAAGCCTTTGA…
>Vitis_vinifera_newGene_2059
TAAATATATATGAACCGCATGATAAATAAGAAAAAATGTAGGGACTCTATAAAAACAATTACATTTAGGGATCTTAGGGCCCTCACATCTAGAATACACAGCAGTCTCGCTTCTCTCCCTCACACAGCCTCCTGCAACAGGGCCTAGGGTTTACTGTTTGATAATAAAATACTGGAAGGGATGGTGAATTTGCATTATTCATGACACTGGTCCATGATTCAGATTCACCATGCCCATTGCATTGGGAAAGGTATGGCTCGATGCTGCTTTCTTTCCTTTTTTTTTTTCCTCAAATTCGTTTGATATCCCTTTGAATAATGCAATTTAGTGATAAATTTTATGATTCTTTTTCTTCAAATTTTCTTGAAATAAACAATCCTACTTTTGAACCCAGATACC…
>Vitis_vinifera_newGene_2060
ACGATCAAAACGCTGCGTTTTAACTGTCTTCAACTTTGAAAATGTTTGGAGAAACGACGCGTTTTTCTTGGGAACGACGTCGTTTCAAGGCACCGTCCATGTGCTGGTTCGAGCACCTTTCAGTTGATAGGACTCCTTCACCCCCTCTCTTCAGAAATACCGATACATAATCCAAAGCTAGGGTTCTAGCTAGAAGGCTTTGCAGATCTCACCTGCACTTCAGTGAAAAGGGTTTCATTTTCAGCATCTTCCAATAAATTTTGTTTATTTACATTTGTTTGTTCGTTCGTTTGTTTTTTTTTCCTCTCATAAATCGGTTGTTGGCTGAGAAATCGCGGGGAAGAAAAAAAAACTTTGAATTTCCATGGGATTCATATTTTCCTGTCATTTTCTTAACAG…
>Vitis_vinifera_newGene_2062
CGTCATTTCATCAGTTTCCTTTTGATAGCTTCTTTGAACATATACTTAATTTAAACAATCTATATTTTGTATATAAAATAAACTATAAATTTGTTGATGCTGAGCTAATGTCAGCCCTCCAAATTGTCATAAATGACTTGTTAAAGTCTTTCAACAACGAGGAGGACCAAGCATTACCTCCACATCTTCTTAGATAGTGCGGTGATGTGATGTGGAGGAAATTCTTATTTCTCTTTAAATATAAACACGGCAAGATGGCACCATCAAAGAAAATGGTGACTAACGTGTCACTGAGGAATTATTCCGTGGTGCAATAAAGTGGTTTACCAGCTGACCCACCAAGGTAAACGCTGGGTCAACTGGAAAATGGTTAGGGCAAAAGAAGAGATAAAAAGCGCT…
>Vitis_vinifera_newGene_2063
GTAGAAGATTCTTCTTCAATCAATAAAATGGTCACGTCACTTCTCAGATGTGTGCTTTGCCAACAATGCAGTGCACATGGATCGCGAAGCAGTAAAGCTTCTTCGCACCGAGTAACAATCGAATCATGCCAAATTCCAAAAGCAGGCACCCTCTCCAACTTTTGACTCTTAACCATTTGCTTTCCTCAGTTGAACAAGTCTTCCACTCGCAGCTACTGTGTCTTCACGCGTTCAGTGCACAGCTACCTTGCACCATCTACTTGATCTGAGAAGAGCGCTGCAGATTTTTCATCCATAGTCAAGCTTTTCACCCAACTGTTGCGACCAGTCTCTTGCTTGGATCATGAAGTACCGTCGCCAACACAAAAGCCTATTTTGCATCTCGATTCTCAGCCCTTT…
>Vitis_vinifera_newGene_2064
GTCACTGCCTAACACATACTCCACTGGCTGGTCCGCGAAACATTTTTATTAGGGTTTTGATTTTTTTTCCTTTACGATCAGCTCCAGTTTCTCCGTCTCAATGGCGCAGGTAATTGATCGCCCTTTTCATCTGTTTGATTTTCCAAGGAAACGGAAAAATACGAAAGACAAGAGGAAATTATAATTCATATGTTCCTTATTCTTTTTGGTTCTAGAAAATGTAGCTTCACTCTATCAAACCGAATTGTTGTACTTAGTTTGGTTCAATTTTTCATGTTATTTCAGCCTGCGAAAAAAATTTAATTCGAAAAGCCTTTTTTCCCCTTTTTTCTTTTATTACGTTGTGTAATTGCCACTAGTTTGCAGTTTCTTGCCAAATTTCAAATCACGGTTTTGATT…
AGTTGTGTTTGTTGAGCCCCAACATCAGGAGTAAGAGGCATCACAGTCAGGAACTGCTCCTTAAGAGAGGCAATCTGACCAATATAAGTAGATAGGTCCAAGTCCTGTTGGCTGAGATGGACAATAGCAGAAGCCACCTTATAAAGACGCTGGATATCATTCGTGTATAATCCTTTGGCCTGAGTCCAAAACTTAAAACAAGTTTTATAGGCCTGAAGATGAAGAAGAATCCGGGGATCAACCGATTGCCATAATACACTACATAACTGTGCATCTATCTTCCGCCACTGTACGCGGTCAACCTCAGGGATATCTGCCTCCTGGGTAACCAAGTGATCCTCATATCCTTGACCCATAAACCAAAGTTCAACAGAAGCAAACCAGGAGAGATAATTCTCA…
GAGGATCAATTGATTCACTATTCAGACACAACACAATAAGGCCTCCTCAAGTAAAGCATGTCATTGGTATTAACCTTCTTATTAGCCACAAGCCAAGCAAAAGTTTGAGCATGTTGGTAACCTTCTCATTAGGTGGGAACTCTAGCAGCCCAGTTTTGGAACTCTTTATCAGAAATAACTTTGAGCATGTTGAGGGTTGGAAATAGGCCTTCTTCTCTTTAGGTGGGAGCGTTCTAGTTTAGTTACACCTTGCCCATATCCCCATGTATCATATTTCTATTTATTTTCGAAATTCTTATCAAGGGTTGATTTTGGAATTGAGAGAATCTGATGTACTTTCTTGGATCTGGTTCAGGGAAGGAAAGGGAGATCCTTTAATAAGATGGACAGAGGTTGGTA…
>Vitis_vinifera_newGene_2065
GTGGATTAAAAGGAATTTACAATAATTTTAGTCGAAGTTTAAGTGAATATAAGTTGATAAACAAGAATGTGAGTATTTTAGTTAAAGATATATATATATATATATATTAAACAGCTTTAAAGTACTTTATAAATATAATGTGTTTTCATGTATTGAAACATAATTTGTGTTTTTAAGTATAGAAATTCAATGAAACAAAATTTTTATTTAACACTATTATTGATATTCACTTTCAAAAATTATTTGATGCAAGAAAAATTTATATTATTGATCAACATTATTAATTTTTATGCATATATTATTTTTTAAAAATCATCCAAATTTTCCATATTTTTTTAGTCAATTTCCATCATTTTTTTTTTCAATTTTTACAGGAATTTCCACCAATATCAATATTTC…
>Vitis_vinifera_newGene_2066
GCTGGCGTAGCAAAATCAGGTGACCACCGCTGCTCTGCACTAGGTCATTGCTTTCCTGAGCAAAGAAGAGTAAGATGTCGTTTGCCACCACTTTACACTCACCACAACCACTCTTGAAGGACCAGACGCCCTTATTCGCTCTCAGGGTTGGCTCCCTCGCCGCTAGGCCAAGTCTTGTTGCCTATCGCCGTGGTTCTTTCCGTACCTTGACTATCGGCGATGGCCTTGTGATCGGAGCGAAGTCCGGGCGGATTGGATCCTTCCGTTGTTTCTCAGGTGCAGTGCTGCCCTTGTACAATTCCTTTCATCTTGCTTCATCTGTTGCTTAATCACTGCACTGCTAGATGCTCGTTACTTCTGCAGTGTTCTTGATCTTGATTGATATGTTCTGATTAAATC…
>Vitis_vinifera_newGene_2067
GAAAATTAAAGGAAAACTGAGCAGATTTTCCTCTCAACTCAGAATGTGCTTACTCCACCTATGAACCCACGCCTACAGTAGGTCAATCAGAGGAAATTGGGTCCATTACGGAAGTGGGCTCCAGAAATTTCTGACGCACGACATCACACCCTCGGACGATGGTAGAATCTCTTGGCGGCAGGTGATGCGATTGATCAGGCTTCCAAGCACCAGGTCGTACCTTCTTCGTCATCCAGTGAGTTAAGACTCGCCAGGTGTCAAATTTGGCATAGTTTCAGTTGAGATGGTGTCCAAAACTTCTCATTGATATTATCCATTTTTGACCTTTGTTTCCTAATTTTTGCAACATGTGCGGACATTGAAGTCTGCTTATCAAGCACCAATCAACGGCAACTTTCC…
>Vitis_vinifera_newGene_2069
TATAGATTGGTTTTCTTGTTTTACGTAGATTGTTTTAATCTAATGTATGGTTTGTAATTTTTTTATTACAGTCTGATGTGGAAAACAAGAGGGGTTCCTTATCTCCAAAATACATATGTGACAATTTATGGAAATATTTCAAAAATACTCGGTTGTGCACATATGAACAGGTTTTATTTAGTTTAATAAAAGTACTTTGTAGTTGGATATTTTTAAGTATTGTGCAGAAAATACATGAACACAACTAATTTGATAAAATCATTGTTTTTTTTTTTTTTTTTGTTCCTTTTAGTTGTTCATACCAATATGCAGGAAAAATCATTGGTATTTAATCATTTTGAATATTCATGCGAAAAGAATAGAGTTGTTGGATTCATTAATTGACGGAAGGAAAAAACG…
>Vitis_vinifera_newGene_207
CGAAAAGCCACAAAACCAATATCTCTCTCGTATTCTGCTTTTCCCCTTCTCTCTCCCATTCTCAATCTCAGAAACCCAAAATGTTGTAAAACCTAACCTCTTTCATTTCTGTAACATTCTCGTCTCCCATTTTTGTAACCTTTTCCCCAAATTACTTGATCCAGAAACCCTAATTTCTGAAACGAAGATCAGATCCGGGGAAAATTGGTAATCAGAATCAATGGTGGGTGCATCGAGCTCATGGTCTCGCGCATTGGTTCAGATCTCACCCTCCACTTTCTCCATCATCGGTATCGCCATCGGCATCGGCGTTTCCGTCTTGGGTGCCGCTTAGTACTTTCTTTTCCCTTCCTCCCCTGCAAAATCCACCAAAATAAAACAACTAATAAAATTTTTGCA…
>Vitis_vinifera_newGene_2070
TCAGATTGAATCCCCACCGTCGATCTCATCTTCCAAGTTTCTGAAACCCTTAAAGACCCCAAAAAAACCGATTAAAAAAAAACCGTACACCACCCCGGTCCTCCCCTCACTCTGTCTCTCTCTCTCTCCCCTGCTCTTTCTTCCTTCTTCTCTCTCATAGCCACTCCACGCCTCACCGCCTTCCTCTCACCTACTGCCGCCATCGCGACGGTCACCTCTTCATTCACGGCGCCACTGCCGCCGGCCCATTTCCTTCATTCAACCACCACCGCACTACTTTCCGGCAAAGCCTCTTCACGGATAGTCATCATGTCGCCACAGCGGTGCCGGTCCCTCGCCCAGTGCCCACCCACTGCCACCTCCATCTTCGCCACCGTGGCAGCCTCCAGCCACGTCACC…
>Vitis_vinifera_newGene_2071
GCCACACCATATCCATATCACCATTTACAGCTTCAATGCTGTTTTAATATATAATCTTTGTATGAAGACCATGGAAAACTTTTTCAAAGTTCATCCACAGACCCAGAAAGATGCTAGTGATGAAGAAACTTAATCCCCCACGTCTTCTATTACTCTTATCGGTTGTCATCTTTGCTTGTCTGATTCTGTTTCGTTCTTTTAATTCAGCCCCAGGGAATGGGCAATCCTTGCTTGGAAAGGATCAATCTGTAAGATATCCGTCTTTCTATTGATTTTCTTGGGGTTTCTTTCTCTTTTTTCTTTGTTTGTTTGGTACATGATGATCAACTCGACTCTGTATACAAGTAATTCTAAAGGCCCAATATGTGAATAGAACTTACAACAGAGGAAAACTGATGT…
>Vitis_vinifera_newGene_2072
CTCATGCTTCCAGTGAAACCCCTCATAATCCAAAAATGGAGCGTACTTAGGTTCCTTGCAGCTTTATTTTGTGGAGAGGTAGTAGGTGTCATTCCTGAATTCACTGTGTTTATCAGCTCCAGGATGATATTGGAGGCTCTTGAAAGCAATTGGAGATACTTGGGTTGCTGAGGCCTGAGCCGGTCAGCAAAGGCCAGACACCGCCACACCAGTAGAGGTGTTCACATTTTCTACTTTCAGCAACAAGAATATTACATTATGTTTACCTCTGAATCACCTTATGATTTATATATTCAATATTCTTGCTCTCTCTTCTTCTGAAATGGGCTGATAGCAGATTACTTAACCTGAAACAGGAATATATGGAGAATTTGGTTGGATTGGGCACAAAGGAAATAG…
>Vitis_vinifera_newGene_2073
GGTGATGTGTCCTGATGAGTTATGAGGCAACGGCCAATAATGGGGCAGGGCCGGCAGGCTCGAGACGCCGCTCGCAGTAGACAAAGATTGTAGACACGTAGCTAAAAGCCTAAAACCATGTCTGACTGCACCACATAAAAGATAATAAGGAAGGAAGAATAAAGGCAGACTGCACCACATAAAAGATAATAAGGAAGGAAGAATAAAGGCAGTGTCATTAATCACTTTATACAATCGGTGACAGCTACGTACATCACATGAGTTGTGCTGCAGTTGGCTTCTTTTTGGGCATTTGGTGCAGGGCTTGGCATTCAAATTGAAGGAAAAAAGAATGAAGATTTGGGATCTTTACTCTTCCAAGTGTTGAAATTGGATGGTAATTAATAATTATTGCTATGT…
>Vitis_vinifera_newGene_2076
GTTTGAGACCGGGAACAAAATTTAGCAAAGCACGTGCAAGTCACGGGTGAGATGGAGGGGTGGCAAAGGCCGTTTCAATTCATTACAGATGCGCGTGAGCAAACCCCCAAATGCAATTGAAAAATAAATGCCCTAGATTCCCAATTTCTCTGCACTCGCTCTCCATTCGGCGCCTATACTCCCTTTACTGGATTCTGACACTGTCAACGGTCATCGGAGGAAGTCATCCCTTCAAACTCCCCCTCTGAATTCCATCAGATTCACTCAGGTTACCCTCTCCATCTATGATAAAGTTTTGGTAATTCTTTGATGGATGAGAAATGTATTTTCTTAGCTGGAATTTATTTTTCCATATGATTGATATCTTCGGTTCTGTTTCTCTTTCTCGGGATTTGGATT…
>Vitis_vinifera_newGene_2077
AGGGCCTCATACTTTAGTAGTCTTTCAACAACTTGGCTGACCCTCTGGGAGCTTCTACAGTATCATGAAGTTTTCAAACAACACGGTATGAAGATTCACATCCATCATTCCAACTTGGAAATGGTTTTTCTCCCTGAAAATACTCTCTGTTTGATCCTTGTTTGTTGCTTGCAGAGAAGGCTTCAGAGGTCAATTTCAATGGTGATCATGATGATTATGTTCTGTTGACAGAAGATAGAGAGCACAACTGAACATACCCAAGAGGGCTTGTGTTTGAGCAGTCTTGTCCTCTCTCTTCTCCTGTCAACAGAACTTGCTGCTGCTGAAACAATTCCTTGAGTTTCTGCAATCTTTCCCAACAAACAAGGTAAGATACAGCCTTCTCCAAGTATATATGCA…
>Vitis_vinifera_newGene_208
CAACCAAAACCCTACAAAACCTTCGTCGCCTAAAACCACACCAAATGCTCAAATTTTCCTCAATTTTCCCCCCACCCGATTAATTTTCTCTCAAGAACGCCCCAAAACTCCCCAATCACCTCCGCGTCAACACCTTTTCCCGCTATCCACCAATCCCTTCACACGAAATAATTGTAACCCGCAATCAAAACACAACGAATGGAACAAAACCCAGAATCACCCCTCGCCAAACCCACCAAAATACCGAATCAAATCAAGCTTAAAGCAAAACCCACCAAGAATCAACCAAATACAGCTAAAATATAGAACTCTCACAACGTTCAGATCAAAATTTCAGCTGATTTCCCAACAATATTAGCCCAGAAAATCCGATTTTGTTATCTGCTCAAATGGGTCCTT…
>Vitis_vinifera_newGene_2081
GTGGGGATCAATTGGATACAACAGTATTTTTAGCATGTTAAAGTTATTATTTTCGAGCAAAAATTTGAATCAATAGGGTTTTATATGATTAAATTTGAGATATTATAACTATAGATTAGAAAAATACATGATTTGTATGTTTAGCAAATATATAGTATTTTTAATAATTTAAAAACATTTAAGTAATTTTACATATTCAAATATACAATTATTTAATTATATTTATAATTATTTATCTTTAAATATTCAAATATTTAACAATTGTTTAGTATAGGGTTAAAATAGTCCATTTCCTTTCCAAGTATCATGTTCCTCGCCTATACGAGAGGAAATACATTCCTCGTTAATGAGCAAGGTTCAAAGTATCGGCCGAGTCCGGTACGACTCGGCCGAGTCGTA…
>Vitis_vinifera_newGene_2082
TCCGTATAAAAGGTAGCTTTTTTACTTTACTAATTTGAGCCCCAATCTCCCGTCCTCGCCACCATTGCTGTCAAGACCCACAACAGAGCTCTCAATCTCCCACCCTCGCACACCACCATGCTGTCAAGACCCACAACAGACGACACCACTTGCAATCGCAAATTTATAACCGTTCCTAACATGGGAGGGGGAGCAATCTGATTGCGAGGGGTTGTCTTGTCGACGCCGCCGATGAAATATTCAGTCCACTTGACGAGTCACCACCGCCGACACCAAAGCTCCACCCTCTGGTAATGCTCGATTTTGAGGAAAATCAGGTAAGTAAATCATAAATCATGCCCTCATCCTTCGGTGGTTTCTCCGCTTATTTCCGAATGGGTTACGGTTAGGGTTTTTTCT…
>Vitis_vinifera_newGene_2083
CTTTTATGCACTTCAATTCAATTGTAACATTAAGGTGGTCATTCACGACCCATTTATAACATTATGTTCTTTTTCTTTTTTTCAATCTCTTTATCCCAGTCAAACCAGCATTGGACTCTGACATGCCTGCATGCCTAAGTATTGAGATGTTAAAAATCAAATAATAACCGGATCTTAACCCTTGGGATCAGCATTTAAAAAAAAAAAAAAAAAAAAAAGGAAACAGGGGTCATCGGATCCATCCATTCCATTCCATTTCAACAACATCGGTGACAAGTGCTGAAGCATTCAAATCTGAGTCCATAATAAGAATAACATTCAACCAAAATAATTTAAGATAAAAGGAGTACTTGTTTCTGGATTGAACTCAAAATTACACAATCCCTAAATCCCAATGAA…
>Vitis_vinifera_newGene_2084
ACTGAAGCTACTAAACCAACCACTCTCTACCTTCCCCTACAAAGGGAGAAAGGGGGATAAAGAAGAAAAAGAGGAAGAAGATAAAGGGAAAAAGTTTGAGCAATCAATCTTCATCTGATTTTTTGTCTCTACCTATAAGATTTAGTTTTTTTCCCACCCACTCCATCTTATAGATTAACCCTATCCCACCACTAAACATTAAATATTCCATTTAACCCCAACGTCAGTCCTACTTTACTGGTCATCTACTTATGCTATCATGAATTTCTTGGCCATTATAAAACATAACCACCCACCCTCTAGCAATTAACATTCCACCAAATGTCTCTGAACCTGCAAAGCAAATGTAAGTTTCTCAATCTTTTTGATTTCTCAGCTTTAAGATTTTGATTTTTCTTC…
>Vitis_vinifera_newGene_2086
AATGGCATTACAACTAGTGAAGCAACCATTTTATAGTTGGGGTTTTCTCCTTGTTCCTTCCATTCGTTCCATAATCCCAGCAGCACAAAAGCATCTCATGCCTTCAACTCCCAACTTCCTTACAGAGAGCCACACTGAAAACCTCTGATCATCCAGTAATGGATCAAGTCCCCATCTGGGTTCTCTTCATTTCATTCCTTCTCCTATTCCACACTACTAGTTCCATTGAACCAGATGTTAGGCAGGCCCTCATCAATTTTCTTGGGAGCCTCTCTGGCAGCAATGGCCAAGCTGCTCAAGCTGCTGGTTGGAATTTAGACACTGATCCATGTTTGGATGGGTGGAACGGTGTAACTTGTGATAAAAAGAACCAATCTGTGCAGAAAATCTCTCTCGATG…
>Vitis_vinifera_newGene_2087
GGACTCGTTTCACCTCTTCACACTATCGCACAGATGAAGGCCAACCGTCAAATTTTCATGAACATGTTAATGAAAGTGGTGCACCATTTTATACAAATAATCCACAACATTCACCTGTTCATTCTGGTGGTCAAAGAAGATCTTCTGAAGATGACCTTGGATGTACAAATGAAGGGGTGTCAGAAAGACCCAACGTAGAAGATGGTGTGTTCTTTTCAAACGAGGATCCCCTTCACCCTGGGCCACACAATATGTTGGTGTTAGTGCAATCGTGCATGAGCACCAATGTGGATGTAGCACCACAAGCCTCAGAAGAAATATGACCACGAAGAGTAAAAATGAAAGTACGTCGTCATAGGCAACGAGCAGCTGTGTGCAAGTTACCTTTTGTACAATTAT…
>Vitis_vinifera_newGene_2088
AATAGTTTGAAGAGGGCAGATGGGGTCATGAGAAAATCGTAAAGAAACATGCTTTTGGCTTTTGCTTAAGGGTTAAGTCTAGAAAGGAGCGGGATCACGAGGAATTCCCAACCTAGAAACAGACCCAGTTGCATAAGAATATGATGTGATACATGGGTCATGGTCATGACTCAGCATCACAGAGTTTGAAATTCTGGAGGTGGGTGTTTTGAAATTGGGCGGTAAGTGTTGAAAGCGAGAGGTTGTTGTCTGTGATGGTGGTGGACACGGCACTGCTTTCTTTGTTTGGGTTTGGAATGACTTTTGGGGCTGATGGGCATGCCCAAAAAGTCCAAGGGCTGAAGCCCAATGCAAGGAGTTTTGCTCAGTTTGCCTTTCAGGAATCGAAAATATTTGGGG…
>Vitis_vinifera_newGene_2090
GGCAAAGGCCCACAGGCTAAAAGCTTCTTCAATCCTCCTCTTTCCCTTCTTTGTCTCTTCAGCCTCGGTTTCCCGGGGTAAAGATCGTCCTTTTTTCCCTTTTAATTTCATCGATCATATTTAGGGTTTCGTTTCAACTTCTTTCACCTTGTTATTAACACGTCGATGATCTTTTTCAGTATCTTTATCCACCGTTTGGATGCTGAGAAAACGAAAATGAAATCATTAGTTGTTGCATGTGTTCTGTTAATCGTGAATAATGCAAGAGATTAATATGCTATGTTTTTGTTGACACCAAGAGCCTTATTTTGTGTTAAAGGGATTTTGAAATAATATCACTATATATGGTACTGTTTGTGAGTATTTAAATGAACCCTAGTCGTTTCGATATTGTTGTTT…
>Vitis_vinifera_newGene_2092
TTAAGAGATGAAGTTGAAGCTAGGGAGTTGGATTGGACTAAAAGAGTGAATGTGATCAAAAGCATTGCCCATGCCTTATCCTACATGCATCATGACTGTACTCCACCAATCATTCACAGGGATGTATCAAGCAATAATATCCTCTTGAATTCAGAACTTGAAGCTTTTGTATCGGATTTTGGCACTGCTAGACTACTAGATCCCGATTCATCCAATCAAACGCTTCGTGTAGGCACTTATGGCTATATTGCACCAGGTAAGATGACCAATTCTTTAGTTTAGACTTTGAAAAATTTTCACAAACAGTTCTCATGATCTCAATTTTAGAATTGGGCTAGCTAATGGTGATACAAATTTCATATCTAAACTTTTCTTTCTATTAATGTATTCTATGCTTGA…
>Vitis_vinifera_newGene_2094
AAATAAACCGATTGGAGGAGTTGTGTGTCAGCTTCTGTGGATTCCGACTATACACTTGTCCTTCATGTAACTGCACACGACCACCGGCCCACAGCACCACCCCCAAGTTTCACAAAACCAGCAGCTGAGTTATCAAGCTAAATCCATCACCAGTGGATGAAATTTGGCCTTGCAGAGGATCAATCTCTCACTTCAAGAGACCCCTCTCTTGGGTCTTGATCAGAGCCTCAGTACGTAAAACTCATACTTATATTCAACTTTGATTTCCTCTGCGTATTGGTGATTGTTTGTATCGTATCCCCGCGCCCCCCCGCCCCCCGCCCCCCGCCCCCACACACACCCCCACCCCCACCCCCACCCTTCTTTTATTTTTTTATTTTATGTTTCTGAAGTTTTTGG…
>Vitis_vinifera_newGene_2097
AAGAAAAAGTCACAGTCAACCGCCCCGCTTCTTTGATTCTATGCCCCGGGCAGACTCATCTTCCCAGTTATTCTCCTTTCCTCCGACCCCACCGGCGGCGCGACTATCTCCATTCCGGTGATCTATTATACCGGTGAGTCTCTTCTGAAACCCTATTCAACCCCTTCGACCGCATCTCTCATAATTTCTTCTAATTTCAAGGAAATCTATGGCTTCTATTGTTGTGTAATTGATGAGATCCAAATCAGTAATTCTCTTCTTCGATTGTCCATATTCTTTGTTATATGGTGGTTTTGATTAATGGGTTTCGATGTCTTCTGACTGGGTTTTCTGTTAGGAGCCATAAGCTGCTGTTCTCTTTTTTCTTGCTATGTTAATTGGTATGCACCCGCGCAATGT…
>Vitis_vinifera_newGene_2098
GTAGTTTTGCATTTTTAGGCCAAGAGCAGATAAGGAGAACCAAATACTTTTATCGTAGAGAGAAAAAGAAGCAAAGAAATCCAATCACTGTAGTTTGTTGCAGAGAAGTGAAAGCCAAACGGGATAGAAGGAAAAAATAAAGAAAAGAACAAACCTAACCACTGGTTTTGGCACAGAGAAGCAGCATGGAGAAAACAAACACTGTTATCCTAGATGAGCTTGCCGCATCACATGATGAATAGACATCGGGTGATGATCCAAGATTTAGTGCAAACTGAGATGGAGAAACCTAACTGTTGTGTCTTGAAGTTGAGAGCTTAATGGAGAGTAACTAAGTAATGCTTACAGTTTTACAGTAGTGAATAAGAAATAGAGATAACAGAAGCTACATTTAAAGAT…
>Vitis_vinifera_newGene_2102
TCCAAGAAGGAAGGGGTAAGGCGGCAAGGAAGGAGTTCACGCCTAAAATCAAATGCTTCCTATGTGACGGACCACATTGGGCACGGGATTGTCCAAAGAGGAAGGCGCTTAGTGCCATGATCGAGGAGAGGGAGCAGGAGGACGAAGCACATATGGGCTCAATGCAGCTACTAGGTGCCCTCCAATTCAACCCGAAGCCTAGTACGCCTGAGACCTCCTTACTAGCAGGGGTGCAAGTAAAGGAGGAAAAAGGGGAGCGAGCTGAGGTAGCCCGCACACGCATGGAAGAGGTCACCAAGGGAAAGGTGAACTCAATGGGTAAAAGGAAGCAGCACTCTAAGCATCGAAAGCGCATGGGTCTGCATCCATCTGAGGCCTCACGGGAGAAGGAGGTGAAGA…
>Vitis_vinifera_newGene_2103
CCGCTGTATCTTTTGCCATAATTTCATTGCTCAGGGCCATAACTTTATTCAGGTACTTTTTCTTTTCTATTAATTAAGATTCACTTGCAAGATTTCATGCTTCATTAATTTCTTTGCTATTCTTGTAGAATCTTTATCCATTTTCCACGGCTCAGCTCCTCTTTGATTACGCGTAAGGTTCCAATGCTATCAGAACGCGTTTTGATAGTCTTTTTAACTGTTGTTGATTTTTGATCTATTCTGATGTTCCAAGTGTGCAGTACTGGTGTGAATTTTAGAGAACGAGACTATCCAACTCTTGATGCATATGTAGGTGAAGCTCCTGCAGGGAGTCATGTGGATGAGGTTGCTATCTACTGTATTTCATGTGGAAAATGGCTTGGGTGGAGAATAGTAAGG…
>Vitis_vinifera_newGene_2109
TGGGATATTCGATGAGGAGTTGCAGAGAGATAGAGAAGTGTGGAAGTATTTCTGGGCTTTTCTCTGGAGGGGTCAAGAGGAGATTATTAGAGAGAGTGAGGCTGTTGAAGTTTTGGCTACTGAGAAGGAGAACCAGAGAAGGAAAAGATTGCTTTAGTAGCAGTCTTTTGAGAGGGATTTTGAGTGGAGCACTTACCAGAGATGGAGCAGTGAGCTGCAGCCCAAGACACCTAGTTGAGGAAGAGACTTTCAGGTATGGTTATTATGGTTTTCCCGTGTATTTTCATTCTTCATATCTCTCATGTCTCATTCTCTGTGATTTCTACTCTGCTTGTTAGGTTGCTTTGGTTTGGTGATTATTGGTTTAATATTTGAAGAGCTTGCTATATTTTATACTCT…
>Vitis_vinifera_newGene_211
TGAAAATCTTAAGAGTGAATTGAATGATATACCGCTTTGGGGTTTGCTCGCAGCACAAGAAGGTCCGATCTCTGTTTGCACAAAGGCATTCAATCCTTCCTCCTCCAAATGCCGCGTTTGGGTCGATCTCTGAGTTAAGGTACTGTTTCAATCGCTATTCCCAATTCAATCAAGCGAATTCTAGGTTCAATGCATTCGTTTAAATGCTGAGAAAATGAAAAAAGAAAAGAAAAAAAAAACAATGAATCGTAAAATTTTCATCGTCTAGAGCTCGAGAATACGGAAAATTGTGCCCTTACCTAAAACTCATATGACTCTGGTTTAGTTGATCTGAGTTTTTATTTTTGGATTTTTGGCAGCAAAGAGAGTGGGAGACAGCATTGCAATCAAAATGTGGTT…
>Vitis_vinifera_newGene_2112
CTGTAAGAAATAGGCAGCAGGGAGTGATCGGGTACGTCCCTCTCAAACTCTTGGTTGAGTTCAATAAATTTCTATCCGCTGTCTTTACCATTCCTTAATTTCTTTCTTCTATGTTTGATTTACTTTTGTATCAATTAATCTCTATCTAATTTAGGGTTTTTATTTTTTGTTTTGGGAACATATCCAAAATGAGTATCCATAACCAAACCTCCTCGATTCGCCACATCACTGTCAATATTATTTTTTTTCTTTTTTTTTTTCCAATGGGCTGCCACGTGGCCGCCCCTCCAATTTGTCAAGGGTTTTTGCAGGTACGTGGAATCAACCCATACAACCCTGGACAATACAACCCATACAACGCCGGACTCGGTAAGTAGAGTCAGGGGTTGTCTTTTATGT…
>Vitis_vinifera_newGene_2113
AACATAGATCAGGGTACTTGACCTGTTTGGACAATTGCCTTAGTGGTGACCTGGTGACTGAACTTAACCTAATGTAGGTCGATTTCAATCGGTTGATTCCCCAACCAATTTTAGTTGAAAGACTCGGGAACATCTGCACACATCAGTAGCATTGTATTTATATGTCTCTATGAGGATACAGGTTCCTTACCTTGCTTCCTTCACTAGCGGGGCTAGCTGTTGTTCATGGATGCAAGCAGGCCTGCTCTATATGCATTCTACTCTTTGCAAGCAGGCCCTCTCTATATGCATTCTACTCTTTGCAAGCAGGCCCTCTCTATATGCATTCTACTCTTTGCATGCAGGCTCACTTGCTTGGTTGTAGATGCATTTAATTGAATTGCAACTATGATATAATCT…
>Vitis_vinifera_newGene_2114
CTCTGCCTTTTTCATTCATCAAATGCTAAACTAAAAAAATTCCAGATAAACCCACATCACATTTGCCAAATTATTCAATATCACAACAATCCCCAATCAGAAGCCAGACAAGTACAAAGACAAACCCAAATTTCTGAACCAAGCAAGTGAGCCTCATCTCAAATTCTCGCCCCCAAACATTCTCCCCTTTTCTTTCAAATAAACCAGACACCAATGCAATCAACAATCTCCACAAACCCCAAACAAAACAACCAAAAAATCCTATTTTTTCCTCTTTTTTGTTGCAGAGTTGAGAGAATAAAAAAAAAATGGTAGACATTCACGGCTTTGAGGGAAAGAAAAGTCGAGAAAACAGAGGGAAAATTGATGGGTCTGACCTGTTTGGCAGCTGAGGAAAGC…
>Vitis_vinifera_newGene_2116
CCTGAGAGCAGAGAAGGGAGAAGCGAGGGAAAGGCCTGGTCTATGAGAAAGCGGCAAGAGGGAGAAATCGGGTAGGTCCATCTGAAATTATTGGTTGAATAAATTTCTGTCTGCTGAAATATGTCTCCATCTCACTCTTTACCATTCCTTGATTTTTTTGAGGAGATCAGCTCGTTTCTAATTTAGGGGTTTTTTTTTTTTTTTTTTGAAGGTTTTTTTGGAACAGATCCGATCTGAGTTTCCGTAACCCAATGATATCGATTCATGGCGTGGGAATCAATCTTTGACAACAATGGAATCTCATGTCTATTCACGCTGCCGCTTTGATCAACATTGTGGGAGTCAGCCTTGGACAGTAACAGAATCATGGCCATCTACCATATCCCCATTCTCTCCCTT…
>Vitis_vinifera_newGene_2122
TTTGGGTATAGTATCTTGTAGCATCGGTAACATTATTTTCATCATAGTACTAGTATTAATATATTTTAGTATTGCTTTTTTTTTTTTATAAAAGAGTATGAACTAATAATGACGCGCCGATGGTGAATTGATGTGATGTCGTGATGAAGCTGCGCTAATCTGAAGTGATGGTGTGCGTCTACAAAATCGGTAGGTGATGCTGAATGATGATGAAGAAGTTGATGTCCACGCGAACCCAAAGAGAGAGATGATCAAGACATCCGTGCGATGTCCAGTTTGCACGAAAGATCGAAACGGTGTTGTTATGATCCTCAGATGCTCCTCGATGCGTGGTGGTTTAGAGTTGCAGGCGGTGTTCGAGATGGCGATGAACCAATGCGTAGTCTGGTGCCTGATCCG…
>Vitis_vinifera_newGene_2123
GGTAGGCTCTATTCAGCACAACCTCCAAGAAACGCTCAAGAAAACTGGAAAGCGAATCGCATATAAACGAGATTTGAGAGACAGCCTCACTCCATGCTTTCCTATCAGTTTCTCGCATTTTCCCGAGAAAATCTCACGTCGTTTCCAAGAAAAAGCCCTACCACCGTATGGTTTCCAACCTCAAGCTGTGATAAGAGATGTTTCCTCCGGTTGACGACCCTCCCGATCTAGGGATCCCACCCAACCGCGGCCCTCTGCCCGTCAGGAGAAACCCTAACTCTAAACCTAACCCTCGCGTTTGTTCTGGCCATCGACGCAATGCCCAGCCGCAGGGGATTCGGGGGGTCCGAGCTCACCGAGGCTCTCTACGTGGGATTCTTGACGGGTTCTTTTATTTTT…
>Vitis_vinifera_newGene_2124
CAAGGATCTCGACGTCTTTCTCTCCCTAAAAGTTTCCCCACAGGTAAGTTGAAAACCGAGTTCTTAAGTTTTATTTTCACCCATTTTTCTTGTAAATGTACTCTGTTTTCTCAATGAATGAATTCTCGTTGAAAAAACCGATTATGAGTTCTTGAAAACCTTTTTTTTTATTGGTTCCTGGGATAAACAGATTATGACCATCAACAGAAAGACCCTTCAACTGAACTGGGTTTTTTTTTTCTCGGGTATGCTCCGTTGCTGTTCAGATGATCTAATGTTGATTTAATTTAGTTTAGTTAGTTTGGATGCCGAGAAAGGGTGAATCCCATCTCTGGACTGGTCCTAATGCAACCTTTTGGCCCTGTAAAATTTTATTTTCATTTTCTCTTCTTTTTCTTT…
>Vitis_vinifera_newGene_2126
CTCGGGGTTATATTGACCGATACCTCCATCTATGCATGCTCTCCATTATTTTTGGAATACCTCTGCAACAGAAAGAGAAAATCAGCTTTCACCATTGGCGCGCCATTATCTCCATTCCATTGACACATTATTCATTGCTCCACCTCTATCAGATTCATCAGTGCACCTGCTTCTCCACCAACAAACTTACGACACCTCCGTAGGCAACTTCTTTCAGCAACACACACGAAAAGGTGGGAGTCTCCATTATATTTAAAAAGGGCATCACCATTTTGAAGAGGCTTCAAGGCGGCTACCACGGAAAGGCTTTTCTCTCAACCACGGACAACCTGCACCATCAACAAGGGATCCACAACACGGACAAGCCTGTAAGTGAAGAGAGCAGCAACCGCACCACCA…
>Vitis_vinifera_newGene_2129
GAGAGATGGAGGTGCGAATGAGGCTATGGGAAGTAATACCATTTTCAGTGATGGTGTTGATGGAAGGTTGCACAGTGGGGCTGACAATTATGACCAAGACAGTGATGGCGAAGGGGATGAGCCAATTCGTCTTCGTGGTTTATTCCAATGCTCTTTCCTCTATCATTCTCCTTCCTTATTCCCTCATCTTTCGAAGGTCTAAGGGTCTTGTACTTCTTTTTCTTGAGGCAAGCCAGTTGCCATAACTGTTGATTTATTAGTTATTAACACTTCATCTTCTTTTGATTTGCAGGACGCAGCAGTCCTTCTTCACCTTCCCTCTCCTCACTAGATTTTTCTTCCTCGG
>Vitis_vinifera_newGene_2131
AAGGGAAAAAAAATTAATGATAAGTTTCTCTTTATAAAGGCAGAAGATAAGATGATGAGAAGAGAAATTTCAGATTAAAAAACATTAATCCTCAAACTTTTAATCATTCTAATCGATTCAGAGAAGTGAATAATTTCTATAACTTTCTCCCCATTCTCATTTTGGAGACCCAACCTATGCCAAAACAACCTAAAAAAATTGGAATTACAGTTAAGGAATGTACCCTAAACTATCACATAAAGCCAAGGGGATCTCAAGGCAAAGAGGGTTCCCAGTTTTGTCGGCAATAAGCTTCAACAATGAAACAAAATGAGAGAAGAGAGTCTGTTGACGGCGATGAGGAAGGGAGACCTGGCTTCTGCATAGTGGGCAGGTCGAATGGGCCTGAAACCAGGCGTC…
>Vitis_vinifera_newGene_2132
TATTTTTCTCTACGACTCTCAATCCTCGTAGGTACTAATCTAATCATGTTATTATTGTTTTTTTTTTTTTTTTTTTTTTTGCAACCCCTGTTTGATTCCCAAGAAAATCCATCCCCCATTCAATTTCTGGGAAAATTCATTATCGTTTGATTTCTGAGAAAATCCATGCAAAACCCCCAAGAAAAACCAAAAAATTTTTTTTTTTTTTTTTAGCTCCCTGTTTTTTCTCTTTGCAAAACCCCTATTTGATTCCCAAGAAAATCCATCCCCCATTCGATTTCCGGGAAAATTCATACTCATTTGATTTTCGAGAAAATCCATGCAAAACCCCTAAGGAAAACCAAAAAAATTGTTTTTTTTTTTTTTTTGCTCCTTGTGTTTTCTCTTTGCAAAACCCCC…
>Vitis_vinifera_newGene_2133
CAAGATATGTCCACTGTTTGGAAAAATATTAAAGGAAACATGCACTATCTACTGTTTTAAAATGCTATTCCAAAATTGCCCTTTAGTTGTCCCTGTCAGCAGCCACCGTCTCTCACGACACCGTCTCTCACTCGGGCATCAAGGAGCCCTTTTCTGAAGTTGGCCTCCAGACGAGAGAATCCCTAAAAAAGCCCTATTTTTTCCTCTGCCATTCTCAATCCTCGCAGATACTAATCTAATCAAGTTATTAATTTTTTTTTTTGCAACCCCCGTTTGATTCCCAAGAAAATCCACCCCCATTCGATTTCCGGGAAAATCCATCCTCGTTTGATTTCCGAGGCCCTTTTCTGAAGTTGGCCTCCAGACGAGAGAATCCCTAAAAAAGCCCTATTTTTTCCT…
>Vitis_vinifera_newGene_2135
TTGGCCAATAAAAAAAGGTACGGCATTGAAAATCCCAGCACTTCTGAAGCTTGGAGCTCCTCCAATGAAGTGCCATGTAAGGAGAAAACGCTCCCCGTTGTTGAAGAAATTGATGTGGTGGGGTTCGAAACAGATGTGAAATCTGTAAAGGAATTGCTTGTTGAGGCTGGAGAGACAACAGAAACGCGGAGAGTAGTGGTGTCCATAGTGGGCATGGGTGGCCTTGGCAAGACGACTCTACTCTAGCTAAGAAAGTCTACAATGATGTGAAACAACATTTTGACTGTGATGCTTGGGTTTATGTTTCTCAAGAGTATAGAACCCGAGATCTTTTATTCGAAATTCTGAATTGTGTGACGAATGAAAAAAGAATCATGAGAGAATTAGATAGTGAAGCCG…
>Vitis_vinifera_newGene_2136
CAGAAGACTCTGAAATCAAGGCTAGTAAGTTGATTCACTTATGGATTGCTGAAGGTTTTGTTTAAAGAAGAGGCAAAGAAAAGTTGGAAGACATTGCTGAAGATTATTTGTATGAACTGATCCACAGAAGCATGGTTCAGGTGGCTCGAAAGAAGGCAAATGGAAGAGTGATGTCTTGTCGCATACATGATCTCCTTCGGGACCTTGCTATTTCAGAGGCCAGAGATGCAAAACTTTTTGAGGTACATGAAAACATTGATTTCACATTTCCTACTAGTGTTCGTCGGTTAAGCATTCATCAACATCTCATCAAGAACAACATTTCTCAGCATTTGCATAATTCTCTTCTTAGATCTTTAATTTTCTTTACTGACCCTGTTGAGAGAAAGGATTGGAGAT…
>Vitis_vinifera_newGene_2137
GAAAAAAAACAGAGAGTGACTTGAGAGGGATAGAGGGAGAGCTGGAAGGACGTGTTTGTTTGAAGATATTTGTGAGTGGGGTTCTCTAGCTGGAGAGGGAGGCAAGCTACCGGAGGGAGAGTTCTTGGGAGTTGCTGAGTTTGGAGAAGATCTTTTCTTGGGATAATAGCTGAAGAAGGAGGAGTGGAAGAAAATCACACCGTGGATTACCAGGTAAAGCCATCTCGAGCTTGATATGTTTTCGTTTCTTGATGTTCTGCTTCATTCTTTGTTGATTTCCGTGTATTCGTTTGTTGTTTGTTGTGGACATCAAGGGCCACAGGTTGCTTTGGTTGAACATGGTTATTGCGCACGAAATGCTCTGTTTTGTCTCTCATTGATACTTTATATTCTCCTCTG…
>Vitis_vinifera_newGene_2141
AAAAAAATTTAAAAATCTCCATCAGTGTGCGAAATTTGATGGAAAAGATTTTTGGAAACTCGTTCGGTTGAGTGAAATTGTATTTGTAGGTGGTTTTTGTTCCTTCAACAAGTAGAGGTGAGATTTTGTGCATATCAACGTGTCATTGTTCTGTGATTTTTCTTTTCTTTTCTTTTCTTTAAATTTTTTTTTTTTTTTTAATAATTTGAAGTCTTGATATTTTTTAAAACCCAAAATGGATTCTCCTGATACTTTCGGGTTTGGAGATTATTGCTATTATTATATATAGGGTTTTTTTTTCCAAAGAATTCTTACTTCCATTGAAGACAGGAACTGAATTTTGGTATTATATTGGGACGAGAAAACCTGATAGGAAAATGGAGAGTGAAAATTGGGAAT…
>Vitis_vinifera_newGene_2142
ATCTTTCTTAATACTCATAAATGTTTGTGCCTTTGCTTGCTTGGAATATTTGCAGTTTTGCATCTTCACTCCATGGTTTTCATCAAATTTGATTATTTATCATGTATTGTCTGTATTGATTTATGTTTAGCCCCTACTGTTTTGGAGAAGTCTGGGTGAGGATGTCCTAGAAGCATGGTGGCAACTTCTGGATTTGGAATTATTAGTGTTTGGAATGATTCAAAATTTGGGAAATCTTATGTAAAACATCAAGAAAAATGGTGTGGAAGCATAACCATGTTAAGTCGTCCATCTCTTGTTCTTGTAAATCTTTCTCTAAGGCCATTTGTTCTCCTTATTCTCTTAACACCTGAC
>Vitis_vinifera_newGene_2143
CTTTCTACCCTGTGAGGACTCTTCATTCCATTTCTTCCCAATTTTCTCTCTCTAACCCTGTGAGAACTATTCGATTAGGGTTACAGATCCACATTCCTGGAGGTCGGTGCTACACTATGGTCTCTGTTTTTGTTTTTGTTTTTAGTTGAAATTCAGTATATTACATGAAAATTTCTTGGGAAACATCTCAGAAAGTAAAGAAGCCACTATTTTTGATGCTCAATTTGAAAAACGTTCTGTTAGCTCGATTTGTAATTTTTAATTTTTATTTATTTATTCTCAGAAACAGTAGAAGAAATGATGCTCTGAATTTTGCTTTGTTTTGTTTATTTTATTTTCCTCCGTTTTCTCGCAATCAAACGGATGGTGGATGCTGTTTTTCCGTGAAAATGGAACCCT…
>Vitis_vinifera_newGene_2147
GTGAGATGCTTTGTGCATATGGTGGCTATGGCGTGACACGGGAACAACTTCAATGCTTAGTAGGGGAGAGTTTCATTGATATTCCGGTAAGGTTTATGATAAATAAGAAAAAATACTTTCATCTTTCCATTGATCATTTTAACTAATGAAGAGGCATTATGTAGGTGATTTCCATGTTCTGTCAATACATGAATGCAAAAGAAGAGAATCCTTCTCGCATACACTTTTTTAATCCATACTTTGGGGTGAGGTTTTTTCCTCGAGTACACCAAATCTTGTCCCTAATATAAGATGCATGTATAGTTTTAGTCATACATTGTTACTATGATCTCAACAACTTTTTACAGGAAATATGTGGTTTAATGAGCAAGTCTACCTCAAAATCAACACTCAAGAAAA…
>Vitis_vinifera_newGene_2148
GTTTTAATAATATATTGTCACTTAAAAAGTTTAGCATGTGACGGTGTACTCACGCGCCTGCAATTCCCGTAGATTGAAATACTCCATATTCCCTCACCGAAAAGCCGAAAAGCTCCGAAACCCTGCCTGCTAAGATTTCTAGGGTTTCGAAATCTCCATCGCGAGAGAGGATGGTTCTATCGCAGAAGCTTCACGAAGCCTTCAAAGGAACTGTAGAGAGAATCACTGGGCCTCGTACCGTCTCTGCGTTCAAAGAGAAAGGTGTTCTCAGCGTCACCGAATTCGTCATCGCCGGCGATAATCTCGTCTCCAAATGCCCCACCTGGTCTTGGTAATTTCCACTTCTTTGTGTTTTTGTGCCGACGTTTTGGTTTTGGTTGAATTGTCGATTCTTTGTTG…
>Vitis_vinifera_newGene_2149
GTCTGATTTTCCATCAATTCTTCTCCGTTGCTTGTTGGCCTCAGGTTAGTTCTTGCTTGGCGGTTCAGAATTCTCTGAGCCCTAACTTTGGTTTCGTTGAAGCATTTCTAAATTCTCTCATTTATTCCACGAAAGAGCGACAAAATTTTCTGGTAAGCGATTGAATAATCCCTAATTTTAGAGTTTTTGTTGTGAAATTTTCTGATATTTTGGTTATTTGTTCTGGTTATCTGCGAATTTTTCAACATGACGAGTGGAAATTGCCCTTTGATTGGTTCCTCAGGAAACCTAGGAAAGTGAAGAAAATAAGTTAAAAGAATTTTTGAATTTAACGTTTTTGTGTTTTTGGGCTCAGGTTTCGTTTGTTGCAAAATAATATCGGGTTCCTTGCGTTCTTTT…
>Vitis_vinifera_newGene_2150
AGATTATATTATTTTTTGTATACATGTAGTTTTATGTTGTGTGTGTGAGAGAGAGAGAGAGAGAGATCGAGGGTTGTTTTAGAGATAAAAATTGTTAGGATCCAGGTTAACAGCATTGTTTTCGTTGATAGGTAATTTCTTCCTTCTTTTTTTTCCCTCCTTTCTCGGAATGGGCCCTGAAACCTCCAACATTCCCCATCCCAACCCCTTGCCACTTGAACCAGGCCTCAAGGGCAGGTTAGTGGCAGTCTCGTAATGCATTGTTTCTTGTTGGGGTTTAATTGCGTCATATCAGAATTTTGAAAACATTTTTGTCGGAATTTTGTTCTTTTAATAAGTTTTTTTTCCATTATGTGTCCTATTTTTACGAGTTCCTATTTTGTTTAGTTTTCTTCTTTG…
>Vitis_vinifera_newGene_2151
CGATGAAATATCATCCATATTTCAAACGCTAGTTTTGATTTAATCAAAATAAAGATAGAGAGGAAAATTGTTCTCATGATTTGTTTCCCCCTTTTTATCTCTACTAAATCTAAAAATCAAAAGGGCCACTCGCTTCTCTCACCCGATGCATCAAGGAGTCCTTTTCTGAAGTTGCCCTCCAGACGAGAGAATCCCTAGAAAGGCCCTATTTTCCTCTGCCACTCTCAATCCTCGCAGGTACTAATCTAATCATGCTATTATTATCGTTTTTTTTTTGCAACCCCCGTTTGATTCCCAAGAAAATCCATCCCCCATTTGATTTCCGGGAAAATTCATCCTCGTTTGATTTCCGAGAAAATCCATGCAAAACCCCGAGGAAAACAAAAAAAAATGCTTTTT…
>Vitis_vinifera_newGene_2154
CTAAATCTAAAAACCAAAAGGGCCACCCACTTCTCTCACTCGAGGCATCAAGAAGCCCTTTTCTGAACTTCCCTCCAAGGCCTTATTTTCCTCTGCCACTCTCAATTCCCGCAGGTACTAATCTGATCTTTTTTTTTTTTTTGGCAACCCCCGTTTGATTCCCAAGAAAATCTACCCCCCATTTGATTTCCGGGAAAATTCATCCTCGTTTGATTTCCGAGAAAATCCATGCAAAACCCCCAAGGAACACCAAAAAAATTGCTTTGTTTTTTGGGTCCCTGTGTTTGCTGGATCTGTTCTAGGGGTCTCTTTGCTTTTATGCCATTGGATTTAAATTTCACGAACCCTAAATCCACGATTTTTGAGCCAGACTGAAGAACACAACAACCTCTTCCATCT…
>Vitis_vinifera_newGene_2155
CCTGTTTCTTTCCCTGCTTTGACAGACCTAGTTGAGCCAGTATGTACTTGAGCTCCTTTAAACAAGAATCAGTTTGTTTCTGATTAAACAAAAGAAATGAAGAAAGATGAATGAAGCCACAGGCAACAGAAGCAATATTTCAGATACCACACCCCTGTTTCTTTCCCTGCTTTGACAGACCTAGTTGAGCCAGTATGTACTTGAGCTCCTTTAAACAAGAATCAGTTTGTTTCTGATTAAACAAAAGAAATGAAGAAAGATGAATGAAGCCACAGGCAACAGAAGCACTATTTCAGATACCACACCCCTGTTTCTTTCGGAATCTTTCCCTGCTTTGACAGACCTAGTTGAGCCAGTATGTACTTGAGCTCCTTTACTTGAAAATATGCCAATTTGTCC…
>Vitis_vinifera_newGene_2156
GAAATTCCTACCAGTGAAGAAGAAGCCAAGAACCCTAACCCACCCTCAACAACTCAAACAAAACCATAACAACATGACGGGAACAACAAGATGGCCTCATTTCTCACCATGCAACCCCACCAACCCCTTCATCTTCTCACCTGCAGATTCTGTATTTAAAGATGACAACTCACAACTTTCTTCTGCAAGAACCTTCAACAGCTCGCACACCGCAACAGATTGTAGATATGACTCCTCTGGTAGCAGCCAAGCTTGGAGCATGAAGTCTCTCTTGGCCATCTTGCCAGATTCTCCATCACCTGTTTGCAGCAGTTGTCCAAGCCCCTCTACCCCTAGCTCATTCTTTCCTTCCTCGGATGCATTCTCTTCTCGGATGTCTACGGAGTTATCCACCCAAAG…
>Vitis_vinifera_newGene_2157
TCAGTACTTACTTCTGTTGGGGTTGGTAACAATTGTTTTCTTTCATTAATTACTTCTATGGGTGGGTAAAAGTTCTAAAGGCCACAACCCCCCCTTCTCTCACTCGAGGCATGAAGAAGCCCTTTTCTGAAGTTGCCCTCCAGACGAGAGAATCCCTAAAAAGGCCATATTTTCCTCTTCCACTCTCAATCCTCGCAGGTACTAATCTAATCATGTTATTTATTTTGCAACCCCCGTTTGATTCCCAAGAAAATCCATCCCCCATTTGATTTCCGAGAAAATCCATGCAAAACCCCCAAGGAAAACCAAAAAAATTCCTTTTTTTTTTGCTGCCTGTGTTTTCTGGATCTGTTCTAGGGGTCTCTTTGCTTTTATGCCACTGGATTTAAATTTCACGAA…
>Vitis_vinifera_newGene_2158
ATTTTATAATGATACGTAAAACTTCTAGAAGAAATTAAACCCAGAGAATTTCATTCTCAAATCCCCTGTAAATTCACAAAATCTTCACTTCTACGCCCCATTTATCATTCAACACAATGGAGTGAACATCCAGGAAAATCAACCCGTCCAAAGCCCTAAACACCCATCAACAACCTCCCATGGATCAACAGCAGCAGCAACAACACCAACAATTCTACCAGTATCATCTTCAATCCTCTCAGCCCTATGATCCATCTCAAGTTCAAGCCTACGATCTGTCAGCACAAGCCTATTACACATACAATCAAGACCAGCAATATGGGTACTATCCACAACCCTACGCCACTGATTACCAGAATCAGCAGCAACCCACTTCGATTCACCCTCCTGGGGTCCCAA…
>Vitis_vinifera_newGene_216
ATTTCTTGTTTCCAACTTCAATCGGAGAGGAATGGTCTTTGCAGTCCAAAGGTAGCCTGAAACCCTCTCGCTCTCTTCTTCATATAACTGTAGTTGCTTTATCCCTGTGTTGTTGCTTTCCTTTTTCATTTATTAATTCATATCTGAAGTCCATTCTCCCCACACCACCTAGAAGAAAGAAAAAAAAGGGAAAAACCAGTATATGTCACAAAATGGCAGAGTGGATCGGCACCGTTGTCTCTATTTTTGAAAAATATGTTGTGAGACCGATCGGATATCAAATCAGTTACCTTGTTTGCTTCCGAAGCAAGGCTGAGGGATGCAGGAAGCAGGTTGAGAAGCTAGAGCTGTTGAAGGATAAGGTGCAACGTTCCCTTGTTGTGGCTAAAAGGAAGGGAG…
>Vitis_vinifera_newGene_2161
ATGTGGGACGGAGTGGAAGAGCGGTTTCGCAAAAGATTGACTATGTGGAAGAGACAATACTTATCCAAGGGAGGAAGAGCAACCTTGATCCGGAGTACTTTGTCAAACCTTCCCATTTACTATATGTCTGTTCTAAGATTACCAAGTTTAGTTAGAAGAAGACTAGAACAAATCCAAAGGGATTTTCTTTGGGGCGGTGGCAGTTTGGAGCGTAAACCACATCTAGTAAGATGGAATGTGGTGTGCTTAAGCAAGAAGAAAGGGGGTTTAGGGATCAAATGCCTTTCCAATCTCAATAAGGCACTCCTTTCTAAATGGAATTGGCGTTTTGCAAACGAGAGAGAGGCTTTGTGGAATCAAGTGATTAGAGGGAAGTATGGGGAAGATAGAGGGGGTTGG…
>Vitis_vinifera_newGene_2167
CCGAAGTCGTGGGTATGTAGAGGAGACCCACCAAGCCAGTTTTATGTAGGGTGAAGGCATGTTTCTCCCACCAAGTCGGCTTTATGTAGAATGAAGCCGCACCATTGTCCAAGCAGTAAGAACCAGAGGCGAGTACTCTCCAACAGAGATGGAACCCACTATGGAGCCGCAGAATCCCAGGTAAGGTTTAACAACATAATGTGTTCAATTTCTACTCCATGTGTGTACATGTGCCTATGATCATGCTTCCTTTCAAAGTTGGATTTGAAAACTTTTGATTTAGGGAAGAACGGAATATTGTTCAAGTTTCTACTCTATATATGTATATAACTACGTCTCTTATAAAAATCCAATTTTCAGAGTCTTGTTTTTCTGGTGTTGAAGAAGAAGATGAAGAGA…
>Vitis_vinifera_newGene_2168
GCGCCACCTCTCGCTTGATAGAGAGAGGGGTTCCCTTGATAGAGAGAGGGCTTGATGCTCCAGGCTTTAGCACCACCTCTCTTTCTTCCTTCCTTCTTAATTAATTTGGCCACGTAACAATTCATTTAACACTTGGTCAAGGCACCCCAAATCATTAGAAAGCACCACCTCTCGCTTGATAGAGAGAGGGGTTCCCTTGATAGAGAGAGGGCTTGATGCTCCAGGCTTTAGCACCACCTCTCGCTTGATAGAGAGAGGGGTTCCCTTGATAGAGAGATCGCTTGATAGAGAGAGGGGTTCCCTTGATAGAGAGATCGCTGCTCCAGGCTTTAGCACCACCTCTCGCTTGATAGAGAGAGGGGTTCCCTTGATAGAGAGATCGCTTGATAGAGAGAGGGG…
>Vitis_vinifera_newGene_2169
CGTGGTTGTGTGGCCATGGCAGATATTGTAGATGCTGTTGCTCTTGATTAGAAGCCTGAAGGGAGGGGAGGAGGGGAATGAATGTGGGATATTGTAGATGTTTTCCTTGCTTGCTATTTATAGAAAATTTGGTGCTAAAGCCTGGAGCAGAAGCCTGGGCTTGACTTTTTATCTTAGAAGAGCCTATGGGAACCCCTCTCTCTATCAAGGGAACCCCTCTCTCTATCAAGCGAGAGGTGGTGCTAAAGCCTGGAGCAGCGATCTCTCTATCAAGGGAACCCCTCTCTCTATCAAGCGATCTCTCTATCAAGGGAACCCCTCTCTCTATCAAGCGAGAGGTGGTGCTAAAGCCTGGAGCAGCGATCTCTCTATCAAGGGAACCCCTCTCTCTATCAAGCG…
>Vitis_vinifera_newGene_217
AAAACAAATTTTGATGGGTATGGTAGGAATCATGGAATTCTCATACATTTTTGTCATCAAAAAGGGTATAAACGGATAAAGGAGGGGTTGAAGTAGAATTTCCTCACAAAACCTTAAACCCTAACCCTCTCCTTTGTCCTTCAACGATCATCTGCAAAACCCTAGAGAAACCCAAGTCCCAAAATGCGAAGACCCAATTCCAGACCCCAAAAACGACAATTTGTCAAGCAAAAGCGCCTTACTGAGCTCCAAGAAATCGAGCTCCTCGAATCATGGATAGAGTTTGGCAAACCCGATTCGGGCTCCAATCCTCTGTCGCTCGCTCCACCGCCCTCCAATGCACCCATCGGCAGAATCGACGGGGATTCGTTCTCTCCGTACGCCGGCTGTGATAGGTTC…
>Vitis_vinifera_newGene_2172
GCAGGGCCCTTCATGGATGACTTGTTGAGAAAGGAAAATTATGAAGGGAACTTTCCTGGCTATTACTCAGAGTACAAGTTGTTCATTCTAAGTAAATATAATTCAAGCACACAATTCAAAGCAAAATATATGGAAAACTTGGCTTCCACCTACTACACCAAACTCTAGAAATTAAGTCTACATTCTGGAAGCTCTGCTTGATTATGGTATGCCCACGGCAAGTCTTTGCATTTGTATGATAAAAAATGAATCATAAATGGTAATATAATACTATTATCACTGATCTAATGTTTTTCTTTTGTAATTGCCAGCTGCCTCTGAAGCGAGCGGCCAATTATCATGAATACAAATA
>Vitis_vinifera_newGene_2173
TCAACCTAAGTCAGGTCAAAATTGTAATTTTCTAGCTTTTCTTTTCCCTTCGGTCAAGTTGCTTCCTCCTCCGTCACCACCATCGTCTCCATTCTCGGCAAACCCTACCATACGCTCTCTTCAATCGAAGCCACTCTCAGTCTCAGAACTGTTGGAATCTACTCAATCGGATTACAAAATCGATAATCTTGACCTCTTTTTTGGTCAATACATCTGACGATCCTTCTTCATTTCGCTCGAGGTTTTGGTCCAATGAGTGCTACTGAATCCATATCGTCCTGTGGTCGATGTGGAAAGCCTGCGAATCTGCAGTATGCGATCGAACTTTCTCTTCTATTTTAGATTTCGCTTTTACGACGTCGATTTTTTTTGTCCGCATTTTGGATGCGCTTTTCTCTT…
>Vitis_vinifera_newGene_2174
GGTTAAGTGGCTTCCTCCTCCGCCACCACCATCGTCTCCATTTCTTGGCAAACTCTCTCTTCCATCGAAGCCACTCTCAGTCTCAGAACTGTTGGAATCTACTCAATCGGATTACAAAATCGATAATTTTGACCTCTTTTTTGGTCAATACATCTGACGATCCTTCTTCATTTCGCTCGAGGTTTTGGTCCAATGAGTGCTACTGAATCCATATCGTCCTGTGGTCGATGTGGAAAGCCTGCGAATCTGCAGTATGCGATCGAACTCTCTCTTCTATTTTAGATTTCTCTTTTACGACGTCGATTTTTTTTGTCCGCATTTTGGATGCGCTTTTCTCTTGATTCTTGAATTCGAGGTCTTGCAATTGATTTTAACTCGTAAAATGAAGAGAAATAAAGT…
>Vitis_vinifera_newGene_2176
GTTTCATTGATCCACAAGGAATACAGAAAAAGATGACAGCCAATTTTTATAAACTAGTCAAGGTTTTTGATGGCATCATCGATCAACGGTTGCAATTAAAGGCTTCTTCGGCAAACAATGATGTACTGGATTCCCTCCTCAATCTCAACAAACAACATGACCATGAGTTGAGTAGCAACGATATCAAACATCTGCTTGTGGTACGTATCTTGTGATCTTGGATTTTTATTCAGTTTCAGCTTGACTAGAGTGCTTTCCTTTTAAACGATGAAGCCTGGTAAGTGATTTGCTTCTCTCCTCTGCTTCTCCTAATGGACCGGGTAAAATGACATTCTAATTTTCAAAAAAGATAGTGTGGACAAGGTGTTTTTTTTTTTTTTTACTTTTTGTTAGGAGCAA…
>Vitis_vinifera_newGene_2178
GAGAAGCGTTTGTGTCATTCCCACCACTCTCCTTTCGGGTACCAACTGTACTTTGCTTTCTTTTAAAAATGTTACAAACACTTGGCAGCTAGCACTTGGGAACTTGAACTCATAGAAGGCATGCTTTCTTCTACAGGGGAACAACTGGCTTGGGATAGGAGAAATGCTTCGGAGGCCTGAAGCTAAAAATGTACCAGCTGAGAGCCCAGAAGAAGGTTTACAAAGACACAACCACATGTTGGTCAGCCTATCCATAACTGCGCTTGCTTTCCTTTTTCTGCTGGCAAACTTTATTTCATTAGATGAGGC
>Vitis_vinifera_newGene_2179
ACCAAGTGTCCCGTATGTACGGACGTAGGGTCACAAAGTGGACGGGACCGAACTTGGGAAGGAAGTTCGTGAGGACCATTTCATCATATCCGTTCATCACTGGAAGAAAACCCAAGGAGTGAAATTTCAACCCCATCAAAATTAAGCTTAGCTATGAAGTGTGCGAATTTCAGATGGGAAACATGGGAAACATGGGGAAAAAAAAAAAAAAGGAAAGATTTCTCGCGTTAATCCTAAGCTACGCGGAGTCAAGAAGTGTAGGATCCACTTTCTAAGCCCATTTCCAAGCTTCTTCCAAAGTCACTCAGATTACCCTGTGTGTATATCTCATAAGAGGAGGTTAACAAACACCTGTATGTTTTTCTAATTCTAATGTTGTTTTGGATATTCTATAAATAG…
>Vitis_vinifera_newGene_2181
GGAATGGAGGGTGGAGATTCAGAGAGAGAAAGAGGGTGCATGGGGTCGTGGTCATTTCTGGAACCCAAATGGTAGGGTCTGGGTCTGGGGCTATTGGTTTTGTCTTCTTGTTTTACGTTGGCCTTCAACTCTTTTTTACTCTTCTTATAACCCCCAAATCATTCTCTTCATCATGATCACAACACACACATCTCTCTTTCTATCTCTATAATTCTCTCTCCTCATCCCCCTTGAAGAAAGGCGAGAGTCTAGGGGGGATAAAAGGGAGAAGAGAGGAGAGAGTTGGGGAGAAACACACAAAAGGCTAAGGCTTTGACGGGGTGAAGATTGGAGGCCATGGAGCTTCTATTTTGAGGGGAATGTTGTCTGGCTCGAGGACACTTACCTTAACTTTGATCC…
>Vitis_vinifera_newGene_2182
GTACTTGCCACTTTCACCAATTACAAGGCGATTAGACTACAAGTTTTGAAGTACTGAAGATGGGTTCTGAAAAGGGAGAAAGAGAAAAGCAAGCAGAGATGAAAAAATTTAGGAATTTGAAAGAATTGAAGATTGGGGATTGAAAAAAGGTGGGTTGCAGAGGGGAAAGGAGTTGAAATTTAAAACTTTCCTTTTTCCTAATTTCCTTTTATCAACCTTGTTTTTCTATGCAGAGTATCTTCTTTTGATCTCGATCGACGACACTCCAAATTGACTTGGGTGGCAAAAAGCTAAGCCTCCAAAAGTTGCCTAACCTTTTCCTCCTTTTCAACCACTCCTATTAACACCCTGCTTTTCCATAGGGTTTTCATGGAGAAAGAGGAGCACGTGACCATACTT…
>Vitis_vinifera_newGene_2184
GTCTCCTTTCTCTATTATTTGAACTCATGTATTTGTGTATATAAATGCTATAAAAATACTGTTTTTTTTTTTTTTTTAGGTTATGGATCATAGCATTATTTGATACAAAATACTGAACCCAAGTTTTCTTTCTCTTTATTCTTTTTAATGTCCAAATCGATATTTCAGAGTCCTTATAGATCCAAATGTAGGACCAAGCATGCTTGGAAAAGTCTGCTGTTCAACCTTTTTCAGTCAAAGGCAGAAGTGGCATTGAAAAGGTGACCCCTCACCAACTTGTGGGTGACCAGAGGGCAGAGAGAACCCATAAAGAGGGCTTCTCAAAGGACCACGGATTTAAAGGTGAACAAATTCTTTGCTCTATCGTTCAAAGATTCAAATTTTGAAAAGAGAAAGAAA…
>Vitis_vinifera_newGene_2186
GGGTGCTGCCTTGTTTTGTTATAATCGGCCCTGTAGGCTTTAGCCCACTAAGTTTCATGTACCCCACTGAATTTTTATTTTTTGTTTCTTTTGACTACTGCTCTCTATTTTCTCTTCAAAAGCCTAAGAGTAGATATCCCATTTAAATTCCCAAGTCATTGTTCTCTGCTAGTTATGAGCTCATATTTTCGTGAAAGCAGGTGAGTTGCTATGACCAACAAGGCCAGACACAAGAGGGAATCTCTATGTGAGAAATCCATGGATTTGATTATGAACATCATCAAACTATCATCTCTATCTCTTGCAAGGAAGAGTTTTAGAACAGCCAGGCTGCCAGCCAAGCGAAACCGGGTGCCGGTGACTGGTGCAGTCACGGTATCCATACCCCATCAACTTCCT…
>Vitis_vinifera_newGene_2187
ATTTCATTTTGAATAATCCAAACTCAATTTCATTAATTTTGTAAATATTACTTGTAATTATCTCATTCATTTTTTCCAGAAAAGAAATTTGCAAATTTGTTAGAGATGCGGGAAATTTTTTCTATTATGGTTTATGGGGGAAACTGAAAAGGGTTTATACCCTTCGTTTCTTTCTGATAGCAGCATCTTGCATTTGCAATAATGTCAAGTAAGCTTCTTACCTTAAAACCTCCTATTTGTTCTTTACATATGGTTTTTATGGATGCTGATTTGTGAATGGTTTCTGTGTATTTGTGGTAATGATAGGCACTGTAAACCCAAATCCTTGAAAAACGGAAGTTCAGATCGTTTCTACCATTTTCTTCCCTTTCCCTTGCAGTTTTTGCGATTCAAATTGAG…
>Vitis_vinifera_newGene_2188
TCTTCTTGTTACAACTGGACGACGCAGATCCAAGGGTGTGGGATACCCATCATCATCGGCTTCTTTACATGTGCTTCAGTGGCACTGCACTTTCCAAGCTCCTTCCTTTCCATCTCCCCTCGTCCTCTCTCTCTCTCTCTCTCTCTCTCTGAATTGTGATGGAGCAGCAGCACCGCCAGCATTCTCAGTTTAAACCTTCTCGTCGAAGGACAACTGACTCTGCCTTTTTTGTTTTTTATTTTTCTTTGCTCGTCCACAGGTATGCTTTTGTTGCCTTTTGTCTTTTACCATAGTATCAAACATGTCCAAATCTGGGGTTCCCATTTTGATTTCTAGTTTTCTTCATTTCTTCAAGCTATTTGTGCTGTTTTCTTTTAGGGTTTTTTATTTTTTTATTTT…
>Vitis_vinifera_newGene_219
GCCTTCTTTATGTCACCTTATGAATCCTTTTTTCCTTGGTGCCAACTTTCAATGGTGCTGTGTAAAAAACTACCCTTCCAGATTTTAAAATAACATGCCATTTCCAGTTACCACCCCCATATTTGTTAGCCTCTGCCCTTGTAACCAACCCCTTCATCTGTTTGTCAGAGCTTGGAACCCAATGGAGCTTCTTCCCAGCATTCCAGAAGCTCCGATGTTTCAAAATTGAGGAAGTCCTCAGTTTTACTCAAGCCTGCAATTCACTTTCAAATGGTGTCAGGGATTTGCCATGAGATGAGAGAAGAGGCAAAAATGGAGGATGATGGGAGGACTGCACTGCAGTGGTGTGGATAGCCCCATAAATCCCATGTTGATAACCTGGATGAGGTGTGGAGGGTG…
>Vitis_vinifera_newGene_2190
TTTGTATTTTTTGTTATTAATTTGGATGTTCTAGGTTAAGACCTATAGTAATTAATTGACAAAATTTATGAGACTAATTTGAAATTGGGATTTGGGTTTGAATATGAGATGTATATTTACATTTGCGCTGTTTTTGTTTTTGCATGGACCCATTCTGCAATCTTATTGGCTGAGTACGAATTGATGACACGTGGAGCTTGTTGTAAGTTTATTTGGGTACATATTTTATTTACCATTTTTATTTGGTTTTATTTTAATTAACTCTTGTAAATATTTGTTCGTTTATATTTATTGAGTGTGTACAGAATTGAACATCGAACAAATTAGAAATTTTGTTTAAATGAGAGGAAGAATTCAGTAAATATGTTCTAATAAAATACTAATTTCAAAATATCATTT…
>Vitis_vinifera_newGene_2195
GGAAATGGTAAGGGTCTCCCTATACACCATATTGGACATACTTCCATTCCCATCACTAGTTATTCCATCCAAATTCTTTACCCTAAAACAACTTCTACATGTTCTAGAAATTATTAAAAACCTTCTTAGTGTTTCAAAGTTTGCTAATGATGATCATGTATTTTTTGAATTCCATCTCAATTCCTACTTTGTCAAAGATCTTGCAACCAAAACAATTCTTTTACAAGGACAACTTAAAGGAGGACTATATGTGTTTGATAACACACAACTCAATATCAGTCATCAGTGAAAGCCATCCTCCAGTTCTCAAAGCTCAAAGATTTCCTTTCTCTCATGTTTCACAACAACATCTATCTCTCCAAAGACTTCAACAGCAGCAGCTACACTTGAAAATGCTCA…
>Vitis_vinifera_newGene_2196
CTGATTTTCATTTTTATTATTAAAAAAAAAATGTATAGATTTTGAGATTTAGGGTTCTTGGACTCTTCAAATCTATTCCACTTCAATGCTCTCTCAATCTTTTTACTGTAAGTTGAAAGATTTCTTTCCTTTTTATGCTTGGATTTTCCCATGTTCTTCGATTCTCTTTGTTGAATAGAATTTTCCTCGGAAAAAAAAATGTTTTTTTTTTTCTCGTTTGGGAGCTGAGAAAGTGTAAGAAAATGGAGGAATTATTTTCTTCTGCTAAGTTTTATGGGAACCTAATGGTGGGTTTTACTGTTCTCGCTTTGATTCGATGCTTAAGTGGAATTGTGTGTGATTTTACAGGCCAATTGAAAGATTTGAGCTTGTAATTGCTGTTCAGCTTTGTGGGTTTTG…
>Vitis_vinifera_newGene_2197
AGCTGACTCGCTCTTAATCTTTTACCTTCACAGCATTTCAACCACACGCGCCACCCTCAAGCCACGACGTTCGAATCTTTTTTCTTCTCAAGTCTTTGAAAAAAACAAAAAAAAAAAATCAAATCTTCACATCTGAAGCCATCACAAGATCTATAATGCGCTCCCCTTTTCGAAATGCATACAAGGTGTTCGAAGAAATTACCCAAAGAAATGTTTTTATCCGAAACTCAGCGTATAGTTTATATTACAGGAGTATGTTCAATACTTATGCATACTACGAAGAGCCGGTTGAATTCCATGGTGAAAAAGATAATGTAATATCTTGGACATCGAAAATTTCCAGTTTGGTGAAGCAAAATCAATCTGAATTGGCAGTGGGGTTGTTCAAAATGATGCTCA…
>Vitis_vinifera_newGene_2198
GCAGTAGAGATAGTTTAGAGAGATCTTTTTTGTGAAGATGTTTTGGCAGTTCTGGAAGACAAATTTTGGATGCTGTTCTTATTACTAATGAGGTAATTATCGACTTGAGGTAACTTGTAGTAGTGTACAAGCTAGACATCGAGAAGACTTATGATCATGTGAGCTAGGGTTTTTTGTCTTCAGTTTTGAGTTTGATTGGTTTTGTGCAGAAACAGATTGGGTGGATAAAATTTTGCATCTCTATGGCTTGTTTCTCATGTTGATCAATGGATCTCCCTTGGGTTTCTTTCAAAGTCCTAGAGGTTTGAAAAAGGGGATCTGCTTTCTCCATATCTCTTCATTCTTATAATGGAAGTGTTGAGCTGCTTTATTCAAAGGGTAGTAGAG
>Vitis_vinifera_newGene_220
CACTTTTTAGGTAGAAAATTTAAATAATAATAATAATAATAATAATAAACAAAAAAACCGCTTCGTGGATCACTGGAAACGGACTCTTGTGGGGAAAAAGGGGGTGTATGTATTTAACATCATCATCACCTATTTGGAAGTGACTTGAAACACACCATCTAATATTCTCAAGAAGAACCCTAGCCCATTTACCACCCCGACAATTCAGTCTGGCGCTCAGACACCCCCGAATCCGTTCCTTTGAACCCAAAAAAGAAGCGTTTAGATCTTCCACCGGGAAGGAAATAGCTGTTTGAGCGTAGAGGTAAGCTTCCTTTGCGGTTGTGTGCTGAAGTGAGCAGTGATTGAGTAATGCCCATTATGTGTTTGACGAAATACCCTTGAGATGTTGTGTTCCTT…
>Vitis_vinifera_newGene_2200
ATTGGAAAAGTGCAGCACGCGGGAGAGAGAGAGAGAAGGGCACTGTTCATAAATTAGGGCACTTGCCGGAATTTTGATCGGACGTTTGGACGGCCAAACGATCTCCGTTTCGGCCCAAATTCGGAGGAAGTATTCTATTCGACTAGACGAACAAGCCTGCGGTGGCTGATTTTGTTTTTAACGGCTAAATTTTCAGATCTGAGGTAGGGGACCCTAACCCTAAAACTCAAATTTTTATGTTTTTCCCTTGAAAAAAAATTGTAAATATTGTCACTATGAGTTAATTAGGAATTATGGATGTTGTGTGAATTTTTCTAGAATATTTGGGATTTGTTTGGAATTTTTGGAATTTCGGGAAATTGATTTTGATTGATTATTAATTGTTTTGAAAGGTTAAAA…
>Vitis_vinifera_newGene_2203
CGCCCTTCTTGATTCCCTTTAAAAAGACGAGAAAAAGTGGGGAAACCAAGGAATTGTGTTTTGGATTCTCAGGGTTGGTTGAACCGTGAACCGTGAAGAGAGCGAGCTGCTGTGTTTGTGCTGGAAAAGACAAGGACGAAGGAGCAGAGAAAGGAAAGAAATTCAGCTGAGTTGCCGTCTCCGGTCTCTTGGATTAATTTCATGGACTGAAGGGTTTTTTTTTTTTATACCAAAAGGGTTATTTTTGAGGTTTAATCAAATCCCACTAAAATTAGTAAGTTTATTAAACCCAAATTGTAAATTTTAATTATTTATTTATTTACCTCGTTTTAATAATATTACCTTTACTTTTTGTTTTTATATCAGATCTTAGGGTTCAGACCTCATTAATACACATGT…
>Vitis_vinifera_newGene_2206
GTTCGTAGCACTAAAGCATGACTTAGCCAATGCTATGTTCAACTAGCAGACATGAAACCGAGAAGGAAAGGGGAAGGCTGTATCAGGTTAGTTCCTTGGCTAAATTTTTGTGCAAAATGTGTTATCTGGAGTGCATAATAGAGCATGCACCAGATATGATTCCTTGCCTAGCAAGTCACAGTCACCTCCATGTGTGCGCACATGCCTGCAATTTTTTATGTTCGTAGCACTAAAGCATGACTTAGCCAATGCTATGTTCAACTAGCAGACATGAAACCGAGAAGGAAAGGGGAAGGCTGTATTCCTTGGCTAAATTTTTGTGCAAAATGTGTTATCTGGAGTGCATGATGGAGCATGCACCAGATATGATTCCTTGCCTAGCAAGTCACAATCACCTAG…
>Vitis_vinifera_newGene_2207
GCAGAAGTTGTCTTTTGCACTTCTGGAGTACTTTTAACTCTTTGTGGAAAATGAATTATTTCACAAGAATAAGAGAGAATGATAAATGAAAACACAGAGATGAAAACAATTCTCAGGTGCATTTTGTTTCATACCCATTGTGTTGAAGATGTTTGAACGTGCCATAGCATTTGCTACGCTATATCAACCCATATCAATGTTTAACATCCTGCTCTCTGCAGCCAAGCGATACAAGAAGGTAGTTTTAATTGTCATCCATTTTCTCGTAATCTCCTGTTAATGCTTCAATGAACACTCAACCTCTGCAGTTTAGATACCAAAGAATGAGGCATAGTCTAGTTGTCACCCAAATTTCTCACAATCTTCTGTTAGACATTCAACTGATGCTCAATGTTCACA…
>Vitis_vinifera_newGene_2208
GACAATTTTCAATCTTATGTCTGGTTTTGACGAAACTATAAGATAATTAGTTGCATTGAGCCCTTAATTAATCATGGGTATTTGGGTTTGATACTCTTTGATATGTTCGATTTTAATTTTTCTGTAGGGTTTGATTTTTGGTGGATGGTGGTTCTTTTTGTTATGGTTTTGGTGAACAGAATCAAAAAGGGAATTTTAATAGAAGATGGTAAGCGTTTATTTTTCTGTGATTTTCTCGAGAAATTCTAAATCATAGGAAACAATGTCTTCAGTCTTCAGTGTAGTTCTCCATCACATTCATTGGCATCAGTAATTTCTGGAAAGCCAAGGGCATTTTCCCACTGTATCTGTTCGAAAAATTGCTTTAAAGAACCTGTTCATCTTGAATATCATTCCACA…
>Vitis_vinifera_newGene_2209
AGAGAGTAAGAGAAATGGAGATTATCTGGGGGAGTGGGCACCACAGTGGCGTGGAAGCCACTGCCAGGAAGAGAGAGCAAGAGAAATGGAGATGCAGTGGGGGGTCGTGGGTTCCCGTTCTCCATGACGGAAAGCCCGCACTTTGAGCCTCCAAACCTGCTCCGATCTGTATCAAATTTTGAGAGGGAGTTCAATTCGTCGAGATGAGCATCACTGCGGAGTCGGATTCCGAATCCAATGGCTGGATTTTCGGATTTTGGTAGGTTGATTTATTCCCAAATTTTTTTCGGATTTTGGTAGGTTGATTTATTCCCAAAAAATTTTCGGAGAAAAATTTGTGGATGTTGTTAAACACTGGATCTACTTATCATTGTGATGGTTGGTTGAGGTTTTATATGG…
>Vitis_vinifera_newGene_221
GTTGGGTTGAAAATAGCTAGACGAAAATCCTTATATTGAGAACAGGTTATGAACCTGTGCATACGGATACATAAGAAATATGGCCATCAAAGTGAAGCAACACCTCCTCCTGTTTGGCCTTGCTGCACTCTCCATCATCCTCCTATCAATAACCATGGGGTTGTCAGGCAAGTTCTTAGTTCTAGACTTCTAGTTCAACTGATAATCTCATGTAAAATCTCTTTTTGCGCGCATGCTTATAGAACCATTAATTTTTGTGGATTGAGATGACTTGAGAAGTAAATTCTTCTCGTTTTCTTTTGCAGTTTCATTTATGGAGGAACCAACCTCTCCAGAGGCGGATCCCTTCAAAGAGCCGTCACCACCACCGCCTCCGCCATATCTTCCACCAGTACCCAT…
>Vitis_vinifera_newGene_2213
ATTTTGTGATGTTTGGATAAGATTCTTGTTTTCTATTGTTAAAAACAGAAAATAAGGACCTGTTTGGTGGTTGGTGTTTCTGAAAACTGTTTTTGTTCTCAACACATTTGGGAAGTGGGTGTTTTGTTGGTTCCCACTGTTCTCCGTGCTTGCAAATCCCTCTTTTCAGAGAACTTCAAAAAGTTGTTTCCTTTGGCATCTCTCTGTGTTTTCAATTTGGTGTTCTCCGTGTTTTCCCTGTGATTTTTCCTCCAGCAAGTCTTCAACCTCCAGCACATCTACAACAAGTCTCTCTACCAGCATGATACCAAGGTGCAATTCTCTCATTTTCTCAATCAAATTCCTCTCATCAGTGCAAATCGCAGGTGCGATTCTCAGCCCTCTCTTCACTCTCATCTG…
>Vitis_vinifera_newGene_2214
TCTTATATACTAAGCAATATGAATTTTCTAGTATCTTGATATTTGTTTATACTTGTTGAAATGTTTTGGATCATGTGATTACTTGTGTCCTTCAGGAAATTTTGACAATTATATGATTGACTAAACTTTATTCTATGTTACAGACCAGAGAACATGATTGATATAATAGTTACAGCTTTCTGTTTATTCTGTCTTAGCATGTCTTGTGCAGTTGTAACAGATTAGAAATGGTTGATATCCAGACACTTGATTGCTTCCTGTCTGCAAACAACAACTTGATATCGCCATCGTTAATTTTTAAGTTGAGTGAGCAGTAGCCTTGCACCTCCTCAGCCTTGTCTGTCGCATTGATAATCTTATCTGACATGGTAAGTGCATCAGAATCAAGAACAATGAATT…
>Vitis_vinifera_newGene_2215
CTTATTTTGAAAGAGTAGGCTTTAACACCAACAAAGGGGAATTGCTGCCCCTAATTAGAACGCTGATCAGGATATGGTTCACGGTTGGGGTCATGAACTCGATTCTAAACTACTCCTTTTCTGAGCCTCATCACCACCCAGAATATTTTCCTTCCCCCAATTTGATTGCCAAGCGTTGTAGGAAGATTAGAATGTCATGCTCAGTCTCAAACCAACTCACCTCTTCAAGCACTGCTCCTCTCTTCTTCAACAACGGCTCTACTGTTCACCCACGTGGTCTCATGAACCCAACGACTTTAACTACCTTAACCACCTTCTATCCAATCAGATCTCTTCCCTAAAAACCCTCCTCCAATCCCATGCATTCATCATCACAAGTGGGTATTCAAATAACATCTT…
>Vitis_vinifera_newGene_222
TCATCAATTACATAACTGGTCCTACATAAAATATCTAACAACATGGCTTGGCCACACTCATCCTCCTCCTAACCATGGCCACTAGGGGCTCGGCGATACCTGGGATTTTGGTGGGGGCGGCGATGGTCTGGCTTGTCGCAGCTGAAATGATCCGGTCTGCAACTTGTGGGTATGTAAACCTGTCCATGAACATAACTTTGTTCTTAGCTAGGCAAAAACAAACAGACAGTTCTTGATCCCGACTTTAAACTTGACAAGGAATATTTAGTATAATATAATGATCTAAATCTATGGAATACTTGTTATAGCTGGGAGTTACACCCGAAAACTTGCCTGTGAAACCGACCGTTTTCAAGACGAGAACGATGTAAAGAGCAAGAAGACCATAGAGGAGGAGGT…
>Vitis_vinifera_newGene_2220
CTCAAAATATGGGTGATAGAAAATGAGATAAGGGATTGCGTTGATGGAAATGCAACGACAATGGCGAGTGAGAATGAGGACGATGAGAAATTTGTAATCAATCTAAACAAAGATGTTATTAAACGAGTAAGTTTTACAATATTCATCGTGACTATCTATATTAGCATTGAACCTTTGTATTATGATGTTATTAATCACGTTCGTATATATCACTAGGTTGATGGTGGGAACTTAATGGAGATGGATAAAACCTTTCAACAATTAAAGACACATCTAATTGATATGGCTTATGGTGCAAGTAGTAGTAGTTGTGATCAAATTTTGGCTAAATTTGAGGAGAATTATACTACAGTGAAAGGTCTCTTCCTTAGGTCAAGC
>Vitis_vinifera_newGene_2221
ATTTTATGTTTCCATCTCTTCTCCTCTTCCTTCGCAGTAGGTTTCTGTGAGAGCGGTCCTTTGCCTTCACGCCTCTCCTCAAAAGCAGCAGTCTTCTCGAAACGAAGTCGTTTGACAACAGAGTCGCCTGCTCCAACTCCAGCCAGTACTCCTGCGGAGACTATTACCAAATCACTGTGCCCAAAGGTGAGTTCCTTCAGTGGTCCATCTGAAATGTTATTTGTTGACGAAAAACAGCTCATTTTTGACGAATTTCCTAAACGAATTGCTGTGTTGGATATTGCCATCTTCGTGTTTGAAGAAATGCTTCATAGAGATGTTCTGGGTTCATTCTCCAATGCTGCTTTGGAATGCTGGAATAAAGAATGGTGGAATGGGAAATCAATTCCATTTCATGTT…
>Vitis_vinifera_newGene_2223
TCATTTCAATGTTGACCGCTTTTACTGAAGGAGAACCCTAACGCCGCCTTGCATAGCAGCAGCTCCAGAACCCTAACGCCGCCTTGCATAGCAGCAGCTCTGCTTCCAAAATGGATTCGCAACCCGAACCTGTTAGCTACATCTGTGGAGGTACATCCATTTTTCAATGAAAAAAGTATTTTTTTTCTTTACTCTTTTCCTTTCCTTAGACTTTATACTTACAGATCCTGATATGAATCTAGATCATTAGCAAGATCAGAATTTGTAGGTAAAGCAAATACAAATAAATGGGGGTAGGTATATATCAGAAAATCTGACTTTCGTTATTCTTCTGTATCCGACATTTCTAACGAACAAATGGGTTATAGTATTTCATGTTGGATCAGCGAATTATTGGGC…
>Vitis_vinifera_newGene_2226
AAAAAATGTCTGAATCCTCTTCTTCCTCTACCTTCTTTAACCTTCCTTTTGCACATGGAGTCCAATTCTTTGGAACTTTCAGTCATCCACTTGCAGTGAAGCTAGATGAAAACAACTTTCTACAATAGTGTCAACAAGCCTTGGCTGCACAAAGGACATGGACTACCACACTTCTTCTTTGAAAAGGACTTAGCTCCTCAAGGATAGTGATGGAGAATTTGGCAAAAGATGCATATCTTGTTTTTGGAATGATAGCAATGGTAACAATGCCTAATGGTTTGTTTTTCTCTATTTCTTTGATTTTTATAACAATGCTCTTTTTGTTTCTTTGATTTTTAATAATGCTCATTTTGGATATTTGAATGGGAATTCATCCATTTTCTCGGTAACCAAACCTGG…
>Vitis_vinifera_newGene_2230
CTCGCATTCCTGCCCTATTTATTTGTTCTTCATGCATGACAGGGGGTTTTTCTGGTTTCCTAGGAGCATGAGAAGTGTATTGGGAAATACTTCTTAGGTAAGTTTACTAGGTATCCCCTGTTCTCTCCCATTTCGCACTATTTTTCATTCTTCTCTGTTATGTTTGAGTGTTATTTGTTGACCGGATGTATGCACTAGAAAATTCATTTTGGATCTGATTGATTTCTATGTTTGTTTTCGCCCTTGGTGTTGGGTTGTCTATTTCTCATTTATTTGGTTTGGTATAAGAATAATCTCATTTTCTTTCAACTACATTGTGCATTAGGAGATTATGTTCATATTCCTGTTTTTAAATCTGCACACACAATGCTCAAAATGATTCTTTAACTTCTGTACACT…
>Vitis_vinifera_newGene_2231
GAGAATTTTTTTGGAGGGTCTTCGTGAAAAGAAAAAGAACTCGTGTTCACTGGTCTTTTGAAGGTTTTGAAGATAGTTTAAAGCCAAGCAATTGGAGTGCAGATTGCCAGGTATGTTCCCTGAGATTTTGTTTGTTTATATTTTACTGCTCTTCATTCTCTGGTTGTTTCTGAGAATTTATTCTTGCTGTTTGGAGTGGACGCTAAGAGCCACAGTTTGTTTTGTTAAGACTGGTTGCTTGCATATTTACACTATTTTAGTTTTCTTTTCTTATTTTTTTTTTTTTTGTCTTTGGTTCCTTCTGAAAGTAATTTGAATATGGGTCCATCTTTGAACTTGATGCTAGAAGCCATGCCCCTGTTTTTGTTCAAATCTTATTTTGAATCACTCCCCTATTCT…
>Vitis_vinifera_newGene_2232
GTGATCTCAGCTTCTTTGGCAAGCATTTCTAAGCTTATCACTGGATTTTTCAGGTTTCTCGGAAGCAAGAGAAGTTTATGAGGAAGTACTTCTTATATAAGATTACTTCGTATTCCCTTTTGTCTGCTATATCGCAATTTTCATTATTTCTGTTATGGGTTGGCATTATTTGTTGATTTGTGTTATTTTTTGTGCACATTTGTGTTTTGTTTTTTGTTTGTGATTTCTTTGATTTTGGGTGAGAAGAACTTGATTTCGTTTTGGTTGCATTTTTCAACGGAATGTTATTGTCCTTTTCTCGTCTTTTCATTTAATGTCGATTTCTTTGCCCACAATTTATAACAATATAACTTCATTTTTTCAGGTTAATCGGGACCAGGTGAAGTGTATGAAGAAGTA…
>Vitis_vinifera_newGene_2234
GAACCATGTTAAAATCTCGTGTACCGTTTGTGTTGATTATTTTATCTTTATGTTCTTGATTAACGATGTTTACATCAAAACCTTTGCCATCGTAACGAACTAGTATCAGAGCTTGGGTTAAAGATTTCTAAAAGAACAAAATATTATAGAGCACATAAGATGAAGACAAAAAGAATTTTAGTTGAAGGTGGAGTCAATGCCTCTCTTGTAGTGATATGATATAAAAAGCTTATGTCATGGAGAGATTAAAGATTGACTTCATAGAATTTGTTCCAAGGTGGAGATCATTGTGAATTGTCCTAAATTCCTAATTAGCAAAGATTCCTTTTTGTAAAGAATATTGTATAGAATATTTCCTAAGTTAATATATTATTGTAATATTAGATTTCCTTATAGAAT…
>Vitis_vinifera_newGene_2236
CATGCAGTTTTATTTCTATTGTTGCTCAGTGTAAGGCCATGTAGGAACATGCATTAGTTCTCACTAACATTCTGAATCTGTTGAAATGTGAAGTCTCCTATCTTTTAGAGGGAAGAATAGCTTAAGGAAGGATTCAAAGGAACCTCCATGTAGATGAACTGCATGCATACATCCCTGTCAAAAGTTGCAAATGAAATATATCCAACTGGAAGAGAACGAAATAAGTTTTGAATTGATGAATTGCTAAGCAACTATTTTTGCCTCATTTTTCTTGAAGCTAAGGTCTTTAGTAATGTTACTTTCTGCCAAACCCATTGACCTGCATGAGCATGATTTACTGCTATAATGGATATTCTATCTATCCATATTGACCACATGAAAAATTTCTGTAATGTGCTA…
>Vitis_vinifera_newGene_2238
TAAACACCAAAATAAATTAATTTAAAAATATGTAAAATTAATATTAAATTATTTTTATTTTAGTCGACTTTCTCTCTCCCATTTTATTTGCTTCGTATTTTCTCGCATTTTCCTTCCAAGTTGCCTACAGGCTACAACCAGCCATTTCGGTAAGAATCCGAGTTGCCTAGAAAACCTTTGCACGAAGGTAAAATGGGCTTTGGCAAACAAGGCCTTCCGAGTTCATGGCACTGCTCAAAGCCCTAACTCAGCGAGTATAAATATGGAGACAGCATCGTTTTAACAAACCGCGGCCTCCTTCTCAGGTTTGGGTTCCTTTTACTCTTTCTCAGATTAGGGTTTTTCAGCCCTTCCTATATTTATTTTAATGAAGATCGCGGTGATGACCCACTGAAATTC…
>Vitis_vinifera_newGene_2239
TTTGGAGTTTCGGAAAGTCATTAGAAAGAAAGAGGAGAAGAGAGAAAAACGTAGGTTTTTCTCATCATGCCCAGATTTCATCAAATGTCCGATCCCACTTCGTCCGTGGTTCGATCAAGTTGAAATTTGAAGGAGAGGTTCGTGGCTCATGTATCTTCAATATGAACGGTGGAGATTGGATTTGGAGTTTCGGACAGTCATTAGAGAGAAAGAGGAGAAGAGAGAAAAACGTAGGTTTTTCTCATCATGCCCAGATTTCATCAAATGTCCGATCCCGCTTCGTCCGTGGTCCGATCGAGTTGAAATTTGAAGGAGAGGTTCGTGGCTCATGTATCTTCAATATGAACGGTGGAGATTGGATTTGGACTTTCGGACAGTCATTAGAGGGAAAGAGGAGAA…
>Vitis_vinifera_newGene_2242
GATTGGCACTCAAAAAGCAACTCATAACGTATTTGACAAGCTTTTTCTATCTCATTTGAAGCTTCAAACTCATACATTATTTGGAAGTAAAACTCTAAAATTTTCATTTTGTATCTTAGGTCAAATATAGTTGCAATTGTCATCACAATATGACACCCACTCCAATACTTGTCAAATTTTTGCAACATACTTGAAGTCATCATTCTCACAACATCATTTGAGCAAATCAACTAATCATACAATGTCTTTTTTATCTCACACACTTTGATGAAGAAAGTATTAGTAGTGGGATAATTTCATCTCACAACATCATTTGAGCAAATCAACTAATCATACAATGTCTTTTTTATCTCACACACTTTGATGAAGAAAGTATTAGTAGTGGGATAATTTCATCAT…
>Vitis_vinifera_newGene_2243
GAGCAAATTTGAAATACCAACTAGTCAAGTAAGCGTTATGCCGGAATTGACTCGGGCAATCGGTTCCATTTGCCAAAGAACTAGAAGAGCGGATCGTCTTCTTCGTCTTCCTCATAATTTCGTCTGTTTCGGATCTGAGTGGTAAATTTGTTGTATTCGTATATTACAATAAGATCGAGCGGGTAACGCGGTGGGGGTTTCTGCTTTTTGCTGTGGTAGTTTCTGGGAATGTAAAGCACACTTGGGAGGTGGGAGGCTTTAGAGAATTTTCTTGGTGGTTTCGTTTGGGACGCGGGGGGAAGGGTATTTGAATGAGGGAGGAGTGTGGTTGTGCAGGTAGAGAAACAAGTTACAAAAGCGATTACAAGAGCTAGTGATGGAAAGCTATTTGGACGAGAA…
>Vitis_vinifera_newGene_2247
TCAGAGTCTTCCATTTTCTGGGAGAAGGATGATTTACGTAAGCAATTTGAAAAAGAGAGCCAAGCTATGGAGAAATCGAAGACTGATCTGGCCTTAATTGAGGAAGCTTCGAGGTATGGGAATGCTCTTAACTTTAAAGGAGCATTAGTCTCTGGTCTCTCTCCCCCTCTCTGTTTTTTTCATGGTCGGACTCCTGAAAGGGAGTATTACGACTATTCTGGGGCTGTGTGTGAGGCTGGTCAGGGGGAAACGCCGTTATGTATGCTCAATGCTTCGGGTTTCACGAAGGGTAAAACCGTTTCTCGGTGGGAGCTGGTGGAGGCAATTAATGGTTGCAGTATAGTAAGCGGTGCGGAATTGAGACCAGTCCAACCTAAGCCCCATGAAGGTAGCGATTGG…
>Vitis_vinifera_newGene_2251
GTTTTTCTCTTCTCCTCTCACTCAAGGACAAGTATCAAGAACACAACAGAATCCGCTATCTCTTCCTACACAAAATCGCTCCAATACACCAACGTCTGGTATGTTGGACTCAGAAATTTTTTCTCTCAATTTCTCTCTAGATTTCTTCACATTGTTTCCTATATTTAAAATGAAAATGCACCAATTGATCATTTTTTTTTTAATTTTTTTTTATCAAATGTTTGATCTTTGAAGGGCTTCTGGATTGGAATATTTCATCTGCTTTGGAGAGTGTTTTTTTATTTTTTATTTTTTTTTTAAATGGGAAAACGTGGTATGCTTTGAGGGTTTTGTTTGGTTCCCTGAAAATGGAGTAACAGTCCAGACGAAAAGGAATTTAAATTTATAGCATTTGTGTCT…
>Vitis_vinifera_newGene_2253
CTTTGTGGAGTAACATTCATTCCCTTACATGAGGATCATCATCTGTCAAACATACAATGGTGGAACCACATAAGGGTTGGTCCCTATAGGCTAGATGAGAAGACTTTGTGGACTAACATTCATTCCTTTACATGAGGATCATCATTTGTCAAACATGCGATGGTGGAACAACATAAGGGTTGGTCCCTATAGGTTAGATGAGAAGACTTTGTGGAGTAACATTCATTCCCTTACATGAGGATCATCATTTTTCAAACATGCAATAGGTGTTCTAATTTGTTGCCTATCCCATTGAACATGTTGAATATAAGGATTCCAAATCCTCTAGGCATCTTCTCCCTAAGGATAGCCTTAATGAATGGTGTGGTGATGATATCACATACTGCTTGTAAGGCAAGG…
>Vitis_vinifera_newGene_2254
ACAGATTGAATGTGATATGATAATGTATATTGCATTGGTCACCCCTGAGAGGAAGCTGGTGTTCTGTGAATTGTGGGTCTGAAAGGGCAAGACCCCAGGGAAAACAATAATTCATTGTAATTCTCACAAACTACTTCATGGGTCATAAGGGTCACATTTAATGCATAATGGGTGTTTTTCTCAAGTCTGGTCTCTTGTGAAAACAACTGAAATGTCTTTAGAGCATTCTTGCCTTCAAAGTATTTGAAGAAATGTTTGCCAATGATTTTGTACTTAAGTGCTTTGCTTATATAGAGTAATTGCTTACTTTGCATCTTAAGTGGAGAGGATCGGATGTATGAAGCTCATATACTAATTGATGAGGTGCTTGGGATATGAGAATATCAAGATGAAATGGCA…
>Vitis_vinifera_newGene_2258
CAAGTTTCCAGTAAATAAACGAAAAGTCAAATGGAACATGGTTCTGTGAACAACGATAATAGAACTCCCATGACAATGAGCTCCAGCCATGACACATGCAGTCATGGAACCCTGTGGTTTAAAGTGAAGTCTAAGTTTCAAATATTTAAGTTACAACTAGTACAGCAGGCCTGTTTCTTCTGTTACAGGTGTTGCAACTTGACCTTAGTCTCATTGAGATGAAGAGTCACCATAACCAAGGTTTATGTTGTTGAAGTATATATCTTCCCCTAAGGCAAACCATGATGTGGTAATGGATGGGTTCACAGAAAATATATTATGAGAGGTATTGTAACGACCCGCACCCAACCATGTAGATATTGTCCGCTTTGGGCCCAAGGGGGCCCTCACGGCTTTAAA…
>Vitis_vinifera_newGene_2259
GATGACTTAAGGCATGAAAAAAGCTCATCTGACACTGTTGCATATGTTGCTGCTGCTACTGCTGCAATGGCAGAAGAAACAACAAATGATGCAGTCACCCCATCAATAGAGGTAACTTAACCTAAACTTAGCCATCATAAATAATGCATGCATGCATGTTTTTTTTTTTTTTGGTACTTTATTTAATATAAGATGTTCATTCCATAATTAACATGTGGAACCTGACCTTAACTATAAATAAACTTATAGGAAGTTAAGTTTGTAGGGATCATGAAAAAACCTAAATTTAACAAGTGTGTTATTTCAAAGTGAACAAACTTGTCATAATATATATATATATATATATATATATATATATATATATATATATATATATATATAAATATTGTAAGTGTTAAA…
>Vitis_vinifera_newGene_2260
ATTATATACGTATATGACTCATTGATGGGCATCAATAATAATGCAAGATTGCAAGTTGCCATTAAACCATTAGCCAAATTGTTGCCGCATATATTGAATGCAATAGCATATTATGGTTTTCATGGTGACACAAAAGTTAACTACCAGGAATGGGAAATTGAACGGCTGCAAGATATTCCTCAACAGGAAAATGAGTAAGTGATCTTAAATTTACTTTCATAACTTATACACTTAATCTTTAATAATAGCCCTAACATTGATTATCTGTGTACCATGCAGTGGTGATTGTGGCATGTTTGTTATCAAATATGCTGAATACTTAATGCACAACCATCCATTGAAGTCATTAACAAGTGCACGAATGGACTGGTTTCGGGAAAAGATGGCAGCAGAGTTATT…
>Vitis_vinifera_newGene_2262
CACGCAAGAAGAAGGGTAATTTAGTAAATCAAGTTACCATCACCTCTGCCGATTCCCTGCTGTTTGATTCAGCCTCTCTAGAGCCCAGACAACTGAACCCAATTAGTGTTTGTGATTTCATCCTCAAGAACCTTCCCTTTTTCAATCGGCCACCTCTTCTTGCCTTCCAAACAAGCCTTTTTATTCCTTTTAGACAGAAAACTTGGCACTAACAGCAAGGAGCCACTCCACGGGGATTGGACTCCATTTATTTCAGTTTCGAACAATCGCCTATCCTCGGATTCGCTATTTCAGCTTGGAGAGTGTTTCCGGATAGAGAGCTGAGAGGGAGGAGACTGGGGGTTTATGGTGATCAGGTCTGATGAATCAACTGTTTTGACTAATCATTCCACTGTTCAG…
>Vitis_vinifera_newGene_2263
GATGGTGTATCAAATGGTTTTAGTGGCAGTTATGTCTTGAGAAATGGGGACAATGGGAATATGGCTCTTGCATTGGGGGGGAATCTGAACTCTGGTTGTTATCCTCAAGAAGCATATTCTTCAGCAGGGTTTGGGAGCACAAACCAACTCTCACCAAGGTTCCCTAATGTCATCCAACAGGAATATAATCCAATGCTTGGGAATGTCTCTCTCCCGAAATTCACTGAATTTGGTCTTGATGAAATTTACCTTAACCAGCTCAACAATCCATTCTATAATGAGGTGCTGAGCTACTTGCTTTCCTTGCTGCACAAGAGATACATCTTTGCTTTATTAATTTCCAATTTGATTCTCTTTCTGACATAAACTAATGCTTGATTTGTTATTTATAACTATTGA…
>Vitis_vinifera_newGene_2269
CTCAAAACATGGTTGTGACACCCCAACCCCTGACTCTCACCCTATCTGTGTAGCTTGCTTGCCCACTGGTTCCATAGCCATTACCAACATCCAACTTTCTTGAGGTAATTTCTTCCCTGTTTTCTCTCTCTATTTAGGTTTCTCAAGGTGTAAATTTCTCATTCATTCTCCTTCTTTCTCTGTAAAATATGTGAACTTCTTTCAATAGGGCTTTGTATGATCTATGGTTTATTATGTTATTAGGATCTTGTGGATTGCTTGATTGTTGTGATTTTCGTGATTTGTTTGGTTATTAGGATTTTGTGGTTTGTTTGATTATTGAAACATAAAGAAAAATAGAAGAAAAATGGGGTTTAGGGTTGCAAATCTTTTTCTAAAAAATGTTTTGGCATTATAAGA…
>Vitis_vinifera_newGene_227
CTTTTCTGAAGTTGCTCTCCAGGCTGGAGAGAATCCCTAAAAAGGCCCTATTTTCCTCTTCTACTCTCAATCCTCGCAGGTACTAATCTAATCATGTTATTTTTTTTTTTTTTTGCAACCCCCGTTTGATTCCCTAGAAAATCCATACCCCATTCGATTTCCGGGAAAATTCATCCTCGTTTGATTTCCGAGAAAATCCATGCAAAACCCCCAAGCAAAACCAAAAACCTTGCTTTATTTTTGCTCCCTGTGTTTTCTGGATCTGTTCTAGGGGTCTCTTTGCCTTTGAGCCATTCGATTTAAATTTCACGAACCCTAAATCCACGATTTTTGAGCCAGGCTGAAAAACACAACCTTTGCCTGCAAATCATGATCAGATTACCAAACAGCATCGTATGT…
>Vitis_vinifera_newGene_2270
AATTTTTCACTTCAAGAGCGAGAAAGAAACAGACACAGACGAAGAGAGGAAGAGCGAACGAAAGCACAGAAATTTTGCAGTTGCATTTCGCCTTCGAAGCAAGGGTTTCTCCAGGTGATATATGTATTCTATTAAATTTTATCATAATTTTTTTGTTTTTTTAATCTTTGAACTTGAGATTTGAAAACTGTTGATTATGTGTTTTGTGGATTGAACTTGATTGCATTGCATTGCATTGTTCCACATTCTGATCTTTTTTTTTTTTTTTTTAATTATTTATATTTTAATTTTTGAGTTATATTTGATATGAATTACGGTTTCAGTTTTCAAGAAAGAGGTAAAAATGAGATCTTGGTGACGTTTTATTGATTTTCTTTTCTTTTCTTGATTGATTGATGA…
>Vitis_vinifera_newGene_2271
AATACATGCCATGCGAACTCGATTCCTCACCACCAACTATTTCACTCCCTCTGCTTCATCATCATCATCGTCATCCAGAGCCCCAGAAACCCTAACTTTCCTCCACCTCCCAGTTCCGCATCCTCCTCCTCCCACTCTCTGCAACTTTGAAGACATCCTCTGCTCATCCTTCCACTCCGTCCTCTCCTTCTCTCTCGCAATCGACAGGTTGCCGATCGACGCTGCTCTTTCTAGACTTTTTTCGGATGTTCTTCCTCAGATTATTGAGGGCGGAGTCGCAGGTTTCACTTATGATGAGCGGAGGAGTTTCATGGCCGGAGGTGCTGAGATTCGGTCTTTGGAGGTACAATAAAAGGAGTGAGACTCCGTTCAGGTGCTGAGAAACGGAGGAGAGGAAAA…
>Vitis_vinifera_newGene_2272
GGCACTCTTTTTAGTGTGAAAACTGAAACCTCCATGGATTATCCCCAAACAGGACATCCTCATGGCCATCATTACGAGGAAGACCCCCACAGCGTTGGGCTACATTCTGGTGAGAGACTCTGTTTCTGTAAGGGTAGTGTTGGAAACCGCAAGTAATGGTATTGTTTGCTTTTTCTCAGTTTGTTCTAATATGAGTTTCTCTGTCTCAGCGACGGAAGGTGAGGATCACCATGAGAAGAAGTCGGTTCTGAAGAAGGTGAAGGACAAGGCCAAGAAGATAAAGGACACCATTACAAAGCATGGCCATGGCCAGCATCACGATGAACATGGTCAGGAGTTTGATGAAGAGGATGATGA
>Vitis_vinifera_newGene_2273
TTAATTTCGCATTGCTGTAATTATCTTTTGTGTTGAAGTTTCTATATATGTTATTGCTGTTGTGTTACGATATTAATTAATAATCTCTTTTAGGCACTGCTGCCATGAAAATGAATTGAGTGTTGATGCATTTGTAGTCCTTTTTCTACAATTTTAGGAAGAAACCTTTTGGCAGGAATTGTATCAGAAGTACATTTTACCAAACTCTCAAACTTGAAGTACTTAGAGATGTCTTGGACGTATCTAACATTCAATGTGAGCTCAAATTGGATTCCTCCTTTTCAACTTCAATATATGAAGATTATTTCTTGCAAGATGGGCCCTAAGTTTCCAGCATGGCTGCAAACACAAAGATCTCTTCAGAGTCTATACATCTCCAACTCAGGAATTGTGGACGCT…
>Vitis_vinifera_newGene_2274
ATCCACTTTCTTTCTTTGGCAATCCTGAACTGTGTGGAGCCCCTCTTACGAAAAACTGCACAAAAGATGAAGAGACTCTAAATCCCACTGCTGTAGAAGAAAACAGAGAAATTCCAGAAATCCCATGGTTTTACATCGGCATGGGATCAGGATTCATTGTGGGGTTTTGGGGAGTTTGTGGAGCTCTCTTTTTCAAGAGAGCATGGAGGCATGCTTATTTCCAGTTTCTTTATGACATGAGAGACCAGGCCTATGTGGGTATAGCAATAAAATTGAAGTGGTTCCACCAAAAGCTGAGAAGATACCATGCTGGTAAGGAAAAGACACATGATTACCCTTCTGTGAAAATTTTTCAAATCATATATTGACATGTTTTCCAAATCTATTGCCTCTTACTCT…
>Vitis_vinifera_newGene_2275
AAGGGCGCCACTTTTATGAGTTGAGAAATCTAATGGAGTCCCCGCCAGGAGAGCACACGTCAATGGCAGAACAATCCAAAATCAATCAAAAATCAGGCTCCCAATTCACAAAGACGCCCTCCAACATTGTTCAAAACCCATTTCCAAAACTTCCTCCCCGAAAGTATCCTCCTCAGACCAACAGGAAAATAACCCAGAGTAACGTGGATATTCACAATTCCCCCTACTTCAAAATCCGTTCTCTTGTTCACGAACTTCGACCCCATTTCGTTGAGGTATAAAATACGGTAGATATAATAGAACCCTATTAAAGAAACTACGAGTTTTGTTGTTTACTTGAAGATTCTCGTGTTTTTCTGTGTTTGTTTTGTTTGGTTGCCGAGAAAATGTAGGAACGGA…
>Vitis_vinifera_newGene_228
CCCTCTCCCTCTTCCTCTCAAAGGCACACACACACGAACAAGTATGCAATTTTGGTTATGTGATGACCGCTTCTACGAATTTGCAGATGGGCTTGATCTATGGGTGTGCAGTGGAAGATATCATCACTGGCTTGGCAATCATATGTAGGGGTTGGAAACCAGTTTACTTTAGTCCCCATAAAAGTACTTTCTTGGGTGTTGCTCCAACAACATTAGATCAAAGTCTTATTCAGGACAAGAGGTGGTCTGAAGGTCTGTTTCAGATATTGCTCTCCAAGTACTGCCCCTCATTATATGGTTATGGGAAGGTAAAACTGGGTGCTCGGTTGGGTTACTGTGTCTATCTCGTATGGGCTCCTACCTCCTTGCCGATGCTCTATTATATGATCGTTCCTCCCC…
>Vitis_vinifera_newGene_2283
ATAAAGGTGGAATTTTGTAGAAGAGGTATTCTCTTTTTTCTTCTTCTTCTTTCTTTCTTTTTGGTTTATGGAAAAAGTGTCAAGCCCATTTGCTATGATGGTCATCTCAGCATTTTTTTTTCTTTAGCCTGTCTCCCATTTGTGCACTCTCATCCTTCAACTAATCTTCAAAATTCTATATCCTCAACCAACCTTATGGTTTCTGATGCTTTATTCATTGTTCTGGTACTTGAACATTGTCCAAATTATAAAAATCTACTTTCTAACAGTACTTATACCGATATCTCTGGTTGCAGCTGATGAAGCTTTACAACCACTAAATTCCCTTAATCAGATGCATCAAACCACGGCCATCAGCTTACAGACTCGTGGAAGGAATCCCATCGTTTTGCACAGGTT…
>Vitis_vinifera_newGene_2284
CCAATTCGGAATGCATTCCCCAAAACGTTGGATACCTAATCCGCATCGCGTTTCTGCGGATTCGGTCATAGCCATTGTTCGTGATTGAATCAGGTGCACACAAATTTGAGAGTTTTCTTTAAGAACCTCATTGTTTTCTTGAATAACGAACGATATGCTCTGAGTTGTTTCTGTTTTTCTCGCTTTTGTCGCTTGTTTGGTTACTTTCAAATGAAAATTATTTGGAATTCACGTGAAATTCCATAAATCCTAAAGATTTTCGAATCACAGAAATAAACACTGCTCCACAGTTGTTTCAATAACCTTAGCTGATTACTGATATGATATCATCTATGTTAATAGTTTTGACATTTAGCTTCATGTCGTTAGGAAGTATTTTATAGAAAATGCTTCTGTGGA…
>Vitis_vinifera_newGene_2286
GATTCTTGTCGTCACTGACATCCTCATCACTGAGCGGGCTTAGATCAATGACCAACTCGCTCAACGACCAATTTCTTTAGCCACTTCATTGCCCACATCTTCCAGGTATTCTTTCGATTCCTTCCACGGCTTCACACTCTGTTATTCCTTTCTTTCTTTCTTTGATTTCAAATTGGGTGTCTTTTCATCACTTCTATTTCCTCCCATCTCTCTTTTTCTGGTTAGGGTTAGGGTTAGGGTTAGGGTTTGTGTTTGGATTCCCTGGTATATATTTACTAATTATTATGAGCATCAATCCCTCACCATACTTTCACATACCTCATCTCTGCACTCTTATTCTTCTTTCCATTTTCATGTGCATCGAAGCTTAGCTTGGAAGCAATGATTGCTCGTGTCCCT…
>Vitis_vinifera_newGene_2288
CCCCATACATGAGATAACAAGATATGTATAGAAGTAAAAGAATGGTTGGTGAAAAACAGATGTTGAAGTCCATTTAAGATTACCACTTGAATTTTAAGAAATTAAAATTGAGGAAGGTAAATTAGGAAGCCTTTTCCCTCCAAAATTGCATAAACCCCAAAACCTATCCAATGTTTCTCCTGAATAGCAATTGTACATGAGATAAATATAATCAAATGACATGATTTTCAACATCTGAATTTTCAGATATTTGACAAAATGCTTTTAGTCCATACCCATTAATTTCGATAAACTTAATATTCATTTTTCCCCTTCTTCTTAGTGTTTACATGAAGAACAAAATTAGTCCAAGGGGGTTACTACTTTGATGGATTCAAAATAAAAAATAAATAAATAGAT…
>Vitis_vinifera_newGene_229
CAAAAAACCTTTGGTGGACCACTTCAACACTCAAGAGAACCACATAATGGGATGCTCTAAGGGTCACAAAGGAAGACCTAAGGCTTGGGAGAGGTTGAGTTCAAGTTTAGCTAAGGTAGTACCTAGAATCCCTTAAGGTAGTACCTAAAGGCCATTAAGGTAGTACCTAAAGGCCCTTAAGGTAGTACCTAAGGTACAGTCCCAAAAAACCTTTGGTGGACCACTTCAACACTCAAGAGAACCATATAATGGGATGGTTTAAGGGTCACAAAGGAAGACTCGAAGCTTGGGAGAGGTTGAGTTCAAGTTTAGCTAAGGTAGTACCTAGGGTCCCTTAAGGTAGTATCTAAAGGCCATTTATGTAGTACCTATGGCCCTTNNNNNNNNNNNNNNNNNNNN…
>Vitis_vinifera_newGene_2290
AAGAACTCCGTGTTGATATTGTGGACTTGAAAGAAATGTATAGAGAGCAGATAAACCTGCTTGTGAATCAGGTCTAATACTCTGCTCTAGCACCATTATTCCTTCATATTCATATTGTTCTTTTATGTCATATATTCATCTCAGTCAATGTTGTGTAACAGATTCAGAAAGCAAGTTCATCAACAGGCACCATCTGATAAGTCTACTCCTCACTCTGGCCTATTCCAGCAAGTCATGATATTTTGATGGTATAGTTTTCTAGTATATGCTGTAAATTGCTATCTCAAGAGTGTTTTCTACCATACATCATTCAGAGATCACGTTTTTGTCTCTTCAAAGAGATCGGCAGCGGCCTTATCAGAAACACATTTGTCAAACTTTATGTTAATATTGTACAGC…
TCCTCAATATTGCAGGACAAATAATCATCACCGTCGGGCAGTTGTTGCGAGCCTGGTTGAGGGAGCATACAATTTAGAATATGATCGCCAGGAATCCCGAGATCCCCAAGTTCAGTCTTCCCGTTGGTGGAACTTCTTTCATTTTCAGTTAAAACGTGCGCTCGTAGATGATAAAGATTCATCCATCTACGGTGCTGTTTATGAAATCAAGCACACATACCTTAACCATTTGCCAAAATGTGCCCCAAAGTATGTTATCGCCTTTCGTGGCACAATCCTCAAACTGAGCACCGCAAAACGAGATCTCAAGTTGAATATCAAGGTCTTGACTGATGTACTTCACATGGACAGACACCGCTTTAAACCAGCACTGGAAGCTGTCCAACAAGTTGTTCAAGA…
>Vitis_vinifera_newGene_2291
AATGAAGCCCCCATGAGATTCAATCCCTTTCTCTTCTTACAATCAAAAAGTGCATAAAAATCTAGGTGTAAAGGCAAGGATCTGACTCTATCTGGTCTATAAAAGTTCACAGGAGGAGCTTGTTTGGAACAGTTCCATTGAACATTAAGTGATCAGATCATTTTAGGTAGAACAGAACAGACTGATGTCTCTAATTCTTGACAAGAGAGGTGGAGGGGGAAGGAAAAGAGCTATGAAATTCCCATATACGTGTTGAAACCGAAAGTTGAGGGAAGAAAGGAGTGAGCATTACAATGGTGAGGCCCTGCAATTACATTGCATGAGTCATGTGTCTTGATTCTCTGTTGTGCTCTTTCAGTATTTCTTTAAGCAGGGAAACTTTTTAGTCATGCTCTTTAT…
>Vitis_vinifera_newGene_2294
TTGACTGAAGTGTACTGATGAATTTGTTATTAAAATTACAACGACGGGACCAGCTTAATGTAGCAACCCAATACTAGAAAAATATGATGAGGATATGAATCATATGATACTTCAGATTTAGTTGGTCGAATAATTAATAATTATATAAAAAATTTGTAACGATCAAGTGTAAAACTCTCTCACTTGGTTAAGGAAGAAAGCAGCGGAGCAGAGAGGAACGCTGCAATTAATTGTATAGAGTTTGTTGAAGCTCCCGATTCTCTCGCTCCCTCTCATGGCGGATTTGCAAGCTCCTCCCCTCCTGCAATCTGGGATTTACACCCCTGTCTTCTCTTTCTCTGCCTTTTCGACAGTCTTATTGTTCCATTTTCCCTATCTGGGTATTTCTTTTTTCTTTTT…
>Vitis_vinifera_newGene_2295
GATTTGGAAAGATCCTCTTTTTTAAATCCTCAATTTAAAATTCTTTTCCAAATTAATTTTATTATTTGGAAAGATTTTTCTTTTTAAATTCTTAATTTTAAATCCTCAATTTAAAATTCCTTTCCAAATTATTTTTATTTCTAATTTCTATAAGTCCATTTTATGTGTTTTATGTCATTATTTTCAAATAACTCAACCATACTTGTTTAATCTTGATTTGATTCTACAACAATCTTGAATCTTCAAAGGAGTTTAAATCACAAGAAAGTACATAGAGTTTTAAACTAGGATGGAGGAAACAAAATTGTCAACTTAATCTAAATAGTCTAATGCACTAACACATTGATTTAGGTGGAATCTTTGTGTAGCGGCCAGGCTTGAAATTTGCTAGAAAGGTTA…
>Vitis_vinifera_newGene_2299
AAGCCCAATTGTTATTTAATTGGGCCCTAACTCATGTTTTACACCCACGGGTATTGCATTGCTAGCAGCGGCTAATAGAGCAGCTTATTCTTGAACGACTCGTCCGAAAACACTATCACCAGTTTCCGATGTCCTTCTCCCTCGCTTGCACGAGTCACTGCCACTCCTTGCGCACCCTATTAGGGTTTGCTTTCAGCAGAAGAAGCGCCATCTCTATTTACACAAAAGCATTCGATCATTCCTTCTCTCTACATTGCATTTCGATTGATCTCTAGGTTCTAGGTACCATTCCAATCTCTATTCCCAATTCAATCATTTCACTTTTATATTAGATACAATCGTTTGAATGCCAAGAAAATAATGATAATATGATGGAAAATTTTCTCCCTCTAGGTCTAA…
>Vitis_vinifera_newGene_23
TACCAATCCAAAGGACAGAGTCCCCCCACAGGATCAGAGCCTCCAGACGCACTTTGTGTAGAGCACAAAGCCTTCCTCATCATCACTTTTAAGGGGTGCATCCACGTGCTTTCTTCATACTTGAACAGGTTTGTTTCATTAAACTCACCCCAATTCCAATTCTCTTCAGGGAAATTGCCATTTTCTTTTTTTAATTTCTTTCGAGTTTTTAGTGTTCAGCTTTGTTGTTTATGGATCCTTGTGACGTTTTCTCAACTGGGTTTTAGCTGTTCTTCGTAGTTGTGCATAGATGCTGACTTGTTTTCACAGATCTAGAGATTGCAGACATGGTGGTGTTCTTCAGATTTTTGCGTTGGGGAGCTCTGATGGATTCCTCTCTGGGTCTTATCAATGTGGCAT…
>Vitis_vinifera_newGene_2303
CAACAATCTACACAGCAGATATCAATGCTCCACAAGATACTCGATCAATATAATAATGACTATTCTGGGACATCACCCAAGGGCAAGTCATACCCCGTGTCTTTTGGGACTCATACCCAAGGGCAAGTCATACCCCGTGTCTTTTGGGACTCATACCCAAGGGCAGGACCAACCCCGTGTCTTTAGGGACTAAAACCCAGGGGCAGGACCAACCCCATACACCCACATCGGAGTGTCTTCCTCGAGGGCTTTAGGGACTTTCACCCAAGGACCCACGGTCCCACATAAACAGTATATCAAATGATAAGGCCTGTAGCATCACATAAGCACTTCGCCACCAATAAATTCTCTGAATATGATCTGTGATAATTCCATATCCTTCTTGCAATGCAATCACAA…
>Vitis_vinifera_newGene_2304
AAATCAACAAGATCAACTGTTCTTATGGGCATTTCTGTTGTATGGTTATAGATGCAGAATGTTAAAGTGATTTTGGATGGGCTTTCTAGCAAAAACGTGAAGATCAAATGGATACCGATTATTCAGGCTCTTGCTTCATATTTCTTTTGGCTGTTTTTGGAGCCTGTTTTCATGAATTTGCATCTATGCTAATGATCCCTTTCTCAGATTGAAAATTCAGAATTTATGGGCCACTTATGAAACCTCCGTTTTTGAACTCCTCCCAATTGATCAGGCTGGTCAGGTCGGAATTGCTTGAAGTATTCAAGTTCTTAAAAAAATCAGGTTGTCTACTAGTTCCTTCCACTGAAAATTCATCAAGGAAATGCAAGAGATTTTTCATGACTGCTGAATACCCAG…
>Vitis_vinifera_newGene_2306
TTGTTTCTCTGGCTGTAGGTTTGTTTTACTCAGTTGGTATTGGTCTTTCTTTCAAGTTTCATCATTTCTGAGTCTTGAGATCTTCCATCCTTTGATAGTCCAGATGTGCAGAGTATCATGAAATGCATTCGTTTTCATGCCATTCATCATGATGGGTTTGAAATGCTCTTCTCATTTTCAGCAATTACGTAGCATGCCCATTTAGCCCTCAACAAGAAAGCTTTAAAGTTTTTGTCTGCATGGGCAAGACAGAGATGATGTCATGACAATGGTTGGCTTGATGAGTGCACAGTTTTCTAAGCCATTGGTAGCGAGCAAAGCTACTCATCTTGTATGCCACAAATTCAAAAGGTATCTGTATGCAAGAAGTTGGCCAAACACTTTACTGGCAGTGAGAGG…
>Vitis_vinifera_newGene_2307
ATGGAATACAATAATATTAATAAGAACTTATTTACCATCGTCATGCGGCGACTCAAGTTTAAAGGTTGACACTTGGGCATAGGGGCAAAGTGAAGAGTGGAAGATTATGGAGGCCAAAAGGCTGTGCTCTCAAGCAGGGCGGTGGCGTCAGATGCACCCCGCCGCACCCATCTTATCTGCTAATTCCTACTTGGTCCACCCCACAAATTCACTCAATTCTTCACCCTCCTCTACAATCCCAGGTCATTACTTCTTCCTTTCGCCTAGCCTCTCTTTTCTCTCTTTGAATTTTGGGTTCATCTCATTCACAACTTTACACATTGTAATTCTCAATCTAAATTTCGAAGCTCTTCATGCTATAAACGTAATCATGGCATATGTGATTTTATTGAGGATGAA…
>Vitis_vinifera_newGene_231
GGAAAGGCTGGGGGGAAATTTCAGGGGCTCACAGGGCACAACTTACACCTCGTCACAGACCACACGGAAACTCCTCTCCGCCATGGTGGGCGACCCTTCGAACGGCCGCCACCGTCACTCCGACTACCTTCCAGTGCCTCCGTAAACCCACCCTCTTCGGGTACTCGTGTTGCCATGGATGAAATGATTTCTTCAAATCCACGGAATGTGCTCGAATTATATCAGGTATAAGTTTGTTGTTATTGTGACGCACATCTAAACGGCCTCTCTTTCACCCTTTCTTCATTATTTTGCTATTCTGCCCTTGTTTCTTGTTGTTTTGCCCTTGAGATATGGTTTGATTTGGTTGTTGAGCATCAATGCTTTTCTTTTTTTGATGATTGATTCGTTTTATTTTTT…
>Vitis_vinifera_newGene_2311
TGGACATGTGGATGAGAATGGATGGGTCTTTATCTCAGACCGACAGAAGGCAAGAAACAATTAATGTGCATGTGAATTATTTATTTATTTTTTAAAAATATCATGATCTATAACCTGAATATGAATAACTAATGTATATTTGCGTATTTTTTATGGCAGGGATTAGTAGAGACCTTTAAAGATTTGATGCCTAATGCAGAGCACAGATTTTGTGTTAGGCATTTACATGCAAATTTCAAGAAGGATTTTCCTGGGAAGGTACTCAAAGATGCAATGTGGAGTGCTGCTAGGGCAACAACAAAGCATTCTTTTGACTTCCACATGGATGAGTTGAAGAAGCTAGATGTGAAGGCATATGAGTGGCTTGTGAAGTTAGATGTGAGAACATGGAGCAGACAT…
>Vitis_vinifera_newGene_2312
AGAATATGATATGCATCATGGGTCCAAATTCTAATGGCTTAAGCTTTTAGGAAAATCGGTTGTTCAACTTGGCATGAGAGCCTCATCTACAATTTATTGAGCCCGGATTCAAACTCAAAGGAAGTCATCCTTAATTTGTTTGCCTATGGACCAGTCCCCCTCACATGAGGGAGGGGCATGATATACAATGGTGGGTTAAACTTTTAGGAAATTATTTGGCTGTACTGATATTGCATCTATAGTGTTTCTATTATGCTGATTTTGTTGGAACATCAAATGTTAATATAACCATCCCAAGGATTTTGTTAGTCCAGATCTCGATTTAATCATCCAAATGTGTTTTACTCTTCATTCTTATGTTTTGAAGTGTCCGAAGAATTTGGATGAAATCAAATCACA…
>Vitis_vinifera_newGene_2313
TAAAACAATTAGAATAAAGAAAAGAAAAAAAATATATATATATATTCAATGGGCTTTGAATATGGGTTGTAAAAGAAAAAAAAAATTTAATGGAGTTGGGCTTAAGTGGCTAGTGGCTTTTAAAAGCCTAGTGGGCTGTTAGTAAAAAAAGAAAGGAATTGAGTTGGGCTTGGATGTGGGCTTAAGTGGCTGCCATGTGAAGTGGGCTGTTTTAAAAATAAATAAAAAAAAAAGGAAAAGGGGGAAAATTGGAAAAGTGCAGCACGCGGGAGAGAGAGAGAGAAAAGGGCACTGTTCATAAATTATGGCACTCGTCGGAATTTTGATCGGCCGTTTGGACGGCCAAACGATTTCTGTTTCGGCCCAAATTCGGAGGAAGTACTCTATTCGACTAGACGA…
>Vitis_vinifera_newGene_2316
AGCGAAATGAATGACAAAAGAAAAACAACATGAACGTCCGTATCCTCGCTTTCCAAATTGGTTTCATCAAGTTAATTAATTAACTACAAAAATTACAAAAAAGCCAAGTGTTGGAAACTTGAAAGTACGAACAAACCCAAATCATCGGAAGAATCGGAGCACGAATTGAAGCTGGGTTTGTGGCCAGGTCGGCGATCTCGGCCTTCAAAATCGGAGTCCTCTCCATCTCAACCCAGCCAAACACCCCCTAACATATCTTCCATTTTCAGAATAAGAGAAGAGTATTTCCCCAGAAAAGGAAAAAAAAAACAGAACCAGAGAGAAAAGAATTGGGCGGTGGAAATTTTTTGGCCTGTCGGACTTATTTATTTTTGTTTTGCCTTTTGGCTCGTGAATTCC…
>Vitis_vinifera_newGene_2318
TAAATCTAAAACTAAAAAGGGCCACCCACTTCTCTCACTCGGGCATCAAGAAGCCCGAAGCCCTTTTCTGAAGTTGCCCTCCAGACGAGAGAATCCCTAAAAAGTCCCTATTTTCCTCTGCCACTCTCAATCCTCCCAGGTACTAATCTAATCTTGTTATTTATTTTTATTTTTCTGCAACCCCGTTTGATTCCCAAGAAAATCCATCCCCCATTCGATTTCTGGGAAAATTCATCCTCGTTTGATTTCCGAGAAAATCCATGCAAAACCCCCAAGGATAACCAGAAAGATTGCTTTTGTTTTTTGCTTCCTGTGTTTTCTGGATCTGTTCTAGGGGTCGCTTTGCTTTTGTGCCATTGGATTTAAATTTCACGAACCCTAAATCCACGATTTTTGAGC…
>Vitis_vinifera_newGene_2319
GCTAATAAGAGAATCAAGAAACTCCCTAATTCCATCTGCAAGTTATACCATTTGCAAACTTTGATATTGACTAATTGTTCAGAACTTGAAGAATTACCAAAAAGCATAGGGAGTATGATCAGTTTGAGGATGTTATTTTTAACAATGAAACAAAGGGATTTATTTGGAAAGAAAAAAGAGTTGAGATGCTTGAACTCTCTTCAATATTTACGACTTGTTAATTGTCTCAATTTGGAAGTTTTGTTTAGAGGAATGGAAAGCCGTTTTGCACTTCGAATATTAGTTATTTACAATTGTCCAAGTTTGGTTTCTTTGTCACGTAGTATAAAATTCCTGAATGCATTAGAGCATCTAGTAATTGATCATTGTGAAAAGCTTGAATTCATGGATGGAGAAGCA…
>Vitis_vinifera_newGene_2320
TCACCCACCAAATATTCCCTCCACCGTTTCAAACCCCCCAAATGCTCATACCAAAATCAACTAGTATACAAGACTGAAAGGGAATGCTAGTGGGATCATCATCACACATCCTTGCTTTCCCTAAATTTCCTCTATTATCATCATTTTCACCGTAATAAAGAGAAAATTTCAATTACCGAATGAAATCCTAGAATTCCTTTGTGCCTCAACAACTCTACCCTTTTGGTAGAAGAAGTTATGGTTATTCATGGATGAGCATTGCAATCCTCGATCCCGGAAACCTAGAAGGGGATCTTCAGGCCGAAGCCACTATAGGGTACTCAATGTTATAGTTATTGATGTGAGTGATGATTACGGGGTTTGGGCGAGGGTTGGTGTGGCCATGGGGCATCATCTTAC…
>Vitis_vinifera_newGene_2322
GCCATTACCGTCGGTGGTACTCTTGGTTCTATTGGTCATTGTTGTCGACGATTCTCTACAATATTCTCACTGGTCGTTGCTTCTCCTTGTCAAGTTAGTTCCTCTATATATTAGCAAACAACTATTATTGGTTTGTTTCTTTTGCTTCATTTTTTGTTTGTTGCATTTTGCCTTCAATTTTTGCATTTTTTAGTATACTTGATTATGGTTGATGTTGTGTGTGTAGAGATTATAGCATGTATAGGTTAGATTTTTGATGCCAGAATCTTCCTTAGGTTTCTAGTAGAGAACTTTTGGGTGGTTTTTTAGATAACTTGCCCAACAAGTCTCTATGGGTTGTAGTTCGTCTAAGTTATATGACTTTCTATTATGGGGAAATGCCTCCCTAATAATTTGTTC…
>Vitis_vinifera_newGene_2323
CAAATTGCCCCTAAATTTCTCTATGTCATCAAGAAATCCTCCTCATGTCAGTAGAACAATTTGAAACTTGAAACTAATTCTCAAAGCTGAAACACAAAGAAACCCGACTTGAGAACCAAAAGTAGGGAATCTCTCTCTCACTTCTGGTCATTTTGCCCTAACCCCATCTCAGGAAATTCCCAATTTCGAACCTAGTTTCAAAAAACACAACTTTCCTTGATAATAATCTCCTTTCTCCTCTAGCATCGCCTATCAGTCTCTTTCCTCGAGTTTGGTTCCCAAGAAAGCCCAGGAAAATAAATCCAAATGAGCTCCCATTTCCTCCCCTCCACTTTCCCACGGTTTCTTCCCAACCAAACACACTATTTCTGAGCTTCAACACTTCTTTTCTCTCAATGC…
>Vitis_vinifera_newGene_2326
GTTTTATATTTAATTATTATATAAAAAACATAGTAAGATATATAAAATTGACTTATTGATAATAATTTTATTTTAATTAATTTATAATATATATATATAGTTGCTGGCCAACAGACTTAAAAAAGTGATAGGAAAAGTGGTCTCCTTTTATCAAAATGCGTTTGTCACGGGAAGACAGATTCTAGATGCCTCTCTAAGAGCAAATGAAGTGATTGACGCATGGAATAAAAGGGGTGAGAAAGGGTTAATCTGTAAGTTAGATATTGAGAAGGCCTATGATAGCATTAATTGGCAGTTCCTTTTGAAGGTTATGGAAAAAATGGGGTTTGGTTCAAAGTGGCTGAGGTGGATGTGGTGGTGTATCTCCATAACTAAGTTCTCAATCATGGTGAACGGAGT…
>Vitis_vinifera_newGene_2327
CTATCCATTAGTTAAAAATTCCATGACAGAACCGCCCCCCAGCACAAGCAAGCTGCTGGTTTAAGCAGCTGCCACATGTTTTTAACACCTGGTCCGGCCCCATTTTTGGTTAATGTCCTGAAGACACATGGCCACCATGGTTCTCAGCAACAGAGCATTCTCTGCCACACAATCACACACACTAAACAGCTTACTCAGTTGCTCACTTCATCAGCAGCGCTCTTAGCTGCCTGCCACAGTGGCCTACTTCCAGGTGCTTCCACAGCTGCACCCCTTTGCTCAGGTAAATCCCCTGATCACTTCACTTTTAAGGCTTGAGCTTGCTCAGGTGCTTCCACAGTTGCTTCCACTGGGCAATGGCTGCCCTCAAGCATATGCTCGGCCCAGCCCACATGTCGA…
>Vitis_vinifera_newGene_2328
GAGGAGACTGTGAGAGAGTGAAAGCTATAAAAGTGAGGGAGAGATGGGAGTTTTGAATGGTCCAAACAGCAGGCACGCGTGTTGATATTGGGGCCTTAACCACCGGTCAGCCGCCCTGGTGGAGAGAGAGGCGAAGAGCACAGAGTCTTGAGAGTGTGTGAAAGCAGGAGAGGGGAGAGAGAAGGGAGGGAAGACCAAAAAAGGGTTTGCTAGAAAGAGGAATAAAGCTGGTATTTTCATTAGTATTTTTCTTTTGATTTTATGTATGTGCTTTTGGTAGCAAATCTGCGGGAGTTTTGTGGGGTGTGATTGATATTATTGTGCCTTTTGTTTTGTGATTTATGGAGTGGGTGTGATTTGTTTGTTTGTTTCAGTGCGTCTCTCGCTTTCCCTCTCTGC…
>Vitis_vinifera_newGene_2331
TCAGAGTCACTTTGATGACTTTGTTGGCCAGCTTTCTTTTGATAAGATGATAAAATTCAAAGCTGTGGGGACACTTCTTAGATGTTGTTCACACGCTTAATGCATCGAGTATTTTATGGATTGCTCGTGAGTAGCCAATTTAGAGAATATGACAGGAATTTGGCTTGAGGAAGAACTTCAAATGAGGTAGGTTCAAAGCTATATGCAAATATGAAAGTGCTTTGATGGTCACGGTCATGATAGTTTGGCTCAGAATTGGAGCATGGGGGCATGGCGGCTACTATATGTTAAGCTGAACCAGATGACAGAAAGCTGTTGAATCTCAACTCCTCAGAGCATTCACCAGCTCTTAACTTTCTTGGGAAAAACTTGTCTTTCTCCTTAAGCCTCTGGTTGAAT…
>Vitis_vinifera_newGene_2332
AAAAAACAGTATGTGGTTAGTTGTTCAGTTCAGTCAACTTTAGCTGGACATTCAAGGAGTATGCTAATGGAGCCTTTGTATTGTAAGAGCAGGCCCAAATCCTCTATTTGGAGGTCTAAAATTGACATTTTCAATTTTCAGAAGGTCAAGCCATATATGGGCAGAACTAGAAGGAGAAGGAATGCTTCATGCCATATATTTTATGAAGGATGATCATGGAGATTGGACAGTCTCCTACAAAACAAATATGTTAAGCCAGAGACCTTCAAGCTAGAGAAACAAAGAAACAAGCCGTCTTTCCTTCCTGCAGCTCAAGGAGATCATCTAGCTATTTTAGCAGCTTTTCTTCTGAATCTGGTAGAGCTGATATTTTCCCTTCAGCTTTTAGAAAATAAAGGA…
>Vitis_vinifera_newGene_2334
GCACTTTCCAACGAATCAACAGAGACGCCTTTACCTTCATCAGAGGCCACCGGCGCTATGGAAATCGTCGGCGAAGACGACGCCAGTGGTAGAGACAGACTTGAAACGACGGCGTTTTAGGTTGATTTACTGCTTTTTCTCTTTACTTTTTCTGACTTCATATTTTGATCGTAAATTATGTCTGGTTTTTTACCGTTGCTTACAATCCGAATTTAGGTTTTTCTTTTTCTTTTTTTCTTTTTTTAAATTTACGTTTATGTTTACTGATTCGTGAATTATTTACTACTTCTGTTTGGTTGCTGAGAAAAGGTAGGAAATTTAAGAGAAAAAAGTTAAAATTCTCACTGCTGAGTTACATGCGCTTTGGGAAAATAATAAATACGGCTATAAGGATCTGGT…
>Vitis_vinifera_newGene_2337
TTTTGGGTGGGTGATGTGGAAAATATATGATTTTGATAACCCAATTTTACGTATTTTAAAATTAATAATGTAATTAGAAAATATTTGGAGAATCATGCCCTTTCAGCTTATGTGTATTTTAATGCCAAAAATACCCTTCACCTTGCCAGCTAAGCGTTCCACATCTGAAAATCAGAAGAGAAAAAACCCATTCTCAATCTCAGAAACCCAAAATGCTGTAAAACCTAACCTATTTCATTTCTGTAACATTCTCGTCTCCCATTTTGTTGATAAACATCAACAGCCCAAAACCTAACTTTCCCAAAAAAAAAGTTATAATGCTGCGGAGGAGAAGAATTTATCAGGTGGATGTGTTGGTAAATGAGAAACGAATCAGAAGGAAGAGACACGGGACTATGG…
>Vitis_vinifera_newGene_2338
CTCAGTTCAATTGAAGAAATTTCTTGAGGCCTTTATGGTGTAGTACTGGGATCACCCTTCTTGTTTTCCTGCACGCTGGACCATCAAGAAGTGAAACTAATCAGCTGCAAGATGCCTAAAAGTTTCTCCAGGATGTAAGTTCACCTTTTACACATGATCTTAATTCTATGAATAGAGATCTGAAAGCTAGTTTTCATTTTATGTTTGTGTGTTAAAAATTTCCAGTGAGCTAGGTCAAGTTCAACTTTCTTTCCACTTTCAATGGAGTTCATGTTGAGGTTTAGATGGTATAAGATCAAATGATTGACTAGTTTTTGGTTAACCCTAGATTTAATGTAAATGATGCTTCAGTTCTTCATCGTGTAATTCTCAATTGATTATAATTTTCTATAACCAAAT…
>Vitis_vinifera_newGene_2342
GCATTTGATGTCAGATAACTGATCAACATCTTGCTGATTGGGGCAAAATCCAAAAAAACTGGAAGATTTGAACCCAAACTGAATGGGAACCAAATGGTTGGAGTTTGGCCACTGTCTACAAATGCAGGACAGAAGAGCATCATGACTCATGCAGTACAGATAGCGCTGAAGATTGGCGGCTTTCAAATTCAGGCTCATGAAACTCAACCACCTTTCCAAACATGTAAGTTAAACTCCAATCTATTCTTTGACTCATTTATTCCATTTTATCCTTCATGTTTAGACATAGATGCAGGTTTATGATTGTATACAAAAAAAAATGGTGGGCCCAAATCTTATGGCACATTTTTTATAATTAAAAAATGATAAAATCTTAAATCTTCAATTCAAATAAATTAT…
>Vitis_vinifera_newGene_2345
AATTATTTCCTTCTTTTTCAGATCAACGGTTCTGATCTCACAGCGCTCGGTGTGTTATCATGCGCCGCCTCAATGTTCCTGCCCTAGTTCTCTCAACGGTATATATCTTAGCAGCTGGCACTCCGATCCCCAGATCCAGGGTAGATTATTAGGCCGACCCAATTAGGGTTCCTTCATCGCTAGCGAAGGTTATCGATGGATTTCTTGAAAATGCTATTTGCTTTGTTCATCGAGTGCCATTGCTGATACCGGATTAGGGGTTTAGCCTTCTTGAAACGATGTGATCTTTTGAACTTAGGGTTTTCCCTACTTTCCCCCCCTGTTTTCTGGGCTTTTGAGTCGATTCAAGATTTGTTTTTGTTTTATCAGTATGGCCTTTCTGATATCCACTTAGGGTTT…
>Vitis_vinifera_newGene_2347
GCTTATGCCCAGGTTGATAAAGATTGAGGGGCGGATATATGTCATGTCCAGCAGTTATTCTTATTACGCGAAGTTTAGAACATGTGCGTCCCCAAGTTTCGAGAGCTATTGCCCTGGCCGTTATTATGAACCAAATACGATGCTTCAGACTCCTCCCTTCCACGGATTTAATGAACGCATTGTAACGGGATTTGCACGTGTAGGGAATTATCTGTGTTTCGAGGCTGGTAGTCAATGCCACTATTACAATGTCACTAATGGGACATGGCGGCTTATACCCCACCACAGGTCCAGGTTGTTGTCAATTATACATAGACATGGTCTGGGACGGAATCTTTGTCACGGACAGTTTGTGTCGGGATGCGAGGATGTTCTAGTCTCTGCTTATTGCCGCAACAT…
>Vitis_vinifera_newGene_2348
GCACAATGGAGAGGGATGTGATCAATGGATTCTTCCTTGACTTTACTAAAAAAATATCCATTGACCAAAGGCCACCCTCTTCTCTTAAGCTGCTCTAAGGTGAACAACTCCCCCCTAACTAACCTCCCAAATGAAAATTTTACTATTCTAGACATACAATTCTAGAAAGCTAAGCTCATTAATTTTAATTTTAGACATACAATTCCTTCTTCTATGAGCATTAACCATTTTATGGAAGAACTTAGTGTTTCTATTCCCCCCTCCTTGAGCTAGATCTCCCTAGATTTCTACCTCCATGAGGTTGCTTAAAAAAGAATCCACTCATATTATTCCTCCCTAGCTGTCCTCACCTAATTCTTCTTTTAAGAAAGGACCCCTTCTCTCTCCTTTAAATCCCAA…
>Vitis_vinifera_newGene_235
GATGGATCTCCTGCAAGCCAAGCATCACTAGTGTTTGATCTCGTCCGATCTTTGGTGGGAAAACTCTGATTTGGGAGCTTTGATCTCTGGTCTCAACAAAGCTCTCATCATCCACAAGCTCATCTGCATTCATGGTATTGATATTGACGCCCTTTTACCCTTTCTGTCATTCTGTTTTTTCATATTGAGTTTCTGCTAAAATGCTGAACTTAGATGGGGATGAATGCAGAAGCATGTTCTTCTATAGTTAATCAACATGTCTGGATGGAAATTTTACTAGTTTTACAGGGAAAAGATGTTTAGTAGTTGTAGATTTGGCTGTGAAGATGATTTTTGGTTCATTTGTTGACAATTTGAATCCCGAATAGAATGAATGTTGCATTTGAGTCATATTGATTT…
>Vitis_vinifera_newGene_2350
CTTGTTTACATATTCATTTTTCAAGTTTCCAAACTGCCGTCCAATGAACAACATCCTACCAAGCGAGCCAAGCGAACCAAGGGCCCCAGAATATGTCTTGAGCCAACACCAAAGGATTTCATATCCATCACTTGTCTGCACAAGGGTTGTTACAACTTGGATGAGTTTGGCTATGATTTCCCACGCCTAACTGGTGCCTTCTGTATGTAAGTGCCTCTTCCGTTTGCTTTGCTATGCTTACATTTTGAAATGTAAAGCCACATGGACTGCTTGAAAATTGTAATTGTTTTGTTTGCTTTCCTATGCTCGCATGTTGAAAGGTAATATTCATTTTGCCCCATTGACCGCCTAAAAACTATAATCGTTTTGTTTGCTTTCCTATGCTCGCCTTTTGAAATG…
>Vitis_vinifera_newGene_2351
CTACTACTTAAATATCCCTGTTAGCCAAAAATTCAGCATGAATACAGATGCTAAGATTTACAAAGAAGCTGGGAGGCTTCTAAGCATATGCTCTTATCAGGGTACCACTGTCTAAAAGGTTCATGAGATAAGTCTGCTGCTCCATATCTTAAGCAGTTCAGCTAGCATGAAGATCTTGTCATATGCTTGAGGCATTGAGTAGTGGACTATCGCATGAAGTCTTTAGGCAGTAATGAGCCATTAAATTTGTGGATTCATGTGCAGAGAACAAGGCCAGTGGTTTGTATGATCACTTGATCTGGTGTTATCCTACAGTTGTTTGGTTTTCCTTTGTTATTCCTTGTGGAAGTTATAAGAAAATAAGTGAGACCTATGCACTTATTCTTGCAATTTATGTGT…
>Vitis_vinifera_newGene_2352
ATATTAGAGACAACATATATGAAGCGACAGCGGAAGCGGAAGGAGACATTCTTAAGTTGGTGACTTTGAAAGTAGTGGATCCAAATGACACAGAATATCTTTCCTATGAAATGGCAGAAGGTTTGGATAAGGAGCATGTGTTAGTTGGTTATGATAGTTATGAAGAACCAGGACGACGTGTAATTATTTATGAACGCCACCAAAGCCTACAAGATTGGCTCCAACAGCATCAAGTTGTGATTGGAGGGAGACTTAACCAAGAGTTGATATCCATTATATGGTATTTTTGTAATCAATATTTACTTTTTATTTTTTTTATTTGATATATTTTAATTTAGTTAATATTTTCTATCCAGGGACCTACTTAAAGCCATTCAATACTTGGTACCATTAAGAAAG…
>Vitis_vinifera_newGene_2354
GTATGATCTTCTCATATTTTCTCACTGCTCAAGAGATTTTTCTTAGTATATCAGAAATGGGTATGTCTCTATTTTGTTTATGGAGATAGAATTTGCATTTTCTCAATGTTAATTTATTTTTTCTGCGTATTTTTTACATGGGTTTACTCTTAATTTGCTTCCCGACCATTGGATAATGCTTCTGCTTTTTCACATTTTTTTTTTTTATGGATCGTATGTTTGTTTGATGAGAAAAGAAAGGAGAAAATGAATTGAACATTTTGAATATAAATTTTTTTATTGTTTGGGACCAAATAAGCAATTGTTTGGTTTAGTTAAAGTGAAATTTTCAGCTGTGGATACTAAAACAGCATAGAAGTTAAGATTAAAAATTTGAAATTCTTTTCTTTTTCATCCAGT…
>Vitis_vinifera_newGene_2357
GCAACAGGTTGTGATATCTCTACTAAGCTAATAAAGTTATCAAACACTGGCTTAGCTCAGGACATGCAGCCTCGTGAAGCATATATCAAAGTATCTGAAACAATAAACGATAGATTGGAAAAACATGGTGAAACTGGTGGCTGTTCAACCCGTATTGATAATCTTCAAACTAAGGCATGACTTTTATATTCAAAGAAGTATTTCCTAGTAAACGTTTATATCTGCTCCTTGTTTCTTCACTATCTCACAATTGAAAGTTTTCTGGATGAACAGGCTGATACTGTCCCTGATATAGAAATGCAGGAAGTTTCTGTTTCAAGTGGAGAATTAGAAGGAAATGCTGTTACCCTTGGCAGAGTTTCTTTTTGCAAGTTGAGCAGACAAAGTGAAGATGAGGAT…
>Vitis_vinifera_newGene_2358
GAAACTTTCAAACCAACAACTTGGTATTGCAAAGCTCTCTGGATTTCTCGAATGGCTTTCTTTTCATCCAATTGTTGCAGATTCAGATGGTGTGGCAAGTTTGGATATGAAGCCCAGATGTCTTAAAATGATCATTTTTGCTCATCACCTTAAGGTTCTTGATGGAATACAAGTAAGGGATTCCTTCTCAACTGGTTTTTATAATGCACTAAATGAAGCCTTAATGTCTTTTTATTTAGGGCTTGTTTGTTAACTGTTTTCTAAAATAATTTTCAAAAACAATTTTTGTGAACAGTTTTTGAAAAATGTTCTTTGATGTTTTTGTAAAGCAAAAGTATGTTTGGAAACCTGAAATGTTTTTAACTTGTTTTTTATGTTTTTAAATATGTTTTAAAAGTA…
>Vitis_vinifera_newGene_2359
GGTGCCCATAGGCCATATGACATTTTTCATCAGATAAACATGTTATGGTAAATTCTCTTCACACCTTAAGATCCTGTTAGGTTGATTGGCGTATTTTTCTTTTAGTGACATAGTTTTATGGTTTTATTAATTTGCTTTTCTTAACCATGTTTCTTTCATTTAGGCCTGGTTTGCTGGGAAGGGACAAATATGAGTTTGCAAAAATTTATTGTGCTGTCAATTTTGTCCGGGGTTCTCAAGGAAAAGTTTTCCAGGTAATATTTGGAGTTCTGTCCAGAGTGAAGTGTCTTGTTTTTCAGAAAGGAATATGAATACCATTTGTTCTTTCATCAGATTCTTGCTTTCCATGAATATGCTGAAGGCTGTCGGGTTTTTGGTTGAAAATCAAAATATTTCATG…
>Vitis_vinifera_newGene_2360
TCACAGAAGAGCAGCGAAAGCGAGCCGAAGCGAACCGTCTCGCAGCCCTAGAAAAGCGTAAAGCAGCCCTTGAACCTGCTAAACAATCAGACCCATGGAAGCTCTTCAAGTGCCGAAAGGTCTCTCGCGAATCCACCAGCGCAGCTACCGCCATCCATCCTCCCAAGCCCCAAAACGCGTCAAACGATGCGTTCTTGAAACCCCATTTGACTGAAAAGTTTCGGGTCAGGCTCGAAATCTGCTCTCCAGACTCGTTCTCGATCACGCCCAAGGCGGTGCATGGTTTTGCGTACCCTGGAGAAGCTGAGTGCTTGCAAAGGCTGAATGATTGTCTTGCAAATGTAAGGTTTTTAATTTTGTGGTCGGGTGCTCAGAAAAATAAAATGAAGTTTTGGGTCT…
>Vitis_vinifera_newGene_2363
AAGAAAGGCAATTTCCAATAACTTGTTCTGATGTAGGTGAAATTCTGGGTATTCCATATATTGGTAGGAGGCTCCTACTTTCACCTACTAATAGGAATAATAGGATGGAAAACCTATCAGATCTTAGAGATAGGCTGATTTTAATGGAAGACATGGCCGAGTTCAAAAAATTGTTTATCTTCTTCTCATGTGCTACATTACTTGCTCCAACATCAAAGTTGGATAGTAGTCATGAGTTGTGGTGTACTTTGCTTGCTGGAGACTTTGACATCAATGTTAATTGGGGTCAATTTGTACTTGACACACTGGTTGCTGGAATTAGACATTTTCGATTGGGTAAAGGCTCATGGTTTACAGGTTGCCTTATTTTTTTACAGGTAGATACCTTTTTTTATTAAA…
>Vitis_vinifera_newGene_2365
TCCCTTCCTGTGTCAGGTTCCGCTTCAACGAACCATGGCATTGTGCCCATGGCTGTTCCCTCTTGGTGCACAGGGCATTGCGCCCCTGTGCTGTGCATAGGCACTCGGGTGCTAGTCGGCTGTTTGTCTGATGCCCCATCTGGCCATGGCATTGCGCCCATGGTCTTCTTGGCTGGCTTGCTTGCACAAGGTTTAGGCGCCCTCGTGCTGGCNNNNNNNNNNNNNNNNNNNNNNNNNNNNNNNNNNNNNNNNNNNNNNNNNNNNNNNNNNNNNNNNNNNNNNNNNNNNNNNNNNNNNNNNNNNNNNNNNNNNNNNNNNNNNNNNNNNNNNNNNNNNNNNNNNNNNNNNNNNNNNNNNNNNNNNNNNNNNNNNNNNNNNNNNNNNNNNNNNNNNNNNNNN…
>Vitis_vinifera_newGene_2366
GTGAGTGTGGGTCGGGGGAGAGTGGAGACAGGGGAAAAACAGAAATGGAAAGAGTGGAAACAGGGGGAATTGCTGAGAGGTTGGTTGGAGTGATGGTGGGATTCTTCGGAATTGGGGGTTAGATAGAAAACAGGGAGCAGAGAGGATTCTAGGCAGGGTGATTAGGAGCAAGGGAGAGAAAGGGAAGTTGATTTTGCTGTGGTTTTCTGGAGGTTTGAAAGAAGAAACAAACCAGCTTGAAGCCCAACTATTCTCGTTGGAGGGAGCATTTTCAGGTACGTTTTTTGTAGCTTCTTTGCTCATTTTCACTTATCACTCTGTTTTTTTTCATTCTCTCTTGTTATTTCTAATTTTCTAGGCATTGTTAAATTGTTTTGATATGGATGTGATGTTGTTTTC…
>Vitis_vinifera_newGene_2367
CTTAGATGGGGTGGAGGCTGTGGAGCACATAGAATCAAAACCAGAGAGAAGGGGGAATTGCGGGAAGCGCAGAAATATGAGTGCAATGAACAAAGCTGGAGATTGGGCCTTCAAGGCGCTCGTGGGGGGCCTCAGCGTCGCCACTGTTTATCTCTCCGCGACATTTTCCGTCAACGTCTACAGAGGCTTCGCTTGGCACAAAGCTCAAGCTGTATACTCTCTCTTCCTTCTTCCATTTTCCAATTGAATCCCTAGGTTTTAGCATTTTTTTTCCAATTAATTCTGTCGATTTTGATCATTTCTGATTGTTTTATGTCTTATTGTTTTGTTTGTTTGATTCCCCTTGCCTTCTCCGAGTTTCTGTAAATTTAGGTGATTAAGAAAAAAATAATTTCTTTT…
>Vitis_vinifera_newGene_237
ATTAATGGGCGACCATGCCATGCATCTTCCATTCCCAAAATGCCCCTCCCAAGCTCCATCGCTCACAAACGAGACAATCCCAATGCTTGCAGCATCCAGGTAACAGTGGCATCTCGGTAAATTCAGCCCAAATATTTCTATTTGAAAATAATCTCTGTTTTTCAAATAAGCCCTTTAAACACGGCCAAACTTTCACTACCTTTCTCTCTCAATGAGTCTCTCTGGTTCTGTAACTGTAGAAAGCGTCAATGGCTGTCGGGGAGGAAATGGTGAAAGATGAAGTGGGTGTGGAAGAACAAGAGAAACGGTTGATGCATTATTCCTCGTTTCATCAAATTCTCTTGGTTGGTGAAGGAGACTTCTCTTTCTCTCTGTGTTTGGCTCACTCTTTTGCTTCTG…
>Vitis_vinifera_newGene_2370
GGTACTACACACAGAGAATAATATGTAGGAAAAATGCAGTGACTCATGGCCCATGCAGCTTGAGAATGGCTTCCAGTACATTAACTTGCAACTTCAAATGCAGAATGTAATCAGCAGTCTGCAGGAAAAGCTGGTCCGGCTGCAGCCCATGTCCACCAGGCACTAGCCTCTGGAGCTTCTGGAACTTCATTAGAACCTTTCTTGGCGCTCCCCTCCTCCTTGTATTCTTTTGAAGACATACATTTTTGTATGAACCCATGATGTAAGAATGGAGAGAAATAGAGAAAGCCGAGATAAGAGTAGTGGGTTGTGTTGGTTTGGAGTATAATATAAATGAGAAGAGTAGTCAAGAGAGTAAGCATGTTGTGATGTTTGCTAGCTAGCTAGCTAGCTTTGTCC…
>Vitis_vinifera_newGene_2371
CGAAAGGTGAAAAGGTTGAGGTTATAAAGAAGGGAGTGAGCATGGAGTCTAGTAGCAACAAGCCCAGCAGTGTTTCCAGCCAGCTAAAAACCAGTGACAATAGATCGGAGTATTCAATAACATCTGCTGAAGCTGGAATGACTTCATCATCGCTTACAGTTCTTTCAAGTCCGGTGATAAATGGGTTGAGATTTGAGGATTTGCTCCGAGCTCCTGCTGAATTGATTGGGAGAGGAAAGCATGGAAGCCTCTACAAGGTTGTGCTGGAGAACAAGATGGTCTTGGCTGTGAAGAGGATCAAAGATTGGGGGATTTCTAGTCAGGATTTCAAGAGGAGAATGCAGAAGATAGATCAAGTGAAGCATCCAAATGTATTGCCTCCCCTCGCTTTTTATTGTT…
>Vitis_vinifera_newGene_2372
CAAGCATAATTCCAGAAATCAGAAACAATTGTTAAGGAATAAGAAAACAACAAATAAAGTAACATAAAAGAACAGAAGAAAAATAACAGTAAAACTATCATAACAGTAAGTGACAGACAGAACCAACCAAGACCATAACCAGAAAACAATGATTACTCAAATGGCAACAATATTACAAAGTGAGGAATCAAACACAAAGACCTCATGGTTCATGAGAAGTAAGGCTTGAAGCATGAAGCCCAAGCATGATGTTTTCCTCTCTCAAAATTTGAGAAGTTGCAAATGATAATAATAATAATAAGTATTAAACTACTTTATCTCAAAATTTTAAAAACTGCAAGAAGGAATCAACAAAAGGAAGAATAAAGATAGGAGGCAACCAAAAAAAGAAGGAAAAGG…
>Vitis_vinifera_newGene_2374
GGCAAATATCATGTGGGTTTGGTACCAGTGTTTAAAGAGAAGAGGTGGCTTGTTAGCTCCTGCTCCTCCACCTCCTCTTCCTTCTCCTCCCCCATTCAAACACACACAAGTGGGTAAAAAGAACAATTATTTCCTACTCATTTGAGTACCCTCCCTAGTGCATATCTTCATTAAGATTATGGTCAAGTTCTCCAACCCCACTTGTTTGACTCCCTTTTGTAGGCAGAGCAGGAGAGAGACACTTTTGTTAATCAAGGAGGGAGAAGGGTTAAAGAGAAAAAGGAGAAAGGGAATGAAATGGAGCTAAAGGAAGGACTGAGATGACAGGAAAGGAGACCCCATATCTGCAAAAGTTCCAAGAATCCACCAAATGGGAATGGGGATGTGTAGGGGAGGGAC…
>Vitis_vinifera_newGene_2375
GGTACCTTTACATTTATGAGTGATAAAAAACACACTATGGAATCCTTGAGTTGGTGTTGCACTATTAAATTGTTTGGAATGAACAACCTACAAAATATTGACAAAACATATCCTTTTTTCCCATTTCCTTTCAAAGAGAAACAACCTTATATTTCATTTCCAAGCAACTTAAAGGTTGAACCACATAAGGAAAAGATAGTACATAAATTCACAAAGGTAGTACTTGAGGTTCATAAAGGTAGTACCTAAAGTCCACTAAGGAAGTAATTAAGACTCATTATGGTAGTACCCAAGGCTCACTAAGGTAGTACCCAAGATCCACTAGGGTAGTATCTAAGGTTGAAACATCTAATACTTGAGGTTCGAAAGGGAAAAACCAATAGAAAATGAATGTCATGC…
>Vitis_vinifera_newGene_2376
GTGAAGGCGCGTGCGACGGCGATGATAATGAGATCGGCGAGGCGAGCTGACGGCGAAGCTTCACGGTGGAATCCAAGATCTTCGAGCTCGCACTGGATGGGAGGAAAGGCAGAAGTCAGATTCGAATCGTGGAAAAGAAGCGGGGGGTCTCGACATGGATTCGTCTAGGGCTGGAGAGCTTAGGGCTTTTCAAGAAAGGGCTACTCCACTGTATAAGAGATGAAAACGAAGGGAGATGGGAAACGGAGTGGAGAGATAGAGGTAAGCGTTTTACCTTGGTGCGGGGATCCAATAGAGCGGGTGGTTTTCTAAGGCTGGGGGCTGCGGATCAGGAACGGAAAACATTCTACATCTTCTTACCGAGAGGTCGGAGAGATAAGAGAGGATGGTTGGCTATGG…
>Vitis_vinifera_newGene_2377
AAAGGATTCCTTTGCTGCCTTTTTTAACTCAGCCTCCTCCACAGTCAAAATTCTTTCACTTTCCACCCGATCCCAAAAGACAACTTGTTCTAGGGCTGTGGCTTTATTGGTTTCCAACCTCCCAAAAACCTCTTTATTCCACACTTTCAACCTTTTCTTAATTTCCTTCATTTTAGTAGCCAATCTGTAGCTAGCGCTGCCCCTGACATCAATCCCCTGCCACCATGCTCTCACAACATCTTGAAACCCCTCAGCCTTCAGCCACATATTTTCGAATCTAAACGGTGTTGGACCTCTTCTAATTCCGCCCCCCTCTAACACGATTGGGAAGTGATCTGAGATTGGCCGAGACAATCTGATCTGAGTGGCACCATTAAACATCTCTAGCCAGGTAGAGGA…
>Vitis_vinifera_newGene_2379
CCTGTTCATCTTCCCAAGACATATCTGTTGTAACTTTTGTACCTTCGCCTCCTTGTGCTTTGTCTGTCTCAGCCCCTTGCATATTTATACCATAGAAGGATCTCATTTGCTTCTATAATGTTCAATCCAAGCTTCAATCACAAGACCCACTTCAGAGTTTTGTATTTCCTCTTCGAATTTTGAAGTATAGAAGGAGAGATGATGATGATGATTGGTGTTGCTAGTGTGCAAGGCTTGATTGATTTAGTGGTAGCAGGGATTTCTTTGATGATTTGTTTGGGAATTTTTGCATTCATTGCTTCTATTCTTTGCTCTGCTGCTTTCTTCCACCATGCCAAGGAGGTCTCTTGATCCATGCATCCGAGGTATATTCTTTCTTCAAATTTACCCAAATCATAT…
>Vitis_vinifera_newGene_2380
ATAATGATGCAAGACACAGGCACAGGAGCGAGCACAAAGCACAGCCAATATGAATGTACCATCAGTAGCCTCAACCTCTACAGCTGATGACGATGCTACAGAGGTAGTTCTTCTTCACTAACCACTCATACAAGTTCTTCTATACAATGCATACAATACTATTCTAAAACTATTCTGTTTTCCACTATGTAATAGGTTATTGAAGCCCGTGTCATTGACACATCGGAGAGTATGCTACGATTAGCTTCCTCTCTGGTGCGGGATGTTGCTGCACTATGTTCCCGCCGAAGTGGATCAGAGGGGATATCTTCAATCCCTTGCCCAAAAGCACAACACCACGCTGAATATCAACCAATGCGCGAAACACCGGGCAAGCAGACGTCAGCTGACGAAATGGAA…
>Vitis_vinifera_newGene_2383
GTGTTTAAATTTGCAAAATTGGACATATTTCTGAGAAGAAACCTTGAAACAAAAACCTCAATCTACATTTTTCTTTGTTGTGCAGTTGCTGAAGAAGCAAATGAAGCACTTCATGGTAAAAAGGTCCAATTAAAAATAGGGTTTAAGGAGGCAACAATGTGATTAAAATTCTGGTTCAACTGAGTGAACCCGAACAAAAACGACAAATGCGAAATATTGGCTTCGTGAAGAAGAAATCTCCTTTTCGTCTGATTGGGTTGCATTTTGGCCTAACCCCCGCCAAAATCTTTAGGTAATTAATTTATATTTAGTGGTATTTTGTTTGTTTGTTTGTTTAATTCTTTTTAATGGAGCACATCAACAATTGTGGAGTGGTTGTTGGATTCCGAAATATGTGTG…
>Vitis_vinifera_newGene_2386
TCAAAATATGGGTGATAGAAAATGAGATAAGGGATTGCGTTGATGGAAATGCAACGACAATGGCGAGTGAGAATGAGGACGATGAGAAATTTGTAATCAATCTAAACAAATATGTTATTAAACGAGTAAGTGTTTTACAATATTCATCGTGACTATCTATATTAGTATTGAACCTTTGTATTATGATGTTATTAATCATGTTCGTATATATCACTAGGTTGATGGTGGGAACTTAATGGAGATGGATAAAACCTTTCAACAATTAAAGACACATCTAATTGATATGGCTTATGGTGCAAGTAGTAGTAGATGTGATCAAATTTTGGCTAAATTTGAGGAGAATTATACTACAGTGAAAGGTCTCTTCCTTAGGTCAAGCGGAAAACCTTTGAGAAT
>Vitis_vinifera_newGene_2388
CCCATAAAGACAGACCACTTCCTCCTCACATAAGGAAGCCTCAAACAAGACCAACACAAAAGATGGCCTCGCGCGGAACCAATGTGGTGGTGTCGAGAGCCTACAGGATGAGGCAAAAACTCCAATCCGCGCTCGAAGCTACGCTTCTAGAGATCGAAGACGTCTCCCACCAGCACGCTGGCCACGCGCCCATGAGGGCCCTCCCCAACGCTCCGCAGGAGACTCACTTCAACCTGAAGATCGTCTCTCCAAAGTTCACGGGCCACACCCTCGTCAAGCGACACCGTATGGTCTACGACTTGTTAGCGGATGAACTCAGCTCTGGCCTACACGCGATCTCCATCGTCGCCAAAACCCCCCAAGAGGTGCAGCAGAAATAGTAGTGATTGTTCAATTCTC…
>Vitis_vinifera_newGene_2389
GAGAACTTTATTTCATTTTAACACATAAAATTGTTTCTTTTATTATTTGTAGATCCATACAAAAAAAAGAAATAGACTTGAACATCAAAGGTTGAATGCTCTAGTGTATGTAAGGTACAACACTAGATTGAGAGAGCGAAGTCTACAAAGGAAACAAAATGTTGATCCAATCTTGGTAGAGGAGATTGATTCTGATGATGAATGGATTGCGGAGAAAGAAGATCCCCTCCTCCCCCTTGATCTTTGTTGGCTTCAAGATAATGAATTATTCAATGTTGATGCCATTAGAGTTGTGTCATCCAACTCCCAAGAGACGCAAGCATCATCGGATCATATGGTTTCTTCACATTCCTACAAAAGGAAACATAATGAAGTACCAAGTAAGTACCCAAAAATTGA…
>Vitis_vinifera_newGene_239
ATTATTTTTGTTGTGGTTTCTTCTTGTCTTTGTTAATTCTCAGGATGGTTCACTATTTGTATTAATGGTGTACATAGGTTTGACCGGCTTATGATTAGGTTCCTTCAAGGTCTCCAGACAAACAATACATGAGAAAGTAGTCATGATCTGATGATCACTAGTAACTCTTTTACTCTGTATACTGAGTAACCAAGACAATGCATCAATCCTTCACCATAAATGATATACAGACTTGTGGGTCAAAAGCATCTCCAGGTCTGGTTGAGCCATCTTGCAAAGCATTTTCTCTTACATTTTTACCTCCAAGTCTTAAGGTGCTTAATTAAACATCACGAGTGTTACTATATTTTTTTTTTTTAGGCTGGTTGATGATGAATTGCATCTCATAAACCATGGCTT…
>Vitis_vinifera_newGene_2390
CCCCACCACTACTTCGACCGCCCATCAAACCACCACCCACTAAGGCCACCGCCACTTGAGATTAGACTCCACCACCACCACCACCCGTCACCCATCTCCACCACCACAGCGCATCGATCATCTCTACCATCGCCAGCCTTCACCACATTTTCTTCTACTCTCCCATTCAGCCTGCTGGTCTTCTCTTCTCTTCTCTGCTTCTTCATTCTCAAGGTGATCCTTTGTTTAAACTACTAGTATTCATTATTATGATTTTCTGCTTGCTCGATCTCATGCATGTAGAAAACTGTGGCCAGATATGTACATGTAAATTGACCCCACCGCCCCCCTTTATTTTGTTTTCTTTCTTTCTTTCTTGTATGTGTTTTGCTGCCTGTCGAAACATTTTGCTTCTTGTTT…
>Vitis_vinifera_newGene_2391
ATCTAAGGTAAAAGCAAGAGAGCAAACAAGAAGCAAAATGTTTCGACAGGCAGCAAAACACATACAAGAAAGAAAGAAAGAAAACAAAATAAAGGGGGGCGGTGGGGTCAATTTACATGTACATATCTGGCCACAGTTTTCTACATGCATGAGATCGAGCAAGCAGAAAATCATAATAATGAATACTAGTAGTTTAAACAAAGGATCACCTTGAGAATGAAGAAGCAGAGAAGAGAAGAGAAGACCAGCAGGCTGAATGGGAGAGTAGAAGAAAATGTGGTGAAGGCTGGCGATGGTAGAGATGATCGATGCGCTGTGGTGGTGGAGATGGGTGACGGGTGGTGGTGGTGGTGGAGTCTAATCTCAAGTGGCGGTGGCCTTAGTGGGTGGTGGTTTGAT…
>Vitis_vinifera_newGene_2395
TGGCTTACCCAAGCTCAGGCTACCGTCGATCGCCACCCCGATGTCAACGACTTCCAGCCCTCCAAGATCAAAGATTGCAAAAGCCTTTTAACTTCATCTGAGTTCGATAGCTGGTAGAGCCACCTAATTTGGCCGAGGCAATGGTGTTAATCCGCATTTTGGTGTTTCTGATTCGGTCCAGCTAGGCTCCCACCATGAGGGAATTGGAGATTAAGTTCACAAAGGCTTCCGACTCTCTCAAACTCTCTCAAAGTGAGTGCCTTCTACTGATGAAATGCAGGGGAATTTATTTATTGTGTTCGTAGTTGGGCGTAAATTTTGTGTTTTCAATTATTTTTCTGTTTATAATTGAAAGAAACTCTTATTTCATATGAATACATGATAAATGGTTTCTCTAAA…
>Vitis_vinifera_newGene_2399
TACTTTTTGTGATAAACTCGTCAACTTTGCACAATCTAATTCTTGCTCCGGTTTAGGTTGCTGCCAAACCTCTATCCCCGCGGGTCTTCATACATTAAACATTACTCTTCGCAGCTCTGGGAACCACAGCAGGATTTTGTGGTTCAATAAGTGTAGCTACGCATTTTTGGTTGATACCGACTCTTTTCATCTTTCAAAGATGAATCTTTGTGGATCCCCCTGTGGTGCTTGACTGGGTAATCAAAGGCAACTGCTCCAGACATGACTGCGGCCAGAAATCTATATGCAAAGACTCTAACACAACTCGCTCTGGATATCTTTGCTCCTGCGAACAAGGCTATGCAGGGAACCCTTATCTGCCCAACGGATGCCAGGGTAAGTAATTTTGATTTCTATATA…
>Vitis_vinifera_newGene_24
GTTCTGTTCTGTATGGAGATCCCTGGCCATAAATGCAGTTTTTGCAGGTGGGTCTTTGTTCTTGCATCTCTTTCTAGTTTTGGTCAGTGGATTTTTATATGTTTTTGTTCATTTTTTTTTGTTGCTGTGTTTTGTTGTAGGGGCAAATACAATTGCTTCCTATATGGGTCCCTTCTTAATAACACACTTTGTGAATTTCTTATCCGGAAAGGGTGATGATTCAAGCTACTATTATGGGCTGGTTCTTGCATTGATCTTCTTCATGGCAAAGACTCTGGAATCTCTATCACAAAGACAATGGTACTTGGGTGGGCAGCGGATTGGCATCAGAGTGCGG
>Vitis_vinifera_newGene_2401
GGCTGCTCATTTTTTATGCAACTGCAACCTCATTTACATACCATTCAATATAATCCCGAGCAGAGCTCTCCGCAAACTTCTTAACGGAAATTGGACGATCTTCATGGGTTCCTTCGTACAAAATATAGGTAAAACCCTTGTGTAGTATTCCGCCGCTATGATATTTGTTTGTTGCTGCGCTCAGCTCCCGTTTGGAGAAGATCCGAAAGGGATTATACTTACCGTTGAAAGTAGTCACGAGCTCCTCAAGAACCCGACCTCCATTTTCCAAGAAGAAACCTTCCTCTGCTTCTTGCCCATCTCTATGTTCTCCGAAGCAGCACCACATTCCTGGGAAGAGATGAATATAGTTCCAATTGGTTTTGGTTCTTATTGGAGATCATATACGATACAAAGGAC…
>Vitis_vinifera_newGene_2402
CTCTATTCTCTCTAATGACTCAACTCCTTCTGAATCAATGTTGGGCAATCTCTCTTCCACTCAATGTCAACAGCTTATAGCCCTATTGAGTTCCCAGCTACAGTGCAACTCAACTGCCTTAATGGAATCACAACCACAGGAAAGTCCTTCTGTGTCTTGTTTTAGTGGTAAAGTGATTCTTTCCTCTTCTATTTCTCATATTCCGATTTCATCCTATTCTTGGGTATTAGATACTGGGGCAACACACCATGTGTGTTGTTCCCTGATATTGTTCAAAACCTCCTCTCTATCACATAATTCCACTGTTTCTCTTCCAAATGGACATTCTGTTGTTGTCACTAGAGTAGGGTCTGTTGAATTATTTGATCGTTTCATTATCGAAAATCTTTTATATGTCCC…
>Vitis_vinifera_newGene_2403
TGTTTGATTCAGAAAAACCCTCCTAAAATCCTAATATGTATAATTTTCCCAGATTAAATCAACCTTCGTTTTTTATTTATTTATAAATTTACATTCTAAAAATTAGAATTGTTAGATGCGAATCAAAGTAATAAAAAACAGTGGATGAATAAATATCTTCAGAAAAAAGCTGCATGATTACTACTTTTATGACTTTTCAAAATTGAAAAGTTGCGAAAAACTAAAAGGGTCTTACACCAAAGTGTAATTTCCACCATGGAATCCATAGAAAGAAAAAACCTTTTAAGATCTTGGAGTCTCATCAGAAGACTAAAAAAAAAAGGAGTTGAGAAGTTGGCTGTGATGATGAGAATCTACCCTTCAGAGAAGAGGATAGATGAAGAAGGATTCATGAAGACT…
>Vitis_vinifera_newGene_2404
GTTTGCTCTGGCCCGCAACCCCTCGCATGTTGCTGCGGATTGGTGACAGGTCTTTGCCACCACCTTCTTCTATGACTAACAATCACCCGCATTTGCATTCGAAAATGCTTTCAAATCCTATGAAATCGAATATGTTTTGTACTCCCGACTCCAAATTCGGATTAATCTGCATTATTCTTAAATCAAAGCATATAATTTGAATTCTCGTTTTCTTTTATCTATACAGCTAAATTTGATCATTAAAAGAAAGTACATAGAAATAAGACTATAGATTTAAAGAATTGGGTTTATGTGATCGGGCC
>Vitis_vinifera_newGene_2405
TCCTCGGAAAGTACGCATCGGTACAACTGTTGCTTTGGCATATGACTAACGGTTTACAGCTAATAATCATGGACTGTGCTGCATGACTCAAGCAAATGACTAAACTGTCCTTACCCAAGGCAAAGAGAGTTCCAAACCTGTAAGGGCAATTCAAGTAAAAAATGAATACCGGCCATTGCGGGCCAATGCCCGATGGGCGCTGCAGGTATCAGCGACTCAACGGTTTAAGATTCGCCCTCTGAAAGTTCTGAACAGCTCCCACTCATTCTCTGTATTCTGTTTGTCACTCTAGAATTTTCACTCTTTTTCTCTCTAGAACCAAGAGAAGAAGCTCTCTCCCGTTTTTGACAGGTTCAGGTGATACTTCTTTGGTTTTCGAATCCTCTCTGATTTTCTTTG…
>Vitis_vinifera_newGene_2406
CATGTATGGTATTTTAGAATTTGTTATAAAGTCTCCCTTGAAAACCCTAACTTTTGGAAGACAAGAAAGAAGGGAGAGAGCCACCGTTTTTAGTGAGAAAGAAGAGAAGAGAGAAAAATGCAAGTTTTTCTCATCATGCACAGATTTCATCAAAGGTTTGATCCCACTTCGTCCGTGGTCCGATCGAGCTGAAATTTGGAGGAGAGTTTCGTGACTCATTTATCTTCAATCTGAACGGTGAAGATCGGATTTGGAGTTTCGGAAAGTCATTAGAAAGAAAGAGGAGAAGAGAGAAAAACGTAGGTTTTTCTCATCATACCCAGATTTCATCAAATGTCCGATCCCGCTTCGTCCGTGGTCCGATCGAGTTGAAATTTGAAGGAGAGGTTCGTGGCTCAT…
>Vitis_vinifera_newGene_2407
CACCCTCTTAATTAATTACACCCACCCCCTATCTCTCTCCCTTTCTCTCTCTCTTTCTCTCTCTTATTTACTGTTACTCCCTTCATCACACCTTAAATAGAACCCAACTGCCCCTTCTTCATATCTCTAATATTTGTATTATAACTCTTTTCTCTCTCCCTCCGACCTTTCTCTCTCTTTCTCTCTCTCCCTCCGCCTGTGTTTTCAATGGTGGATGAATACAAGGACGCTGTTTCTTTCATATGGGTTTGACAAAGGGTTTCTCACAGAGTTTATTGGCATTCTGTCCACCTCCCATCTCTTGAAAATCTCTCTTTTCTCTCTGTGGAGGTGGGCATACTGCCAACCAAGCTCTGTTGGACTCTCTTTGTAAAACCCTCGTGATACCCCCCAACACCA…
>Vitis_vinifera_newGene_2408
GTTTTTTCTGTTGAGGGTCGGGCATATGAGGTAATTTGCTCTTTTTCTTATTGAAATAATGATACCACTTGTAGCAAAAGTATTAACTAATGCTACTTTCTAGTTCCTTGTGGGAAGGAAAAATACACGCGCACACACACACACACACTCTTTCTCTCTCTCTAATGTCCTCATTTATTTATTTCTAGTTAAATTTTAATTTCTTGCTGTTGAAGAATGTTTAGAAATTGAATTGCTTGTGATATCTCCATACTTGGTTTCCAGTTGAGATAATCTTGTTTGTGGTGTTAAGCAACGTTATGTTCCATTTCTAGTCTATATTTGATGAGTAAGAGCCCTGAATATTCCACCGTATTTTTAGTGGGGTTCCCAACCATTTCAGAAAAGGTTTGTGTAGAT…
>Vitis_vinifera_newGene_2409
CAACGTTTATTTCGGCACCGCCTAAAAGGCGCGTCTTTCCTGGTATCTGATGGGCGAGATTCTTCAAAGCTCTGCACATTACCGTTATATAAAAACCCTAATCGGCCATGCCGAGATGTATCATTATCTTACAATATCTTCTATCTCAAAGACCAAATAGATGGTTGAGTTTCTATTCCAATTTAATACGACTTCGGTTTGTTCACAACTGGATCGCAGGTTCTGAATCATCATTGAAAATTTCGAGTTAGAATGGGCAGATTCGGATGGTTAGGGTTGGTAGATTTCTTGCCGATTGATAATGGCATGGCTCCTGGGTTTATTCGCCGGTGAAGTAAGTTCTTAATTATATTTTGCGGGGTGTTATGGCATTCCAGCATTCTCGAATTCTCCTACTTT…
>Vitis_vinifera_newGene_2412
ATGAAAATAACGTCGAAGAAGCAGAGCAACAGCGATAACAAGAAGTGGCTACTGGCCGCCATCTCAAATCTTCCATTTTACGATGAATAGGAAGACCAACCTACTACTACTAAAGAGGCAAAGGTGGAAGATGATGGGGAGTTTCGCCGCCGCAAAATACTCGATTCATCCGACGGCCCATCCATCCAACAACTCGTCGACTCCTTTCAAACCCAAGGGAGACAAGATTGCTGAGGTACTTGCAAATCATTTTTTCCTAATCGTCCTAATAATTGCGTCAGTTTCTTTTCATCTTCTACTACTTCTTCTGTTTTCTCGGAAAACAAACGGAATTTATTAATCAATTTGGATTTTTGTTTTATGCATTGTGTTTTTTTGGATGGTACGGGGGAAATTAGG…
>Vitis_vinifera_newGene_2414
GAGGATTCGGTGATCGAGCAGCGATTGCTTCGAGGTCAGAAATGGTTCCCGGTGAGTATTATTTGTGAAATAATAATTCATTTCATTAGCATATTATTGTAACTTTCCAATATAAGTATTGATATCATTTATTTGGTTGTAGCTGAATGGTGGTTCATGTATGGACATCACGCTCCTACATTAAGAAGGTTGGCCATCAAGGTTTTATCGCAAACTGCATCATCTTCAGCTTGTGAGAGAAATTGGAGCACGTTTGCCTTAATTCATACAAAACAAAGAAATCGGCTTGCTTACCCGATGCTCCAACAATTAGTTTTCTGTTATTATAACATGAAACTAAAGATACGTGACATGGAAGCAGAACAAGACAAAGTTGCAGAGAAAGATTACCTCGATTTA…
>Vitis_vinifera_newGene_2415
ATGATGATGATGGAGATGATGATGTGTATATGTATCCGGCTGACATGCACCCTGATGAGCGACATGCTTATAGAGAGGCAGTTCGAGCATCAAAAGCTGCTGAATGGAATCGACAACAACAAGAACATTTTATAAAAGGCAAAAGAAAAACAGGTATAATATTAATTTGAATTATTACTGTTTCTTATCAACTTTATCAATAATATTAAATTAACATATATGTTTAATTTTAATAATTATAATAGGCGAGTCTTCACATCCAACCAATCCAACAACAAGGCAAATGCGAAAATCGCAAAGTGTTCGATATTCAGATGCATCACTGCCTGATGCACCCTCATTGTACAAATCTTCAGCAGCAAGACAGAAAACTGTAAAAAATCTTTTCAAAGGTGGTGC…
>Vitis_vinifera_newGene_2416
ATTTAAAAGGTCCAATGGTGCACTTGGATTAGCCGGCTGAGGCTCCTTCGCTGCTGGGACTCACGAATATGAAAGAACAAACACGGAGGAGGGGAGAGTGGAAGAGCGAGTGGTAGTTTGTAACTTTGTAACAAATGGCGGGAATGGGTTGGTACGGACCTTTAATCGATCTGTCGAGAGCCTCTTCTCACGTTGGCGATTACGTTCAACTCCTCGTTTTTGTTCATAAATCCACTCCCATTCAGGTCTCTCCCCTCTTTAAGTCCCTGATATTCTTCTGTTTTACTTCTTGTAAGGATTCTATGGTTACGCTATTCATTCTTCCTCCCGTTTTTGAACTATCAAACCCAGCTATTGAATTGAATGATACAGCAGCGTGTAAATCATGATCTTACTCCT…
>Vitis_vinifera_newGene_2417
TTTTGCAGAGTGGCCCATCGGCTAATAATGATACTGTCACTCCCAAAGCAGCTTCCACGTTGATTAATCCAGAATCAGGTGGGTCCAAGAATTCAATGGTAAAACAAGCCCTTGACATGTTGAAGGAATCCCAAGAGCATGGCTGTGGAGGGAGAGGGTAGAGAAGAGCCCATACCATCCAAGTCTGAGCATAGAACAGAGGCAAGTGGGGAAAGGAACAAGGAGAGGGAAAGGGAGAGAGAAAGGGACAGGGACAGGGACAGGGACAGGGACAGGGAAAGGGAAAGAGCAAAAGCACGGGACCGTGATAGAGGAAGGGATTCTGATAGGGAACGGGAGCGTGATGAGATTGACAAGGACCGGGAGAAGATGAAGGATAGAAAACATCGGTCTAAGGAT…
>Vitis_vinifera_newGene_2418
TTCGAAGAAGGCTGTTGAATACTTGAATTCGATCTATGTAGTGTCTTTTTTTATTTTTTTATTTTTTATTTTTTTAAATTTCAATTTATCCAAAATTTCAAAAGAAAATTTAAATATTAAAAATGAATTATGGAAAAATAAATATCATTATATATATATATATAAAAGATAGTATTTTAAGGATATATAAATTGATATACATATTTTTTGCGATGGCAGCAGCATGGCAGATGGGTATGAATTTGGATAGAGAGACCCGACTCAAAAGTGGTTTTTAGAAATGAAGACAAACCCCAAATGGATAAACCAGGGGACGCGTTTGAGCCGTGGATTGAATCCGACCGTTCGCTAACCGATGCTCCACCGTCCGATACATAACCAGCAGGGCCCAATTCACTC…
>Vitis_vinifera_newGene_243
GAAAGAAATTTCACTACCATCTCTTCCTAAAGTTCCTGTTTTCATGCTACTGGCATCACAACCCAAACCAGATTGGTGCACTCCAGCTGATATCTTCCAATATTTCTTCTAATTCAGGTTCAGAGAATGACAAGAAGTCATTTGGATTCACCACATTGGAGAAAGTAGAACCATTGTCATCATCCTAAAGGTGCTTCGCCATGGCAGAAAAGAGGAAACGCTGGCAGAAAAGCAATTTCTACTTATCATCTGATCTGGAAATGTGTATCAGCAATTTCCCTTATATTAACATCAGGGTTCTGTTTCTGTCGTCAACCTGCTAAACATTAACTGAATGCTTATGTCTTTATTGATCTTCAGATGTTCAGTTTCCCGAATAACTTCCCATTCTTTAGGCAT…
>Vitis_vinifera_newGene_245
AACGCTGCAAGGGCTGGCAATATAAAAGCAGTCAAGTTGTTAGTGAACAAAAACCCAAGCTTGCCCAATATCTGCCAACGCGACAATTTTGCGCCTCTTCACAGCGCTGTTAGGTATGGTCATAAAGAGCTGACTTTATATTTATTAAGCGTCACCAGAGATAATGAACCTCCATATCCTTTCTCAAATTCGCCTGGATTCGAACTTCTGCGCAGAGCACTAATGGTGGGGTTTCATGGTGAGCTATATTTACCATCCCCTATCTATTTTCTTGATATGAATTACTGTCGGGTTCCCATGTACAATTTTATAATATGCAGATGTAGCACTGTATCTGGTTGAACGTTATCCTGACCTTGCCACATGCCATTTCGATTCCGCCCGCCACGATGATGCTAA…
>Vitis_vinifera_newGene_246
AAAAGAATAAAGGAATTGTCATGGTGGTTGGCAAGACTTCTAAGAAAAAGGGCAAAGGTAAATATATACCAAAAAGGAAACCTCTTGGAACTAAGGGTGGTGTGACCAAACCCAAATACAAGAAGGTTAAAACTGACCACAGTGATGCTGAATGCTTCTTCTGTAAAGAGAAAGGACATTGGAAGAGAAACTGCAAGAAATATCTTGATTCTTTGAAAAACAAGAAACAAGGTAAGACATTAATGAAAAATGTTTTCATGATTTCTTTAACTGTCACAGATTCTTCAACATGGGTATTAGATACCGGTAGTAGTTTTAACATCTACAATATGTTGTAGGGGCTGAAGATAACTAGATGGTTGAAGAAAGGAGAAATCAACCTTCAAGTAGGGAATGGAG…
>Vitis_vinifera_newGene_248
AAAACAAAGAAAGGGAAATTGGACAAATCTCGGGGGAGATTCTACCTTCTCCGCCGAGCTCCACTCTCTCTGCAGTGCGGCCCAAAGTCTAGCGAGTAAGGATGCTGTTTGGGAGAAATGTCTCCCTAAAGATTGCTTACAATCCTACATGCTTTTAATAATCCATTTTGGTTATTAATCTTTCTGTTTTAGGTTGTTCAATTTTGGTCTCGACTTGCAAAGGTGAGATTTTGTTGAATTTGACGATTTTCTGGTGCGGTTCGTCCCTTGCGATGTTTTATTTTGATTAGCCGCATCGGTTCTCTGTGATTGTATACTTTAAAGTACTGTATGCGCTTGAGCCTAAACATTTGATTTTGCCTGCGAAATCTATGGAAGTCCCCTCAAAAGGGAGATTTA…
>Vitis_vinifera_newGene_249
ACGGCATTAGGGAATATCGGCAAAAGCAACCTACTTACATCCGAGGCTGCCTCATGTTCCTCCAGGTACAATCAAGGGTCCACAGTATTCTGCAATTAGGTTCAACTTTGTTTACATTTTATTTTAAAACTCATCGTTACTGCAATTCCATAATTTAATGCTTATTGTTTCGTATACTACCCTTGTACAGCTCTTTTATATGGCATTCTTCTATATGCCATCAGTTATTGTTGAGGTGACCCGGCCGCTTGCTGCCGCATGGAGTGACGATGTCATAAAGCGCCGCTTAGCGGCTGAAATATCAACTTTCAGTGGATATGGGCATGTGGATCTATGCTATAAATGAACATAGCTTTTCGTATTAGTTAAATGACCATAGTAGCTTATTCAAGTCAGTCC…
>Vitis_vinifera_newGene_25
GGCATTTCTTTAAGGTTATGATCAATGATTTCCGTACTCAACTGGTATGTCAACGTTCCCTTTTTTCAATCCTCTACATATATGTTTTAGAAGTATTTCAACAAGCACTGCTAAAAAGTTTTACTCTGAATCAACCTTGTGGTTTGATACATGATGTGTATTTTTCTTGCGAACAGTCAATACCACCAGGGTTTTCTAGGAAGTTAAATGGCGAGAAAATGGAGAAAGCGGTGCTTACAAGTTACAAGGGGTCATGGGTTATCGAAGTTGGTAAATGTGGCCAACTTTTTCATTTCAAAGAGGGATGGGAAGAGTTTGTGCGGAACCACAATCTCAATGTTGGAGATTTTGTTGTGTTTGAACACAAGG
>Vitis_vinifera_newGene_254
GTGGGAAGGCCCCGGGCGTGAGGATATCAACGGTGGGTTTAAGCCGGCAGCTTTCCATTTAGTTGTTTTCAAGTTGAAAATTTCGGAATTGAAAACCTTGCCAAACTATCATCGAGAGTAATGGCATCGCCTTCATCAGACCAAAACGGGTGTGAAGAAGAAGAAGAAGAAGCGAAGCCCCAAAATTTAGTGGCCTGCCAGTCACCTACTCTCCTCAAAGATCCTCATAAGCATATCTCCAGGCATGGGCTTCGTGGAGAAGTACTTTTTCAAAACTTACTCAATTTTACTTTCTCTTGTTTCCATGCCGATTTTTCTTGTGTTTTGATACGTTTTGTTGTGGGTTTGTTTTATTTTCTGTTGTGTGCAAACTAGCTTGTTCGTCTTTCCAAGGGTTTT…
>Vitis_vinifera_newGene_257
CCCCATCTTCCCTTTTTCTCTTCTTTTCTTATTTTTTTTCTTCTTTCTTCTTTTTTTTTTCATCCTCTCATCCTCATATTCATGGCAGACCCTATGCCACCACATCCATCTCCCGTGTTGTTACCATCCATGAGTCCCACACCCACCATGCCACCATCTTTCTATTCACCCATGGTTATTGTTCCTATGTTCGCCACAACTTAAACATGCTTCCCGATGTTTCGCCACATTCTTGACACGGTTGCTGTTGTTTCGCCATAGCCCTGACGTGATTCTTGATGTTTCGTCACCATCATAGCCACCATTGTTGCAACCCACAGCCTTGGTACCTCTTGCACTACCCATTGACTTTTGTTGGATCGCCATCAGCACCACCATCTCCGTAGTTGCCACTTCATT…
>Vitis_vinifera_newGene_26
GGATAGAGAGAAGAGTAGGCCGAAAAAAAAAAAAAAAAAGAGGAGAACGGGGAGGTGCTGCAAATCTTTGGGCGTTCGATCGTATGACGAGCAAAACGACTTATGTTTTGCATGAAAGTTAAGGAGAAAATTTTCTTTGAGGCGAGGAACATTCCTTCAAAGTTCGATTTTAGTTTCAATGATTGGATTTTTTTATTTGTGGTAAGATAGTTTAATCCTACAACTTTTGTTTAATATTTTGTTCTTGAAAAAATATTATGAATTTTTTTAGTGGAAGATAAATATGTGTTATTTGTGTTTTCTTTATGTTATTTGAAGTATGATTATTCTTAAGGTTATTATTATTATTATTGTTTTATGATTTACATATTATTATGATTTTATTTTTAAAATTTTTAT…
>Vitis_vinifera_newGene_260
TGCTGATTGGGCTGGTTGTGCGGATACCCGTCGCTCCAGCACTGGTTGGTGTGTGTTCTTAGGTGATGCATTGATATCTTGGAAAAGTAAGAAGCAAGACAGAGTCTCTAAGTCATCTACGGAATCTGAGTACCGGGCAATGTCTCTTGCTTGTTCTGAAATCATTTGGCTTCGAGGTTTGCTTGCGGAGTTAGATTTTTCTGAGACCGATCCTACACCTCTACATGCCGATAATACAAGCGCTATTCAGATCACAGCCAATCCTGTCTATCATGAGCGCACAAAGCATATTGAAGTGGACTGTCACTCTATCCGTGAAGCCTTTGAAGCTCGTGTTATCACTCTTCCACATATTTCCACTGACTTACAAATTGCTGATATCTTCACCAAGGCTCTCCC…
>Vitis_vinifera_newGene_262
TGTTTTTTGGGATGGAAAGATTGGGAAAAAATAAAAATAAAAATTGGGACTATTATGGGAGAAGGGACGATTTTCTCCATGGATGAAAAATATGGGTAGTAGAAGATGAGAGGCTGCTTTGACAGTGTGAATTTTCCTGTGAAGGGCCAAGGGCCATAGGAGAGATCAAGGATAGATGCACTATTACTTTGAGATGAAAGGATCATCACGAACCAAAAAAAGAACCAAAGGATAGGAAAAAAAGAAGCCCACAAGTTCTTGAAATCCCTAGCATCTCCCCTGGGGTAAGCTCTTCAGTGTGAAATCCAATTTATTTTATTTTCTCTATTTCTTTTCCTCTTTCATTTGCTATCATTAAGATTTGTTACTATTAATTTTGGGTGTTTCATAAATCTCCCT…
>Vitis_vinifera_newGene_263
CATCACACTAGACATCCGTGCACCCTCTCACCTCTCCTGCATGTAAAGCAGAACCCTAAAGGTGGGAAAATTTCGGAAAATCTCCGACAGTCCTCAGAAATTTCTTAATTCAAACACCATGAATGAAAGGAGGCTCTAGGCCCGTCACCCAAGTTTACCCATTTTCTTTCTCTTATAGGTAAATGTTCCAACACCTATTTATTTAACTTTCTCACCATCCAAACAGCCCAATATCGTACAATATCAGCTGTGGACTGGATTCTATTTTAATATAATTTTTTTTAATGATTTTGAAGGGCCCTGTAATTTTTTATGTTCTTTTTAGCCTTCGATTTGTTTCGAGTTCAAAGACACCCTCGTTGTGCATTTTGTCTTCGTGAGGAGGCTTCATTTGCTAAA…
>Vitis_vinifera_newGene_264
CCCAACCAACCCGATAAAGTTAGAAATTTGGGAAAACTCTGTCATTTCCTCTCATTTTGCCCTAACCCATCTATAGTTTCCAAAAACCTTCAACGAAGCCAAAGTTGAGCCATTTCTTCATCTTTATTCATCAAATGTGCAATATTTTGAAGGTTTCTAGAAACCGAAGTGGAACTTCCTCTTCCTTTTGGATTAATCGCAGGTGAGTATTCCATTTAAGGATTTGTTTGGCTGTTGAGAAGAAATTTGGGCCGAATGTTGTTTTGCATTGTTGACGACCCTGTGATTTAGAATATTTGGGGTTTTTATTTTTTTTAAATCTTAAATATTTATGTTTATTAGACGATTGTTTGTGGGGAATCGTTAAGGAAAAAATTTGAGAACTACCAGTGTTTGAAA…
>Vitis_vinifera_newGene_265
GGCATTTTCATAGGAGAATCAGCAGTTCATCTAACAAGCTACTTAGGCGTGTTAGCACGCACTATGGTGCCAATAAGATATAAAACTTGGCATGTTGTACCTAAACAGTTGAAGGATAAGTTATGGGACAGCATTGAGGTAACCATTTCTTATTTAAATCACTTTGATGCAAAATGTCTATCATTCTTAACCTCTTGAAATTACTAAAGTTTGGTATTAATGTGCAGACTGCTTTTTCATTAAATCATAAAAGCAGGAGGAATTGTATGTTAACAATGGGAAAATGCTTTCGGTCCTTTAAGAACTTGCTAACGGTGAAGTACATTCTTCCTTTCGAAGACCAACCGGAGCTCCTCAAAAGACCACCAATTCAATATACTTTTATTGAGGATGAAGATT…
>Vitis_vinifera_newGene_266
TAAAGCTTACTGACTGATCCAGATGCCCTGACTTGGAGACATATAAAGTGAGTAGCACTGAGTGGTGGAATGTGATCTACTGGCTTCTAATCAATTGTTTGTTTATGAACATTGAATAAACCTACCAGCTCCATTACTATGACACTGCAGCTTGAATCTTCTCCCCTCTTCCTCCCACTCCAAAGGGCCTAAGAAGCCTTTTTCCTCCATGCAGAACAGCTCCACTCTTTCAAGCAACCGAGACAAACCTATCTCTCCAAATCTGATCCAGCTGGAGAAACCTCTCCTTCCCCCCTCCACCTTTTTCCCTTTCAAACAGGGATTGACCTCAATACAGATCTCAAAAGACTGAGGTAAAGGAAATTGAAATTACAAGTCCTTAAAATTCCTGTGGCAAAC…
>Vitis_vinifera_newGene_268
TATCAAAGAAGGGGCGTCTGGTAGCTATATTCAGAGCTGGGGATTTGTAATCGGCCTGCTGAGTCAAAGAGCGAGTCGCCATGAGAGCTAAGGTAAACAACCTCTCCTTTTTTCTTTTGTGGTTTTTTCAGTAACTGTATTTCTTCGCTCTCAAATAGCGAGAAGCTTTTTGTGCTTATTGTAATCCTTGTATTATCTTCTTTAAAATGAATCATTTGGGTTAGATCTGGAGGCTCATATGAGGTTTCGTAACAATGGCTGTGGGCGTTTCAGTTGTGCTTGAAATTTTCTAGCCTTTAGACCTGCTTGGATACTGAGAAAATTAAGCGGAAAAGGGGTTTTTGGATATTGTTAATTTTTAATGAAAATAGGCTGAAATCTTTTTTCTTTCGCGTTATT…
>Vitis_vinifera_newGene_269
AAGGGACAAAAATCCCTCAATATTGCAAAACTAACCCTTTACTTATTTAGGTCTCAAAAATGACCCAATTCGGACAAAAATACCCCCTCACCCCCTCAGTTATCTTTTTCAGCCCTTTTTCCCTCCAACTCCAATTTTCTCTTGTATTGTGTCTCTTCGTTACCCTTTTTCCCTTCAACTCCAATTTTCTCTTGTATTGTGTCTCTTCGTTACCCTGCAAACCCATTTGTTCCATCTGTTAACCTGCGAGAAAGAAATCACGAAGGATTTTTCCGTTTATTGCAAGAGAACAAAAAGGCAACACAATACAAAGAAAAAACAGAAAGTAAGTTTCACTGTTTCATTCTTTGATTTTGGTTTTTTGAACTGTATATATGAATCTTCATCCATGAAATGAGA…
>Vitis_vinifera_newGene_27
GTTAGAGCCCAACCTTCTTTTACGGGCCTCAAAGGAGTATTCACGTGCGCCTTTGGGCTCGAATCGAGGAGAAGCCCAAATATGATCGTGAGTCTCCTACATTTTTCAATCGTGTGGGGGCTCAGCCTCTCTATGGGCCCACTTCGGCTGGTATGGTCCATGGGGCAGCTTTGCTGGAGGGTTTCCAGTGGGAAATCATGGCCCCCGCTTCTTGGTGGGTGGTGGGCGGTCACCAACAGTAGGAACAGGTAACAAAATCCAATCAAATGACTTGGAATTCCGTCCAATGACTCATTAACATTTGCTTTTGTCTTTTTTTGACTATTTCCGTTGATTATTTCCAAACAAAAGATGCATGTGGTTAAAAATCTGTAAACCTTTGTTAATAAACGATACAGT…
>Vitis_vinifera_newGene_270
CCCAGTTCATTGCTGCAATCTCTTGTGTTACATCTTATTCAGCCTTTTTTATCTTTATTATCTTCTCATCAAGTAAAAGTTGCTTCCCGGTGTGCAAATGGTTTGAATCATATCCTACCATATCTGAGTTTAAAAGAGGATGGAGTTATTTGGGAGATATTGAAAGAAACAAATGCAGTTATTCATGTTATCAATAATATACAAAAATTTTCCAGAGGAATGGAATCAATTAAATATTTCCAACGGATGGCTTCTCTTCTAAGGAGGATATTGTGGCAGTGGCCGCCCTCTCGCTATCGTGTATGGAATGATGCTGAGTTGTTGAGGGTTTTGGAGGTTATACGTGTAAATCCTGATTCTTCTGTTAAAGCTGCAGTTTTGCAATTGTATTCTGCTTTA…
>Vitis_vinifera_newGene_273
AGGGAACCATGTTCATGCAATCCATTGATGCTTCTTCAATGATTAAGACGGGAGAAAAGATGTTTGAGTTACTTGACAAATGGGTAGAGCAAGTTGGTGAGGAGAATGTTATTCAAGTTATAACAGATAATCACTCAAGTTATGTGATGGCAGGTAATAAATACTATTTCTTGAATTTTTATTTACTTTTAAAATTTGAATTATTTATCTTGAGAAACTTATGTAAATTTATTATCTACAATGTCATATAGGGAGGTTGTTAGAATTAAAGCGCCCACATTTGTATTGGACACCATGTGCTGCACATTGCCTTGACTTGATGTTGGAAGATATTGGAAAGCTACCAAACATCAAGAGGACATTGGAGAGGGCTATATCACTAAATGGGTATATTTATAA…
>Vitis_vinifera_newGene_276
ATCAGAAGGGCCAATCTTCCCATGTCTTGAAAACCTCTTTCTCATTCAAATGCCAAAGTTGAAGGAATTGTGGAGGAGGGACACAACACACCCACCTACTTCATGTCCTTGTCTTTCACATTTACAGATCCAAGGCTGCATAGTGTTGGCATCCTTAGAACTGCATTCATTTCCTCTTCTTTCTAAGTTAGAGATCTCCGGTTGCCCTAAGCTGACATCCTTACTACTGCCTCTATCTCTTGATTCTCCTCTTTCTAGTTTACATATCTTCGAATGTTCTGACTTGGCATCCTTGAATTTGCATTCATATCCTCTTCTTTCTAGTTTAAATATCAGCTGTTGTGGTGAGCTCACGTCCTTACTAGTGCCTCCATCTCCTCTTCTTTCACAATTTAATAT…
ATTTAAATATTAGTTTAATATTTGATTTCATTGGATATAATTTTATGTGGTTTATCATGTACTTCCACATCTGTATTATTACTTCATTGCTTATTTTGTAAAATATTTTTAATATTTCATAAGTTTTTGATTAATTTCTATTCATAAAATCCAATCATCAATATTTATTTTATTTTATTTATATAAAATCACCAATTTATTTGAGCTTTAACAAGTGACCAATTATATATATAATTATCTTATCTTAATTCATCCTTAATAGAAGGAGTGTAACTAATCAATATAAAATAATGCCATAATGTGATGTAAAAATGCATGCCTAAAAATCATAAATTTGAAGAGCACGTGCCTCATATTTATTTATAACCATAATACATTGAAATCTCTTTCTAGAAATTA…
>Vitis_vinifera_newGene_278
GGTGTCTACTAGCTAACATCCTTCTCCTCTTCTTTCACAATTAGATATCTGGAATTGCGGTGACTTGGCATCCTTGGAACTGCGTTCAACCCCTCTTCTTTCTAGTTTATACATCTGGGAATGCCCTAAGCTGACATCCTTGCAAGTGTCTTCGTTACCTTGTCTTAAGACACTAGGACTGCATAAAGCGAGAGGAGGTATTACGATAATTAATGCTTGTCACTGCTTCTTCATTGGAGTCTCTGTATATTTGCATCATAGATGAAATAATATTTCTCCCGCATGAGCTAAGTAGAACATGCTTCAACTCTTCAATATCTAAAAATTCGCGAATGTTTTGGTTTGGCAACGTTACCACCCTGGATAAGCAGCCTCACCTCACTTACAAACCTTCATATA…
>Vitis_vinifera_newGene_28
CTGTAAACCACCCGTCTCCGCCTTCCCGCCCAAAACCTACTGTTTAAAGTGTCAAGGGACCTCCTCTGTTTCGCTATCTTTTATCTCCACCTTAATCACAAGTCGATTGATTCTGTCTTTCAGCTTCAAAGCTTTATTCTTCCGACAATGGCAGAATCACCCAGTTATGACGGTCCTTCTTCTGAGCCTGTTTCTTTAAGAGAGAGCTTGAACTCTGATTATATGAGAAGAGGATCCATAGCCTTAAAAAACAATGATTTTGCAGAAGCGGGCAAGTGGTTCAAGCTAGCTGTTGCCATCTGGTTAGGTTTCTTTTCATCTTTTATTGACAATTTCTTTGATTTGTTCTTTTTTTGTTTCTTTCTTCCATTTCCATTACTGTTGATGGTTCATGCTCCT…
>Vitis_vinifera_newGene_285
GATGGCTGGTGCATGAAGGACTCACTGGTCTCTTTTAGTTCGAGTGAGTCTTCCACAATTCCAGGTTTTCACTGCCAATCTCTCTTCCTACTTTTTTCGGTTCATGTTTATTGTTTTAGAACCCGTCAGTTACAAATATTGCATTATTCTGGTAATATTCATCATTAATAGGCTGGAGATAGACACTGATAAATTAATATTTCCTCTACTTCTGCCTTTTCTTTCATTTTTAATTGTACAGTTGGGTACACAAGCAAAAGAGAATTGTTTTCCATGCTATTTGTGAGTGCTTGAGCCACCGTGACAACACAGTTATGCTGTTTGAGCCCTTCAATGTTCCAGAGACAAATGTTGGCCAGTTATGGATGGCTGATGAATATGAAAAGGGTTATCTCAATT…
AAACAACTCGAGTAAAATTTGGTCCAGATAGGTGCAAAATACTTGGCTGTGGGATCGATGGAACGGAACCTCCACATATTTGGCCTCCCTGGGGATGATGGTCCAACAGAGTCGTAAAACACCTTCAGCTCAACCTTATTCCGGAAACAACCCTCACAGTATTTCCTGCAGTTGTTGGGTCAAGTGTATTTTACAGGCTTCGAGTAATGGTGGAATTTTGAGCTTTATCATATTTAATCCTTTGGTGTTGACTGGATGCTTCAATTCTAATCCGTTAAGAATTCTGCAGCAATCATCCCTAGGCCCAGCGAGCTATTGCGCCTGATGATTTACCGAAAGAGAACTGCACAATGTCTTCATTGGAGCCAGATGTTTTACCAACTCCTACAGATAGAAAGT…
>Vitis_vinifera_newGene_286
CTCTTAATGAGCTTCAGAATGATGTCAGCCTTAAATTGAAATCACTGCCAGAGGGGGATGTGTCCCCTCAGCACTTCAATGTTGTCGAAATTGACATGGATGGCTGATTCATAAAGGATTTCTGTTCTATAATTCAAGCATGTCATCTACAATATATTTCAGGTTTGCAATCCAATGTTTCTTCCTGTTTTTAATGGCTTCAATTTTTATCATTTTTTTCCCCAGTCTATTTGGGAAAATGCTTAGATCTCACTAAGTATGAAAATGTTGCATCTTCCAATCAATGTACAATTAGACAAGTTCTTAATTGGTAATTAAGAACCAATGTAATCATGTTACTTTAATTTTTACATCCTAAGATTTTTGGAAAATGCTAGGGTTGATTTAGTTACTTTCTTG…
>Vitis_vinifera_newGene_287
AATTCTGCAGCAATCATCCCTAGGCCCAGCGAGCTATTGCGCCTGATGATTTACCAAAAGAGAACTGCACAATGTCTTCATTGGAGCCAAATGTTTTACCAACTCCTACAGATAGAAAGTCTCTAGGGGAAAAAGGTTGAGCGGCTCTACTAGATACTCCAGGCATCCAACTATGATGATTTACTCTGCTATCAAGAATTATGTCGTGTCCATAATGCTACTGAGTTCTCAACCGACATTGGTTCAGAATTAGAAGAATCTACTAGAAATCATTCTCAGCTTGATGGATATCATCTTCATGTATGTTAACAATATCATTTTACGTGTGATTGCTGGGCAAGATTCAGAAAGTTATTGCTAAATTCAACTGAGATATTTTATCTTGCAGCCGTCCTTCAG…
>Vitis_vinifera_newGene_289
ATTGGGGGGGTGGGTAAGACCACCCTTGCCCAGTTGGTGTACAATGCTGAGAAAGTGGTGCAATGTTTTGAGCCTAGAATATGGGTTTGTGTTTCTGATCATTTTGATGTGAAGTCGTTGGTTAAAAAAATCTTAAAAGAAGTGTGTAACCAAGATGTAGAAAGGTTGGAGTTGAATGGTTTAAAAAATCTCCTTCATGAAAACATTAGTCAAAAGAGATGCTTGCTAGTACTGGACGATGTTTGGAATGAAAATCCTGAAAAATGGGATCAATTGAAAAGTTTGTTGATGGTTGTTGGAAAGGGGAGTAAAATTTTGGTGACCACCCGACATAGTAAAGTCGCATCAATAATGGGAATTAATTCTCCCTTTTTTTTGGAAGGGTTGAAAGACAGCCTG…
>Vitis_vinifera_newGene_29
GTCAATTTCAAATGTTATATCAATGGAGAAGGCAAGCATCTTCTCTGCTATTGGGGAAGTTGCATTCAGAAAAGGTTCCTTTTTCGTTTTCATTTTATGTTTTTTGAGAAAATGTAGTCAATGATATTTACAATCACATTTTGTTCCTGTGAGTAGGTTCTTTCTCATGAGTAGGTTTTCATGGTTGGATATATTTGTTTTGTGTCCTACAGTGGACTTCAATGAATCATATAAGCACTATTCAGAAGCACTGACAATTTTGGAGATTTTCTATCCAGAAGAGGAAGACCGCATGGCTCATCTGTATCCATTTTCCGGCCGGTTGATTCATTTTACTTACTTATTACCTGTATACATCGTTAACATATGTTCAGAATTACTTTGATGAGTTTCCTCAAA…
>Vitis_vinifera_newGene_290
GGGCCAATCTTCACCATTTTCCCTTTGGCATCTTCTGGATAAGTGTGGACAGTAGGAGATTTCGAGTATGTGGAGGGTTGCGAGGGAACGCATCTCTTCCTGTAGTGATGTCAATTTAGGGCAGTCACAAATTCCAAGTTGACACGAGGAAAGGTTGCCCATCAATAAGTTGTACGGGGACATGAGCAATCTTGGGCCAATCTTCACCATTTTCCCTTTGACATCTTTCGAATAAGTGTGGACAACCAGAGAGTTGGAGTATGTGGAGGGTAGTGAGGGAACGCATCTCTTCTGGCAGTGATGTCAATTTTGGGCAGTCACAAATTCGAAGCTGAGTCAGCGAGGAGAGGTTGCCTATCCAGTGTGGTAATGTTGCCAAACGAGTGCAGTTCCAAATTT…
>Vitis_vinifera_newGene_291
ATTTTGAGGCTTGTGTTGAAGCTGCAGATTTATTACAAATCAACCTCAACCACTACTTAAGGTATGTCACCAAATTAATATTACTATAAATTATGATTATGGTTCAATTTGAGTATTAATTCAAATTGTTTATTATTTGATTTAATTGGACATAATCTTATGTGGTTTATCATATATTACTGTATTGCTTATTTTTGGAAATATTTTTAATATTTCATAAGTTTTTAATTAAATTTCATTCATAAAATTCAATCACCAATATTTATTTTATTTTTTCATATTTTGATTGTGAATGAAACAAGGGTCAATTAACATTTGGTGTGATATTCAATTAACATTTCGCATTGAAAGAAAAACAAGAATGAAGACCAATTATAATATCATATATAAATGAAAATT…
>Vitis_vinifera_newGene_292
TCCTTTTCTTTCTAGTTTGGAGATCTGGGTTAGCCCCAAGCTAACATCCTTGAAAGTAGCTTCGTTAACCTGTCTTAAGGCTCTAAAGCTGCTCGGGGTGAAGGAAGAGCTATTACCTGGAATGTTCATCACTGCTTCTTCATTGGAGTCTCTATCTATTGCAGTCGTGGATGATATGAGAACTCTCCCAGATGAGCTGCTTCCAACATGTTTCCACCCTCCAAACTCTCAACATTTGGAACTGCCCCAATTTTACAGCATTCCCACACTGGATAGGCAGATTCTCCTCACTCAGAATGCTTAAAATATATAAATGTTCCGAATTGACATCACTGCCGGAAAAGATGCCTTCCCTCAACAGCCTACAGAAAGCTGTTGTCTCTGATTGTTCGAACTTAG…
>Vitis_vinifera_newGene_293
TTTGAAGTGGTTGAGATTGAGCTTGGATTCATGTACGATGTTCTCTACACAAAGGCAACTGTGACTTGCTCTAGATGGGGCAGCCTCCTCCGCTCGATTAGTTTGAGTTTCACCATTTCTGCATTCATAGCCTTCTTGACCATTGACAGGCAAGAGTACTCGACTATTGATGTTATTATAACGTACTTGTTGCTGGTTGGAGCTATTGTTTTAGAGATCTATGCCATTCTTGTACTGCTTTTCTCAGATTGGACTAAGCGGTGGTCAAGTAAAAACAAAAACAAAAACACAGCGTGCAACTGATCTCTGCTATGAGAATGATGCAGAGAAGAATCCAGATTGTAAAGCGTGCAAGGTGCTTTCTGATTATATGTTGTATCTTCTGGTCATGTGCCCTTT…
>Vitis_vinifera_newGene_295
TAAATAATCTGCATCTGTTCACAGAAAGATGCTGAAAGGAAAGGTGAAGACCAACCCAAGATTGCTCATATGCCACAAATTGATATCATACATCCATGAAGATTGAACTGATACACAATGCCTTTCAGGTCCGAAATCCCTAACTTTTCTTCTCATTTTCTATGACTTCATTTTCATTATCTTACTTTTAAAATGCTCTGTTTTCATTTGTTTTGGTAGTTCTTTGTATTTGTGCCTTGTTTGATTAAATGCTTACTTCAATTAAGTTTGAAAATTTTTACATCTTCAAATTATTTTATTGTAAGTGTTTTGCATTCTAAGAATTTGAGGAAATACTGAGCTCTAATATAACTAGTAGAGTCCACCATTCCTAAGAAGCTTACCATTGCCTAATGCCCA…
>Vitis_vinifera_newGene_3
GAGGCATTTAAAGCGGTTCTAGTGACTTCTCCCCACCTCAAATGCCAATGGGGGTGGCCATCGCCGCTTAGCATATCGCCCTGTCCCTCGCACCCTATTCTTCTCCATGGCTGACGACGCCCTTCTCAGGTCCTCGCTGATTTGGTTGGCAGCTGTTATAGTGTTAGTCGGACTTCACACTCACTCATTCAAAAAGATGATGGTCACTTACCTCATGGGTCTGTTTGCAATTGCCGGTATTCTTTTGCCTCATTGGGATTTCTTCGATCGTCCATTCTCTCAGTGGCTCTCTCCTTTTTCTGTTGATGCCATGGATTCTAATCCTCCTCACCGTTCCACATCAAAGAGGTTTTTCCCTTCCATCTTCAACTTGGAATGTATCTCTCTCTTTTTCTTTCA…
>Vitis_vinifera_newGene_300
CCGAGTTTTACTTCGTTTTTATTTCTTCTCTATCCCATTTCCTGCATGCTGTCCGAGTCTTTGTCATTGCATTTGGGCGTATATTGAGGAATGACGGAAGTGTTAATATGAGAGATGAAGTATGCAACAATCTCACTCAAATATTGGATAGTTGATTCCAAGGTTCCTCCAGTGAACTGCAGAAATCTGGAACACGCATCATTGAAATCTGGATCCATCACACATCACCGACCTTGGAAAAATGGGAGAAATTCTGGAAGTTTGATTTTCGTTTCTGTTAGAAAATGGGAGTTTATACTGCAACTGATGATCCTTATGGAAGCAACCTTGTTGCCATGCTCTGCTGATCTTATCATCATATGGAGAGGGATCACTGACTTTGAATAGTTAATTCTTTAA…
>Vitis_vinifera_newGene_301
GATATGGTGTCTCCCCCGGAGGAGCTGCTTCAACATCTTTCCCCTCTCCACAATTTGAAGTGCTCTGGTTTGGCAACATCACCACACTGGATAGGCAGCCTCACCTCACTTGCTGAATTAGAGATCAGTGATTGCCCAGACTTGACATGCTTAGAACTGCCGTCATCTCCGTGTCTTTCTAGTTTAAAGGTCAGTGATTGCCCAAACTTGACATGCTTAAAACTGTAGCCATATCCTTGTCTTTCTAGTTTAAAGATTGGAAAGTGCCCAAAGTTAGCATCCTTCGAAGTGGCTTCATTACCTTGTCTTGAGAAACTAAGCCTGGGTGGACTTGGAGCAAAGTTACCGTCAAAGTTAGTCTCCGTCTTTGCTTCTTCTTCATTGAAGTCTCTGTATATG…
>Vitis_vinifera_newGene_303
TGAGGGAACGCATCTCTTCGGGTAGTGATGCCAATTGATGGCAACAAGTTAAATCAAGCACTTCAAGTGAAGTGAGGCTGCCTATGGAGTGTGGTAATGTTGCCAAAGCAGTGCAGCAATAAATTTTGAGTATCTAGAGAGAATGTATTTCTTCTGGTAATGATGTCAATTCACGGCACTTATATATATGAAGCTCTGCAAGTGAGGTGAGGCTGCCTATCCAGTGTGGCAATGTTGCCAAACCAGAACAGTCTCTAATTTCGAGCATCTGGAGGGTTTTGAGAGAAGGCATTTCTTGTGGCAGTGATGTCATCAATTCAGGGCAGTCCCACATGTTGAGAGTTTGGAGAGTGGAAACATGTTGAAGCAGCTGCTCTAAGAGAGATATACAGGTTGTAT…
>Vitis_vinifera_newGene_304
TCAAAATCTTTCATTGTCTGCACAAATTCGTATCCCAAAATTGCTCATATCCCACAAATTTATACCTGGTGAAAATTTCATCCATACACAGCTATTTCAGGTATGAAATCCACCCTTTTTCTAGCTTCATTTTTATTCAATATCCTATAAGGACATGAATTCTGTTTTTATAATCCTAGATTGTATTAATAACATATAAAGCAAAAGTGACTTTCTTATTTATGTTCACACTTTATCCATTTGATGAAATGTTGAAACTATCATGTTTGAAAAAATTTCTCTTCAAACATAGTCATAAATTGGTAACTGAAGACCAGACTAATAATATTATTTTAAGTTTTTCATTCTAAAATTTTTGACAAATGTTTGATTGGCTTAAAATTTTCTCATGGCTCAAAA…
>Vitis_vinifera_newGene_305
CTTTTTCATAACCCAACTTTCCATAACCCAAAATATGTCTACTGTTGCCCAAAAAATTATCCTTTTCATGCACTATGTACTGTTTTATAATTTCATTTCCAAAATTACCCCTCCACATCCATGTCAGCAGCCATCTCCCTCTCCATGTCACGGGTTGTGCTTTTAATAAATAAACACAAAAATCTTAAACAAGTTAGCAAAACCCACGCAACACCCGACTCTGAAATTTGGGGAAACCAGGTTAGGGCAAAAGGAGAGAAAGTCACAGAGAGTCCTTAGCTTCTTTCTCTTCTCTCTCTTTTCTCTCTGTTGTGTGAATTTCTCAGTGCAAAATCGAAAGCTTGTAAGCTGTAATCGATTCACGCGTGTCTCCATACTACTGATTCGCAAATTTCTTCA…
>Vitis_vinifera_newGene_306
CTTAAATGTTGTTTTGTGTTTGGAATATTACTGCACTTGATAGATGCCCTCACCTCTCTTACAGAACTTGGAATTCATGGCTACCTTGAATTGACATCCCTGTCAAAAGATATGTTCCCTCAAAAGCCTGCAAACACTAAACAATTTGCATTTGTTCACACTTAGAGGAAAGCTGCTGAAAGGAAAAGTGAAGACTAAGCAAAGATTGCTCATATCCCACAAATTGATATCATACATCCATGAAGATTGAACTGATACAAAATGCCTTTCAGGTTCGAAATCCCTAACTTTTCTTCTTATTTTCTATGACTTCATTTTTATTATCTTACATTCAAAAATCCTCTGTTTTCATTTGTTTTGGTAGTTCTTTTTATTTGCACCTTATTTGTTTTATTAAAT…
>Vitis_vinifera_newGene_307
ATTAGAGATCATATATTGCCATAACTTGGCATCCTTCAATGTGGCTTCATTACCTCGTCTTGAGGAACTAAGCCTGCGTGGAGTCAGAGCAGAGGTACTGAGGCAGTTCATGTTTGTCTCTGCTTCTTCTTCATTGGAGTCTCTGAGTATATGCGAGATTGATGGTATGATATCTCTCCCAGAGGAGCCGCTTCAATATGTTTCCACTCTCGAAACTCTCTACATTGTTAAGTGCTCTGGTTTGGCAACATTACTACACTGGATGGGCAGCCTTTCCTCGCTTACGGAACTTATTATTTATGACTGCTCTGAATTGACATCACTGCCAGAAGAGATCTATTCCCTTAAAAAACTGCAGACATTTTATTTCTGTGATTATCCACACCTAGAGGAAAGATA…
>Vitis_vinifera_newGene_309
GGGTTTGCTTGCGATGAAGAAGCGCCGCCGATCTGATTTCTCACAAAAGCATTCAAATTCCTTCCCCAAATGCTATGTTTCGGTAGATCTCTCAGTACTGGGTACTCTTCCTATCTTTATCCCCAATTCAATCAATCAATTTCTAGTTTCGATGTAATCGTTTGGATGCTGAGAAAATAACGAGAAAATGAAAGAAAGTTTTTGAATCGTTAAATTTTCATCATCTAGGGCTTCACCTAGATCTCATATGACTTTGGCCTAGCTGATTTGAGTTGTTTAATTTTTAATTTGTTTTTTCTGTTTGTTTGCTTTGATTTCTGGTAACAAAGAAAGTGCTGAGAGATAACATGGTAATCAAAAAAAATTTTTAGATACTTTGTTCTTTCATTTTCTAGTTAA…
>Vitis_vinifera_newGene_31
TAAGTGAAGTTGCTGCCGGATTTTGGGTCCCAGCATTTCATCATTTTCAGATTTTGGGTAGCACAAAGGTACTCGCTGACTTCCTCTTTTGACATTATGTGCAGGCTGTGAAATAGAAAATTTTGTTCGAAGTTAATATTAGTGCTTCTAGTTGCAGGTTAAAATTACCACATGTGCTAGATGTTGCTTAAATGTATGAAACGCTTAGGGAATGTACTGAACTGGAATAATTATGGGAGCTGCTTGTCATTCCAGAACTTTTCAATTTGATGGTGGCATGTGAAAGATTCAAAGGTAAGGCTGGAATAAAGCTTATGATTGTTTTCTGTAAACTTTCTAGAGACTTTAGTCAGTATGGAAGATACTAACCATTGGTTCAATTACTGTCTTAATAAGAAG…
>Vitis_vinifera_newGene_310
AAGTAAAGAGGTCATTTTGACATGATCTGGTAAATACAAGGGTCTTCAAAAAGCCCGTGGCCCGCTTTAGGCCCGGCCCGGCCCAAGCCTGTCTGGCTCAAGCCCGTTTCTGGGTGGGCCGAAATTAGGCCCGACGGGCCGGCCCGACCCGTAGGCCTTTCCCTTTAAAAAAAGACTACAAAAATAAAAAGTATTAAAAAAAATATTCATTTCAAAATTTTATTCATTAAATGTATAATTACATTTGAAAATATGGGAAAAATTTACATCACTACAAAATAAATACATCCCAACTAGGTTGACACCTATTTATTTGTCAATCATCTGTATTTTTCAACTACAAAAAATAAAAATAAAAATATAATATACATTTAGTCATTATTTTCTGGCGGTGATGGC…
>Vitis_vinifera_newGene_311
GGAAAATATAAGAGAAAAAGAGCAGGGAAAAGAGGAGGAAAATTTTGTCGGCTCTTGTTCACCGAAGCTTCATCTCTAACTTCCTCTTCGTCAATGGCTATGGCTTCTCAACGTCGTCGACCCTTTCAACGGCCACCACTATCAATCCGACCACCTTTGAGTGCCTCTGAAAACCTACCAATTTCAGACACCCGAGTTCCCATTGATGAAGTGCGTTCTTCAAATCAAGTTCCCATGGATGACGGATCCATGTCTTCAAGTCAGGTATGAATTGAACTCTTTTCTCTTAACCTCACATCATCTCTGTGTTTGATGTTGGTTTAATTTTATGATCTCTTTCCCTCATTCAGCCTTTTCCATACAACTGACTAGAAATTAGGGTTTAAGGTTTCCAATGGG…
>Vitis_vinifera_newGene_313
CCTCCCCATATTTCCCCCTTATTACTTGATTCCAAAAAACCTCTTTTTCATTTGCATAACGCCAACTCCATTTGCCAAGGAAAGCCTTATGGAGTGTGACAAGGCTCTTCATCCCCAGCCCCTCTTTTCTCTTATCTAGACAAACTGTCGTCCACCTTCCTAAATGAAGTTCTCTCTAGGGCCCCACCTCCTCATAGAAAATCCCTCTGAATCTGCTTCAATCTCATCCTAACCACTCTAGGCAAAAGGAGGATAGACATAAAATAAATTAGCAAATTGGATAAAGTGCTTCATATCAAGGAGATTCTTCCACCCTTAGAGATATATTGATACTTCCACATAGCCAATATCTTACGGAACCTTTCCTCAATTCCATCCTAAGTTGCCACAAAATTAAAA…
>Vitis_vinifera_newGene_314
AGAAAATTGATCCTTCTTTGCTTAAAATTCATTTGCATTCATTTCCACTATATGTGCCCAATTTAAGCTCAAGTTAGTGGTGGACAATTAAGCATTTGCATTATAATCTGTTGGGCATGATTTTGCGCATAAGCTTTTTGGATTAAAGTAGTGCCATTACTAATTTATTATTTCACTTTTTTTATATAGGTAATTTATTTCTTCACTTTTGATGTATGTACTCTTACACTAATCTGTGTATGGATATATTTTCTTATTTTTTCTGATTTAATATATTTCTATGATCCCCTGATTGCTCTCATTAATGTTCATCTATATCTTTCTCAGCCATACCCAAACTCAACCAATCTCTGCCACACACAAAAACAAAAAGAAGAAAAAATCATCTCTCTTGCGTTA…
>Vitis_vinifera_newGene_315
ATAAGAACTTTGTGTACTAGTATGCGGTTTATGAGAACAGTGAGGAAATGTCAAAGCTTTTGCTTAGTCATCCTTTTCCTTTGCAGGGCTTTTTACCTGTCATTTCTCAACAGGTATTGTGGCTTCAACCATGAATCAGTCCTGGCTTATTCCACTTGATCTCATTTTTGTTTCTTCCACTTCCAAACTATTCTAATGTAGACAGGTATCTTCATCCTGCTCATTTCTCCTGATTAGCAATTTGAATATCCATGTTGTTAGGTTTTAGTCTTTGGCTTTCACATATGCTAGATTTTCTTTTTCTTTTTAATCATCTAATATTATTACGGGTTCTTCAATTTTGGATTTGGTGTTTGGTTTGTGCAAATAATGTTGCTGGCTTCCTCTTCTGTGCCTCCC…
>Vitis_vinifera_newGene_317
GCCCGGGAACAAACCAAAAGAAGCTGCCGCCTCTATTTAAATGGACCAAAATGCCCATCACTCCTTTCAATCTGAAGCCACTTAGAGAGGCTTCAAAATTGAGGACCCACTGAGGATAAAATGGTCAACCTATGACAGCACAGTCCTAGTTGGTCAATAAAGTCTCTCCAGCTGGTGAATCCATAAAAGCTCCGACGAAGTTAGCTCTCGATCAATTTCTGGTAATTCCAATTAATTTCTCGGATTTTATTCCTTTTTTTGCTTTGTTTTTTCAATATGCTATTTGCTGTTTTTTATTCTTCTTGATTTCTGTTTATATTGTTGTTGTTATTATTTTTTTTTTTAAATTTATCTGTTTGTTTGCTGAGAAAATTTTGGAAAAGAAAAAGAGCCGGGAAT…
>Vitis_vinifera_newGene_32
CTTTTGATAAACAACTTGGACTTTTTTTTTTCTTTCCTCTTTTGGGTTGGGTGGGGGGTTAAGGGCACATCTTGTTCTTATCTTTTACTAGGTTGGATTGATTTTTGGATTGCTTCAATTAGTTGGTAACTACTAATCAAGATAACAAATGTAAATGCTTTTTCTATGACTTGGGCTTTTGAACCTGTGTTTTATGAGACATTACCATGATTGGGAGTTAGTCAGTTTTGACTGTCTGTTAAGGATCCTCTAAGTGGAGGTGGGGCTCTGTAAAGGGGTTCCAAGTATGTGATGTCCTTGGTTAATCTTTAGATTCTTATTCTGGAGTCAGAAGGTGGAGTGCTCTTTTCTATCACGAGTGTTTAGTGTTCATGGACTCCTATGAAAATGGGTGTATTT…
>Vitis_vinifera_newGene_323
CTCTGAAGCATGGCAAAACTAACCACGAATTTTCCAGCATCGTGCGATTGACGACTTCCTCGATTCCTCACGATACTCACGCCAAAATCCCGATGACACATTGACACCCACAATACAGTAATGCCCCTAGCTATACTCCTTAGTCCTTTGAACTCCCACTTTTCTCTCACTCTTAACCTCGTTCTCTTCCCTATATATATCACTATCCCCTCTTCACCTTCCTTCATCCATCACAGATCAGAAAAATATGTGGGGTGTCTTCGATAAGGCGGTTGAGTTCGTGAGGCCCTCCAGTGAAAAAAATAACTTGGTGTACAGAGATGAGTTGAGCAAAACGCCATTGATTCGAAGGGAAGAGGAGATGGAGGAGAGGAAGAAGAAGAAGAAGGGGGAAGGGGA…
>Vitis_vinifera_newGene_324
TCTAAGCTATGCAGTTCAGTACAGTGGCTTTTATATATATATATATATACTACAGAATATACAAACACATCTTTTTTTTTCTTTTGATATTTCCGGCATGCATTAATGAATTGCAGGTGAGTATGTCAAATTCATATACAGCTAACGACAAGCAAGGGTGTAGAGTTTGGTTGTGAGGTATTAATTGAAGAGTGGCCGGCAGGCCCCAGATGATCTTAACTTCGGAAGGAATTTGTAATTGTTTCGATACACAGGTTGAAGAAGACGACCGAGCCCCAATTCAATGGATGAGTTTTTGCCCACAAACTTGAAGAAGTGGTCACAGAAATATATGGAAGGTTTGTTCATGACTTCCATGTGATTCTGTGGATAGCTAGACCTCCTCCATTGAAGCAATCA…
>Vitis_vinifera_newGene_325
AGAGAAGAGGGAGAGAGAGAGTGGGGGGTCGTGGTCATTTCTGAACCCAGTTGTAGGGTCAGGGGTCTGCTGCCTTTATCACTTTCTTTGTCCTTTTTACCTCTCTCTTTCCTTCCCCACCCTTTTTAATTATCTCTATCCCTTCATCTTCACTGACCCAATTCCAAACCAACTCCCACTCATTCACCATCTATCTCAAACCGTGTCCCTCATCTCTCTCTCTCTCTCTCTCTCTCTACCTTTGAACCAGCTTATGGCTTTTGGGTCGGTGAGTTGTGTGTGAAACAGAAGGGGGGTAGAGAGAAGAGAGAAGAAAGAAGAGGAAGCTTTGTGTTTTGAGGGGAATGTTGTCTGGCTCGAGGACACCAACTAGATCTATGATCTGCGTGTAATTGTGAA…
>Vitis_vinifera_newGene_331
CATCAGTCATCCCAAAAGATCTTCCATTCCCGCGTTTTAACCCTCATGCCTCTTCATCCGAAGGAAATCTGTGTTTCACGATAAGCATCCACTCCAACAATGACAAACCAGCCTTTGGTTTGATGATGTCACAAACTTGGAATCCAAAACCCATGTCAGAAGAACTGAGTTAATACTCTTTCTACGTTACATTCTTCCACATGAAGAGCCATCTGTGATATTTCCAAAGTGAGGTCTCTTTAAATCAGAACGCACACTTCTATCTGATGTTCAAGCGTTGTGAGGGAAGAAAAATGAGGCTAGCAACAAAGGGCTGAAAAGGCAAAGGCAAAGGTGACTTCTTCTTCTTTGATAGTTGTATATCTTTGTTTTCCTTCATCTTCTCGCTTGTGTTAATCC…
>Vitis_vinifera_newGene_332
TATTAAATTGATATGTTTATCTTTATTAATTTTAATTAATATTTAGTTTTATTAATTTTATATAAGAAAATTATTTATAAAAAAATAACCTGGAATAAGATGAAATGAGAGAGAGAGAAATGGGTGAAATGAGATTGAATCCATTGAAAATTTTTGAAAGGAGAGAATTCGTTGGTTAGTTTGTGAAGGAAATTCGCGGCACATTCTTTCTCGTTGGCCGATATATGTCTTCTCTTCCGCGGCTGATTCCTTAACCGCCAACACCATGGCTGAGCCCACAAGGCCATCATCGTCTTCGTCGTCCTCCACCATCACCACAACCGTAACCCGACAAAACCCATCTCCATCGCAACTTCAACAACAGCAGCAGCAGCAAACCACGCTGGTGCTGCGACTGAA…
>Vitis_vinifera_newGene_333
ACAAGGGAAAAGAATGACCAATGCTTCATAAAATTTGAAGATGCTTTAACCACTCTTCAAATCTTATGACAAAGGCTTGATCCAAATGGCAAGCCATTGGAATGGGAATGGGGGAGTTCCAGGTTTGGTTCTGTAATATCCAAGAAAAGAGAAAAAGAAAAGACAAAGCAACAAAGGAAAAAGAAAAGAAAAGAAAAAAAAAAACAATTACCCATCAGAAAAATTGAGGATGCTCCAGTCTTTTGAAACCTGGCTCAGTGGACAAGAGTTTTGGGGGAGCCCAAAAAGAACAAAAAGGAAAAATGAAAAAAAAAAAAAAAGGCATATCAAAACAAGAAATGGAACATGCTTTAATTGAATTTCAGTTCCTGACATAATACTTCCCTAGAAATTCTTATT…
>Vitis_vinifera_newGene_336
ATACCATGGGCTAGTTTATATATCCTCATGATATGCTTCTTGATGGGAAAGCCTCCAAATGCTGTGAATTTTTATGAGGAGATGTTTCTGTTGTCTTCTTTTCCCTTCTTTTCAGCTACCACTTTCTATTTCTTTACCCCACTTCAAACGAGGGCAAGTGGTTTTTTCTGTGTGGTAATGGGATACACCTGAAGATTTTAGGACGGAAAGCTTGGTAGCCATGAATCATGCAGATAACACAATCATGCACTGAACCCAGAAACACGGGAGTCCCAGGACATAAACCAATCCACTGCAGTATCAAATGTAAAGATTCAGTCTGAACGGGTTTTTTTTTTTTTTTTTCTTTGCATATGCTAGTTAACTTATTGCCATTTCTAGTGTGATGAGCCTATGGAG…
>Vitis_vinifera_newGene_338
CCAACTTAAAACCGAAGTCATCGTCTTTGGCTCGGTCTCTCCGACAGCCACACCCATGGTTTGGCCCTTCTTACCAACAATTTCTCTCAAGGCCTCAAATCTCAAACAGCACAGGCCAAAGCTCCAGCTCTGTCACTGTTTCACTTTCTTCCACGACAAAATGCCCAAAGTGAGTGAAACGCCATCTATTCTGTGTTGTATTTCTCTGTTTAGCATTTTGGCACTTTGGGTTTGTTGGAACTGAGAGTTTATTGGGTTAATGAAAACAGATGGGCTGTGATTTCTCTGTTGAAATTATAATCTTACTTATAAGTCGAATTAGAATAATTTTAGGAATTTGATAAATATTAGGAATTGTTATTTATTTGGGTTTTCTTTGTTAATTAGGACTCTTAGTCT…
>Vitis_vinifera_newGene_339
CATTTTTTGAATCTGAGTAATCATACACAATCCATCATCTAGTGACCTGGGACGATCGGACGGCTGGAGACCATCCCATCAGTCTAATAATCGGACGGATGATATAGTCTAATCACAAAACCTATGGTCCACAGAATCTGTATAAAGACCCCGATTTATGACTCCATATCGATTCTTTTCGCGCTTAAACCTAACCCTAATTTGAAATCTCTTCTTCCCTAAGGAATCGAATAAGGAAGTTCAATTCAGGTTAGGGTTTTGATTTTTCTTTCGATTTTTTTTGCCTGTCCTTGTTGTTGTGAATTTTGTTTCTAGGGCAGAAGACATGAAGATTAGGGTTTTGCGTTTGAGTTGGACACTATGTTCCATATTTTTTTGGAAAATTGACTGTTTTGAAAA…
>Vitis_vinifera_newGene_34
TTCTTTTTTTACCTATTATTTTATTTTCCATCTACTTCCAATCTTCCCGCCAAAACAACTTGGCGCCATATTTACACGCTTCTGTCTTGTATTTCACAATGTCTCTCTCATCACTCTCTACACTCTCGCGGTGGAGCTTGGGCTGCCATTCTCAGGTGAGCTTTTATTTATTTTTTCAATCAGTATGTTTTTTTTTTTCAATGCATTTAGATCCGAAAACCTTGTTTTTCCTTTTTGATTTCATTGGATGTGTTATTTCTCCGATGATCTTGGTGTTTAGGGTTTTATTGTCGTTCATTTTGCTGTTAGATCGGTAGACATAGTCTAGAAATGAAATTAGGATCTCGTAATTGAAATCGCGGAACTTAAATCCCCGATTCTAATTAATTAGCATTTCTT…
>Vitis_vinifera_newGene_341
CTGAAACAATAATTTGAAATCATTTTCCCTCTTACAGTATCAGAGAAAAAGAAATGGTTGGGGGACGAGAGTTTCTACTGCCCATAGAGTAGAAGGGAGGGAGGAAATTAATGGATATGTGAAATGGAGGAGGCCTATGGAGCTTTGCATTTGTGCATGTATGCGAAAGCTGCTGAACCTTTGGTTTCATATGATTCTGAATGTTTGTTTTTGCTCATCCTTATTGTGCGTGTGAAGCTAAAGTCTTTAACTGTTAAATGCACTGAGGGCTGATATGCAGCAAACTTAAAAAACCACTCTTCCATTTTGTGTCTTTCTCCATCTAATTATTGGCTATTTTCACTGATTTTATGTCTTTCTACATCTAGTTACTGACTATGTGTCCCTGATTTATGCAGT…
>Vitis_vinifera_newGene_346
GTGCACGAAAGCGCATTCAATCGTTCTTTCTCCAAAACGCTGCGTCTCGGTTGATCACGAGTTCAAGGTACTGTTGCAATCCCTTTTTCCAATTCAATCAATCCACTTCCAGGTTAGATACAATCGTTTGGATGTTGAGAAAATAACGAGAAATTTTTTTTTACCTTCTAGGGTTCGAGAATGCAGAATTGCACTTTACCTAAAACTTATAAGACATTTTGGCATGGTTGATTTGGATTTTTTGATTCTCAATTTTTTTTATTATTATTTTCTTGTTTTGGATTTTTGGCAGCAAAGAAAATCAGAGAGATAACATAGTTATCAAATTCTGGTTTTCTTCTATTTTTTCTCATTTTCATGGTAATAAACTGAGGGTTAGATATCACTTAGTGTTTCATA…
>Vitis_vinifera_newGene_35
GTTTGGGGTTTCGATTTCATCTCTCTGTTCCTTTCCTATTCTCTCCTTGGTGGGTTTTCAGCCTCGATTTTCTTTCGTTTCCTCTCTAGATCCGTGTGTGAATGCATAGTTAGTTTTACATGAAATGCGTGATTTCAAATCCATGGGGATTTGGAAGAATTTCGTTATAATGTTTGATTTCAAATCGAAGGATTTGAAGAATTTGATTATCTGTGTGTTTCATATGAAATGCTTGATTCCACTTCCATAGATTCGAAGAAATTGATCCTATGTCTTGCATTTGTTTACCCTCTCCTGATGCAGCTACTTTAATGGCTAAGGAGATATAATGGATGCAGAAAGCAAGAGGTTGGCTTACCAGCCCATTGCGCACTCTGTATTGCATTGAGGTCAAATGGA…
>Vitis_vinifera_newGene_351
CCTGGTACAATGTTAGCCTATCAACTTTACTAGAATGTGTATCATGCTAACAGTTGATAATACAGGAATTCAAGGGTGGGAAGTGGGAACTGACATTTTCCATTATGGATTCAAGATTCCTTTTGGCCCATTGCGAGTTGCTGGGCCGGGGTCATTGAACCTATTCATGGAATCCCAGCGTGTGGCCTGTCTCAAGCCTCATGCATTATGGTGGTGTTTTGCTTGCACGGCACACAAACTGCATAAAGAATCCATCTTTCTTCTTCTGAGTACTTCAATTTTTATTTTTATTTTTAATTTAAGTATGAGGTTTGTTTTAGTGAAACCACTTTCAATGTTGATATGGGTTTTCTTCAATGGTCGTGTGCACTGCCAAAAGCCTGCTGTTACTAGTATTGG…
>Vitis_vinifera_newGene_352
TTGAGATTTGGGCTGGATTAAAATTTTGAGACGACATCTATCCGGGGCGACATTTGGATCGTCCCTTTTCTTTAGTATGTGTCTTTGTGCAAAACAAGTACAGGAGCAATGGCCTCAGCTTCACGTTCGTCTACAACCCCAACCGGCGGCAGCGCCAGCGCCGGAAGAGGGTCAGCAAGGGAAAGCACAGTCAAAGCCACAATGGCCGATCAAATATCTCAGTCCGTTCAATCCACCTCCAATCTCCTTCACCTCATGCAACAATCCTCTCCTTCCCATGTAACCTCTCCTTTCTCTCGGGTTATCGCTTTCTTTTTCTCTATGAATATGTGTATTTGGTTTTTTTTATGATAATTTTTTTTTGTTCATTTCGGCCTTAATTTCCATGTAAAGCATAAA…
>Vitis_vinifera_newGene_353
GTTAGGGTTTCACCTATTTGGGCGTATCCCCCGTATAAAATCCTAGTCTTTTAACAACTAATTCTCCTCTCCCTCGCCCCCCACTCCCTCTCTGTATGTTTTGCTCTGCAATTTTTTTTTCTTTGCCTGGTTCTGTTCCTGTTTAGGTAATAGCCGTGATGAAACTTCAGTTCTGTGTACCAAAGACTCTCTTCGGAGTTGGTCTGTGACGGCAACACAACCCTCTAAGAAGTTCTGAGCATTTTTTTTTTCTTGAAATGTTTTCGCATACGGTGTAGTTTGATTTTAGATCTGTCTTTTCGAAAGCTCATTTTTTGATTTTGGGAGTGTTGTGCGTGGTTTGAGATGGAAAAAGCGAGGTGACGATAGAATTCATTGGTCTGTCAATCCACTGATATC…
>Vitis_vinifera_newGene_355
ACTACTACATAAATTAAAAAAATGTGCCTTTTGTTTGAAAGAAAAAGTGAAACATAGAATGGAGATTCAGTGCTCAGAAATTATTGAATGGCTGCCTCACTCCTTGGCTTACTTTTTCAGGACTGTTCTATTTATCTTTAGGACATAACCAGAGGATCATACATGATTTTTGGAAACAACACAGTAATTATTACTATGAAGTTTTCAGGGCCCCTAGAGTGTTTTTGTTGCACTAAACTGATGAAAGAAGATGGACAGACAGCTGCAATATTAACATCTCAGAATTAGAGCAAATATTAGTAGGAAGAAGCATGATATTTTTGGTATATATTAGACCCTATGCCACAAGCATTAGAAATATTGGCTGCCTCTCTTTATTGCTCTTACAAAATGCCCCGC…
>Vitis_vinifera_newGene_356
TTGGATTCTGAAAACCCTAATTTGGTTTACGGTTCTGGGTGGTTGTGGCGTTTTGGTCAACTTGGGTCGACTCCAAGTCAACCCGTCTCTCTGTTTTGTAAGAGTCGGTCTTGTTGGATCTAGTTTGCGTGTATCTGATGTAGAAGTACTTCGAGGTAAATGTACGCATATTAAATGCGTTTAAAATTCGTTGAATTATGATTTTTGAATGTTGTTTGGTTGCTGAGAAATTTTTTTGAGCAATGCTGTATAGTGATAATGCTGTTTACACTTGAGCGTAACTGGGTTGTGATACTGGTATTTAGTTTGTGATTTCTTCTTCTCATTCTACAGTGAGAATGGCTGTAATGTTTGTGAAGCAAGAACTACCCATCCGTGAACCGCAAAGGGCTCCAAGAA…
>Vitis_vinifera_newGene_358
ATATAGTAGAATTGTGGTGTTTTCTTTAAATATGTGAAGGCCATTCTCTTGCTGCCAGCCATGGGAACTTGGTTCTGTTTGTTGGGCTCTGTGCTGATTAGTGAGTTCTCAGCTCTTAGCCTTTTTCTGGTGGTCAAAGGTTGATGAGATTGTGGAGAAGTTGGAAAATACATATGCTTTCTTAAAGATTCTGTTCATGGCTGGTGGTCAAAGGTATCTTATTCCTGAACCAATCCTTCTTCAGACTGAATCTTAATTAAGTCTTACCATTCATTTTCTTTGGCACAATATTTGAACTTCTTTGTTTGAGTTGATCTTACAAGACTCTCTTTAGCAATTTTCTTGGAAGAACAGGTTGTGTTTTGAGGACCATGGATTGGTAAGCTTAATAGATTTGCT…
>Vitis_vinifera_newGene_359
GGGACCATGGTCTGTTAGACTAATAGGAGTCTTGGGCTGCCAAGCACAAATGTACAGGTTCCAGAAGCAGGAGCAGTCACTTCATTCAGAAATGCCTGTTAGGACTCTACCCACCTCACCCTTCTCAAGACTCTGCTTGATGAGACCAACACCAGGTAATGAGCCTTTTTTTTGGTATGTTTGATATTCTTGAAGTCAATTTGTGGATTGGGAGGACGCATGTTGCAGTCATGCCATGCTCTTTATTGTGTCCTTTCACAGTGTCACTTTTATTCAGAATACAATCCCAAGTTTAATTGATTGTGTATAGCAGCTCTTGTGTCTGGTCATAAGCATTGAGATATTCTTTCTGAGCTGTTTATGTGATCCTTACATTTTTTCTTTCTATAAATCAGTATG…
>Vitis_vinifera_newGene_366
CCGAAACCCAGGCCCGGTCAATTAGTACATGTCATGGACCAGGGTCTAGGCTCTGGGTAAAGCAATTGTGTGAAATCTGAGTTTTGGAGCAAACGCGATGCAGAGATGGTGCGCCAAACTTGGCTCTCTGGCCACTTCATGGCAAAACCAACCATTTATGGCACCTCAATGGCGTCGTCTCCTCCATCATTCTCCTCAATTTCATCGATCTCTCCCATCTGCTTCAATCACCACTTCCAACTTTGTGCCCCTTTTCAATGCCGCAGCTTCTTCTTCAATGGCAGCTCACTTCTTTCGCTCTTCTCTTCTCCCTCTCTATGTAAGTTAGGGTTTTCTCCATTTTTTTTTCCTTCTTATTCCCCTTCTGATGGGATGCTGAGAAATGTGGGAAAGGCAACC…
>Vitis_vinifera_newGene_367
TGGCATTGGAGATGAAGAAAATGATTGCATATTACCTTGATCCAATGGCCTGTCAACCATGTGATGATCTTAAGGACATAGTTAACATGTAAGTATATATTTTCTCCTATTTTAATACAATTGATAGTGTCTAAATAACATCTTTTTAATTCCTTTTGTAGGGCAATGAGAATCAACCCACCAGAAAAACAGAAAACATCAAAGAGGGAGCCAACTTGGGTGAAAGTGGTTGTAAGTACTTATTTGTTTAGATTAAAATATATTGCTTCACCACTTAATTTATGAAAAAATTAGAAAATGGATGGTTATTAATATGATCATCAATAAGATGCTAAAGAAGTAAGAACATCATTCTAGTGTTTATTGCAATTGTTGATACTTTTCCCATAGTGCCCAAGA…
>Vitis_vinifera_newGene_369
CTCACAGCCCAAGAATTGGGCCGGCCCAGGTTCGGCCCATTATCACCTGACTGACGTCTCCATCACGCTAGGGTTTCCGTGCGGAGTAAGAAGCGCCGATCTCCATCGACACAAAATCATTGAATCATTTTCCTTCAAACTCTGCATTTCAAGCAATTTCTGAGTTCATGGTACTGCTCAAATCCCTATTCCCGATTCAATCAATCGAATTCTAAGTACATGCAACTGTTTGGATGCTGAGAAAATGTAAAAAATGAAAAAAAAAAAAATGAATCATAAAATTTTCACCATCTGGGGCTCGAGAATACAGAAAAGAACTCATATGACTCTTTGATTGATTTTATCTGATTGATTTTATTTTATGTTTTTTTGTTTTGAATTTTTGACAACAAGGAAAGG…
>Vitis_vinifera_newGene_37
CTCTTATGTCCTATCTAAGAGGTCTGGTCCATCTAGGTCTTAATCTTCGAATTCTTTTCCATGTCCAGGCGCGTAAGTCAACGACCAACCTTTTATTATGGCTTCTTGTGATTTCACTGCCGATCGTTATGCTTTCAGCTTTCAATTTTTCTCGCAACATAGTTTTTTTTGTTTAATACCGAGTGGTTGAATTGTTACCCTAGTTCGTTGGACCCGATTTCAACTTTTCTTCTCGATCGTCTCTGTCATAAGTGATGCTCGTAGATCGGCTTTTTTTTTTCCTTTATTAAAATGGATGTCGCTGGGTTGAACTTTCATGCCTTTGGTCTGGATCTTTATTCGCTTTTCAAGAAAAAGATGATGAGTTCAGCCTGGTGTTTGGGAGAAGGATTTATCTTT…
>Vitis_vinifera_newGene_370
GAGAAATTCAAAAAGAAAGAAGAAAGAGAAACATTTATAATCACCATCTAAGTAGGAAAGGATATGCCGGTCTTGAGGAAGAGATGGTAAGTGTAAGCCTATTAATTGTTTTTTATTTATTTTATGCATAATACATAATAGGGTTATATGATAATTATATTATACATTGTCCTATTTGGAAAGATGGTTGCAAGTGGATCAACTGAAACTATTGATCGAAGCATATTGTGGAAGAAAGCAAGGAAAAAAAAGGACGACACCTTTGATGAAGTGGCCAGACCAGTAATTGAGAAAATAGTAAGTGAATATTTTTCAATTTTAATTACATATATTTATAATAAGTTATTTACAATAACAAATTTGCAATGTAACTTTATAATTAATATTTTTTAAGGACAA…
>Vitis_vinifera_newGene_371
ATGGTCCAATTCCCCTGTCCACTCTTCAGAGAGTGAAAAACAAAAAGGGAAGAGAGAGAGGTGTGGGTAGACTTCTGCACGTTGGGTTTTACCGTCCTACCATCAGCAGGAACACTATATTTGGATTTCTCATCACCATCTCTCTGCTCCATTTCTTCAATCAGGTTCACTTTGTTCTTTCACTATGAATATTCCTTTTTTTTTTTTTTTTTTCCCAAATGCAATATGAAGTAATAATACTTTGCTCTGATTTTAGTGAAGTTTGGTTGATTTCATGGACTCTTGTTTAAGTAGCTGCTTTGGAAATAGCTGATCCAAGAGCCACTCATCTCTTATCAACTGAAAATTGAACCCATTATTGGAGAAAGCTGAGTGTTGGCTTTGGGTGGGTTCTTGCCC…
>Vitis_vinifera_newGene_372
ATTTCAAGGATGAAACTCGGTATTCGAATTTGATTGACGCGCTTTGTGAGTATAAGCATGTGATAGAAGCTGAAGAATTGTTCATAAGAGAGAGCAAAGACTTGGTTTTTAACGATGATGTGAAAATTTATGACATGATTCTTCGTGGGTGGTTCAAAATGGGGTAGTGGAAGAAGTGTCGGGAGTTTTGGGAAGAGATGGATTGGAGAAGCGGGTGTAAAAGTCTATGTTCTTATTCGATATATATGGATATACAATGCAAGGGTGGGAGGCCATGGAGGGCTGTGAAGTTGTATAAGGAGATGAAGACGTAGGGAATTAGGTTGGATGTTGTGGCATATAACGCGGTCATTCGTGCCATTGGTCTTTCAGAGGGTGTCGATTTTTCAATTCGGGTGT…
>Vitis_vinifera_newGene_374
TTAATTTACATGAAGGTTGTAACCATGCATTGTCGAATTTTGAATGGTATGGATAAAGAAAATAGGAAGCATTTCTTATCTCCAAACTTTGTGGTAAGATATGTTGTAAGAATTATAGATTGGTTTTCTTGTTTTACGTAGATTGTTTTAATCTAATGTATGGTTTGTAATTTTTTTTATTACAGTCTGATGTGGAAAACAAGAGGGGTTCCTTATCTCCAAAATACATATGTGACAATTTATGGAAATATTTCAAAAATACTCGGTTGTGCACATATGAACAGGTTTTATTTAGTTTAATAAAAGTACTTTGTAGTTGGATATTTTTAAGTATTGTGCAGAAAATACATGAACACAACTAATTTGATAAAATCATTGTTTTATTTTTATTTTTTGTTC…
>Vitis_vinifera_newGene_375
CTGTAGGTTAGACATAGGACAAGAAAGGCAATTTCCAATAACTTGTTCTGATGTAGGTGAAATTCTGGGTATTCCATATATTGGTAGGAGGCTCCTACGTTCACCTACCAATAGGAATAATAGGATGGAAAACCTATCAGATCTTAGAGATAGGCTGATTTTAATGGAAGACATGGCCGAGTTCAAAAAATTGTTTATCTTCTTCTCATGTGCTACATTACTTGCTCCAACATCAAAGTTGGATGGTAGTCATGAGTTGTGGTGTACTTTGCTTGCTGGAGACTTTGACATCAATGTTAATTGGGGTCAATTTGTACTTGACACACTGGTTGCTGGAATTAGACATTTTCGATTGGGTAAAGGCTCATGGTTTACAGGTTGCCTTATTTTTTTACAGGT…
>Vitis_vinifera_newGene_377
TTGAGCTGAAATTTGGAGGAGAGTTTCGTGACTCATTTATCTTCAATCTGAACGGTGAAGATCGGATTTGGAGTTTCGAAAAGTCATTATAAAGAAAGAGGAGAAGAGAGAAAAACGTAGGTTTTTCTCATCATGCCCAGATTTCATCAAATGTCCGATCCCGCTTCGTCCGTGGTCCGATCGAGTTGAAATTTGAAGGAGAGGTTCGTGGCTCATGTATCTTCAATATGAACGGTGGAGATCGGATTTGGAGTTTCGGACAGTCATTAGAGAGAAAGAGGAGAAGAGAGAAAAACGTAGGTTTTTCTCATCATGCCCAGATTTCATCAAATGTCTGATCCCGCTTCATCCATGGTCCGATCGAGTTGAAATTTGAAGGAGAGGTTCGTGGCTCATGTA…
>Vitis_vinifera_newGene_378
ATAAATTGCAAAAATACATATATGTCAATTTATTTATGTTTTTAATTATAAATGGTGGTTATTTTTACTTATTTTTAATTGGAGTGTTTTCTATGTCACACGTTGATCTTGCAAATAAACAGGTTCTCTTAAAAAGCTCCTAAGAGTGGAAATTCACACAATGCAAAAAACCCATTAGATATCAAAGTTATATCCTTCATGACATTCTTCATGGTATGTTATATTCAAGTTCTTCAACAATGCAAAGTTTATACCAAATTAGATATCAATTATTTCTCAGTTTCCATGAATGCAGTTTCATGCTTAGACTTACTTGAAGAGCTCTCTTTACACTATGAGTAGACGGTTATAACTATTGCTTTCTTCTGATTAGGATGCAGCTTGATGTTACAGTCAGGT…
>Vitis_vinifera_newGene_379
CATGAAACAAAACTAGTTATTCCTGATAACAAGAAATGTGGTTTTCCAAGAACACCTATGTGGATTCCTGATCACAAAGTTGATATCACATCTGTTACCATGCGAATCATAGATGCTCATAGTCACCTGATGCCATATGGAATTGCTTTCTTGTGAACCTCCATAACCACTTGCAGATGAAGGCTTTATTCCTCTTAGAGAGTCAACTTAAGGCTGGATTCCCTGAGCTTTGGTCCTACAAATCTGATTCTACCCAATCTAGTGTTCTTTCTGACCCTCACTGTCATGAGCCACAGGAAATCCTTTTGAATTTCTCCATTCTGGAATCTATCCCACTGGTAGGGTAATAGTAATAATAAGCTAATATATGCTCTAATAGACCCGAATCAATGTGATCCT…
>Vitis_vinifera_newGene_38
AGAGAGAGAGAGAGTTTCCTTCTGGGAAGAGAAAGCCGGACAGACCTTGTTAGAACTTCGAAAGTTAGATGAGAGTGAAAAGCGAGGAAGGGGAGTGATATATATATATGGTTACAAAAGCGGGTCAATCCAATCAAATCTAATCTAATTCAATCCAAATCCTCATCATCATCCCTTTCTCTACTGTTGTCACGGCTGCGACTATGTACGAATCCAATTTGATATACGGGCAGTGACTCTCGCCACAGGTTCATTCCTAACCACCGCCGATCGCCGAGGATATCCGTTCTAGACGACTTCCGGGGAATTCGATGATGGGCGAGCACGCTCAGACTGTGCCTAAGCTGCAGCCCGATAATGAAAGTGCTACGGCCACCTCCAACGCCGCCGACACGACTG…
>Vitis_vinifera_newGene_385
GGAAAAATATGAACTAGAAGAAACATGTAAGAGCTACATTCTTCAATGTTGTGGAAATTTGTTTAGAAGCTATAGAAATAAAATGAAGGCCAAGTATTATAACCCTTATAATACAGATGAGGAGAGATTGTGCCATCGACCTCCACACTTATCGGATGATGATTGGAGGTGGCTCATCCACTTTTGGGGTACACTTGAGGCCAAGGTAAAGATAATGATCTTTTCTTGATAATGTATCTTATGATACTCATATTCACATAAAATGATATTTATTAGTTATATCTAACCTAATACTTCATGTATATAACTTTTATTATGTTTCTATTACCTATATAGGTAACTTGCTATTTTTTAATTGATGTAGGATATCTCAGAAAAAAACAAGGCAAATAGGGCAAA…
>Vitis_vinifera_newGene_386
NNGTTGAATGCTCTAGTGTATGTAAGATACAACACTAGATTGAGAGAGCGAAGTCTACAAAGGAAACAAAATGTTGATCCGATTTTGGTAGAGGAGATTGATTCGGATGATGAATGGATTGCGGAGAAAGAAGATCCCCTCCTCCCCCTTGATCTTTGTTGGCTTCAAGATGATGAGTTATTCAGTGTTGATGCCATTAGAGCTGTGTCATCCAACTCCCAAGAGACTGAAACATCATCGGATCACATGGTTTCTTCACATTCCTACAAAAGGAAACATAATGAAGTACCAAGTAAGTACTCAAAAATTGAAGTCATAAATTTGATTAAATTTAATAAAAAAACTTATAATATTTACACTTAATTAATTCTTTATGCTAGGTACAAGTGGAGGCAAAGG…
>Vitis_vinifera_newGene_388
CACCCACTTCTTTTCGATTTCCAGGAGGAGGAGAAGAAGAAAGAGTATGGTTCTTACGGTGGTCTCTAATTCGCTTGGTGCAGGTCGGGAACCGACTTCGCCGCTCCGGCAGCGCCGGAGGCACGCGGCGGCCTACGATTGGTTGCTGAGCGAATTCCGATCCCGCCTTGCATCAACTGAATCGGAGACGGCGGTGATGTGATGATGAAAGACTACTTCGATCTCAGGTTTCTAGGTTGGAAAAATTGTTGGCGTAGCTTTTTTTCTGGAATTTGATTGGCTGGGAGGAAAGTATCACTGATTTGTGTGGAATTTTGGATCCTTTTTATATCTGGATCTGAGTTGAAATCGGTTGATTTGGTTGGAGGCCTTTGTGATGATCTGATTCTGTTCATGGCT…
>Vitis_vinifera_newGene_389
AAATTCAAGAACAATTTTCACAAAACAGAAAATTCAAAATTTTGTTTGGTATATAATTGGAAATAGGTTTGAAAATAATAGAAATAGAAAAATTGTTTGGCTATTTTTCTTAATGAGTTTCAATTTTCTTATGCTTTTGTTATTTCTTTTAGTTGGCTAAGTTGTAACATTCCTAAGATTGGATGCATGTTTATATAAATTTAACACATCTAACAAGATCATATTGGGTAAAGTTTCTTACCTGGATGATAGATCAATTGAAAGGCGGATCAATCAAAGCTCTCTTTTGATTGAGTGAAATGTGAACCAGCTGAAGATTGATGGTCTAACAATTGGCCTTGATTCTGCCAAAATTAAGATTTAATGCATGAGAAGCATTTTTAAATAGTGAACTTTTAG…
>Vitis_vinifera_newGene_39
CTGTAAGAATGACTTTTGTGCTAGCGTAGTTCACAAATCCCTTGAGCCATTACCCTAAACTCAACTTTTGTGCTAGATCTAACCCCTACTGATTGTTTTCTACTCTTCCAAGTAACTAGATTCCCTCCTAAGAAGGTACAATATCTAGCAGTGGACCTTTTATTGACAATTGATCTAACCCAATCAACATCACTATAAGCTTCAAATTCCATATATCCTATCTTTTAAAATAAAATTCCTTTATTTAGTGTAGACTTAGATAAAGTAGGATTCAACATATTGCCTTCATGGGAGATTCTTGTGCACATGAATTGACTTATCACACCTACAACATATGCAATGTTTGGTCAAGTGTGAGGTAAACAAATTAACTTGCCCACTAAACTTTGATAGAGGTGG…
>Vitis_vinifera_newGene_390
CAGGACCAGGCCAAGACTCCCAAGCGTAGACCATCCAAAGGAAATGATCACGTGATGTGCACAGGGGGGTTTGATTTAAAAAATTGCCGCGAAAGGTAGGGTTTGATTTTGGCAAAATAATCATTCGGTGCCTCTCATTCAACAAGATTTCAGGTTCATTTCTTCTCTTCTTCACTCTTATTTTTTTTATTTTTTTTTTTTGTGGTTTTTTTAGGAACAAACAAACCCTAGATTTGAATTTCGATTTCAATCTCATTCTCATTGCAGCAGTGAATTTCTGTAACCAATGGAGAAATCAACTTCAGTGGGTGGTGGTGGTGGAGGTGGTCCTCAAGGTCTGAGGCAAATGAATTTGGAAAAGTCCTTCAGGCTGGCTCTGCGATCCCTTCTCACCACTTG…
>Vitis_vinifera_newGene_391
CTTGGCATGAATTGTGGGACTCAACGGAGTGATAAGGTGGAGTATAACTATGGAAGTGATAAGGCTGAAAACTCCCACAATTCATGCTACAATAGTGGAGAGACGTTGAAAGATGAAGAAGTCTCAATGGCAACAACTTCCACCCGAAATGGTAGTTTGACTAGTTAAGGAATTATCAACAAACTGATTGAAGAAAATCCCGGATTCAATGGCACAACCCAGCAAAACCTTGCCTTCAAATGACCATGACTTCCCTTTCACTCAATGTTGGAAATTTTATTACTCTCAAACTCAGCCCCACAAATTATCCATTGTGGCATGAACAAGCCTTGGCCCTTGCTGAAAGCCAAGAATTGCTCGGTCACCTTACTAATGAAGATCCTGCTCCACCCCAATACA…
>Vitis_vinifera_newGene_393
CTTGTGGTATGTCATCTTGTTGTGTTGGCCTTTTGGGTACCCACCAACATATTTTTGCAATATGTCCTACCATGCCACAGTATTGACATTTTTCCTCACGATAGAGGTCTCTTTCAACAGGTGTCATACGTCGCTCTCCAGGTGGGGGAGGTCGTCTTTGTTGAGTGCTGGACGTTGGGCTAGAGAGGTAGCCACAATTCTGGTCCTTTGATTGTTGTGCCTGAAATCCTCTTCCCGTTGAAGTGAATTTTTGTTTGTTACCTTGATATCCTATGGAGAATTGTGGATATCTTTGTTGTTGCTGTTCGTAGAAGGCCATTTGAGGGGTTGCATGGGCGGCATTTGCATGGTTTGAGAACCAATTTCGTCTTTGATCAAGGCTTTGAAGTTGTGAGACAA…
>Vitis_vinifera_newGene_396
TGAATTGGCTAGTATGCCTGTTCAAGAAGAGACAAGACTTAAGCAACAAGGACATCATTCAATTCACCTTATAAGTAAAGGAGCCAGTAAGAAGTGGAAGAAACCTAAGAAGGGCAGAATGGCAAAAGGGCAGAACCACCTAAGATCAATGGGCCTCCTCAAGGAATAAAGGCTCATGAAAGGAGACAAAATAGTATCAAGTGTCGTTTCTGTAAGAAGTTTGGGCATGTTCAGAGAGATTGCCACAAACGTAGGGCATGGTTTGAGAAGAAAGGTAAGCCTTTAGCTTACGTATGTTTCAAATCCAATCTTACTGAAGTTCATTCTAATACTTGGTGGATTGGCTCAGGTTCCATTGTTCATGTTTCTAATTCAATGCAGGGCTTCCTTACAATCCAG
>Vitis_vinifera_newGene_398
CTGGTTAAGATGGAAGATGAAGCAGGATGGGCGAAGAAGATGATTCAAAAGGATATGCTGCGAATTGCTGCATCTGTGATCCCAATATTCCTGCTTTTGTGGACAATTCAAGCTGGGATTAAGCTTGCAACTGATCCTGGGAACGAAGCCAAATACAACCAGTTTGCCTTATTGATTGGGGTTGTCACTATTACCTTTGGTACAATATACTTCATCATTGGGCTTGGCATAGTTGCAGACTTGGTACTGGGTTGGTCAGGTCGGTTGCGGGGGATGGAGGACAAGAAAACTGCAGTTCATCAAGGTAGCAATACAAACAGTCTTGATGAGATTTTACAGTTCTATTACGTTGTTTTACTTTTTCCCAAAAATCTTACTCCCACTACTGGTGAAGCAGCA…
>Vitis_vinifera_newGene_399
CCGGAAAATGCTAAGGAAAGGAAAAAAAATACAAGGGAAAATGATTTTTTTTAGTTTGGATGACATGGAAAATACAATGGAAAAAAAATATGAAGGAAAATATTAAAGAAAATATTGTAATATTTTCCTCACTGTTTTCCTTAAAAAATAATGTGGAAAATATAAGAGAAAAAGAGCAGGGAAAAGAGGAGGAAAATTTTGTCGGCTCTTGTTCACCGAAGCTTCATCTCTAACTTCCTCTTCGTCAGTGGCTATGGCTTCTCAACGTCGTCGACCCTTTCAACGACCACCACTATCACTCCGACCACCTTCGAGTGCCTCTGAAAACCTACCAATTTCAGACACCCGAGTTCCCATTGATGAAGTGCGTTATTCAAATCAAGTTCCCATGGATGACGG…
>Vitis_vinifera_newGene_4
GAGAGAGAGAGGGAAGCGTCAGCGTGATGCGTTGGTGTTAGCGACTAGGCGTTGATCATGCCATCATATCTGGAATGGGGTCTCCGAGCCACACAAGTCAATTGTTAAGAGAGATTTTTCATTTTTGTTGTCACCTTCTCAACCTCTTAGCATAATTGTGATGGTCCCAGAGATGGGCTTCATGCGCAGTTGTTTATCCAGAATACAAATACCCATCTTGCCACGAGTGGAATTCTGTCAGATGCAATGCACCGAAGTGCCTAATCAACTTACCCTTTTTGAACGCAATATGATGACAGTCCTCGCCACACTCGAAGAGCCACATAGTCCTTGCTTATGGAACCTTCTTCTAGCTTCATCTTTTCACCCGGCATGCGCATTTATTCAAATGGACCTTTT…
>Vitis_vinifera_newGene_40
GCAAAAGGCTTATTCCTGGGAGAGAGGCGCAAGGAAGCTAGGGGTAAATCTGAAACTAATGCAAAAGTCCCATGGACTCTCCAAGGTATCAAATAGAAACCTATAAATCGCAAACCTTACATTGAATATTGAGCATCGACTTCGGCAATAACTCAGACATCCATCATCCATCTTACCATATTATTTTTTTGGCTTAATATTCAATGGCAGAACAGAGGCAACCATTCCGCTTCCGACTCCCTTGGCTGCCAGCACCTGCGGCTCCACGTCCAAGCCCAACACCAACTCCAGCACAGCCAGCCCCAACCCAGTCAGCCACCGCAGCTCCCATTCTGCGGCCTCCATTTCGGCCTCCAGGGATAGTCCAGGTACAGCCACCTCCTCCTCCTCCTCCTCCCC…
>Vitis_vinifera_newGene_402
AGGAGACCAAAGGCGCCGCGTGATTTCTTTGGTAGGAATGGGCGGCATAGGCAAAACCACCCTTGCCAAGAAGGTCTATAATCATGAAAAAATTGTGGAACACTTTCCAGATTGTCGTGCCTGGATTTATGTATCCCAAGATTGTGGACCCAGAGAGGTTTATATGCAAATTATTAACCAGGTTTCTGCACCAACTAAAGAGCAAGCAGAAATGATAGAGAAGTATGGAGAGAACGAGTTGGGGGATTTCCTTCACGATCATTTGAAGGAGAAAAGATATATTTGATAGTTCTGGATGATGTATGGAGGTGTGCTGATTGGGATTTTCTTGCAAAAGTGAGCAGCAACGATCCTGATTGCCTTGGAAATGTTTTTCCCGATGGGAGTAACGGCAGCAGA…
>Vitis_vinifera_newGene_404
GGCTGTTATCATGCAGAGGCAGAGCAAGGTTCAGTGGCTTGGTTAGTTTTTGATATGGGCAATCTGGAAACTCTGTAATGGTTGAATTTGGATTGGGTTTATTTAGGTCATCGTTCAGTTTATCATCGAGTCATTTCTTGATCGGTTTAGGAGCCTTTCAGAGCATCTAGAAATGGTAGGGTGAGTGAAGTTGTAGGAGGTTCTCCTTGCTGGTATGGCAGCACTTGAAGGAAAGGCTGAAAACTTCAAACTTCTGATTAAAATTATCTGACTTGGGTAGTTGATGAGCCTGATGCAGTTCCAGCTCTTGCTTTAGGCATTTTCAGAGCCACAAGGTTTGGTTCTGCTCTATGTTGCAATGGTTTTTCCCCCTTGGTGTTCCAAATTCTGTCAATCATT…
>Vitis_vinifera_newGene_406
AAGAATTCCCAATAAATAGATGGATGGGATTTGGTGAAAGTGAAACTATATACATGTGTATAATTGGGAGAGGGACAGAGAGATGCACGTGGGATTGCATGCTCATACCTCTTTTTTCCTTCTATCAAAACTGAAATAGAAATAATCAAACCAAAAGGACTCTCCACATTCCGATCACTGCTGTCTCTCTCTCTCTCTCTCTCTCTCTCTCTGTGTCTATGGGTATAGGATATCTAGGGTCGTGTTCTTCTTCATCTTCATCTTCTTCTTCTTCTTCTTCTTCTTCTTATCTAATGGGGTTTTTCATTTTTCTTTGTTGCTTCTTCTCTGAGTTGCACCCAAACTAGTTCAAACTGGGCTTCCTCCGTTCATGGTTTTTGATGACTTCTGTGTATTTTT…
>Vitis_vinifera_newGene_407
GCCAAAAACACCCTTCACCTTGCCAGCTAAGCGTTCCACATCTGAAAATTCAAAAGAGAAAAACCCTCCGAATCTAAAACTTAAAGTTATCAAATTTGCAAAACACCCGACCCGCTAAACTCTGTCACTTCCTCTCACTTTGCCCTAACCCGATCTGCATTCTCATCAAAGGTGGAATATTTTTAACGTTTCTGGAAACCGAAGTGGAGCTTCCTCTTCCTTTGGATTAATCGCAGGTGAGTTTTCCATTTAAGGATTCGTTTGGCTCTTGAGAAAATATTGGGGCCGAAGGTTGTTTTGCATTGTTCACGACCCTGTGATTTAGAATATTTGGGAATTTTTTTTTGTTATATCTTAAATTTTTATGTTTACAAGACGACTGTTTGTGGGGAATCGTTG…
>Vitis_vinifera_newGene_41
ACATTGAAATAATCAATTTGATACTGATGAAGGCTTTGATATTTAATATATTCATGACAGATTCAACAGACTACTTCTGTATTGTAATGTTGTCCAGGGCGGCTGGAGTAAACCTGGTAAGCCTAGTAGGATGTTGGAGTAGAATATGCTTATTCTTCAATTTAATGTCTTCCGAAACTTTGTGTAAAGCGGTAAACAGTGTTCACTTGACTGATCAGAACCATGCTAATCATTGAAGTTTAATTTTATTGGGTACTAATAAGTACAGGGCCATTATTTACGTAGTTCTCAAAGACAATTAACAAAAGCCTCAATTTATGGAGTACTATTACACTAATAGCTTTTCAATTTGGTATTTGGTTCTTACCTATCATCTACTTAACAAACTCCTTACCTTCC…
>Vitis_vinifera_newGene_410
GTGTAGACCCCCTTGTTTGCTGGAGAGGGAGGAGAAAAATATTATTTTTTTATTAGGGGAGTGGGTGAGATTGGAAGTGATGGAGAGGACGGGAAGCAGCGGGAGATTTGAGGGGGAAAAATCTGGGAAAGATGAGAAGAGAGAGAGGAACGGCTAAAAAAAGGGGGGAGCAAGAAAGGGCAGGGGACGGCTAAAAAAAAGGAGATATTTCAGAGAAGTCGTGGGAAGGAAGGAGAAAAGAGGGGAGAAAGAAAAAAAGAGCAAGCGGGAGGAGGAGATGCAAAAGAAATCAGGGGAAGTTTGAGAGGGCATCTAATACATTCAATTAGCGGGACTGAGGAGGGACGCAGAATCCAAGGAGCAGAAGTTGGCTGAGTAGTGGAGTGCAAAGCCCTTGCG…
>Vitis_vinifera_newGene_413
AAAAAAAACGGTCGACGGTAGAGATGGTTCATAGTGTTCGGAACGTAGAGACGTGATAACGAAGAGACCGTCTCTCAGGTTAGGGATTTTCATCATGTTTTTCTTCTCTTTAATTATTTCTGTCCCATTTTTTCGGCTTCTACGTGAAGATGTTGTCTCGCTTTGAGGTTTTTCTCTTTTTTGATTTTCTAGGTTTTTCTTCTTCTGTTTTTGCATTTGATTTGTGTTTTTCTGCGTATTTTTATTTGCAATGTTAGAGGAATCTGATTTTTGAGACTTTGAAGGAAAGTTCCTTTGATTTTTAGGTAAGATGTGAGATGGGTTTTTGGTTCTTGGGATGCTACTTTTGTGAAATAGATTGCATGTCTTGGTTTGATTGAAAGTATTGTGTTATTTTAT…
>Vitis_vinifera_newGene_414
AACTCCTAATACCAAATTTAACAAAATTCGTTGTCCATTTTGGGAGTTGGCATGTTGATGAAGAAGAATTGGATCTTTCAGTAAATCCAACCATGGATTTGAGGGTTTATGCTCAAAGGCAATGAGTTCCAACTAACACTCATCTCACTCACAACTCACACCAACCACTGAAAATAAAAACCCCAAAATTTATTTATTTATTATAATTATAATAATTATTATTATTTCTGATTGTGATATTTTCAGTACATTTTTAAATTTTTTGTTTCTGATTTTTGTGCTTTCAATCGCGTATAGTGAATGGCAGCAGTCTACAAGCTGTCTCTGACTCTGAGAACACGTGAAGTTTTTTTCACCTGTTTATTACTGGTACGAGCTCATCGTTGACTTCGTTTAGGG…
>Vitis_vinifera_newGene_415
CGAGAAGAGACAGAGCAGAAAGCCCTAGAATTCTTCATCAAAGAGCTTGATTTCTCGTGCTAAAGACTGGTACTATTAACCATTTCTTTCCGTTGATTTCATGATTTCTGGATTACTTTGTGGTTTTATTGTCAGATTTTTCGGTGAAGTGAATTTTTGTTTTCCTGCTTTTTCCGCGGTTTCTTCTACGGAATTCAGATTTGTGATTTTGGTTATATGTATTTGTATACTTCATTATCGCAAATCCATGCGTTTCTATTGGGTAGATTTTTCTTCTTTCAATTTGTCGGGGGCTTCCAACTTGCTTCTCCTACATTTTTTTCCTAATTGATATAAAGATGGAAGAAAATTTTGAGGTTTTGATATGAAATGAAAACTATTACAATGTTTGATATGTTT…
>Vitis_vinifera_newGene_420
AAGCATTTCCTTTTCTCAGTAGTCTTGCTACTGCCAAATATGCAAGAGAGGCAGATCACTGACTGATTAAGAGAGGCCATGGTTTGTAATTTGTCCCATACATGCATGCATACACTCATTGAATCCAGGTTTCTTAAGAAATCCAATTGATGGCTTATACTTGATTTCTTGTTATTTTGTTGATTATACAGAGCAGTGACCTGACTTATAGTTGCTAGTTTTTGCCAGTTTGCTAGTTACTCAAAGAAGCTTTCCTTTTCCCCTCTCACAGTATGTTCCAGTAGATGTACTTAAAGACCATAACATTGCATTACCTCCAAGGGTGTTGCTTCGTGACCCTCTCGGGAGATCATGGCCTGGAGATGTTGCTGTCTGGAAGGACGGTCGGACATGGATTAG…
>Vitis_vinifera_newGene_422
TTCATGACGTTACTCTCTATCCCTCTCAAGAAAGTCCCTTGATTTTCTTGGCTCCTCTCCTACAAGATTTATCTGAATTTCCCATCAGACTTGGAAGATGAATGAAGAAGATCAAGATGAGGACGAAGCAAACAAGGATGTCCTTCCAGAAACCATTGATCATCGCAAGATAAAGGTGGAGGCAGAAGAGGCCCCGAAAGGCGCAAATCCGCTCTTGCGCTTCTATGGTTATCCTCAATTCTCTACCTTCTTTATTTTAAATGATTTCTTTACTTTAACTGATTTCTTGTCTAGCCTTTACTTTCCTTCTTCACTTGTGTTTGTTTTGATGGAAAATGGCATGGAATCAGGGAAGAAAGAAATGAGGTGGTGTTGCCAATTGCCAATTGCTTG
>Vitis_vinifera_newGene_423
AGTACTAAACTGCAACTCGTACCAAGAACCTTCAATCTCACCCAAAAAAAAAGGAAAAAAAAAGTGACAGAGAGATTGAGAAATGGTGAAGGAGAGGGAGAGGGAGAGGGAGAAGGAGAGAAAATGCACCGTAAAATCCAGCAAGGCACCCAAGAAAATGATGAAGAAAAAGGTGAAAAGAGAGGGGAAACCCACCAAGAAAATCTTCATAGCAACCAAAACAATGGGGAAGGAGGAGTCAGAAATGGACATTAAGGGATGGGTTTCAGACCTGAGGCCTTACTTCTTCAAGATTCTATATCCCGATCAAAGCCATGAGCACTTGGTAATCGCAGTTTTTTTGTTTTTTTTTTGTTAGTAGTTTTCTATTTTTACATTTTTATATTTCTTTAGGTTGGA…
>Vitis_vinifera_newGene_424
CTGTAAGAACGCTATGCATATATTCATCCGGGAGTCATCTTGCTCAGGTATATGCTCATTCTAATCTTAGCTAGCTGCACTTCTATTACTAATCTGTGGATGCATGCAGGGAAAGCAATTAAGCCTTCTGAATTTGATTAGTGAAGTGCTGTCAAAGGACAGGATTATTCTTTCAATCCACTACTCCCTCCGATGCAATCAGAACAGTTTCTTATTATAATTGGTATGGGCAATATGTGTATTGAAAATGGAGGCTTCATTTTACCTGATTGAAATTCTAACTCAGTATTAATCCAACCACTTGGGGTTGGCTGCATGTCTTTTTCACCTTTCAACTTTATCTAGAGCCACATCTTCCATTAAATCCTTCAATCTATTTAGTTTTATCATGTTCTTTTC…
>Vitis_vinifera_newGene_425
AAAACAACAGAATCGAGAATACAAAGTGAAGAAAAGAAAAATGACCCTTTGTTTTTTGGTCGACTGTTTTTAACTCCTCCGTTCCTAGGTGTTACTCTTCCATTTTTTCTTTCTATAGCCAATCTTTATTTTTAGGCTGAAACTACAACCAACAGAACTGGTATCAGAGCCCACCTATTTCACGAATCCATCTCTCAATCTAACTTCGATCCACCTTGTTGTTTCCAATTTAATATAATCCACCTCTTCTTTTCAAGCCCTCTTATCTCTTACAACATGCCTCTTGTGTATGGAAATTTCAGAAATTTCCTCTATTTTAGAGATGGAGGATACTAGGGTTTCTTTTAATCTGAAGGCCCAAATCCAAACCTACAATACGACTGAATTGGTGGTCATTGA…
>Vitis_vinifera_newGene_426
CTCTCGCTCTCGCTCTCTTTCTCTGTATTTTTAGGTATGCTTGAATTCTTCTTCGTTTTAAATTAGCCTATGTGTATAGAATTATATATCTTTTTCTTTTTCTTTTTTTGTATTTTTTTTCCCTGGTTTTCTTTGGTTCTAGGTTTGTTGTTTTAGACTTTATTTTAGTTGCTGTTTTTGGGAAATTTTTGAAAGGTCTCTGAAGTTGCTAATCTGTTATTTCGACTTTGCATAGAACTTCAGGAAATTTTTTAAGTCGATTTTTTTTTTTTTTTTTGGGTATATTATGCCTCTGACAAGAAATTCATGTGTTTCGATGATAGAAGGTTTTTAGGGCTTTGATTTTGACATGTTCCATCCATCGTAGGGCTTTTGGATGGCACATTCTGTCTATATCAA…
>Vitis_vinifera_newGene_427
CTTTCCGAGAAATGTATGGAGTTGAAAGAGAAAACAAGTCAATAACGGTTCCCCATCTAAACCTTATTCTTAATTTCACCCTCCGCTTTGTCTGGTTTATGTTGTTCAAAACTACTAATGCATTTCTTTTCAAGACTTAATGATAATATAATTCCAGAATCCAAATACATTTCATGTTCTCACATTCTCAAGCTTCATGCTTGTTCGCAACCAACAAAAAATAAAAAAAGAGGAAGGCCATCATGATTCTCTAGACTAGTTTTACACTAGAGTTATATCTACATATTGCTTCCAGTTTGTCAAACCCGGCTATTCTGTGAATAATTTTCTACCATCCGTTTGAAAGGCTTGCAAATTTCCTTTATAAAAGAAAAAAAAAAAAAAAAGTTCTTTCGCTTT…
>Vitis_vinifera_newGene_428
ACCTTAAGAAGTGGTAGCTATCCCTCAAAATCTGCCATTATTTTCACTTTGGTTTCCTGCTTTTGATTAGATTGGTTTCACGGATTAAAATTTTTTAGAAGTTTTTTTTAATAAAAAGGATAAGTAGCTGTATATAAGGTGCTTCCATGGAACAAAAAGGAACAAATAATTCTAGGGATGAAATCTGTTCCCCGTCAATCCCCTGTATGGAGGATGCATATCATTATCAGCCATGGCCAATACTTTTGCAATTGCTGTGTTTTGAAACAATGGTCAAACATTCAGCTCTGTTCACGTTTCTTAAGCAGTCCATATGAGCAGCAGTTTCAGGTATGTCTATCCTACCCTGATAGATTTTCTCTCTTCCTAGGTGATTTGTACAACTTCCAAAATCTGTAT…
>Vitis_vinifera_newGene_429
CGGTGATGGTCCCGGCTGAGGTTACACCCGAGGAGACCCATCCGGACGTAAATGTTGAGGCCCCTCATCCGGAACAAGAATTACCTTTTGCTGCTTTATCCGGGGGGAACCTATTCATGACGCATCTTGCTCATCCGATGACTCTTTTAGTTATGCGGAGTTGGAAGATAAGCTGAAAGAAATTCCACCCGGCTCGCCTGACATCATGCCCTCAGCCCAGATGTTTGAGAATGTGGAAACGGTAAACTGTTTTTCGTGCTTTTTGATTGTTTTGTCATTTTGATGTGTTGTTGTGGTATAATTTATAACTTTGCATTGCTTGTTTTCGTGTCAGCTAGTGAGTGGTCTCCGCGGCATGGCCCAACAACACGATCTCTTTTCTGACCTACTACGGACCAC…
>Vitis_vinifera_newGene_43
[truncated: 670 more rows]

## Sheet: Berries new genes annotated
#GeneID	COG_class	COG_class_annotation	GO_annotation	KEGG_annotation	KEGG_pathway_annotation	KOG_class	KOG_class_annotation	Pfam_annotation	Swissprot_annotation	eggNOG_class	eggNOG_class_annotation	nr_annotation
[truncated: 969 more rows]

[truncated: 1 more sheets: Berries all new genes annotated]
