# Supplementary material for: Integrated Transcriptome and Metabolome Dissecting Interaction between Vitis vinifera L. and Grapevine Fabavirus
Source: Int J Mol Sci. 2023 Feb 7;24(4):3247. doi: 10.3390/ijms24043247 (PMC9961852; doi:10.3390/ijms24043247)
Supplement: Supplementary file 1 [file ijms-24-03247-s001.zip › Table S6.xlsx]

## Sheet: E-L15 Up
Table S6: Up- and Down-regulated differentially expressed genes at the EL15 and EL31 stages
#ID	P.value	log2FC	Swiss_Prot_annotation
VIT_07s0005g01890	0.0177589	0.585326	Patatin-like protein 2 OS=Arabidopsis thaliana OX=3702 GN=PLP2 PE=1 SV=1
VIT_15s0048g03000	0.0305176	0.585472	Ras-related protein RABA3 OS=Arabidopsis thaliana OX=3702 GN=RABA3 PE=2 SV=1
Vitis_vinifera_newGene_2508	0.0289052	0.585579	--
VIT_04s0023g00400	0.0237502	0.588626	CRIB domain-containing protein RIC4 OS=Arabidopsis thaliana OX=3702 GN=RIC4 PE=1 SV=1
VIT_07s0151g00590	0.0342391	0.592091	Type IV inositol polyphosphate 5-phosphatase 7 OS=Arabidopsis thaliana OX=3702 GN=IP5P7 PE=1 SV=1
VIT_10s0003g01400	0.0336125	0.593099	Protein MALE DISCOVERER 2 OS=Arabidopsis thaliana OX=3702 GN=MDIS2 PE=2 SV=1
VIT_06s0009g01090	0.0477859	0.594404	Inactive protein RESTRICTED TEV MOVEMENT 2 OS=Arabidopsis thaliana OX=3702 GN=RTM2 PE=3 SV=1
VIT_04s0079g00630	0.0371945	0.597747	--
VIT_09s0002g06130	0.0467052	0.600778	Zinc finger CCCH domain-containing protein 39 OS=Arabidopsis thaliana OX=3702 GN=At3g19360 PE=2 SV=1
VIT_08s0007g01860	0.0342548	0.601386	AT-rich interactive domain-containing protein 2 OS=Arabidopsis thaliana OX=3702 GN=ARID2 PE=1 SV=1
VIT_12s0028g03050	0.0388668	0.604407	NAC domain-containing protein 73 OS=Arabidopsis thaliana OX=3702 GN=NAC073 PE=2 SV=1
VIT_11s0016g03020	0.0446559	0.607624	Probable pectinesterase 53 OS=Arabidopsis thaliana OX=3702 GN=PME53 PE=2 SV=1
VIT_14s0066g00840	0.0212763	0.614984	--
VIT_18s0001g01200	0.0279979	0.616169	--
VIT_11s0016g00120	0.00162975	0.619095	Omega-6 fatty acid desaturase, chloroplastic OS=Brassica napus OX=3708 PE=1 SV=1
VIT_03s0063g00370	0.006717	0.619319	Ferredoxin--nitrite reductase, chloroplastic OS=Spinacia oleracea OX=3562 GN=NIR PE=1 SV=1
VIT_06s0004g02510	0.0360248	0.621902	--
VIT_05s0062g00240	0.0398057	0.622912	Xyloglucan endotransglucosylase/hydrolase 2 OS=Glycine max OX=3847 PE=2 SV=1
VIT_12s0035g02190	0.0274881	0.623181	MLO-like protein 13 OS=Arabidopsis thaliana OX=3702 GN=MLO13 PE=2 SV=1
VIT_14s0068g00380	0.0426891	0.626616	--
VIT_19s0014g04980	0.048282	0.626946	Dihydroflavonol 4-reductase OS=Arabidopsis thaliana OX=3702 GN=DFRA PE=1 SV=2
VIT_07s0141g00340	0.0416661	0.628819	Linoleate 9S-lipoxygenase 6 (Fragment) OS=Solanum tuberosum OX=4113 GN=LOX1.6 PE=1 SV=1
VIT_15s0021g01690	0.0215968	0.631274	--
Vitis_vinifera_newGene_5556	0.020151	0.631577	--
VIT_11s0037g01370	0.0220966	0.632275	--
VIT_07s0151g00070	0.0468457	0.633617	Ankyrin repeat-containing protein At5g02620 OS=Arabidopsis thaliana OX=3702 GN=At5g02620 PE=1 SV=1
VIT_01s0150g00530	0.0469045	0.63368	UPF0481 protein At3g47200 OS=Arabidopsis thaliana OX=3702 GN=At3g47200 PE=2 SV=1
VIT_18s0001g01390	0.0262109	0.633971	Gibberellin 20 oxidase 2 OS=Arabidopsis thaliana OX=3702 GN=GA20OX2 PE=2 SV=1
Vitis_vinifera_newGene_3378	0.0375436	0.636332	--
VIT_14s0006g01900	0.00141174	0.637281	--
VIT_05s0049g01110	0.0453839	0.638192	--
VIT_13s0320g00030	0.0451172	0.639239	--
VIT_16s0098g00640	0.0235355	0.641389	Thaumatin-like protein 1 OS=Arabidopsis thaliana OX=3702 GN=TLP1 PE=2 SV=1
VIT_02s0025g03190	0.00239829	0.643322	--
VIT_03s0017g02240	0.000238261	0.643599	PLASMODESMATA CALLOSE-BINDING PROTEIN 3 OS=Arabidopsis thaliana OX=3702 GN=PDCB3 PE=1 SV=1
VIT_10s0116g00410	0.00893844	0.647816	Gibberellin 2-beta-dioxygenase 8 OS=Arabidopsis thaliana OX=3702 GN=GA2OX8 PE=1 SV=2
VIT_10s0003g02620	0.0237224	0.65097	Membrane protein PM19L OS=Oryza sativa subsp. japonica OX=39947 GN=PM19L PE=2 SV=1
VIT_14s0066g00430	0.0468415	0.651803	--
VIT_01s0011g04820	0.0137124	0.652218	DnaJ protein ERDJ3B OS=Arabidopsis thaliana OX=3702 GN=ERDJ3B PE=1 SV=1
VIT_19s0085g00810	0.0432771	0.652301	PLASMODESMATA CALLOSE-BINDING PROTEIN 3 OS=Arabidopsis thaliana OX=3702 GN=PDCB3 PE=1 SV=1
Vitis_vinifera_newGene_2834	0.0429113	0.655475	--
VIT_09s0002g09200	0.0468605	0.655589	Cytochrome P450 82C4 OS=Arabidopsis thaliana OX=3702 GN=CYP82C4 PE=2 SV=1
VIT_06s0009g02910	0.0472502	0.655787	Flavonoid 3&apos;,5&apos;-hydroxylase 2 OS=Petunia hybrida OX=4102 GN=CYP75A3 PE=2 SV=1
VIT_00s0238g00020	0.0316141	0.659312	Glucuronoxylan 4-O-methyltransferase 3 OS=Arabidopsis thaliana OX=3702 GN=GXM3 PE=1 SV=1
VIT_15s0021g01720	0.0309671	0.660108	--
VIT_07s0031g02900	0.0239397	0.660108	Aspartic proteinase nepenthesin-1 OS=Nepenthes gracilis OX=150966 GN=nep1 PE=1 SV=1
VIT_08s0040g02340	0.0122936	0.660308	Probable beta-1,4-xylosyltransferase IRX9 OS=Arabidopsis thaliana OX=3702 GN=IRX9 PE=2 SV=1
VIT_12s0028g03930	0.0452348	0.661642	--
VIT_12s0059g00760	0.0367536	0.663198	5&apos;-adenylylsulfate reductase 3, chloroplastic OS=Arabidopsis thaliana OX=3702 GN=APR3 PE=2 SV=2
VIT_09s0002g08700	0.0434516	0.663823	--
VIT_03s0038g02120	0.0133145	0.669326	--
VIT_10s0116g01140	0.0179853	0.671032	Stigma-specific STIG1-like protein 3 OS=Arabidopsis thaliana OX=3702 GN=At1g50720 PE=2 SV=1
VIT_07s0005g00360	0.00136026	0.671305	Beta-glucosidase 11 OS=Arabidopsis thaliana OX=3702 GN=BGLU11 PE=2 SV=2
Vitis_vinifera_newGene_3892	0.0323717	0.67162	7-dehydrocholesterol reductase OS=Arabidopsis thaliana OX=3702 GN=DWF5 PE=1 SV=1
VIT_06s0061g00850	0.0338839	0.673513	Uncharacterized protein At1g08160 OS=Arabidopsis thaliana OX=3702 GN=At1g08160 PE=2 SV=1
VIT_17s0000g09700	2.19e-08	0.674406	Protein SIEVE ELEMENT OCCLUSION B OS=Arabidopsis thaliana OX=3702 GN=SEOB PE=1 SV=1
VIT_13s0019g05190	0.0312062	0.674541	Ras-related protein RABC2a OS=Arabidopsis thaliana OX=3702 GN=RABC2A PE=1 SV=1
VIT_00s0179g00170	0.0183458	0.675814	Protein indeterminate-domain 12 OS=Arabidopsis thaliana OX=3702 GN=IDD12 PE=2 SV=2
VIT_14s0060g02630	0.0390947	0.675923	--
VIT_01s0011g06240	0.000294395	0.676194	Probable transmembrane ascorbate ferrireductase 3 OS=Arabidopsis thaliana OX=3702 GN=CYB561C PE=2 SV=1
VIT_10s0003g03410	0.0039742	0.678324	--
VIT_02s0025g00850	0.0227861	0.678433	--
Vitis_vinifera_newGene_2838	0.0222791	0.67848	--
VIT_07s0005g00900	0.0192247	0.678512	--
VIT_14s0006g02160	0.0349647	0.679108	Probable S-adenosylmethionine-dependent methyltransferase At5g38780 OS=Arabidopsis thaliana OX=3702 GN=At5g38780 PE=2 SV=1
VIT_07s0005g03950	0.0115962	0.685313	--
VIT_06s0004g07750	0.020915	0.685526	Cationic peroxidase 1 OS=Arachis hypogaea OX=3818 GN=PNC1 PE=1 SV=2
VIT_19s0177g00200	0.00189692	0.690715	Early nodulin-like protein 1 OS=Arabidopsis thaliana OX=3702 GN=At2g25060 PE=1 SV=2
VIT_10s0003g03420	0.036229	0.692248	--
VIT_02s0025g00280	0.000415367	0.695015	Heat shock protein 83 OS=Ipomoea nil OX=35883 GN=HSP83A PE=2 SV=1
VIT_07s0151g00020	0.0301565	0.697087	Ankyrin repeat-containing protein NPR4 OS=Oryza sativa subsp. japonica OX=39947 GN=NPR4 PE=2 SV=1
VIT_10s0003g00350	0.00420214	0.697876	NAC domain-containing protein 73 OS=Arabidopsis thaliana OX=3702 GN=NAC073 PE=2 SV=1
VIT_18s0001g13350	0.0105197	0.699609	Protein NRT1/ PTR FAMILY 8.1 OS=Arabidopsis thaliana OX=3702 GN=NPF8.1 PE=1 SV=1
VIT_19s0027g01400	0.0323258	0.70386	Putative disease resistance protein RGA3 OS=Solanum bulbocastanum OX=147425 GN=RGA3 PE=2 SV=2
Vitis_vinifera_newGene_1989	0.0168204	0.705684	Ankyrin repeat-containing protein ITN1 OS=Arabidopsis thaliana OX=3702 GN=ITN1 PE=1 SV=1
VIT_08s0058g01110	0.0137643	0.707313	Transcription repressor OFP4 OS=Arabidopsis thaliana OX=3702 GN=OFP4 PE=1 SV=1
VIT_01s0127g00620	0.019203	0.711444	--
VIT_08s0040g00510	0.00781701	0.712099	Protein ZINC INDUCED FACILITATOR-LIKE 1 OS=Arabidopsis thaliana OX=3702 GN=ZIFL1 PE=2 SV=1
VIT_08s0007g05610	0.022301	0.713817	UPF0481 protein At3g47200 OS=Arabidopsis thaliana OX=3702 GN=At3g47200 PE=2 SV=1
VIT_18s0041g00870	0.0123373	0.713903	Replication protein A 70 kDa DNA-binding subunit B OS=Arabidopsis thaliana OX=3702 GN=RPA1B PE=3 SV=1
VIT_15s0048g01940	0.00733309	0.719383	Probable methyltransferase PMT15 OS=Arabidopsis thaliana OX=3702 GN=At4g00750 PE=2 SV=1
VIT_15s0048g02970	0.00268873	0.719464	--
VIT_15s0024g00730	0.0146009	0.722558	--
VIT_14s0066g00020	0.00528229	0.731051	Protein SIEVE ELEMENT OCCLUSION B OS=Arabidopsis thaliana OX=3702 GN=SEOB PE=1 SV=1
VIT_13s0064g01380	0.00597342	0.736284	FT-interacting protein 1 OS=Arabidopsis thaliana OX=3702 GN=FTIP1 PE=1 SV=1
VIT_14s0066g00070	0.00290248	0.740637	Protein SIEVE ELEMENT OCCLUSION B OS=Arabidopsis thaliana OX=3702 GN=SEOB PE=1 SV=1
VIT_03s0017g01010	0.0052292	0.740647	Metacaspase-1 OS=Arabidopsis thaliana OX=3702 GN=AMC1 PE=1 SV=1
VIT_10s0003g03400	0.00532519	0.742103	--
VIT_04s0079g00280	0.015744	0.749252	NAC domain-containing protein 45 OS=Arabidopsis thaliana OX=3702 GN=NAC045 PE=2 SV=1
VIT_10s0003g03360	0.0114	0.749307	--
VIT_14s0060g01960	0.0139296	0.75412	Putative pectinesterase/pectinesterase inhibitor 22 OS=Arabidopsis thaliana OX=3702 GN=PME22 PE=3 SV=1
VIT_14s0066g00100	0.0059798	0.756127	Protein SIEVE ELEMENT OCCLUSION B OS=Arabidopsis thaliana OX=3702 GN=SEOB PE=1 SV=1
VIT_01s0137g00380	0.00955712	0.760975	Protein SIEVE ELEMENT OCCLUSION B OS=Arabidopsis thaliana OX=3702 GN=SEOB PE=1 SV=1
VIT_14s0066g00050	0.00246002	0.761001	Protein SIEVE ELEMENT OCCLUSION B OS=Arabidopsis thaliana OX=3702 GN=SEOB PE=1 SV=1
VIT_14s0066g00120	0.00393732	0.779998	Protein SIEVE ELEMENT OCCLUSION B OS=Arabidopsis thaliana OX=3702 GN=SEOB PE=1 SV=1
VIT_10s0003g02720	0.0120377	0.782015	PLASMODESMATA CALLOSE-BINDING PROTEIN 3 OS=Arabidopsis thaliana OX=3702 GN=PDCB3 PE=1 SV=1
VIT_14s0066g00010	0.00884505	0.796534	Protein SIEVE ELEMENT OCCLUSION B OS=Arabidopsis thaliana OX=3702 GN=SEOB PE=1 SV=1
Vitis_vinifera_newGene_3021	0.012435	0.797325	--
VIT_03s0088g00300	0.00252759	0.803662	--
VIT_14s0171g00110	0.0104368	0.810152	Triacylglycerol lipase 2 OS=Arabidopsis thaliana OX=3702 GN=LIP2 PE=2 SV=1
VIT_00s0601g00040	0.0137688	0.813798	--
VIT_12s0034g02370	0.00465312	0.820003	--
VIT_01s0137g00390	0.000500396	0.82233	Protein SIEVE ELEMENT OCCLUSION B OS=Arabidopsis thaliana OX=3702 GN=SEOB PE=1 SV=1
VIT_10s0116g00300	0.00681706	0.837456	NDR1/HIN1-like protein 26 OS=Arabidopsis thaliana OX=3702 GN=NHL26 PE=2 SV=1
VIT_14s0066g00130	0.000936323	0.851212	Protein SIEVE ELEMENT OCCLUSION B OS=Arabidopsis thaliana OX=3702 GN=SEOB PE=1 SV=1
VIT_10s0003g03340	0.00209797	0.860272	--
VIT_10s0003g03430	0.00153912	0.863057	--
VIT_10s0003g03390	0.00635256	0.898323	--
VIT_19s0014g03840	1.44e-05	0.908664	--
Vitis_vinifera_newGene_812	0.00563138	0.915015	--
VIT_04s0008g02880	0.000414266	0.917461	--
VIT_14s0066g00060	0.000556106	0.93193	Protein SIEVE ELEMENT OCCLUSION B OS=Arabidopsis thaliana OX=3702 GN=SEOB PE=1 SV=1
Vitis_vinifera_newGene_2035	0.000918189	0.953115	UPF0481 protein At3g47200 OS=Arabidopsis thaliana OX=3702 GN=At3g47200 PE=2 SV=1
VIT_07s0289g00010	0.00289991	0.963066	Probable linoleate 9S-lipoxygenase 7 OS=Solanum tuberosum OX=4113 GN=LOX1.7 PE=2 SV=1
VIT_00s0131g00340	6.88e-05	0.987796	Annexin D4 OS=Arabidopsis thaliana OX=3702 GN=ANN4 PE=1 SV=1
VIT_18s0001g11150	0.000713491	1.09885	Acylamino-acid-releasing enzyme OS=Arabidopsis thaliana OX=3702 GN=AARE PE=1 SV=1

## Sheet: E-L15 Down
#ID	P.value	log2FC	Swiss_Prot_annotation
VIT_15s0046g02170	3.24e-06	-1.5386	3-methyl-2-oxobutanoate hydroxymethyltransferase 1, mitochondrial OS=Arabidopsis thaliana OX=3702 GN=KPHMT1 PE=1 SV=1
Vitis_vinifera_newGene_5566	6.3e-06	-1.47278	--
VIT_19s0014g01360	5.95e-05	-1.32343	EP1-like glycoprotein 2 OS=Arabidopsis thaliana OX=3702 GN=At1g78830 PE=1 SV=1
VIT_04s0044g00040	0.000120195	-1.27111	Dirigent protein 19 OS=Arabidopsis thaliana OX=3702 GN=DIR19 PE=2 SV=1
VIT_12s0028g01940	0.000215293	-1.22274	Trans-resveratrol di-O-methyltransferase OS=Vitis vinifera OX=29760 GN=ROMT PE=1 SV=2
VIT_15s0048g01200	0.000115256	-1.22236	Subtilisin-like protease SBT4.14 OS=Arabidopsis thaliana OX=3702 GN=SBT4.14 PE=2 SV=1
VIT_17s0000g09810	1.5e-06	-1.22092	Probable pectate lyase 5 OS=Arabidopsis thaliana OX=3702 GN=At1g67750 PE=2 SV=2
VIT_09s0002g01310	0.00062101	-1.09391	Auxin-binding protein ABP19a OS=Prunus persica OX=3760 GN=ABP19A PE=3 SV=1
VIT_08s0007g07530	0.000466267	-1.08975	NADPH-dependent aldehyde reductase-like protein, chloroplastic OS=Arabidopsis thaliana OX=3702 GN=At3g03980 PE=3 SV=1
VIT_16s0148g00140	0.000927524	-1.05977	Rust resistance kinase Lr10 OS=Triticum aestivum OX=4565 GN=LRK10 PE=2 SV=1
VIT_00s0338g00030	0.000452678		Shaggy-related protein kinase theta OS=Arabidopsis thaliana OX=3702 GN=ASK8 PE=2 SV=3
VIT_18s0041g00270	0.00116865	-1.03717	Putative disease resistance RPP13-like protein 1 OS=Arabidopsis thaliana OX=3702 GN=RPPL1 PE=3 SV=1
VIT_12s0028g01880	0.000669855	-1.03519	Trans-resveratrol di-O-methyltransferase OS=Vitis vinifera OX=29760 GN=ROMT PE=1 SV=2
VIT_07s0005g04890	0.00098037	-1.03399	Glutathione transferase GST 23 OS=Zea mays OX=4577 PE=2 SV=1
VIT_14s0066g01830	0.00206831	-1.0181	Senescence-associated carboxylesterase 101 OS=Arabidopsis thaliana OX=3702 GN=SAG101 PE=1 SV=1
VIT_04s0023g02570	0.000477274	-1.01382	Peroxidase 72 OS=Arabidopsis thaliana OX=3702 GN=PER72 PE=1 SV=1
VIT_01s0011g02000	0.0010399	-1.00028	Serine carboxypeptidase-like 35 OS=Arabidopsis thaliana OX=3702 GN=SCPL35 PE=2 SV=1
VIT_18s0166g00250	0.00114461	-0.996592	--
VIT_17s0000g09800	0.000572707	-0.987104	--
VIT_05s0077g01720	0.00230504	-0.984227	Senescence-associated carboxylesterase 101 OS=Arabidopsis thaliana OX=3702 GN=SAG101 PE=1 SV=1
VIT_13s0067g03260	0.00209686	-0.981278	Methylesterase 17 OS=Arabidopsis thaliana OX=3702 GN=MES17 PE=1 SV=1
VIT_16s0039g02360	0.00289445	-0.969673	Probable disease resistance protein At4g27220 OS=Arabidopsis thaliana OX=3702 GN=At4g27220 PE=2 SV=1
VIT_09s0002g05270	0.00317468	-0.959223	Gibberellin 3-beta-dioxygenase 1 OS=Pisum sativum OX=3888 GN=LE PE=1 SV=1
VIT_01s0011g03960	0.00233281	-0.957484	LEAF RUST 10 DISEASE-RESISTANCE LOCUS RECEPTOR-LIKE PROTEIN KINASE-like 1.1 OS=Arabidopsis thaliana OX=3702 GN=LRK10L-1.1 PE=2 SV=1
VIT_05s0077g01750	0.00381753	-0.948571	Senescence-associated carboxylesterase 101 OS=Arabidopsis thaliana OX=3702 GN=SAG101 PE=1 SV=1
VIT_09s0002g05560	0.00381324	-0.938398	Pleiotropic drug resistance protein 1 OS=Nicotiana tabacum OX=4097 GN=PDR1 PE=2 SV=1
VIT_02s0236g00100	0.00297498	-0.934219	--
VIT_00s0153g00050	0.00503702	-0.927005	Probable glutathione S-transferase OS=Glycine max OX=3847 GN=HSP26-A PE=2 SV=1
VIT_01s0010g02460	0.00412995	-0.925285	Glyceraldehyde-3-phosphate dehydrogenase 2, cytosolic OS=Oryza sativa subsp. japonica OX=39947 GN=GAPC2 PE=1 SV=1
VIT_02s0154g00320	0.00316939	-0.92358	14 kDa proline-rich protein DC2.15 OS=Daucus carota OX=4039 PE=2 SV=1
VIT_02s0236g00020	0.0050362	-0.92083	--
VIT_04s0044g00220	0.00531982	-0.918404	Monooxygenase 2 OS=Arabidopsis thaliana OX=3702 GN=MO2 PE=2 SV=1
VIT_04s0008g06930	0.00445512	-0.917325	VQ motif-containing protein 11 OS=Arabidopsis thaliana OX=3702 GN=VQ11 PE=1 SV=1
VIT_19s0014g04190	0.00299175	-0.917223	Receptor-like serine/threonine-protein kinase SD1-8 OS=Arabidopsis thaliana OX=3702 GN=SD18 PE=1 SV=1
VIT_13s0047g00110	0.00224351	-0.91557	Uncharacterized protein OsI_027940 OS=Oryza sativa subsp. indica OX=39946 GN=OsI_027940 PE=1 SV=2
VIT_19s0014g04790	0.00555097	-0.912737	Organic cation/carnitine transporter 4 OS=Arabidopsis thaliana OX=3702 GN=OCT4 PE=2 SV=1
VIT_18s0001g02020	0.00568739	-0.910459	Amino acid permease 3 OS=Arabidopsis thaliana OX=3702 GN=AAP3 PE=1 SV=2
VIT_00s0454g00030	0.00559543	-0.899774	Subtilisin-like protease SBT5.3 OS=Arabidopsis thaliana OX=3702 GN=AIR3 PE=2 SV=1
VIT_16s0039g02380	0.00307763	-0.899293	Receptor-like protein EIX2 OS=Solanum lycopersicum OX=4081 GN=EIX2 PE=1 SV=2
VIT_06s0009g01450	0.00309106	-0.897306	Short-chain dehydrogenase/reductase 2b OS=Arabidopsis thaliana OX=3702 GN=SDR2b PE=1 SV=1
VIT_08s0056g00250	0.00576517	-0.894288	--
VIT_00s0388g00090	0.00588233	-0.893444	Rust resistance kinase Lr10 OS=Triticum aestivum OX=4565 GN=LRK10 PE=2 SV=1
VIT_17s0000g02950	0.0066413	-0.892658	Probable glutathione S-transferase OS=Glycine max OX=3847 GN=HSP26-A PE=2 SV=1
Vitis_vinifera_newGene_669	0.00616313	-0.88668	LEAF RUST 10 DISEASE-RESISTANCE LOCUS RECEPTOR-LIKE PROTEIN KINASE-like 2.7 OS=Arabidopsis thaliana OX=3702 GN=LRK10L-2.7 PE=3 SV=3
VIT_03s0017g02260	0.00726506	-0.885657	36.4 kDa proline-rich protein OS=Solanum lycopersicum OX=4081 GN=TPRP-F1 PE=2 SV=1
VIT_16s0039g02350	0.00666613	-0.883723	Dihydroflavonol 4-reductase OS=Petunia hybrida OX=4102 GN=DFRA PE=2 SV=2
VIT_16s0013g00950	0.00752923	-0.883137	Ethylene-responsive transcription factor 5 OS=Nicotiana tabacum OX=4097 GN=ERF5 PE=2 SV=1
VIT_15s0021g00970	0.00703801	-0.881429	Probable serine/threonine-protein kinase PBL19 OS=Arabidopsis thaliana OX=3702 GN=PBL19 PE=1 SV=1
VIT_02s0033g01400	0.00778865	-0.87949	Ubiquinol oxidase 1b, mitochondrial OS=Arabidopsis thaliana OX=3702 GN=AOX1B PE=1 SV=1
VIT_11s0016g05440	0.00690057	-0.878226	G-type lectin S-receptor-like serine/threonine-protein kinase SD2-5 OS=Arabidopsis thaliana OX=3702 GN=SD25 PE=1 SV=1
VIT_00s0586g00030	0.00394001	-0.872258	Stem-specific protein TSJT1 OS=Nicotiana tabacum OX=4097 GN=TSJT1 PE=2 SV=1
VIT_00s0388g00020	0.00846509	-0.867338	Rust resistance kinase Lr10 OS=Triticum aestivum OX=4565 GN=LRK10 PE=2 SV=1
VIT_00s0388g00010	0.00874274	-0.866294	--
VIT_18s0001g11470	0.00678504	-0.862418	Cytochrome P450 82A3 OS=Glycine max OX=3847 GN=CYP82A3 PE=2 SV=1
VIT_09s0002g03560	0.00573782	-0.860618	ABC transporter G family member 42 OS=Oryza sativa subsp. japonica OX=39947 GN=ABCG42 PE=2 SV=1
VIT_03s0017g01940	0.00941568	-0.856384	VQ motif-containing protein 22 OS=Arabidopsis thaliana OX=3702 GN=VQ22 PE=2 SV=1
VIT_13s0067g02500	0.00977241	-0.853167	Adenine/guanine permease AZG1 OS=Arabidopsis thaliana OX=3702 GN=AZG1 PE=2 SV=1
VIT_16s0022g00860	0.00708126	-0.847523	21 kDa protein OS=Daucus carota OX=4039 PE=2 SV=1
VIT_01s0026g00880	0.0103376	-0.846844	Protein JINGUBANG OS=Arabidopsis thaliana OX=3702 GN=JGB PE=1 SV=1
VIT_18s0117g00140	0.00980905	-0.843677	Protein FAR1-RELATED SEQUENCE 12 OS=Arabidopsis thaliana OX=3702 GN=FRS12 PE=2 SV=1
VIT_04s0044g00730	0.0106129	-0.842833	G-type lectin S-receptor-like serine/threonine-protein kinase LECRK1 OS=Oryza sativa subsp. indica OX=39946 GN=LECRK1 PE=1 SV=2
VIT_18s0001g04910	0.0103796	-0.842017	Sulfate transporter 1.3 OS=Arabidopsis thaliana OX=3702 GN=SULTR1;3 PE=2 SV=1
VIT_19s0014g04470	0.0081538	-0.841368	G-type lectin S-receptor-like serine/threonine-protein kinase At1g11330 OS=Arabidopsis thaliana OX=3702 GN=At1g11330 PE=1 SV=3
VIT_16s0050g00270	0.0100274	-0.834973	Receptor-like protein EIX2 OS=Solanum lycopersicum OX=4081 GN=EIX2 PE=1 SV=2
VIT_13s0067g01940	0.00947196	-0.834945	Abscisic acid receptor PYL4 OS=Arabidopsis thaliana OX=3702 GN=PYL4 PE=1 SV=1
VIT_18s0001g08220	0.000245075	-0.833776	Sucrose transport protein SUC4 OS=Arabidopsis thaliana OX=3702 GN=SUC4 PE=1 SV=2
VIT_16s0022g00080	0.00840688	-0.833699	Receptor-like protein EIX2 OS=Solanum lycopersicum OX=4081 GN=EIX2 PE=1 SV=2
VIT_03s0017g01280	0.0109699	-0.83136	ABC transporter G family member 11 OS=Arabidopsis thaliana OX=3702 GN=ABCG11 PE=1 SV=1
VIT_14s0066g02070	0.00676617	-0.828512	AAA-ATPase At3g28600 OS=Arabidopsis thaliana OX=3702 GN=At3g28600 PE=2 SV=1
VIT_19s0027g01070	0.0117154	-0.828113	Putative disease resistance protein RGA4 OS=Solanum bulbocastanum OX=147425 GN=RGA4 PE=2 SV=1
VIT_14s0006g02610	0.0125818	-0.824708	Peptide methionine sulfoxide reductase A4, chloroplastic OS=Arabidopsis thaliana OX=3702 GN=MSR4 PE=1 SV=2
VIT_19s0014g04540	0.00586711	-0.824543	G-type lectin S-receptor-like serine/threonine-protein kinase At4g27290 OS=Arabidopsis thaliana OX=3702 GN=At4g27290 PE=3 SV=4
VIT_16s0098g00970	0.0128661	-0.819492	Subtilisin-like protease SBT3.3 OS=Arabidopsis thaliana OX=3702 GN=SBT3.3 PE=2 SV=1
VIT_18s0001g09740	0.0127597	-0.81949	Putative receptor protein kinase ZmPK1 OS=Zea mays OX=4577 GN=PK1 PE=2 SV=2
VIT_13s0067g02930	0.00728638	-0.818627	Expansin-A8 OS=Arabidopsis thaliana OX=3702 GN=EXPA8 PE=2 SV=1
VIT_11s0052g01250	0.0100938	-0.818222	Xyloglucan endotransglucosylase/hydrolase 2 OS=Glycine max OX=3847 PE=2 SV=1
VIT_16s0098g00420	0.012253	-0.8177	Rust resistance kinase Lr10 OS=Triticum aestivum OX=4565 GN=LRK10 PE=2 SV=1
VIT_11s0016g01430	0.0126639	-0.817377	RING-H2 finger protein ATL52 OS=Arabidopsis thaliana OX=3702 GN=ATL52 PE=2 SV=1
VIT_16s0039g02290	0.0118485	-0.817159	Sulfite exporter TauE/SafE family protein 3 OS=Arabidopsis thaliana OX=3702 GN=At2g25737 PE=2 SV=1
VIT_00s1830g00010	0.0134615	-0.816787	Rust resistance kinase Lr10 OS=Triticum aestivum OX=4565 GN=LRK10 PE=2 SV=1
VIT_04s0008g05510	0.00919175	-0.81607	--
VIT_07s0031g02540	0.0129291	-0.816026	--
VIT_02s0025g01320	0.013419	-0.813954	--
VIT_00s0347g00060	0.00972018	-0.813457	G-type lectin S-receptor-like serine/threonine-protein kinase At1g11330 OS=Arabidopsis thaliana OX=3702 GN=At1g11330 PE=1 SV=3
VIT_05s0077g00730	0.0103065	-0.812498	Probable WRKY transcription factor 48 OS=Arabidopsis thaliana OX=3702 GN=WRKY48 PE=2 SV=1
VIT_04s0044g00750	0.0141099	-0.811167	G-type lectin S-receptor-like serine/threonine-protein kinase LECRK3 OS=Oryza sativa subsp. indica OX=39946 GN=LECRK3 PE=3 SV=2
VIT_01s0011g03890	0.0142507	-0.80997	LEAF RUST 10 DISEASE-RESISTANCE LOCUS RECEPTOR-LIKE PROTEIN KINASE-like 2.1 OS=Arabidopsis thaliana OX=3702 GN=LRK10L-2.1 PE=3 SV=1
VIT_12s0028g02200	0.0147982	-0.804901	Bifunctional riboflavin kinase/FMN phosphatase OS=Arabidopsis thaliana OX=3702 GN=FHY PE=1 SV=1
VIT_05s0020g00930	0.0127414	-0.804461	Diacylglycerol O-acyltransferase 3, cytosolic OS=Arabidopsis thaliana OX=3702 GN=DGAT3 PE=1 SV=1
VIT_04s0008g05750	0.0146071	-0.804415	WRKY transcription factor 18 OS=Arabidopsis thaliana OX=3702 GN=WRKY18 PE=1 SV=2
VIT_03s0038g03410	0.0151452	-0.802181	NAC domain-containing protein 22 OS=Oryza sativa subsp. japonica OX=39947 GN=NAC022 PE=2 SV=1
VIT_08s0056g01120	0.00419327	-0.801787	Protein DETOXIFICATION 24 OS=Arabidopsis thaliana OX=3702 GN=DTX24 PE=2 SV=1
VIT_05s0020g04680	0.00652886	-0.799182	Auxin-induced protein 22D OS=Vigna radiata var. radiata OX=3916 GN=AUX22D PE=2 SV=1
VIT_14s0066g02040	0.01594	-0.796613	AAA-ATPase ASD, mitochondrial OS=Arabidopsis thaliana OX=3702 GN=AATP1 PE=1 SV=1
VIT_14s0030g01980	0.0116368	-0.796565	Probable aldo-keto reductase 1 OS=Glycine max OX=3847 GN=AKR1 PE=2 SV=1
VIT_00s0258g00100	0.0150645	-0.795844	Rust resistance kinase Lr10 OS=Triticum aestivum OX=4565 GN=LRK10 PE=2 SV=1
VIT_04s0008g00150	0.0118751	-0.792855	NAC domain-containing protein 22 OS=Oryza sativa subsp. japonica OX=39947 GN=NAC022 PE=2 SV=1
VIT_02s0025g04280	0.0158555	-0.790787	Protein P21 OS=Glycine max OX=3847 PE=1 SV=1
VIT_14s0083g00460	0.0175004	-0.784136	Tryptophan synthase beta chain 1, chloroplastic OS=Arabidopsis thaliana OX=3702 GN=TSB1 PE=2 SV=1
VIT_04s0023g02900	0.0106406	-0.78391	Cytochrome P450 84A1 OS=Arabidopsis thaliana OX=3702 GN=CYP84A1 PE=1 SV=1
VIT_16s0022g00540	0.00311804	-0.78317	Putative glycerol-3-phosphate transporter 1 OS=Arabidopsis thaliana OX=3702 GN=At3g47420 PE=2 SV=1
VIT_03s0038g04620	0.0131183	-0.783034	Isoflavone reductase homolog PCBER OS=Populus trichocarpa OX=3694 GN=PCBER PE=1 SV=1
VIT_05s0020g03240	0.0143141	-0.782674	G-type lectin S-receptor-like serine/threonine-protein kinase LECRK4 OS=Oryza sativa subsp. japonica OX=39947 GN=LECRK4 PE=3 SV=1
VIT_08s0040g01580	0.0163229	-0.781929	Serine/threonine-protein kinase PCRK2 OS=Arabidopsis thaliana OX=3702 GN=PCRK2 PE=1 SV=1
VIT_01s0011g05890	0.0180424	-0.77925	Probable S-adenosylmethionine-dependent methyltransferase At5g37990 OS=Arabidopsis thaliana OX=3702 GN=At5g37990 PE=3 SV=2
VIT_00s0483g00030	0.014115	-0.776864	Nicotinamidase 1 OS=Arabidopsis thaliana OX=3702 GN=NIC1 PE=1 SV=1
VIT_16s0148g00210	0.0091492	-0.776664	Rust resistance kinase Lr10 OS=Triticum aestivum OX=4565 GN=LRK10 PE=2 SV=1
VIT_14s0066g02090	0.0191115	-0.774545	AAA-ATPase ASD, mitochondrial OS=Arabidopsis thaliana OX=3702 GN=AATP1 PE=1 SV=1
VIT_12s0055g00580	0.018306	-0.774422	Probable LRR receptor-like serine/threonine-protein kinase At1g56130 OS=Arabidopsis thaliana OX=3702 GN=At1g56130 PE=2 SV=2
VIT_16s0148g00220	0.00632659	-0.773195	Rust resistance kinase Lr10 OS=Triticum aestivum OX=4565 GN=LRK10 PE=2 SV=1
VIT_18s0001g00840	0.0190302	-0.772104	Uncharacterized protein At1g76070 OS=Arabidopsis thaliana OX=3702 GN=At1g76070 PE=1 SV=1
VIT_14s0066g01190	0.019505	-0.771729	--
VIT_13s0156g00150	0.0191056	-0.770405	--
VIT_05s0049g01290	0.0124961	-0.770372	Putative protein phosphatase 2C-like protein 44 OS=Arabidopsis thaliana OX=3702 GN=At3g23360 PE=5 SV=1
VIT_12s0059g01380	0.0170074	-0.770235	1-aminocyclopropane-1-carboxylate oxidase 3 OS=Petunia hybrida OX=4102 GN=ACO3 PE=3 SV=1
VIT_09s0070g00210	0.0020208	-0.768296	Metal transporter Nramp6 OS=Arabidopsis thaliana OX=3702 GN=NRAMP6 PE=2 SV=2
VIT_03s0063g00550	0.0123795	-0.767702	Cell number regulator 1 OS=Zea mays OX=4577 GN=CNR1 PE=2 SV=1
VIT_17s0000g03230	0.010153	-0.766452	Probable alpha-mannosidase At5g13980 OS=Arabidopsis thaliana OX=3702 GN=At5g13980 PE=2 SV=1
VIT_13s0064g01370	0.0146046	-0.76547	Polygalacturonase inhibitor OS=Pyrus communis OX=23211 GN=PGIP PE=1 SV=1
VIT_00s0388g00050	0.017423	-0.764675	Rust resistance kinase Lr10 OS=Triticum aestivum OX=4565 GN=LRK10 PE=2 SV=1
VIT_06s0004g05740	0.0101166	-0.763334	--
VIT_07s0095g00660	0.0216206	-0.75922	G-type lectin S-receptor-like serine/threonine-protein kinase At1g11330 OS=Arabidopsis thaliana OX=3702 GN=At1g11330 PE=1 SV=3
Vitis_vinifera_newGene_4531	0.021288	-0.758356	Putative UDP-rhamnose:rhamnosyltransferase 1 OS=Fragaria ananassa OX=3747 GN=GT4 PE=2 SV=1
VIT_05s0094g00350	3.77e-05	-0.757444	Chitinase 5 OS=Oryza sativa subsp. japonica OX=39947 GN=Cht5 PE=2 SV=1
VIT_01s0011g06600	0.0200878	-0.757184	Glutamate decarboxylase 1 OS=Arabidopsis thaliana OX=3702 GN=GAD1 PE=1 SV=2
VIT_12s0142g00780	0.0215169	-0.756857	MDIS1-interacting receptor like kinase 2 OS=Arabidopsis thaliana OX=3702 GN=MIK2 PE=1 SV=3
VIT_16s0022g00310	0.0220215	-0.755738	Receptor-like protein EIX2 OS=Solanum lycopersicum OX=4081 GN=EIX2 PE=1 SV=2
VIT_00s0357g00060	0.020104	-0.753679	--
VIT_04s0044g00640	0.0211001	-0.752738	G-type lectin S-receptor-like serine/threonine-protein kinase LECRK4 OS=Oryza sativa subsp. japonica OX=39947 GN=LECRK4 PE=3 SV=1
VIT_19s0093g00350	0.0230674	-0.750328	Probable glutathione S-transferase parA OS=Nicotiana tabacum OX=4097 GN=PARA PE=2 SV=1
VIT_03s0091g00160	0.016316	-0.749598	Basic secretory protease (Fragments) OS=Boswellia serrata OX=613112 PE=1 SV=1
VIT_00s0398g00020	0.0198266	-0.747604	Cysteine-rich receptor-like protein kinase 15 OS=Arabidopsis thaliana OX=3702 GN=CRK15 PE=2 SV=2
VIT_01s0010g01680	0.0163948	-0.74487	--
VIT_03s0038g02490	0.0197244	-0.7447	SKP1-like protein 1A OS=Arabidopsis thaliana OX=3702 GN=SKP1A PE=1 SV=1
VIT_09s0054g01220	0.0207724	-0.743981	Beta-Amyrin Synthase 1 OS=Panax ginseng OX=4054 GN=OSCPNY1 PE=1 SV=1
VIT_00s0357g00080	0.00902815	-0.741042	--
VIT_19s0090g00960	0.0251728	-0.739909	--
VIT_16s0050g01530	0.018584	-0.739831	Receptor-like protein EIX1 OS=Solanum lycopersicum OX=4081 GN=EIX1 PE=2 SV=2
VIT_12s0057g00420	0.0119129	-0.739709	Cytochrome b561 and DOMON domain-containing protein At5g35735 OS=Arabidopsis thaliana OX=3702 GN=At5g35735 PE=2 SV=1
VIT_00s0634g00030	0.023873	-0.738879	LRR receptor kinase SERK2 OS=Oryza sativa subsp. japonica OX=39947 GN=SERK4 PE=3 SV=1
VIT_01s0011g04650	0.0241824	-0.738325	--
VIT_16s0050g00250	0.0255194	-0.738187	Receptor-like protein EIX2 OS=Solanum lycopersicum OX=4081 GN=EIX2 PE=1 SV=2
VIT_12s0034g01300	0.0164589	-0.737371	TMV resistance protein N OS=Nicotiana glutinosa OX=35889 GN=N PE=1 SV=1
VIT_01s0127g00160	0.0213139	-0.736301	Cysteine-rich receptor-like protein kinase 2 OS=Arabidopsis thaliana OX=3702 GN=CRK2 PE=2 SV=1
VIT_11s0118g00580	0.0263322	-0.732052	--
VIT_19s0014g04400	0.0269445	-0.731208	G-type lectin S-receptor-like serine/threonine-protein kinase At4g27290 OS=Arabidopsis thaliana OX=3702 GN=At4g27290 PE=3 SV=4
VIT_10s0116g01660	0.0230748	-0.731084	Lactoylglutathione lyase GLX1 OS=Arabidopsis thaliana OX=3702 GN=GLX1 PE=1 SV=1
VIT_17s0000g03440	0.0148266	-0.730716	Zinc finger protein BRUTUS OS=Arabidopsis thaliana OX=3702 GN=BTS PE=1 SV=1
VIT_08s0007g06060	0.0115077	-0.730388	Glucan endo-1,3-beta-glucosidase, basic isoform OS=Prunus persica OX=3760 GN=GNS1 PE=3 SV=1
VIT_06s0009g00680	0.027104	-0.730162	Alternative NAD(P)H-ubiquinone oxidoreductase C1, chloroplastic/mitochondrial OS=Arabidopsis thaliana OX=3702 GN=NDC1 PE=1 SV=2
VIT_11s0016g01650	0.0227715	-0.729992	Ankyrin repeat-containing protein At2g01680 OS=Arabidopsis thaliana OX=3702 GN=At2g01680 PE=2 SV=1
VIT_14s0066g01570	0.0274389	-0.728711	--
VIT_07s0031g03060	0.0255994	-0.727598	MACPF domain-containing protein At4g24290 OS=Arabidopsis thaliana OX=3702 GN=At4g24290 PE=2 SV=1
VIT_09s0018g00240	0.0274243	-0.726527	Probable WRKY transcription factor 40 OS=Arabidopsis thaliana OX=3702 GN=WRKY40 PE=1 SV=1
VIT_14s0066g01840	0.0170613	-0.726465	Senescence-associated carboxylesterase 101 OS=Arabidopsis thaliana OX=3702 GN=SAG101 PE=1 SV=1
VIT_17s0000g02370	0.0152857	-0.725932	MDIS1-interacting receptor like kinase 2 OS=Arabidopsis thaliana OX=3702 GN=MIK2 PE=1 SV=3
VIT_16s0013g00650	0.0131942	-0.724943	Histone-lysine N-methyltransferase, H3 lysine-9 specific SUVH5 OS=Arabidopsis thaliana OX=3702 GN=SUVH5 PE=1 SV=1
VIT_00s0541g00010	0.0259285	-0.723305	--
VIT_00s0374g00020	0.0167807	-0.723298	G-type lectin S-receptor-like serine/threonine-protein kinase RKS1 OS=Arabidopsis thaliana OX=3702 GN=RKS1 PE=3 SV=3
VIT_08s0007g07120	0.0280817	-0.721744	F-box/kelch-repeat protein At2g44130 OS=Arabidopsis thaliana OX=3702 GN=At2g44130 PE=2 SV=2
VIT_13s0067g01270	0.0153995	-0.719549	Probable protein phosphatase 2C 30 OS=Arabidopsis thaliana OX=3702 GN=PP2C5 PE=2 SV=1
VIT_00s0160g00340	0.0104747	-0.71953	--
VIT_09s0002g03460	0.0242881	-0.718506	Clavaminate synthase-like protein At3g21360 OS=Arabidopsis thaliana OX=3702 GN=At3g21360 PE=1 SV=1
VIT_17s0000g02930	0.0270091	-0.718396	Probable glutathione S-transferase OS=Glycine max OX=3847 GN=HSP26-A PE=2 SV=1
VIT_19s0014g01180	0.0199212	-0.71839	Pathogen-related protein OS=Hordeum vulgare OX=4513 PE=2 SV=2
VIT_05s0020g03710	0.0298581	-0.717888	--
VIT_08s0007g00810	0.0253824	-0.717758	L-type lectin-domain containing receptor kinase IV.2 OS=Arabidopsis thaliana OX=3702 GN=LECRK42 PE=2 SV=1
VIT_04s0008g00370	0.00924639	-0.716839	Receptor-like protein kinase HSL1 OS=Arabidopsis thaliana OX=3702 GN=HSL1 PE=2 SV=1
VIT_13s0019g00380	0.0298516	-0.716744	Putative disease resistance RPP13-like protein 1 OS=Arabidopsis thaliana OX=3702 GN=RPPL1 PE=3 SV=1
VIT_14s0068g00070	0.0291025	-0.715754	Receptor-like protein kinase FERONIA OS=Arabidopsis thaliana OX=3702 GN=FER PE=1 SV=1
VIT_02s0025g04020	0.0303608	-0.715717	(S)-N-methylcoclaurine 3&apos;-hydroxylase isozyme 1 (Fragment) OS=Papaver somniferum OX=3469 GN=CYP80B3 PE=1 SV=1
VIT_02s0025g00530	0.0275695	-0.714756	Late embryogenesis abundant protein At1g64065 OS=Arabidopsis thaliana OX=3702 GN=At1g64065 PE=2 SV=1
VIT_09s0002g04610	0.0204048	-0.714198	--
VIT_15s0046g02420	0.000147102	-0.714081	Probable aquaporin PIP1-2 OS=Oryza sativa subsp. japonica OX=39947 GN=PIP1-2 PE=2 SV=3
VIT_08s0058g01000	0.0174693	-0.713382	Aspartate aminotransferase, mitochondrial OS=Arabidopsis thaliana OX=3702 GN=ASP1 PE=1 SV=1
VIT_08s0032g01150	0.0164974	-0.711408	Syntaxin-121 OS=Arabidopsis thaliana OX=3702 GN=SYP121 PE=1 SV=1
VIT_02s0025g02510	0.0220759	-0.710907	Metal-nicotianamine transporter YSL1 OS=Arabidopsis thaliana OX=3702 GN=YSL1 PE=2 SV=2
VIT_10s0003g03330	0.0308897	-0.710872	G-type lectin S-receptor-like serine/threonine-protein kinase At1g11410 OS=Arabidopsis thaliana OX=3702 GN=At1g11410 PE=3 SV=3
Vitis_vinifera_newGene_2378	0.0194718	-0.710282	--
VIT_18s0072g00990	0.0177944	-0.709818	Leucine-rich repeat receptor-like tyrosine-protein kinase PXC3 OS=Arabidopsis thaliana OX=3702 GN=PXC3 PE=2 SV=1
VIT_11s0103g00520	0.0183811	-0.709369	--
VIT_18s0001g01300	0.0168824	-0.708856	Putative wall-associated receptor kinase-like 16 OS=Arabidopsis thaliana OX=3702 GN=WAKL16 PE=3 SV=1
VIT_02s0087g01010	0.0224751	-0.707912	Cysteine-rich receptor-like protein kinase 25 OS=Arabidopsis thaliana OX=3702 GN=CRK25 PE=3 SV=1
VIT_11s0016g05170	0.0298494	-0.707285	Protein NRT1/ PTR FAMILY 6.2 OS=Arabidopsis thaliana OX=3702 GN=NPF6.2 PE=1 SV=1
VIT_14s0068g00100	0.0308732	-0.70726	Receptor-like protein kinase FERONIA OS=Arabidopsis thaliana OX=3702 GN=FER PE=1 SV=1
VIT_09s0070g00140	0.0303693	-0.707043	CBL-interacting serine/threonine-protein kinase 25 OS=Arabidopsis thaliana OX=3702 GN=CIPK25 PE=2 SV=1
VIT_07s0005g02570	0.0301091	-0.706781	Probable WRKY transcription factor 47 OS=Arabidopsis thaliana OX=3702 GN=WRKY47 PE=1 SV=2
VIT_00s0386g00050	0.0323768	-0.706503	Probable xyloglucan endotransglucosylase/hydrolase protein 7 OS=Arabidopsis thaliana OX=3702 GN=XTH7 PE=2 SV=2
VIT_19s0015g00250	0.0304154	-0.706388	Zinc transporter 11 OS=Arabidopsis thaliana OX=3702 GN=ZIP11 PE=2 SV=1
VIT_11s0065g00350	0.0304708	-0.705043	Cytochrome P450 CYP73A100 OS=Panax ginseng OX=4054 PE=2 SV=1
VIT_14s0081g00030	0.021304	-0.704607	Pathogenesis-related protein PR-4B OS=Nicotiana tabacum OX=4097 PE=2 SV=1
VIT_08s0040g02600	0.01778	-0.703685	F-box protein At2g39490 OS=Arabidopsis thaliana OX=3702 GN=At2g39490 PE=2 SV=1
VIT_04s0008g03530	0.033057	-0.703439	Ankyrin repeat-containing protein At5g02620 OS=Arabidopsis thaliana OX=3702 GN=At5g02620 PE=1 SV=1
VIT_18s0001g14990	0.0294798	-0.70308	Proline-rich receptor-like protein kinase PERK12 OS=Arabidopsis thaliana OX=3702 GN=PERK12 PE=2 SV=2
VIT_10s0003g02050	0.0168155	-0.702642	Cyclic phosphodiesterase OS=Arabidopsis thaliana OX=3702 GN=At4g18930 PE=1 SV=1
VIT_15s0046g01570	0.016321	-0.702457	Acidic endochitinase OS=Nicotiana tabacum OX=4097 PE=1 SV=1
VIT_14s0066g01820	0.0337136	-0.701785	Senescence-associated carboxylesterase 101 OS=Arabidopsis thaliana OX=3702 GN=SAG101 PE=1 SV=1
VIT_00s0424g00010	0.0129902	-0.701187	Rust resistance kinase Lr10 OS=Triticum aestivum OX=4565 GN=LRK10 PE=2 SV=1
VIT_06s0004g02370	0.0169394	-0.700218	Cinnamoyl-CoA reductase 1 OS=Arabidopsis thaliana OX=3702 GN=CCR1 PE=1 SV=1
VIT_00s0388g00060	0.021878	-0.699102	Putative RING-H2 finger protein ATL21A OS=Arabidopsis thaliana OX=3702 GN=ATL21A PE=3 SV=1
VIT_02s0025g01280	0.0286247	-0.698859	Probable WRKY transcription factor 41 OS=Arabidopsis thaliana OX=3702 GN=WRKY41 PE=2 SV=2
VIT_12s0055g00800	0.00877095	-0.698745	Lipid transfer protein EARLI 1 OS=Arabidopsis thaliana OX=3702 GN=EARLI1 PE=1 SV=1
VIT_00s0317g00110	0.0254246	-0.698455	Caffeoylshikimate esterase OS=Arabidopsis thaliana OX=3702 GN=CSE PE=1 SV=1
VIT_04s0008g00140	0.0145472	-0.698273	Basic endochitinase OS=Vitis vinifera OX=29760 GN=CHIT1B PE=2 SV=1
VIT_02s0025g04310	0.0126658	-0.698158	Thaumatin-like protein OS=Actinidia deliciosa OX=3627 GN=tlp PE=1 SV=2
VIT_12s0034g00130	0.0200012	-0.697981	UDP-glucose flavonoid 3-O-glucosyltransferase 6 OS=Fragaria ananassa OX=3747 GN=GT6 PE=1 SV=1
VIT_18s0001g08820	0.0227335	-0.697683	--
VIT_10s0003g00580	0.0281539	-0.696349	Pathogenesis-related genes transcriptional activator PTI5 OS=Solanum lycopersicum OX=4081 GN=PTI5 PE=2 SV=1
VIT_01s0011g01050	0.0339943	-0.696344	Vacuolar-sorting receptor 6 OS=Arabidopsis thaliana OX=3702 GN=VSR6 PE=2 SV=3
VIT_12s0034g02570	0.0294598	-0.694779	Probable leucine-rich repeat receptor-like protein kinase At1g35710 OS=Arabidopsis thaliana OX=3702 GN=At1g35710 PE=2 SV=1
VIT_16s0148g00320	0.0315243	-0.694526	Rust resistance kinase Lr10 OS=Triticum aestivum OX=4565 GN=LRK10 PE=2 SV=1
VIT_19s0014g04150	0.0156845	-0.69357	Receptor-like serine/threonine-protein kinase SD1-8 OS=Arabidopsis thaliana OX=3702 GN=SD18 PE=1 SV=1
VIT_14s0006g01600	0.0288355	-0.693494	--
VIT_08s0007g01660	0.0111681	-0.693185	--
VIT_12s0059g02360	0.0138844	-0.692803	Transcription factor CPC OS=Arabidopsis thaliana OX=3702 GN=CPC PE=1 SV=1
Vitis_vinifera_newGene_1051	0.0140425	-0.691667	TMV resistance protein N OS=Nicotiana glutinosa OX=35889 GN=N PE=1 SV=1
VIT_11s0065g00130	0.0339448	-0.691005	Beta-amyrin 28-oxidase OS=Panax ginseng OX=4054 PE=2 SV=1
VIT_01s0127g00360	0.0366091	-0.69079	Probable BOI-related E3 ubiquitin-protein ligase 2 OS=Arabidopsis thaliana OX=3702 GN=BRG2 PE=1 SV=1
VIT_05s0094g00240	0.0209691	-0.690021	Endochitinase EP3 OS=Arabidopsis thaliana OX=3702 GN=EP3 PE=1 SV=1
VIT_00s0283g00010	0.0154782	-0.689891	Amidase 1 OS=Arabidopsis thaliana OX=3702 GN=AMI1 PE=1 SV=1
VIT_02s0033g00180	0.0132495	-0.688839	Scopoletin glucosyltransferase OS=Nicotiana tabacum OX=4097 GN=TOGT1 PE=1 SV=1
VIT_01s0011g05920	0.0368894	-0.688545	Probable S-adenosylmethionine-dependent methyltransferase At5g37990 OS=Arabidopsis thaliana OX=3702 GN=At5g37990 PE=3 SV=2
VIT_16s0098g00760	0.0225669	-0.68823	NAC domain-containing protein 91 OS=Arabidopsis thaliana OX=3702 GN=NAC091 PE=1 SV=1
VIT_00s0259g00140	0.0293042	-0.687401	Oligopeptide transporter 3 OS=Arabidopsis thaliana OX=3702 GN=OPT3 PE=2 SV=3
VIT_13s0019g00480	0.0327404	-0.686133	Zinc finger protein ZAT12 OS=Arabidopsis thaliana OX=3702 GN=ZAT12 PE=2 SV=1
VIT_16s0050g00370	0.0380354	-0.684756	Receptor-like protein EIX2 OS=Solanum lycopersicum OX=4081 GN=EIX2 PE=1 SV=2
VIT_06s0004g01000	0.0382204	-0.684611	Dirigent protein 19 OS=Arabidopsis thaliana OX=3702 GN=DIR19 PE=2 SV=1
VIT_18s0041g00740	0.0320283	-0.684453	UDP-glycosyltransferase 88F3 OS=Pyrus communis OX=23211 GN=UGT88F3 PE=2 SV=1
VIT_00s1955g00010	0.0387491	-0.682503	--
VIT_00s0743g00020	0.0207722	-0.682298	G-type lectin S-receptor-like serine/threonine-protein kinase At1g11330 OS=Arabidopsis thaliana OX=3702 GN=At1g11330 PE=1 SV=3
VIT_07s0031g03090	0.036425	-0.681951	Beta-1,3-galactosyltransferase 7 OS=Arabidopsis thaliana OX=3702 GN=B3GALT7 PE=2 SV=1
VIT_09s0054g00230	0.0381882	-0.681727	Mannosyl-oligosaccharide 1,2-alpha-mannosidase MNS1 OS=Arabidopsis thaliana OX=3702 GN=MNS1 PE=1 SV=1
VIT_07s0005g03310	0.0368912	-0.68109	Actin-depolymerizing factor OS=Vitis vinifera OX=29760 PE=2 SV=1
VIT_07s0005g00660	0.0374638	-0.680958	Indole-3-acetic acid-induced protein ARG2 OS=Vigna radiata var. radiata OX=3916 GN=ARG2 PE=2 SV=1
VIT_17s0000g04910	0.022162	-0.680149	Isoaspartyl peptidase/L-asparaginase 1 OS=Arabidopsis thaliana OX=3702 GN=At5g08100 PE=1 SV=2
VIT_08s0007g03860	0.0285204	-0.678739	PAN domain-containing protein At5g03700 OS=Arabidopsis thaliana OX=3702 GN=At5g03700 PE=1 SV=1
VIT_10s0003g02000	0.0364939	-0.678543	Probable LRR receptor-like serine/threonine-protein kinase At1g07650 OS=Arabidopsis thaliana OX=3702 GN=At1g07650 PE=1 SV=1
VIT_12s0142g00760	0.035606	-0.677893	MDIS1-interacting receptor like kinase 2 OS=Arabidopsis thaliana OX=3702 GN=MIK2 PE=1 SV=3
VIT_00s0258g00090	0.0275182	-0.677439	Rust resistance kinase Lr10 OS=Triticum aestivum OX=4565 GN=LRK10 PE=2 SV=1
VIT_11s0016g01530	0.0367037	-0.67636	Ankyrin repeat-containing protein BDA1 OS=Arabidopsis thaliana OX=3702 GN=BAD1 PE=1 SV=1
VIT_04s0079g00810	0.0404996	-0.676193	--
VIT_00s2576g00010	0.0402713	-0.676157	Phosphoenolpyruvate carboxykinase (ATP) OS=Cucumis sativus OX=3659 GN=PCK PE=2 SV=1
VIT_16s0039g01310	0.0363199	-0.675955	Rust resistance kinase Lr10 OS=Triticum aestivum OX=4565 GN=LRK10 PE=2 SV=1
VIT_19s0014g02450	0.0398786	-0.675805	Protein DETOXIFICATION 19 OS=Arabidopsis thaliana OX=3702 GN=DTX19 PE=2 SV=1
VIT_01s0011g02320	0.0305017	-0.675076	--
VIT_06s0004g05800	0.0305087	-0.674782	Phosphatidylinositol:ceramide inositolphosphotransferase OS=Oryza sativa subsp. japonica OX=39947 GN=ERH1 PE=2 SV=1
VIT_16s0148g00120	0.0296551	-0.674573	Rust resistance kinase Lr10 OS=Triticum aestivum OX=4565 GN=LRK10 PE=2 SV=1
VIT_08s0007g01350	0.0309937	-0.674163	--
VIT_18s0041g00010	0.0165183	-0.674095	Wall-associated receptor kinase 2 OS=Arabidopsis thaliana OX=3702 GN=WAK2 PE=1 SV=1
Vitis_vinifera_newGene_674	0.0408723	-0.673926	--
VIT_00s2086g00010	0.0406353	-0.673649	1-aminocyclopropane-1-carboxylate oxidase OS=Actinidia deliciosa OX=3627 GN=ACO PE=2 SV=1
VIT_16s0050g01430	0.0321572	-0.67299	Protein SAR DEFICIENT 4 OS=Arabidopsis thaliana OX=3702 GN=SARD4 PE=1 SV=1
VIT_00s1553g00010	0.0304811	-0.67296	Subtilisin-like protease SBT5.3 OS=Arabidopsis thaliana OX=3702 GN=AIR3 PE=2 SV=1
VIT_17s0000g09710	0.0227582	-0.672744	Leucine-rich repeat receptor-like serine/threonine/tyrosine-protein kinase SOBIR1 OS=Arabidopsis thaliana OX=3702 GN=SOBIR1 PE=1 SV=1
VIT_06s0061g01480	0.0401053	-0.672319	Pleiotropic drug resistance protein 2 OS=Nicotiana plumbaginifolia OX=4092 GN=PDR2 PE=2 SV=1
VIT_11s0016g02190	0.0321332	-0.670292	--
VIT_04s0043g00370	0.0253758	-0.670148	Ammonium transporter 1 member 2 OS=Solanum lycopersicum OX=4081 GN=AMT1-2 PE=2 SV=1
VIT_07s0197g00130	0.039158	-0.66967	Probable disease resistance protein At5g66900 OS=Arabidopsis thaliana OX=3702 GN=At5g66900 PE=3 SV=1
VIT_17s0000g08000	0.0187205	-0.669595	Protein NUCLEAR FUSION DEFECTIVE 2 OS=Arabidopsis thaliana OX=3702 GN=NFD2 PE=2 SV=1
VIT_13s0067g01020	0.0424215	-0.669259	Probable 2-oxoglutarate-dependent dioxygenase At5g05600 OS=Arabidopsis thaliana OX=3702 GN=At5g05600 PE=2 SV=1
VIT_17s0000g03390	0.0238814	-0.669096	Protein SAR DEFICIENT 1 OS=Arabidopsis thaliana OX=3702 GN=SARD1 PE=1 SV=1
VIT_16s0013g01120	0.039623	-0.668493	Ethylene-responsive transcription factor 5 OS=Nicotiana tabacum OX=4097 GN=ERF5 PE=2 SV=1
Vitis_vinifera_newGene_2364	0.0409602	-0.668202	Cell wall / vacuolar inhibitor of fructosidase 1 OS=Arabidopsis thaliana OX=3702 GN=C/VIF1 PE=1 SV=1
Vitis_vinifera_newGene_4356	0.0236278	-0.667755	--
VIT_09s0002g01090	0.0324977	-0.667649	Flavonoid 3&apos;-monooxygenase OS=Arabidopsis thaliana OX=3702 GN=CYP75B1 PE=1 SV=1
VIT_02s0033g01170	0.00994037	-0.667596	Replication protein A 70 kDa DNA-binding subunit C OS=Arabidopsis thaliana OX=3702 GN=RPA1C PE=3 SV=1
VIT_16s0098g00410	0.0349736	-0.667488	Rust resistance kinase Lr10 OS=Triticum aestivum OX=4565 GN=LRK10 PE=2 SV=1
VIT_03s0091g00560	0.0433477	-0.666438	Leucine-rich repeat protein 2 OS=Arabidopsis thaliana OX=3702 GN=LRR2 PE=2 SV=1
VIT_08s0040g01570	0.0437705	-0.666437	Serine/threonine-protein kinase PCRK1 OS=Arabidopsis thaliana OX=3702 GN=PCRK1 PE=1 SV=1
VIT_06s0061g00360	0.0199712	-0.666427	UDP-glycosyltransferase 86A1 OS=Arabidopsis thaliana OX=3702 GN=UGT86A1 PE=2 SV=1
VIT_12s0028g01630	0.0344287	-0.666153	G-type lectin S-receptor-like serine/threonine-protein kinase SD2-5 OS=Arabidopsis thaliana OX=3702 GN=SD25 PE=1 SV=1
VIT_06s0061g00170	0.0206153	-0.665872	Putative disease resistance RPP13-like protein 1 OS=Arabidopsis thaliana OX=3702 GN=RPPL1 PE=3 SV=1
VIT_01s0011g00380	0.0217588	-0.665778	Putative methylesterase 11, chloroplastic OS=Arabidopsis thaliana OX=3702 GN=MES11 PE=2 SV=1
VIT_19s0015g00020	0.0386588	-0.66573	ABC transporter C family member 3 OS=Arabidopsis thaliana OX=3702 GN=ABCC3 PE=1 SV=1
VIT_02s0025g04200	0.0338618	-0.665443	CASP-like protein 4A4 OS=Arabidopsis thaliana OX=3702 GN=At4g11655 PE=2 SV=1
VIT_16s0013g01000	0.0436267	-0.664309	Ethylene-responsive transcription factor 5 OS=Nicotiana tabacum OX=4097 GN=ERF5 PE=2 SV=1
VIT_06s0004g01670	0.0344057	-0.664081	UDP-glycosyltransferase 92A1 OS=Arabidopsis thaliana OX=3702 GN=UGT92A1 PE=2 SV=1
VIT_18s0001g11250	0.0446909	-0.662798	Probable disease resistance protein At4g33300 OS=Arabidopsis thaliana OX=3702 GN=At4g33300 PE=2 SV=3
VIT_05s0020g03210	0.0418931	-0.662425	G-type lectin S-receptor-like serine/threonine-protein kinase LECRK4 OS=Oryza sativa subsp. japonica OX=39947 GN=LECRK4 PE=3 SV=1
VIT_11s0016g05330	0.011553	-0.662184	SPX domain-containing protein 1 OS=Arabidopsis thaliana OX=3702 GN=SPX1 PE=1 SV=2
VIT_04s0023g03470	0.0356556	-0.661967	Chaperone protein dnaJ 11, chloroplastic OS=Arabidopsis thaliana OX=3702 GN=ATJ11 PE=1 SV=2
VIT_02s0025g04300	0.0196591	-0.661805	Thaumatin-like protein OS=Actinidia deliciosa OX=3627 GN=tlp PE=1 SV=2
VIT_19s0014g02770	0.0403434	-0.661503	--
VIT_01s0011g00530	0.0276774	-0.660822	Ureide permease 2 OS=Arabidopsis thaliana OX=3702 GN=UPS2 PE=1 SV=2
VIT_05s0077g02020	0.045429	-0.660631	Probable esterase D14L OS=Oryza sativa subsp. japonica OX=39947 GN=D14L PE=1 SV=1
VIT_04s0008g01380	0.0451404	-0.65977	Protein ALP1-like OS=Arabidopsis thaliana OX=3702 GN=At3g55350 PE=2 SV=1
VIT_14s0108g00890	0.0454326	-0.65943	Beta-1,3-galactosyltransferase GALT1 OS=Arabidopsis thaliana OX=3702 GN=GALT1 PE=1 SV=1
VIT_00s0174g00120	0.00749936	-0.658604	Protein FAR1-RELATED SEQUENCE 5 OS=Arabidopsis thaliana OX=3702 GN=FRS5 PE=1 SV=1
VIT_18s0001g11240	0.0445774	-0.658425	Mitogen-activated protein kinase kinase kinase 5 OS=Arabidopsis thaliana OX=3702 GN=MAPKKK5 PE=1 SV=1
VIT_04s0044g01610	0.0466266	-0.657649	Cytochrome P450 82C4 OS=Arabidopsis thaliana OX=3702 GN=CYP82C4 PE=2 SV=1
VIT_08s0007g07440	0.0373507	-0.657459	Pumilio homolog 12 OS=Arabidopsis thaliana OX=3702 GN=APUM12 PE=2 SV=2
VIT_13s0067g03220	0.0336349	-0.657415	Protein ENHANCED DISEASE RESISTANCE 4 OS=Arabidopsis thaliana OX=3702 GN=EDR4 PE=1 SV=1
VIT_16s0022g00650	0.0284135	-0.657282	--
VIT_05s0020g00890	0.0387224	-0.656357	ABC transporter B family member 11 OS=Arabidopsis thaliana OX=3702 GN=ABCB11 PE=2 SV=1
VIT_08s0007g02800	0.04052	-0.655564	Probable serine protease EDA2 OS=Arabidopsis thaliana OX=3702 GN=EDA2 PE=2 SV=2
VIT_09s0002g02880	0.0436884	-0.653907	Putative leucine-rich repeat receptor-like protein kinase At2g19210 OS=Arabidopsis thaliana OX=3702 GN=At2g19210 PE=3 SV=1
VIT_03s0038g00230	0.0296175	-0.652639	Purple acid phosphatase 2 OS=Ipomoea batatas OX=4120 GN=PAP2 PE=1 SV=1
VIT_07s0005g01360	0.0472913	-0.652173	Probable E3 ubiquitin ligase SUD1 OS=Arabidopsis thaliana OX=3702 GN=SUD1 PE=1 SV=1
VIT_16s0098g01160	0.0397012	-0.652095	Subtilisin-like protease SBT3.3 OS=Arabidopsis thaliana OX=3702 GN=SBT3.3 PE=2 SV=1
VIT_01s0026g02420	0.0485574	-0.651957	--
VIT_01s0026g00220	0.035562	-0.651771	Aldehyde dehydrogenase family 2 member B4, mitochondrial OS=Arabidopsis thaliana OX=3702 GN=ALDH2B4 PE=1 SV=1
VIT_06s0004g03540	0.0461453	-0.651392	Mitogen-activated protein kinase 3 OS=Arabidopsis thaliana OX=3702 GN=MPK3 PE=1 SV=2
VIT_04s0023g00830	0.04909	-0.650365	Calreticulin-3 OS=Arabidopsis thaliana OX=3702 GN=CRT3 PE=1 SV=2
VIT_04s0023g03680	0.0485225	-0.649806	Histidine kinase 1 OS=Arabidopsis thaliana OX=3702 GN=AHK1 PE=1 SV=2
VIT_00s0294g00090	0.0383312	-0.649414	Rust resistance kinase Lr10 OS=Triticum aestivum OX=4565 GN=LRK10 PE=2 SV=1
VIT_02s0087g00630	0.0295732	-0.649386	Long-chain-alcohol oxidase FAO4A OS=Arabidopsis thaliana OX=3702 GN=FAO4A PE=3 SV=2
VIT_02s0236g00060	0.0432362	-0.648349	--
VIT_18s0001g09910	0.0410678	-0.648342	Probable isoaspartyl peptidase/L-asparaginase 2 OS=Arabidopsis thaliana OX=3702 GN=At3g16150 PE=2 SV=2
VIT_11s0118g00360	0.0486866	-0.648029	Protein SRG1 OS=Arabidopsis thaliana OX=3702 GN=SRG1 PE=2 SV=1
VIT_03s0038g00250	0.0184169	-0.647796	Purple acid phosphatase OS=Glycine max OX=3847 GN=PAP PE=1 SV=2
VIT_00s0366g00020	0.0486491	-0.647778	Cysteine-rich receptor-like protein kinase 10 OS=Arabidopsis thaliana OX=3702 GN=CRK10 PE=1 SV=3
VIT_17s0000g08770	0.0346	-0.647633	Cysteine-rich receptor-like protein kinase 2 OS=Arabidopsis thaliana OX=3702 GN=CRK2 PE=2 SV=1
VIT_04s0044g01430	0.046543	-0.647339	--
VIT_12s0028g00860	0.0212356	-0.647313	Transcription factor JUNGBRUNNEN 1 OS=Arabidopsis thaliana OX=3702 GN=JUB1 PE=1 SV=1
VIT_10s0071g00150	0.0285628	-0.647057	Probable disease resistance protein At5g66900 OS=Arabidopsis thaliana OX=3702 GN=At5g66900 PE=3 SV=1
VIT_01s0011g03360	0.0380374	-0.6468	--
VIT_02s0025g02500	0.0457622	-0.64612	Metal-nicotianamine transporter YSL1 OS=Arabidopsis thaliana OX=3702 GN=YSL1 PE=2 SV=2
VIT_09s0054g00900	0.0161268	-0.645955	AAA-ATPase At3g50940 OS=Arabidopsis thaliana OX=3702 GN=At3g50940 PE=2 SV=1
VIT_16s0050g01700	0.0379699	-0.645133	Rust resistance kinase Lr10 OS=Triticum aestivum OX=4565 GN=LRK10 PE=2 SV=1
VIT_10s0071g01200	0.0402047	-0.644311	Cysteine-rich receptor-like protein kinase 10 OS=Arabidopsis thaliana OX=3702 GN=CRK10 PE=1 SV=3
VIT_16s0148g00060	0.0350274	-0.643679	Rust resistance kinase Lr10 OS=Triticum aestivum OX=4565 GN=LRK10 PE=2 SV=1
VIT_06s0004g04140	0.0463097	-0.64256	Transcription factor MYB59 OS=Arabidopsis thaliana OX=3702 GN=MYB59 PE=2 SV=2
VIT_18s0001g14760	0.0452708	-0.642149	GDSL esterase/lipase At3g43570 OS=Arabidopsis thaliana OX=3702 GN=At3g43570 PE=3 SV=1
VIT_11s0037g01210	0.0457996	-0.64127	Protein ECERIFERUM 3 OS=Arabidopsis thaliana OX=3702 GN=CER3 PE=1 SV=1
VIT_17s0000g04400	0.0210979	-0.640988	Wall-associated receptor kinase-like 9 OS=Arabidopsis thaliana OX=3702 GN=WAKL9 PE=2 SV=1
VIT_18s0001g11580	0.0384944	-0.640487	Cytochrome P450 82A3 OS=Glycine max OX=3847 GN=CYP82A3 PE=2 SV=1
VIT_13s0067g02710	0.0458268	-0.639958	--
VIT_11s0037g00590	0.0493964	-0.639823	Spermidine hydroxycinnamoyl transferase OS=Arabidopsis thaliana OX=3702 GN=SHT PE=1 SV=1
VIT_16s0013g01700	0.026542	-0.639099	Receptor-like protein 19 OS=Arabidopsis thaliana OX=3702 GN=RLP19 PE=2 SV=1
VIT_14s0066g02080	0.0134947	-0.638892	AAA-ATPase ASD, mitochondrial OS=Arabidopsis thaliana OX=3702 GN=AATP1 PE=1 SV=1
VIT_04s0008g06620	0.0317277	-0.638634	--
VIT_03s0017g00670	0.0460735	-0.638628	RING-H2 finger protein ATL54 OS=Arabidopsis thaliana OX=3702 GN=ATL54 PE=2 SV=2
VIT_04s0008g06150	0.0469512	-0.638251	--
VIT_17s0000g04750	0.0463291	-0.638251	UDP-glycosyltransferase 89B2 OS=Stevia rebaudiana OX=55670 GN=UGT89B2 PE=2 SV=1
Vitis_vinifera_newGene_695	0.0254977	-0.636708	Protein EDS1L OS=Arabidopsis thaliana OX=3702 GN=EDS1 PE=1 SV=1
VIT_05s0020g03270	0.0304931	-0.636425	G-type lectin S-receptor-like serine/threonine-protein kinase LECRK4 OS=Oryza sativa subsp. japonica OX=39947 GN=LECRK4 PE=3 SV=1
Vitis_vinifera_newGene_2801	0.0456095	-0.636423	--
VIT_15s0048g02240	0.0447964	-0.635838	Probable inactive purple acid phosphatase 29 OS=Arabidopsis thaliana OX=3702 GN=PAP29 PE=2 SV=1
VIT_17s0000g02880	0.0199728	-0.635474	Probable S-adenosylmethionine-dependent methyltransferase At5g38780 OS=Arabidopsis thaliana OX=3702 GN=At5g38780 PE=2 SV=1
VIT_16s0039g01070	0.0408167	-0.635107	Probable glutathione S-transferase OS=Nicotiana tabacum OX=4097 PE=2 SV=1
VIT_02s0025g01910	0.0107553	-0.634857	Cellulose synthase-like protein G3 OS=Arabidopsis thaliana OX=3702 GN=CSLG3 PE=2 SV=2
VIT_01s0026g01730	0.032689	-0.634235	Probable WRKY transcription factor 72 OS=Arabidopsis thaliana OX=3702 GN=WRKY72 PE=2 SV=1
VIT_16s0050g02220	0.0243952	-0.633989	Acidic endochitinase OS=Vitis vinifera OX=29760 GN=CHIT3 PE=2 SV=1
VIT_16s0148g00260	0.0239892	-0.633838	Rust resistance kinase Lr10 OS=Triticum aestivum OX=4565 GN=LRK10 PE=2 SV=1
VIT_13s0019g01490	0.0489409	-0.633115	Elicitor-responsive protein 1 OS=Oryza sativa subsp. japonica OX=39947 GN=ERG1 PE=1 SV=1
VIT_03s0017g02170	0.0475568	-0.633031	Zinc transporter 5 OS=Oryza sativa subsp. japonica OX=39947 GN=ZIP5 PE=2 SV=1
VIT_16s0013g00980	0.0460341	-0.632439	Ethylene-responsive transcription factor 5 OS=Nicotiana tabacum OX=4097 GN=ERF5 PE=2 SV=1
VIT_00s1522g00010	0.0418407	-0.632355	Protein SKIP34 OS=Arabidopsis thaliana OX=3702 GN=SKIP34 PE=1 SV=1
VIT_14s0066g02060	0.0351393	-0.632158	AAA-ATPase ASD, mitochondrial OS=Arabidopsis thaliana OX=3702 GN=AATP1 PE=1 SV=1
VIT_17s0000g07420	0.0397147	-0.631434	Protein EDS1 OS=Arabidopsis thaliana OX=3702 GN=EDS1 PE=1 SV=1
VIT_00s0414g00010	0.0392475	-0.630149	Cellulose synthase-like protein E6 OS=Oryza sativa subsp. japonica OX=39947 GN=CSLE6 PE=2 SV=1
VIT_07s0255g00150	0.0478879	-0.629222	Wall-associated receptor kinase-like 14 OS=Arabidopsis thaliana OX=3702 GN=WAKL14 PE=2 SV=2
VIT_08s0007g03320	0.0427117	-0.629142	Glucosamine 6-phosphate N-acetyltransferase OS=Arabidopsis thaliana OX=3702 GN=GNA1 PE=1 SV=1
VIT_11s0052g00240	0.0369645	-0.629043	Accelerated cell death 11 OS=Arabidopsis thaliana OX=3702 GN=ACD11 PE=1 SV=1
VIT_02s0025g01980	0.00539964	-0.628351	Cellulose synthase-like protein G3 OS=Arabidopsis thaliana OX=3702 GN=CSLG3 PE=2 SV=2
VIT_00s0276g00050	0.0434584	-0.628287	Putative disease resistance RPP13-like protein 1 OS=Arabidopsis thaliana OX=3702 GN=RPPL1 PE=3 SV=1
VIT_18s0041g01620	0.0300846	-0.628209	TMV resistance protein N OS=Nicotiana glutinosa OX=35889 GN=N PE=1 SV=1
VIT_05s0094g00220	0.041154	-0.625945	Endochitinase EP3 OS=Arabidopsis thaliana OX=3702 GN=EP3 PE=1 SV=1
Vitis_vinifera_newGene_4539	0.0488227	-0.623915	LEAF RUST 10 DISEASE-RESISTANCE LOCUS RECEPTOR-LIKE PROTEIN KINASE-like 1.2 OS=Arabidopsis thaliana OX=3702 GN=LRK10L-1.2 PE=2 SV=3
VIT_11s0016g02980	0.048225	-0.623048	--
VIT_14s0006g02260	0.0499251	-0.623017	Protein DETOXIFICATION 10 OS=Arabidopsis thaliana OX=3702 GN=DTX10 PE=2 SV=1
VIT_17s0000g06100	0.0462981	-0.622523	Pentatricopeptide repeat-containing protein At1g74600, chloroplastic OS=Arabidopsis thaliana OX=3702 GN=PCMP-E69 PE=3 SV=1
VIT_00s0125g00090	0.0435317	-0.622093	Probable LRR receptor-like serine/threonine-protein kinase At1g56130 OS=Arabidopsis thaliana OX=3702 GN=At1g56130 PE=2 SV=2
VIT_07s0031g00080	0.0175792	-0.62068	Probable WRKY transcription factor 7 OS=Arabidopsis thaliana OX=3702 GN=WRKY7 PE=1 SV=1
VIT_07s0104g00220	0.0145115	-0.62017	--
VIT_14s0068g01500	0.0261794	-0.6201	Glycerophosphodiester phosphodiesterase GDPD1, chloroplastic OS=Arabidopsis thaliana OX=3702 GN=GDPD1 PE=1 SV=1
VIT_08s0007g06690	0.0258136	-0.619592	--
Vitis_vinifera_newGene_4605	0.0428258	-0.619443	--
VIT_01s0011g05900	0.0485868	-0.617274	Probable S-adenosylmethionine-dependent methyltransferase At5g37990 OS=Arabidopsis thaliana OX=3702 GN=At5g37990 PE=3 SV=2
VIT_01s0011g06470	0.0454402	-0.617107	Non-functional NADPH-dependent codeinone reductase 2 OS=Papaver somniferum OX=3469 GN=COR2 PE=1 SV=1
VIT_04s0008g00300	0.0206117	-0.616551	LRR receptor-like serine/threonine-protein kinase HSL2 OS=Arabidopsis thaliana OX=3702 GN=HSL2 PE=2 SV=1
VIT_14s0066g01290	0.0459424	-0.613128	--
VIT_04s0008g04180	0.0353794	-0.610707	Silicon efflux transporter LSI2 OS=Oryza sativa subsp. japonica OX=39947 GN=LSI2 PE=1 SV=1
VIT_12s0055g00020	0.0445993	-0.610568	UDP-glucose flavonoid 3-O-glucosyltransferase 6 OS=Fragaria ananassa OX=3747 GN=GT6 PE=1 SV=1
VIT_16s0148g00170	0.0415586	-0.60981	Putative RING-H2 finger protein ATL21A OS=Arabidopsis thaliana OX=3702 GN=ATL21A PE=3 SV=1
VIT_08s0058g00690	0.04615	-0.608183	Probable WRKY transcription factor 33 OS=Arabidopsis thaliana OX=3702 GN=WRKY33 PE=1 SV=2
VIT_00s1467g00010	0.0490391	-0.607713	Rust resistance kinase Lr10 OS=Triticum aestivum OX=4565 GN=LRK10 PE=2 SV=1
VIT_11s0016g01520	0.0336779	-0.607494	Phenylalanine ammonia-lyase OS=Pinus taeda OX=3352 GN=PAL PE=3 SV=1
VIT_07s0151g00260	0.0283834	-0.606611	Chloroplast envelope quinone oxidoreductase homolog OS=Arabidopsis thaliana OX=3702 GN=CEQORH PE=1 SV=1
VIT_00s0515g00030	0.0278131	-0.606365	--
VIT_04s0008g07220	0.0450654	-0.60456	Aspartyl protease family protein At5g10770 OS=Arabidopsis thaliana OX=3702 GN=At5g10770 PE=2 SV=1
VIT_04s0008g07130	0.0441298	-0.603412	Aspartyl protease family protein At5g10770 OS=Arabidopsis thaliana OX=3702 GN=At5g10770 PE=2 SV=1
VIT_01s0011g06290	0.00221466	-0.603125	Purple acid phosphatase 3 OS=Arabidopsis thaliana OX=3702 GN=PAP3 PE=2 SV=1
VIT_06s0004g06840	0.00765215	-0.601735	Probable protein phosphatase 2C 25 OS=Arabidopsis thaliana OX=3702 GN=At2g30020 PE=1 SV=1
VIT_01s0011g00420	0.0393539	-0.600925	LRR receptor-like serine/threonine-protein kinase RPK2 OS=Arabidopsis thaliana OX=3702 GN=RPK2 PE=2 SV=1
Vitis_vinifera_newGene_5541	0.0382817	-0.599887	Putative disease resistance protein At4g19050 OS=Arabidopsis thaliana OX=3702 GN=At4g19050 PE=3 SV=2
VIT_04s0044g00870	0.0223032	-0.598505	U-box domain-containing protein 27 OS=Arabidopsis thaliana OX=3702 GN=PUB27 PE=2 SV=1
VIT_08s0058g00980	0.0460339	-0.597859	Cationic peroxidase 1 OS=Arachis hypogaea OX=3818 GN=PNC1 PE=1 SV=2
VIT_00s1217g00020	0.0497039	-0.597635	--
VIT_00s0174g00010	0.0469475	-0.594669	--
VIT_00s0424g00030	0.0347643	-0.590436	Rust resistance kinase Lr10 OS=Triticum aestivum OX=4565 GN=LRK10 PE=2 SV=1
Vitis_vinifera_newGene_1235	0.0433164	-0.589634	TMV resistance protein N OS=Nicotiana glutinosa OX=35889 GN=N PE=1 SV=1
VIT_14s0068g00110	0.0491703	-0.589293	Receptor-like protein kinase FERONIA OS=Arabidopsis thaliana OX=3702 GN=FER PE=1 SV=1
VIT_02s0087g01020	0.0342308	-0.588446	Cysteine-rich receptor-like protein kinase 10 OS=Arabidopsis thaliana OX=3702 GN=CRK10 PE=1 SV=3
VIT_03s0063g02250	0.0438349	-0.588109	Polyol transporter 5 OS=Arabidopsis thaliana OX=3702 GN=PLT5 PE=1 SV=2
VIT_04s0008g05420	0.00734473	-0.586994	SPX domain-containing protein 2 OS=Arabidopsis thaliana OX=3702 GN=SPX2 PE=2 SV=1
VIT_03s0038g04100	0.0305542	-0.585937	3-hydroxy-3-methylglutaryl-coenzyme A reductase OS=Camptotheca acuminata OX=16922 PE=3 SV=1
Vitis_vinifera_newGene_4887	0.03245	-0.585885	Receptor-like protein Cf-9 OS=Solanum pimpinellifolium OX=4084 GN=CF-9 PE=1 SV=1

## Sheet: E-L31 Up
#ID	P.value	log2FC	Swiss_Prot_annotation
VIT_11s0037g00670	0.00415382	0.684992	MDIS1-interacting receptor like kinase 2 OS=Arabidopsis thaliana OX=3702 GN=MIK2 PE=1 SV=3
VIT_18s0122g00460	0.000292218	0.643029	Calvin cycle protein CP12-3, chloroplastic OS=Arabidopsis thaliana OX=3702 GN=CP12-3 PE=1 SV=1
Vitis_vinifera_newGene_3338	0.00490305	0.623927	Ammonium transporter 3 member 1 OS=Oryza sativa subsp. japonica OX=39947 GN=AMT3-1 PE=2 SV=1
VIT_08s0007g05030	0.00311163	0.706778	Transcription factor MYB36 OS=Arabidopsis thaliana OX=3702 GN=MYB36 PE=1 SV=1
VIT_18s0001g13780	2.85652e-06	1.11793	Cytochrome P450 71A1 OS=Persea americana OX=3435 GN=CYP71A1 PE=1 SV=2
VIT_04s0023g02900	0.000382455	0.822174	Cytochrome P450 84A1 OS=Arabidopsis thaliana OX=3702 GN=CYP84A1 PE=1 SV=1
VIT_18s0001g11950	0.00133186	0.731147	Calcium uniporter protein 2, mitochondrial OS=Arabidopsis thaliana OX=3702 GN=At2g23790 PE=2 SV=1
VIT_12s0028g03520	0.00984284	0.603214	G-type lectin S-receptor-like serine/threonine-protein kinase At2g19130 OS=Arabidopsis thaliana OX=3702 GN=At2g19130 PE=2 SV=1
VIT_08s0007g04230	0.000910213	0.683836	Sulfite exporter TauE/SafE family protein 4 OS=Arabidopsis thaliana OX=3702 GN=At2g36630 PE=2 SV=1
VIT_01s0010g03560	0.00108052	0.782159	Cytochrome P450 78A5 OS=Arabidopsis thaliana OX=3702 GN=CYP78A5 PE=2 SV=1
VIT_11s0118g00310	0.00375245	0.693227	Monogalactosyldiacylglycerol synthase 3, chloroplastic OS=Arabidopsis thaliana OX=3702 GN=MGD3 PE=1 SV=2
VIT_13s0019g05010	0.00623156	0.646103	Protein NUCLEAR FUSION DEFECTIVE 4 OS=Arabidopsis thaliana OX=3702 GN=NFD4 PE=3 SV=1
VIT_06s0061g01480	0.000568504	0.686436	Pleiotropic drug resistance protein 2 OS=Nicotiana plumbaginifolia OX=4092 GN=PDR2 PE=2 SV=1
VIT_13s0019g04060	0.00101113	0.74551	MLO-like protein 6 OS=Arabidopsis thaliana OX=3702 GN=MLO6 PE=2 SV=2
VIT_04s0069g00540	0.00775413	0.600956	Glutamate receptor 2.7 OS=Arabidopsis thaliana OX=3702 GN=GLR2.7 PE=2 SV=3
VIT_00s0125g00090	0.00161648	0.696177	Probable LRR receptor-like serine/threonine-protein kinase At1g56130 OS=Arabidopsis thaliana OX=3702 GN=At1g56130 PE=2 SV=2
VIT_09s0002g05600	0.000459223	0.592644	Pleiotropic drug resistance protein 1 OS=Nicotiana tabacum OX=4097 GN=PDR1 PE=2 SV=1
VIT_01s0011g01140	0.00100665	0.69708	Cationic amino acid transporter 5 OS=Arabidopsis thaliana OX=3702 GN=CAT5 PE=1 SV=1
VIT_00s2547g00010	0.000295139	0.777792	--
VIT_09s0002g07680	0.000650211	0.630225	Receptor-like protein 1 OS=Arabidopsis thaliana OX=3702 GN=RLP1 PE=2 SV=2
VIT_18s0001g10030	0.00242749	0.634852	Probable WRKY transcription factor 7 OS=Arabidopsis thaliana OX=3702 GN=WRKY7 PE=1 SV=1
VIT_01s0026g00910	0.000196341	0.841775	--
VIT_07s0141g00890	0.000315844	0.853188	Cytochrome P450 94A1 OS=Vicia sativa OX=3908 GN=CYP94A1 PE=2 SV=2
VIT_00s0743g00020	0.00537746	0.665305	G-type lectin S-receptor-like serine/threonine-protein kinase At1g11330 OS=Arabidopsis thaliana OX=3702 GN=At1g11330 PE=1 SV=3
VIT_09s0002g07720	0.00288882	0.663655	Receptor-like protein 1 OS=Arabidopsis thaliana OX=3702 GN=RLP1 PE=2 SV=2
VIT_18s0001g10610	0.00122801	0.713681	--
VIT_05s0020g04320	0.0139983	0.588532	Pentatricopeptide repeat-containing protein At3g12770 OS=Arabidopsis thaliana OX=3702 GN=PCMP-H43 PE=2 SV=1
VIT_14s0068g01360	0.00440011	0.671957	GEM-like protein 5 OS=Arabidopsis thaliana OX=3702 GN=At5g13200 PE=1 SV=1
Vitis_vinifera_newGene_3472	0.00108702	0.770043	Lectin-domain containing receptor kinase VI.3 OS=Arabidopsis thaliana OX=3702 GN=LECRK63 PE=2 SV=1
VIT_02s0033g00800	0.0103838	0.587092	Bifunctional nitrilase/nitrile hydratase NIT4B OS=Lupinus angustifolius OX=3871 GN=NIT4B PE=1 SV=1
VIT_11s0016g02980	0.000689199	0.779247	--
VIT_09s0002g07570	0.000611505	0.680136	Receptor-like protein 1 OS=Arabidopsis thaliana OX=3702 GN=RLP1 PE=2 SV=2
VIT_09s0002g03550	0.00387016	0.63564	ABC transporter G family member 35 OS=Arabidopsis thaliana OX=3702 GN=ABCG35 PE=2 SV=1
VIT_19s0093g00110	0.000124045	0.835547	Probable glutathione S-transferase parC OS=Nicotiana tabacum OX=4097 GN=PARC PE=2 SV=1
VIT_06s0004g06430	0.000442111	0.818413	Cold-responsive protein kinase 1 OS=Arabidopsis thaliana OX=3702 GN=CRPK1 PE=1 SV=1
VIT_00s0250g00090	0.00904559	0.587383	Protein DMR6-LIKE OXYGENASE 2 OS=Arabidopsis thaliana OX=3702 GN=DLO2 PE=2 SV=1
VIT_02s0012g02710	0.00720472	0.643425	--
VIT_05s0102g00860	0.00183703	0.633464	--
VIT_13s0156g00260	0.000303844	0.747881	Homeobox-leucine zipper protein HOX27 OS=Oryza sativa subsp. indica OX=39946 GN=HOX27 PE=2 SV=2
VIT_10s0003g05450	0.0102491	0.60853	Berberine bridge enzyme-like 21 OS=Arabidopsis thaliana OX=3702 GN=At4g20840 PE=2 SV=1
VIT_09s0002g07830	0.000124033	0.720661	Receptor-like protein 13 OS=Arabidopsis thaliana OX=3702 GN=RLP13 PE=3 SV=1
VIT_13s0019g05070	0.00151167	0.68685	Protein NUCLEAR FUSION DEFECTIVE 4 OS=Arabidopsis thaliana OX=3702 GN=NFD4 PE=3 SV=1
VIT_00s0317g00140	0.0065798	0.5892	Exocyst complex component EXO70H1 OS=Arabidopsis thaliana OX=3702 GN=EXO70H1 PE=1 SV=1
VIT_10s0003g05150	0.00188404	0.611475	Putative wall-associated receptor kinase-like 11 OS=Arabidopsis thaliana OX=3702 GN=WAKL11 PE=3 SV=2
VIT_14s0066g01290	0.00565843	0.609797	--
VIT_00s0425g00030	0.000184112	0.753078	Rust resistance kinase Lr10 OS=Triticum aestivum OX=4565 GN=LRK10 PE=2 SV=1
VIT_03s0017g01140	0.00036103	0.853058	7-deoxyloganetin glucosyltransferase OS=Gardenia jasminoides OX=114476 GN=UGT85A24 PE=1 SV=1
VIT_19s0015g00730	0.00478903	0.604673	Cellulose synthase-like protein E6 OS=Oryza sativa subsp. japonica OX=39947 GN=CSLE6 PE=2 SV=1
VIT_18s0001g12170	0.00256989	0.621043	Cytochrome P450 734A1 OS=Arabidopsis thaliana OX=3702 GN=CYP734A1 PE=2 SV=1
VIT_10s0003g00760	0.000387004	0.728695	Glutamate receptor 2.9 OS=Arabidopsis thaliana OX=3702 GN=GLR2.9 PE=2 SV=1
VIT_05s0102g00710	0.000645602	0.709729	Fructose OS=Solanum habrochaites OX=62890 GN=FRK2 PE=2 SV=1
VIT_18s0001g11350	1.58631e-18	2.10237	Molybdenum cofactor sulfurase OS=Solanum lycopersicum OX=4081 GN=FLACCA PE=2 SV=1
VIT_08s0058g00410	4.34342e-08	1.13352	Ferritin-3, chloroplastic OS=Glycine max OX=3847 PE=2 SV=1
VIT_02s0025g00530	0.0100766	0.616263	Late embryogenesis abundant protein At1g64065 OS=Arabidopsis thaliana OX=3702 GN=At1g64065 PE=2 SV=1
VIT_18s0001g11580	2.56169e-05	0.76429	Cytochrome P450 82A3 OS=Glycine max OX=3847 GN=CYP82A3 PE=2 SV=1
VIT_06s0009g01930	0.00501304	0.637904	SNF1-related protein kinase regulatory subunit beta-1 OS=Arabidopsis thaliana OX=3702 GN=KINB1 PE=1 SV=1
VIT_04s0008g04000	0.00961058	0.606919	BURP domain protein RD22 OS=Arabidopsis thaliana OX=3702 GN=RD22 PE=2 SV=1
VIT_19s0085g01000	0.000307797	0.614414	E3 ubiquitin-protein ligase RGLG4 OS=Arabidopsis thaliana OX=3702 GN=RGLG4 PE=1 SV=1
VIT_13s0019g04070	1.59243e-05	0.814933	MLO-like protein 12 OS=Arabidopsis thaliana OX=3702 GN=MLO12 PE=2 SV=2
VIT_01s0011g03110	0.000122975	0.788193	Transcription factor HHO3 OS=Arabidopsis thaliana OX=3702 GN=HHO3 PE=2 SV=1
VIT_02s0025g04880	0.00549808	0.585342	Geraniol 8-hydroxylase OS=Swertia mussotii OX=137888 GN=CYP76B10 PE=1 SV=1
VIT_01s0026g00880	1.50977e-05	0.802354	Protein JINGUBANG OS=Arabidopsis thaliana OX=3702 GN=JGB PE=1 SV=1
VIT_13s0156g00580	0.00846725	0.628108	G-type lectin S-receptor-like serine/threonine-protein kinase LECRK1 OS=Oryza sativa subsp. japonica OX=39947 GN=LECRK1 PE=2 SV=1
VIT_18s0001g02820	0.00434143	0.62019	Protein NEDD1 OS=Arabidopsis thaliana OX=3702 GN=NEDD1 PE=2 SV=1
VIT_18s0157g00040	0.00415527	0.682921	Receptor-like protein 7 OS=Arabidopsis thaliana OX=3702 GN=RLP7 PE=3 SV=2
Vitis_vinifera_newGene_5103	0.0141539	0.587168	--
VIT_09s0002g00700	4.24076e-05	0.758362	Dormancy-associated protein homolog 4 OS=Arabidopsis thaliana OX=3702 GN=At1g54070 PE=3 SV=1
VIT_08s0007g01190	0.0120989	0.5994	Putative receptor protein kinase ZmPK1 OS=Zea mays OX=4577 GN=PK1 PE=2 SV=2
VIT_00s0471g00050	0.00107445	0.766172	ACT domain-containing protein ACR1 OS=Arabidopsis thaliana OX=3702 GN=ACR1 PE=2 SV=1
VIT_06s0004g05070	3.12243e-05	0.842634	Zinc transporter 1 OS=Oryza sativa subsp. japonica OX=39947 GN=ZIP1 PE=1 SV=1
VIT_08s0058g00430	0.000645258	0.721783	Ferritin-3, chloroplastic OS=Glycine max OX=3847 PE=2 SV=1
VIT_07s0005g02720	0.00136647	0.755815	--
VIT_02s0025g01850	0.0118316	0.601127	Cellulose synthase-like protein G3 OS=Arabidopsis thaliana OX=3702 GN=CSLG3 PE=2 SV=2
VIT_06s0004g03120	0.00542155	0.61733	MLO-like protein 3 OS=Arabidopsis thaliana OX=3702 GN=MLO3 PE=2 SV=1
VIT_10s0003g01600	7.24072e-05	0.784819	Probable WRKY transcription factor 65 OS=Arabidopsis thaliana OX=3702 GN=WRKY65 PE=2 SV=1
VIT_12s0059g02770	0.0036001	0.669853	Scarecrow-like protein 32 OS=Arabidopsis thaliana OX=3702 GN=SCL32 PE=1 SV=1
VIT_19s0014g05320	0.012326	0.585147	Probable LRR receptor-like serine/threonine-protein kinase At1g06840 OS=Arabidopsis thaliana OX=3702 GN=At1g06840 PE=2 SV=2
VIT_03s0063g02670	0.00619656	0.651141	Protein RADIALIS-like 6 OS=Arabidopsis thaliana OX=3702 GN=RL6 PE=2 SV=1
VIT_16s0098g00250	0.0064214	0.617772	Putative RING-H2 finger protein ATL21A OS=Arabidopsis thaliana OX=3702 GN=ATL21A PE=3 SV=1
VIT_13s0019g00480	0.00184817	0.708492	Zinc finger protein ZAT12 OS=Arabidopsis thaliana OX=3702 GN=ZAT12 PE=2 SV=1
VIT_09s0002g05080	0.0118507	0.596377	F-box/kelch-repeat protein At1g80440 OS=Arabidopsis thaliana OX=3702 GN=At1g80440 PE=2 SV=1
VIT_10s0116g00170	0.0023197	0.613563	Cysteine-rich receptor-like protein kinase 25 OS=Arabidopsis thaliana OX=3702 GN=CRK25 PE=3 SV=1
VIT_09s0018g00670	0.00219413	0.638167	Receptor-like protein EIX2 OS=Solanum lycopersicum OX=4081 GN=EIX2 PE=1 SV=2
Vitis_vinifera_newGene_1222	5.30567e-09	1.30737	--
VIT_09s0002g03640	0.00156703	0.621996	ABC transporter G family member 36 OS=Arabidopsis thaliana OX=3702 GN=ABCG36 PE=1 SV=1
VIT_16s0039g01310	0.00155437	0.590249	Rust resistance kinase Lr10 OS=Triticum aestivum OX=4565 GN=LRK10 PE=2 SV=1
VIT_08s0007g02100	0.00298467	0.691008	Uncharacterized protein At4g19900 OS=Arabidopsis thaliana OX=3702 GN=At4g19900 PE=2 SV=1
VIT_09s0002g07610	2.50543e-05	0.777462	Receptor-like protein 1 OS=Arabidopsis thaliana OX=3702 GN=RLP1 PE=2 SV=2
VIT_12s0059g00080	0.00274441	0.608422	Protein ACCELERATED CELL DEATH 6 OS=Arabidopsis thaliana OX=3702 GN=ACD6 PE=1 SV=1
VIT_06s0009g00370	0.0116475	0.604178	E3 ubiquitin-protein ligase PUB24 OS=Arabidopsis thaliana OX=3702 GN=PUB24 PE=1 SV=1
VIT_18s0157g00170	0.000274481	0.641919	Tryptophan aminotransferase-related protein 4 OS=Arabidopsis thaliana OX=3702 GN=TAR4 PE=2 SV=2
VIT_04s0023g03470	0.00730958	0.629385	Chaperone protein dnaJ 11, chloroplastic OS=Arabidopsis thaliana OX=3702 GN=ATJ11 PE=1 SV=2
Vitis_vinifera_newGene_4037	0.00446706	0.650314	--
VIT_00s0484g00010	4.38108e-05	0.918298	G-type lectin S-receptor-like serine/threonine-protein kinase RKS1 OS=Arabidopsis thaliana OX=3702 GN=RKS1 PE=3 SV=3
VIT_18s0001g07380	0.0106519	0.600184	AT-hook motif nuclear-localized protein 17 OS=Arabidopsis thaliana OX=3702 GN=AHL17 PE=2 SV=1
VIT_13s0156g00590	0.00988929	0.6121	G-type lectin S-receptor-like serine/threonine-protein kinase LECRK3 OS=Oryza sativa subsp. japonica OX=39947 GN=LECRK3 PE=3 SV=2
VIT_06s0004g08230	0.000211847	0.647297	Root phototropism protein 2 OS=Arabidopsis thaliana OX=3702 GN=RPT2 PE=1 SV=2
VIT_04s0008g00610	0.00505796	0.671424	Zinc finger CCCH domain-containing protein 20 OS=Arabidopsis thaliana OX=3702 GN=At2g19810 PE=2 SV=1
VIT_07s0005g04100	5.17521e-05	0.969199	MDIS1-interacting receptor like kinase 2 OS=Arabidopsis thaliana OX=3702 GN=MIK2 PE=1 SV=3
Vitis_vinifera_newGene_1744	0.00266521	0.624766	--
VIT_18s0001g05370	0.00284405	0.712701	--
VIT_08s0058g00400	0.00307479	0.696254	Ferritin-4, chloroplastic OS=Glycine max OX=3847 PE=1 SV=2
VIT_03s0091g00690	0.00717686	0.641253	Zinc finger protein ZAT10 OS=Arabidopsis thaliana OX=3702 GN=ZAT10 PE=2 SV=1
VIT_08s0007g06610	0.00424438	0.672329	Probable L-type lectin-domain containing receptor kinase S.5 OS=Arabidopsis thaliana OX=3702 GN=LECRKS5 PE=2 SV=1
VIT_18s0001g10620	0.00173091	0.631425	--
Vitis_vinifera_newGene_3088	0.000310221	0.842829	--
VIT_00s0455g00010	0.00559646	0.646316	Ras-related protein RABB1c OS=Arabidopsis thaliana OX=3702 GN=RABB1C PE=1 SV=1
VIT_19s0090g00410	0.00237482	0.632704	Calcium-dependent protein kinase 9 OS=Arabidopsis thaliana OX=3702 GN=CPK9 PE=1 SV=1
VIT_13s0067g01940	0.00177709	0.707006	Abscisic acid receptor PYL4 OS=Arabidopsis thaliana OX=3702 GN=PYL4 PE=1 SV=1
VIT_08s0007g02520	0.00193452	0.69785	--
VIT_05s0062g01010	0.00570378	0.661574	Probable aldo-keto reductase 2 OS=Oryza sativa subsp. japonica OX=39947 GN=Os04g0338000 PE=2 SV=2
VIT_14s0066g01000	0.0111767	0.597962	Phosphoenolpyruvate/phosphate translocator 2, chloroplastic OS=Arabidopsis thaliana OX=3702 GN=PPT2 PE=2 SV=1
VIT_03s0017g02110	6.41249e-05	0.956862	Putative UDP-glucose flavonoid 3-O-glucosyltransferase 3 OS=Fragaria ananassa OX=3747 GN=GT3 PE=2 SV=1
VIT_01s0026g00220	0.0102543	0.606822	Aldehyde dehydrogenase family 2 member B4, mitochondrial OS=Arabidopsis thaliana OX=3702 GN=ALDH2B4 PE=1 SV=1
VIT_09s0018g00680	0.0107605	0.603164	--
VIT_10s0003g00380	0.00282087	0.695792	Homeobox-leucine zipper protein ATHB-52 OS=Arabidopsis thaliana OX=3702 GN=ATHB-52 PE=2 SV=1
VIT_18s0001g12430	0.00235282	0.653975	Uncharacterized protein At1g01500 OS=Arabidopsis thaliana OX=3702 GN=At1g01500 PE=2 SV=1
VIT_08s0007g01310	0.00223048	0.674314	Protein NRT1/ PTR FAMILY 5.7 OS=Arabidopsis thaliana OX=3702 GN=NPF5.7 PE=2 SV=2
VIT_13s0084g00090	0.0104447	0.607742	WAT1-related protein At5g07050 OS=Arabidopsis thaliana OX=3702 GN=At5g07050 PE=2 SV=1
VIT_12s0028g00860	0.00605009	0.640709	Transcription factor JUNGBRUNNEN 1 OS=Arabidopsis thaliana OX=3702 GN=JUB1 PE=1 SV=1
VIT_17s0000g04420	0.00201443	0.624936	Wall-associated receptor kinase-like 9 OS=Arabidopsis thaliana OX=3702 GN=WAKL9 PE=2 SV=1
VIT_00s2086g00010	0.000638739	0.588241	1-aminocyclopropane-1-carboxylate oxidase OS=Actinidia deliciosa OX=3627 GN=ACO PE=2 SV=1
VIT_06s0004g04180	0.00729796	0.602212	Zinc finger protein ZAT11 OS=Arabidopsis thaliana OX=3702 GN=ZAT11 PE=2 SV=1
VIT_05s0049g00450	2.6517e-05	0.973846	WAT1-related protein At5g07050 OS=Arabidopsis thaliana OX=3702 GN=At5g07050 PE=2 SV=1
VIT_06s0004g05650	0.000817765	0.686398	--
VIT_05s0062g00740	0.00602782	0.591111	Crocetin glucosyltransferase, chloroplastic OS=Gardenia jasminoides OX=114476 GN=UGT75L6 PE=1 SV=1
VIT_13s0019g02630	9.60405e-06	0.819437	Photosystem II protein D1 OS=Vitis vinifera OX=29760 GN=psbA PE=3 SV=1
VIT_01s0011g03070	0.00651332	0.621994	AP2/ERF and B3 domain-containing transcription repressor TEM1 OS=Arabidopsis thaliana OX=3702 GN=TEM1 PE=1 SV=1
VIT_00s0203g00140	0.00248982	0.629762	--
VIT_00s0233g00030	0.00386783	0.687691	Probable trehalose-phosphate phosphatase F OS=Arabidopsis thaliana OX=3702 GN=TPPF PE=2 SV=1
VIT_11s0037g00660	0.00780287	0.635844	Probable leucine-rich repeat receptor-like protein kinase At1g35710 OS=Arabidopsis thaliana OX=3702 GN=At1g35710 PE=2 SV=1
VIT_09s0002g07710	0.00161602	0.615307	Receptor-like protein 1 OS=Arabidopsis thaliana OX=3702 GN=RLP1 PE=2 SV=2
VIT_01s0127g00070	2.97822e-06	1.02226	High affinity nitrate transporter 2.5 OS=Arabidopsis thaliana OX=3702 GN=NRT2.5 PE=1 SV=1
Vitis_vinifera_newGene_5852	0.00171933	0.718211	--
VIT_05s0020g03260	0.00791625	0.636051	Primary amine oxidase OS=Pisum sativum OX=3888 PE=1 SV=1
VIT_12s0057g00780	0.00247072	0.722787	Receptor-like protein 6 OS=Arabidopsis thaliana OX=3702 GN=RLP6 PE=3 SV=1
VIT_12s0057g01450	0.00507334	0.61337	Subtilisin-like protease SBT5.3 OS=Arabidopsis thaliana OX=3702 GN=AIR3 PE=2 SV=1
VIT_01s0011g02200	0.000617011	0.649169	Glutamine synthetase nodule isozyme OS=Vigna aconitifolia OX=3918 PE=2 SV=1
VIT_16s0022g01710	0.00140169	0.76463	Rust resistance kinase Lr10 OS=Triticum aestivum OX=4565 GN=LRK10 PE=2 SV=1
VIT_08s0058g00440	0.00035179	0.810336	Ferritin-3, chloroplastic OS=Glycine max OX=3847 PE=2 SV=1
VIT_06s0004g05400	0.00939243	0.617129	Tropinone reductase OS=Cochlearia officinalis OX=270110 GN=TR PE=1 SV=1

## Sheet: E-L31 Down
#ID	P.value	log2FC	Swiss_Prot_annotation
VIT_00s2851g00010	0.00642541	-0.646795	Hsp70-Hsp90 organizing protein 2 OS=Arabidopsis thaliana OX=3702 GN=HOP2 PE=1 SV=1
VIT_02s0012g01040	0.000447164	-0.761334	NAC domain-containing protein 71 OS=Arabidopsis thaliana OX=3702 GN=NAC071 PE=2 SV=1
VIT_08s0007g03870	0.0126353	-0.596831	Putative phytosulfokines 6 OS=Arabidopsis thaliana OX=3702 GN=PSK6 PE=2 SV=2
VIT_03s0038g01070	0.000701349	-0.811663	Pentatricopeptide repeat-containing protein At2g13600 OS=Arabidopsis thaliana OX=3702 GN=PCMP-E76 PE=3 SV=1
VIT_14s0060g01220	0.00448783	-0.630789	Pentatricopeptide repeat-containing protein At1g09820 OS=Arabidopsis thaliana OX=3702 GN=At1g09820 PE=2 SV=1
VIT_12s0028g02680	0.00133983	-0.740149	--
VIT_18s0001g08200	0.000374616	-0.766006	Protein DETOXIFICATION 48 OS=Arabidopsis thaliana OX=3702 GN=DTX48 PE=2 SV=1
Vitis_vinifera_newGene_4617	0.000478611	-0.766227	--
VIT_18s0001g14650	0.0063243	-0.653707	--
VIT_00s0264g00050	0.011036	-0.599321	--
VIT_06s0004g06130	0.000309881	-0.725099	Phosphomethylpyrimidine synthase, chloroplastic OS=Arabidopsis thaliana OX=3702 GN=THIC PE=1 SV=1
VIT_14s0060g02340	0.000112555	-0.821258	Luminal-binding protein 5 OS=Nicotiana tabacum OX=4097 GN=BIP5 PE=2 SV=1
VIT_08s0007g02470	0.00658385	-0.647756	Aspartic proteinase nepenthesin-2 OS=Nepenthes gracilis OX=150966 GN=nep2 PE=1 SV=1
Vitis_vinifera_newGene_4619	0.000501482	-0.822344	--
VIT_00s0131g00010	0.000133807	-0.903244	Annexin D3 OS=Arabidopsis thaliana OX=3702 GN=ANN3 PE=2 SV=2
VIT_08s0007g06520	0.00146745	-0.760158	Actin OS=Gossypium hirsutum OX=3635 PE=3 SV=1
VIT_11s0016g04940	0.00872182	-0.600489	Zinc finger CCCH domain-containing protein 39 OS=Arabidopsis thaliana OX=3702 GN=At3g19360 PE=2 SV=1
VIT_04s0023g01150	0.000384509	-0.822524	Calcium uniporter protein 2, mitochondrial OS=Arabidopsis thaliana OX=3702 GN=At2g23790 PE=2 SV=1
VIT_02s0154g00090	0.0042429	-0.630197	Acid beta-fructofuranosidase OS=Vigna radiata var. radiata OX=3916 GN=INVA PE=1 SV=1
VIT_17s0000g06480	0.000320964	-0.80631	Pentatricopeptide repeat-containing protein At5g61400 OS=Arabidopsis thaliana OX=3702 GN=At5g61400 PE=2 SV=1
VIT_18s0089g01010	0.00470953	-0.656794	Protein NRT1/ PTR FAMILY 4.4 OS=Arabidopsis thaliana OX=3702 GN=NPF4.4 PE=2 SV=1
VIT_06s0004g05040	0.0119545	-0.586525	--
VIT_07s0197g00050	2.89558e-06	-0.985095	--
VIT_06s0004g07820	0.0111798	-0.601884	Pentatricopeptide repeat-containing protein At1g08070, chloroplastic OS=Arabidopsis thaliana OX=3702 GN=PCMP-H12 PE=2 SV=1
VIT_18s0001g03190	0.00587643	-0.631185	--
VIT_00s0189g00050	0.00032067	-0.778668	--
Vitis_vinifera_newGene_4618	0.0135696	-0.586718	--
VIT_11s0037g00540	0.00587248	-0.652238	Pentatricopeptide repeat-containing protein At4g30700 OS=Arabidopsis thaliana OX=3702 GN=DYW9 PE=2 SV=1
VIT_04s0008g01530	0.000567445	-0.822656	17.9 kDa class II heat shock protein OS=Glycine max OX=3847 GN=HSP17.9-D PE=3 SV=1
Vitis_vinifera_newGene_4418	0.00855782	-0.594157	--
VIT_06s0009g02020	0.00792987	-0.625736	Tubulin beta-6 chain OS=Zea mays OX=4577 GN=TUBB6 PE=2 SV=1
VIT_00s2300g00010	0.00097538	-0.694182	Acyl-CoA--sterol O-acyltransferase 1 OS=Arabidopsis thaliana OX=3702 GN=ASAT1 PE=1 SV=1
VIT_05s0020g03340	0.000906504	-0.768488	--
VIT_05s0020g02630	6.13077e-05	-0.958282	Adenylate isopentenyltransferase 5, chloroplastic OS=Arabidopsis thaliana OX=3702 GN=IPT5 PE=1 SV=2
VIT_18s0001g15450	0.0100641	-0.609992	Alcohol dehydrogenase OS=Malus domestica OX=3750 GN=ADH PE=2 SV=1
VIT_10s0003g05800	0.00512756	-0.669856	Pentatricopeptide repeat-containing protein At4g20770 OS=Arabidopsis thaliana OX=3702 GN=PCMP-E35 PE=3 SV=2
VIT_01s0011g00730	0.000481707	-0.769021	Alpha-1,4 glucan phosphorylase L-2 isozyme, chloroplastic/amyloplastic OS=Solanum tuberosum OX=4113 GN=STP-1 PE=1 SV=1
VIT_02s0154g00480	0.000789031	-0.800001	Small heat shock protein, chloroplastic OS=Oxybasis rubra OX=3560 GN=HSP23 PE=2 SV=1
VIT_05s0077g01080	0.0106576	-0.610799	--
VIT_06s0009g02550	0.00710361	-0.612958	10 kDa chaperonin, mitochondrial OS=Arabidopsis thaliana OX=3702 GN=CPN10 PE=1 SV=1
VIT_04s0023g00920	2.62983e-07	-0.968357	Endoribonuclease Dicer homolog 2 OS=Arabidopsis thaliana OX=3702 GN=At3g03300 PE=1 SV=2
VIT_03s0038g04570	6.0039e-12	-1.58388	Glucose-1-phosphate adenylyltransferase large subunit 1 (Fragment) OS=Solanum tuberosum OX=4113 GN=AGPS1 PE=1 SV=1
VIT_10s0597g00040	0.00349237	-0.692585	Pentatricopeptide repeat-containing protein At4g21705, mitochondrial OS=Arabidopsis thaliana OX=3702 GN=At4g21705 PE=2 SV=1
VIT_15s0048g02310	0.000231936	-0.846366	Protein NTM1-like 9 OS=Arabidopsis thaliana OX=3702 GN=NTL9 PE=1 SV=1
VIT_10s0116g00900	0.00546203	-0.658159	Chaperonin-like RBCX protein 1, chloroplastic OS=Arabidopsis thaliana OX=3702 GN=RBCX1 PE=1 SV=1
VIT_18s0001g08430	0.000835908	-0.730532	Branched-chain-amino-acid aminotransferase 2, chloroplastic OS=Arabidopsis thaliana OX=3702 GN=BCAT2 PE=1 SV=1
VIT_02s0109g00250	0.00698078	-0.631032	4-coumarate--CoA ligase-like 6 OS=Arabidopsis thaliana OX=3702 GN=4CLL6 PE=2 SV=2
VIT_07s0031g02700	9.74932e-07	-1.02147	Fatty acid amide hydrolase OS=Arabidopsis thaliana OX=3702 GN=FAAH PE=1 SV=1
VIT_10s0116g00790	0.000474042	-0.722188	RNA pseudouridine synthase 6, chloroplastic OS=Arabidopsis thaliana OX=3702 GN=At4g21770 PE=2 SV=1
VIT_18s0117g00190	0.0117172	-0.588983	O-fucosyltransferase 9 OS=Arabidopsis thaliana OX=3702 GN=OFUT9 PE=2 SV=1
VIT_14s0060g01420	0.00196309	-0.741261	--
VIT_00s0771g00010	0.0044398	-0.622743	Pentatricopeptide repeat-containing protein At3g49710 OS=Arabidopsis thaliana OX=3702 GN=PCMP-H79 PE=2 SV=1
VIT_08s0040g03150	3.88354e-06	-0.931588	L-ascorbate peroxidase, cytosolic OS=Pisum sativum OX=3888 GN=APX1 PE=1 SV=2
VIT_08s0040g01620	0.000351495	-0.835445	Putative white-brown complex homolog protein 30 OS=Arabidopsis thaliana OX=3702 GN=WBC30 PE=1 SV=3
VIT_10s0003g02460	0.00299034	-0.696128	Protein SRG1 OS=Arabidopsis thaliana OX=3702 GN=SRG1 PE=2 SV=1
VIT_09s0002g01030	6.48353e-05	-0.929443	Subtilisin-like protease SBT1.4 OS=Arabidopsis thaliana OX=3702 GN=SBT1.4 PE=2 SV=1
VIT_14s0108g00600	0.00188278	-0.744179	Pentatricopeptide repeat-containing protein At2g36730 OS=Arabidopsis thaliana OX=3702 GN=PCMP-E44 PE=3 SV=1
VIT_09s0002g02110	0.00113706	-0.632308	--
VIT_08s0040g02940	0.00578844	-0.642735	Pentatricopeptide repeat-containing protein At2g37310 OS=Arabidopsis thaliana OX=3702 GN=PCMP-E49 PE=2 SV=1
VIT_17s0000g02580	0.00119522	-0.744845	Pentatricopeptide repeat-containing protein At4g02750 OS=Arabidopsis thaliana OX=3702 GN=PCMP-H24 PE=3 SV=1
VIT_18s0001g10330	0.00543275	-0.599484	Subtilisin-like protease SBT1.9 OS=Arabidopsis thaliana OX=3702 GN=SBT1.9 PE=2 SV=1
VIT_00s0583g00030	0.00129804	-0.72088	Sphingolipid delta(4)-desaturase DES1-like OS=Oryza sativa subsp. japonica OX=39947 GN=Os02g0639600 PE=2 SV=1
VIT_07s0151g00320	0.00962356	-0.601431	Pentatricopeptide repeat-containing protein At3g07290, mitochondrial OS=Arabidopsis thaliana OX=3702 GN=At3g07290 PE=2 SV=1
VIT_14s0068g01240	0.0127635	-0.59516	Pentatricopeptide repeat-containing protein At3g26782, mitochondrial OS=Arabidopsis thaliana OX=3702 GN=PCMP-H34 PE=2 SV=1
VIT_08s0007g07600	0.000393234	-0.649167	Pyruvate kinase, cytosolic isozyme OS=Nicotiana tabacum OX=4097 PE=2 SV=1
VIT_05s0020g02210	0.00435337	-0.672162	Histidine-containing phosphotransfer protein 1 OS=Arabidopsis thaliana OX=3702 GN=AHP1 PE=1 SV=1
VIT_11s0065g00390	0.0125337	-0.596402	U-box domain-containing protein 34 OS=Arabidopsis thaliana OX=3702 GN=PUB34 PE=3 SV=1
VIT_16s0098g00360	0.000824421	-0.799958	Zinc finger protein CONSTANS-LIKE 1 OS=Arabidopsis thaliana OX=3702 GN=COL1 PE=1 SV=1
VIT_02s0025g02200	0.0136937	-0.589475	--
VIT_07s0031g00260	0.00794395	-0.605966	--
VIT_07s0005g00940	0.00080799	-0.725968	Kinesin-like protein KIN-14I OS=Arabidopsis thaliana OX=3702 GN=KIN14I PE=2 SV=1
VIT_11s0016g04670	0.00300942	-0.705054	--
VIT_19s0015g00380	0.00720088	-0.591976	Bifunctional L-3-cyanoalanine synthase/cysteine synthase, mitochondrial OS=Spinacia oleracea OX=3562 GN=CYSC PE=1 SV=1
VIT_12s0134g00560	0.00624289	-0.623601	Uncharacterized GPI-anchored protein At4g28100 OS=Arabidopsis thaliana OX=3702 GN=At4g28100 PE=1 SV=1
VIT_05s0020g03330	0.000615539	-0.819069	Heat shock 70 kDa protein 8 OS=Arabidopsis thaliana OX=3702 GN=HSP70-8 PE=1 SV=1
VIT_13s0019g02240	0.00318613	-0.617498	40S ribosomal protein S7 OS=Secale cereale OX=4550 GN=RPS7 PE=2 SV=1
VIT_10s0003g03290	0.000836095	-0.799282	Nuclear intron maturase 1, mitochondrial OS=Arabidopsis thaliana OX=3702 GN=NMAT1 PE=1 SV=1
VIT_05s0094g01130	0.0120849	-0.600115	2-alkenal reductase (NADP(+)-dependent) OS=Nicotiana tabacum OX=4097 GN=DBR PE=1 SV=1
VIT_18s0001g07250	0.0102765	-0.60615	Pentatricopeptide repeat-containing protein At5g18475 OS=Arabidopsis thaliana OX=3702 GN=At5g18475 PE=2 SV=1
VIT_18s0041g01110	0.0126401	-0.592576	Pentatricopeptide repeat-containing protein At3g13880 OS=Arabidopsis thaliana OX=3702 GN=PCMP-E89 PE=2 SV=1
VIT_18s0001g11810	0.00593705	-0.654375	--
VIT_08s0007g06670	0.00543354	-0.653471	Homeobox-leucine zipper protein HAT14 OS=Arabidopsis thaliana OX=3702 GN=HAT14 PE=2 SV=3
VIT_19s0014g03790	0.000709403	-0.761228	Diacylglycerol kinase 5 OS=Arabidopsis thaliana OX=3702 GN=DGK5 PE=2 SV=1
VIT_11s0016g03270	0.00196709	-0.739472	Pentatricopeptide repeat-containing protein At1g77170, mitochondrial OS=Arabidopsis thaliana OX=3702 GN=PCMP-E21 PE=2 SV=1
VIT_01s0150g00540	0.00355728	-0.689936	--
VIT_19s0014g04900	0.00051507	-0.707393	(-)-germacrene D synthase OS=Vitis vinifera OX=29760 GN=VIT_19s0014g04930 PE=1 SV=1
VIT_18s0122g00920	9.14131e-05	-0.836776	Protein S-acyltransferase 21 OS=Arabidopsis thaliana OX=3702 GN=PAT21 PE=2 SV=1
VIT_06s0004g06790	0.0132945	-0.592791	Gibberellin 2-beta-dioxygenase 8 OS=Arabidopsis thaliana OX=3702 GN=GA2OX8 PE=1 SV=2
VIT_01s0010g02670	0.00437328	-0.642411	3-oxoacyl-[acyl-carrier-protein] reductase, chloroplastic OS=Cuphea lanceolata OX=3930 GN=CLKR27 PE=2 SV=1
VIT_00s0271g00070	0.0109107	-0.609476	Pentatricopeptide repeat-containing protein At3g13160, mitochondrial OS=Arabidopsis thaliana OX=3702 GN=At3g13160 PE=1 SV=1
VIT_16s0050g01170	0.00131573	-0.766965	--
VIT_14s0006g02760	0.00557009	-0.618277	--
VIT_04s0023g01800	0.000878552	-0.762971	--
VIT_17s0000g07740	0.000719083	-0.808919	Putative DNA glycosylase At3g47830 OS=Arabidopsis thaliana OX=3702 GN=At3g47830 PE=3 SV=1
VIT_18s0001g15530	0.00227044	-0.730851	Pentatricopeptide repeat-containing protein At3g09040, mitochondrial OS=Arabidopsis thaliana OX=3702 GN=PCMP-E88 PE=2 SV=1
VIT_02s0025g03950	0.00292086	-0.606488	Probable DEAD-box ATP-dependent RNA helicase 48 OS=Arabidopsis thaliana OX=3702 GN=RH48 PE=3 SV=1
VIT_19s0014g03460	0.00500936	-0.668224	Protein LAZ1 homolog 1 OS=Arabidopsis thaliana OX=3702 GN=At1g77220 PE=2 SV=1
VIT_00s0531g00060	0.00345347	-0.620629	Cellulose synthase-like protein E1 OS=Arabidopsis thaliana OX=3702 GN=CSLE1 PE=2 SV=1
VIT_18s0001g07320	0.000403506	-0.678873	Mitochondrial uncoupling protein 5 OS=Arabidopsis thaliana OX=3702 GN=PUMP5 PE=2 SV=1
VIT_01s0026g00670	0.011211	-0.594016	Protein PLASTID REDOX INSENSITIVE 2, chloroplastic OS=Arabidopsis thaliana OX=3702 GN=PRIN2 PE=1 SV=1
Vitis_vinifera_newGene_4605	0.00697617	-0.641763	--
VIT_19s0014g00930	0.00291621	-0.708472	--
VIT_07s0197g00060	0.00562642	-0.663096	Transcription factor HHO5 OS=Arabidopsis thaliana OX=3702 GN=HHO5 PE=1 SV=1
VIT_05s0020g04660	0.00438991	-0.646597	Pentatricopeptide repeat-containing protein At4g02750 OS=Arabidopsis thaliana OX=3702 GN=PCMP-H24 PE=3 SV=1
VIT_15s0048g00430	0.000448236	-0.601159	--
VIT_14s0006g02750	0.00380341	-0.606592	Chloroplastic group IIB intron splicing facilitator CRS2-B, chloroplastic OS=Arabidopsis thaliana OX=3702 GN=CRS2B PE=2 SV=1
VIT_05s0051g00340	1.65608e-05	-0.786621	Chaperonin CPN60-2, mitochondrial OS=Cucurbita maxima OX=3661 GN=CPN60-2 PE=1 SV=1
VIT_14s0060g02390	0.00878181	-0.59533	Protein SRC2 OS=Glycine max OX=3847 GN=SRC2 PE=2 SV=1
VIT_18s0001g13580	0.0118269	-0.602362	Kinesin-like protein KIN-7G OS=Arabidopsis thaliana OX=3702 GN=KIN7G PE=2 SV=1
