# Supplementary material for: Integrated Transcriptome and Metabolome Dissecting Interaction between Vitis vinifera L. and Grapevine Fabavirus
Source: Int J Mol Sci. 2023 Feb 7;24(4):3247. doi: 10.3390/ijms24043247 (PMC9961852; doi:10.3390/ijms24043247)
Supplement: Supplementary file 1 [file ijms-24-03247-s001.zip › Table S8.xlsx]

## Sheet: Sheet1
Differentially expressed genes in the GFabV-infected vs GFabV-free plants comparison at the leaf level, grouped according to the respective functional GO category at the EL15 stage
sequence ID	log2FC	Function annotation
Photynthesis and energy metabolism
VIT_11s0065g00350	-0.705043	Cytochrome P450 CYP73A100
VIT_04s0023g02900	-0.78391	Cytochrome P450 84A1
VIT_12s0057g00420	-0.739709	Cytochrome b561 and DOMON domain-containing protein At5g35735
VIT_04s0044g01610	-0.657649	Cytochrome P450 82C4
VIT_18s0001g11580	-0.640487	Cytochrome P450 82A3
VIT_09s0002g09200	0.655589	Cytochrome P450 82C4
VIT_18s0001g11470	-0.862418	Cytochrome P450 82A3
VIT_06s0009g00680	-0.730162	Alternative NAD(P)H-ubiquinone oxidoreductase C1, chloroplastic/mitochondrial
VIT_07s0151g00260	-0.606611	Chloroplast envelope quinone oxidoreductase homolog
VIT_08s0007g07530	-1.08975	NADPH-dependent aldehyde reductase-like protein, chloroplastic
VIT_00s2576g00010	-0.676157	Phosphoenolpyruvate carboxykinase (ATP)
VIT_02s0033g01400	-0.87949	Ubiquinol oxidase 1b, mitochondrial
VIT_04s0044g00220	-0.918404	Monooxygenase 2
VIT_01s0011g06240	0.676194	Probable transmembrane ascorbate ferrireductase 3
Carbohydrate metabolism
VIT_06s0004g01670	-0.664081	UDP-glycosyltransferase 92A1
VIT_17s0000g04750	-0.638251	UDP-glycosyltransferase 89B2
VIT_06s0061g00360	-0.666427	UDP-glycosyltransferase 86A1
VIT_01s0026g00220	-0.651771	Aldehyde dehydrogenase family 2 member B4, mitochondrial
VIT_18s0041g00740	-0.684453	UDP-glycosyltransferase 88F3
VIT_01s0010g02460	-0.925285	Glyceraldehyde-3-phosphate dehydrogenase 2, cytosolic
VIT_17s0000g03230	-0.766452	Probable alpha-mannosidase At5g13980
VIT_18s0001g08220	-0.833776	Sucrose transport protein SUC4
VIT_12s0028g02200	-0.804901	Bifunctional riboflavin kinase/FMN phosphatase
VIT_11s0052g01250	-0.818222	Xyloglucan endotransglucosylase/hydrolase 2
VIT_05s0062g00240	0.622912	Xyloglucan endotransglucosylase/hydrolase 2
VIT_02s0033g00180	-0.688839	glucosyltransferase
VIT_07s0031g03090	-0.681951	Beta-1,3-galactosyltransferase 7
VIT_14s0108g00890	-0.65943	Beta-1,3-galactosyltransferase GALT1
VIT_00s0386g00050	-0.706503	Probable xyloglucan endotransglucosylase/hydrolase protein 7
VIT_07s0005g00360	0.671305	Beta-glucosidase 11
VIT_09s0054g01220	-0.743981	Beta-Amyrin Synthase 1
Nucleic acid metabolism and transcriptional regulation
VIT_07s0031g00080	-0.62068	Probable WRKY transcription factor 7
VIT_07s0005g02570	-0.706781	Probable WRKY transcription factor 47
VIT_04s0008g05750	-0.804415	WRKY transcription factor 18
VIT_08s0058g00690	-0.608183	Probable WRKY transcription factor 33
VIT_01s0026g01730	-0.634235	Probable WRKY transcription factor 72
VIT_09s0018g00240	-0.726527	Probable WRKY transcription factor 40
VIT_03s0017g00670	-0.638628	RING-H2 finger protein ATL54
VIT_05s0077g00730	-0.812498	Probable WRKY transcription factor 48
VIT_02s0025g01280	-0.698859	Probable WRKY transcription factor 41
VIT_06s0004g04140	-0.64256	Transcription factor MYB59
VIT_13s0019g00480	-0.686133	Zinc finger protein ZAT12
VIT_09s0002g06130	0.600778	Zinc finger CCCH domain-containing protein 39
VIT_17s0000g03440	-0.730716	Zinc finger protein BRUTUS
VIT_13s0067g02500	-0.853167	Adenine/guanine permease AZG1
VIT_12s0028g00860	-0.647313	Transcription factor JUNGBRUNNEN 1
VIT_12s0059g02360	-0.692803	Transcription factor CPC
VIT_17s0000g08000	-0.669595	Protein NUCLEAR FUSION DEFECTIVE 2
VIT_18s0041g00870	0.713903	Replication protein A 70 kDa DNA-binding subunit B
VIT_02s0033g01170	-0.667596	Replication protein A 70 kDa DNA-binding subunit C
VIT_03s0017g01940	-0.856384	VQ motif-containing protein 22
VIT_08s0007g07440	-0.657459	Pumilio homolog 12
Protein and aminoacid metabolism
VIT_14s0083g00460	-0.784136	Tryptophan synthase beta chain 1, chloroplastic
VIT_12s0059g00760	0.663198	5’-adenylylsulfate reductase 3, chloroplastic
VIT_13s0067g03260	-0.981278	Methylesterase 17
VIT_01s0011g00380	-0.665778	Putative methylesterase 11, chloroplastic
VIT_01s0011g06600	-0.757184	Glutamate decarboxylase 1
VIT_11s0016g05170	-0.707285	Protein NRT1/ PTR FAMILY 6.2
VIT_17s0000g04910	-0.680149	Isoaspartyl peptidase/L-asparaginase 1
VIT_04s0023g03470	-0.661967	Chaperone protein dnaJ 11, chloroplastic
VIT_01s0011g02000	-1.00028	Serine carboxypeptidase-like 35
VIT_18s0001g09910	-0.648342	Probable isoaspartyl peptidase/L-asparaginase 2
VIT_08s0058g01000	-0.713382	Aspartate aminotransferase, mitochondrial
VIT_16s0050g01430	-0.67299	Protein SAR DEFICIENT 4
VIT_18s0001g11150	1.09885	Acylamino-acid-releasing enzyme
VIT_18s0001g02020	-0.910459	Amino acid permease 3
VIT_08s0040g01570	-0.666437	Serine/threonine-protein kinase PCRK1
VIT_15s0046g02170	-1.5386	3-methyl-2-oxobutanoate hydroxymethyltransferase 1, mitochondrial
VIT_00s0283g00010	-0.689891	Amidase 1
Lipid metabolism
VIT_11s0016g00120	0.619095	Omega-6 fatty acid desaturase, chloroplastic
VIT_14s0068g01500	-0.6201	Glycerophosphodiester phosphodiesterase GDPD1, chloroplastic
VIT_18s0001g14760	-0.642149	GDSL esterase/lipase At3g43570
VIT_14s0171g00110	0.810152	Triacylglycerol lipase 2
VIT_07s0141g00340	0.628819	Linoleate 9S-lipoxygenase 6 (Fragment)
VIT_12s0055g00800	-0.698745	Lipid transfer protein EARLI 1
VIT_07s0289g00010	0.963066	Probable linoleate 9S-lipoxygenase 7
VIT_01s0011g05900	-0.617274	Probable S-adenosylmethionine-dependent methyltransferase At5g37990
VIT_14s0006g02160	0.679108	Probable S-adenosylmethionine-dependent methyltransferase At5g38780
VIT_11s0037g01210	-0.64127	Protein ECERIFERUM 3
VIT_01s0011g05890	-0.77925	Probable S-adenosylmethionine-dependent methyltransferase At5g37990
VIT_03s0038g04100	-0.585937	3-hydroxy-3-methylglutaryl-coenzyme A reductase
VIT_02s0087g00630	-0.649386	Long-chain-alcohol oxidase FAO4A
VIT_01s0011g05920	-0.688545	Probable S-adenosylmethionine-dependent methyltransferase At5g37990
VIT_06s0009g01450	-0.897306	Short-chain dehydrogenase/reductase 2b
VIT_07s0005g01890	0.585326	Patatin-like protein 2
Vitis_vinifera_newGene_3892	0.67162	7-dehydrocholesterol reductase
Secondary metabolism
VIT_11s0016g01520	-0.607494	Phenylalanine ammonia-lyase
VIT_06s0009g02910	0.655787	Flavonoid 3‘,5’-hydroxylase 2
VIT_19s0014g04980	0.626946	Dihydroflavonol 4-reductase
VIT_12s0034g00130	-0.697981	UDP-glucose flavonoid 3-O-glucosyltransferase 6
VIT_12s0055g00020	-0.610568	UDP-glucose flavonoid 3-O-glucosyltransferase 6
VIT_16s0039g02350	-0.883723	Dihydroflavonol 4-reductase
VIT_03s0038g04620	-0.783034	Isoflavone reductase homolog PCBER
VIT_09s0002g01090	-0.667649	Flavonoid 3‘-monooxygenase
VIT_05s0077g02020	-0.660631	Probable esterase D14L
VIT_00s0317g00110	-0.698455	Caffeoylshikimate esterase
VIT_11s0065g00130	-0.691005	Beta-amyrin 28-oxidase
VIT_08s0007g07120	-0.721744	F-box/kelch-repeat protein At2g44130
VIT_02s0025g04020	-0.715717	(S)-N-methylcoclaurine 3’-hydroxylase isozyme 1 (Fragment)
VIT_09s0002g03460	-0.718506	Clavaminate synthase-like protein At3g21360
VIT_01s0011g06470	-0.617107	Non-functional NADPH-dependent codeinone reductase 2
VIT_13s0067g01020	-0.669259	Probable 2-oxoglutarate-dependent dioxygenase At5g05600
VIT_12s0028g01880	-1.03519	Trans-resveratrol di-O-methyltransferase
VIT_12s0028g01940	-1.22274	Trans-resveratrol di-O-methyltransferase
VIT_11s0037g00590	-0.639823	Spermidine hydroxycinnamoyl transferase
Response to hormone stimulus and hormone biosynthesis
VIT_16s0013g00950	-0.883137	Ethylene-responsive transcription factor 5
VIT_16s0013g00980	-0.632439	Ethylene-responsive transcription factor 5
VIT_16s0013g01120	-0.668493	Ethylene-responsive transcription factor 5
VIT_16s0013g01000	-0.664309	Ethylene-responsive transcription factor 5
VIT_09s0002g05270	-0.959223	Gibberellin 3-beta-dioxygenase 1
VIT_18s0001g01390	0.633971	Gibberellin 20 oxidase 2
VIT_10s0116g00410	0.647816	Gibberellin 2-beta-dioxygenase 8
VIT_09s0002g01310	-1.09391	Auxin-binding protein ABP19a
VIT_05s0020g04680	-0.799182	Auxin-induced protein 22D
VIT_12s0059g01380	-0.770235	1-aminocyclopropane-1-carboxylate oxidase 3
VIT_00s2086g00010	-0.673649	1-aminocyclopropane-1-carboxylate oxidase
Response to endogenous stimulus and signal transduction
Vitis_vinifera_newGene_1235	-0.589634	TMV resistance protein N
VIT_16s0148g00060	-0.643679	Rust resistance kinase Lr10
VIT_18s0041g01620	-0.628209	TMV resistance protein N
VIT_00s0258g00100	-0.795844	Rust resistance kinase Lr10
VIT_10s0003g02050	-0.702642	Cyclic phosphodiesterase
VIT_12s0034g01300	-0.737371	TMV resistance protein N
VIT_16s0039g01310	-0.675955	Rust resistance kinase Lr10
VIT_16s0098g00420	-0.8177	Rust resistance kinase Lr10
VIT_00s0388g00090	-0.893444	Rust resistance kinase Lr10
Vitis_vinifera_newGene_1051	-0.691667	TMV resistance protein N
VIT_00s0258g00090	-0.677439	Rust resistance kinase Lr10
VIT_16s0148g00320	-0.694526	Rust resistance kinase Lr10
VIT_16s0050g01700	-0.645133	Rust resistance kinase Lr10
VIT_00s0424g00010	-0.701187	Rust resistance kinase Lr10
VIT_16s0148g00220	-0.773195	Rust resistance kinase Lr10
VIT_00s0388g00050	-0.764675	Rust resistance kinase Lr10
VIT_06s0061g01480	-0.672319	Pleiotropic drug resistance protein 2
VIT_16s0098g00410	-0.667488	Rust resistance kinase Lr10
VIT_00s1467g00010	-0.607713	Rust resistance kinase Lr10
VIT_16s0148g00210	-0.776664	Rust resistance kinase Lr10
VIT_16s0148g00140	-1.05977	Rust resistance kinase Lr10
VIT_16s0148g00260	-0.633838	Rust resistance kinase Lr10
VIT_00s0424g00030	-0.590436	Rust resistance kinase Lr10
VIT_16s0148g00120	-0.674573	Rust resistance kinase Lr10
VIT_09s0002g05560	-0.938398	Pleiotropic drug resistance protein 1
VIT_00s0294g00090	-0.649414	Rust resistance kinase Lr10
VIT_00s1830g00010	-0.816787	Rust resistance kinase Lr10
VIT_00s0388g00020	-0.867338	Rust resistance kinase Lr10
VIT_00s0125g00090	-0.622093	Probable LRR receptor-like serine/threonine-protein kinase At1g56130
VIT_04s0044g00640	-0.752738	G-type lectin S-receptor-like serine/threonine-protein kinase LECRK4
VIT_16s0050g01530	-0.739831	Receptor-like protein EIX1
VIT_00s0347g00060	-0.813457	G-type lectin S-receptor-like serine/threonine-protein kinase At1g11330
VIT_10s0003g03330	-0.710872	G-type lectin S-receptor-like serine/threonine-protein kinase At1g11410
VIT_17s0000g09710	-0.672744	Leucine-rich repeat receptor-like serine/threonine/tyrosine-protein kinase SOBIR1
VIT_17s0000g08770	-0.647633	Cysteine-rich receptor-like protein kinase 2
VIT_00s0398g00020	-0.747604	Cysteine-rich receptor-like protein kinase 15
Vitis_vinifera_newGene_4887	-0.585885	Receptor-like protein Cf-9
VIT_14s0068g00110	-0.589293	Receptor-like protein kinase FERONIA
VIT_00s0743g00020	-0.682298	G-type lectin S-receptor-like serine/threonine-protein kinase At1g11330
VIT_05s0020g03240	-0.782674	G-type lectin S-receptor-like serine/threonine-protein kinase LECRK4
VIT_12s0055g00580	-0.774422	Probable LRR receptor-like serine/threonine-protein kinase At1g56130
VIT_18s0001g14990	-0.70308	Proline-rich receptor-like protein kinase PERK12
VIT_08s0007g00810	-0.717758	L-type lectin-domain containing receptor kinase IV.2
VIT_19s0014g04470	-0.841368	G-type lectin S-receptor-like serine/threonine-protein kinase At1g11330
VIT_11s0016g05440	-0.878226	G-type lectin S-receptor-like serine/threonine-protein kinase SD2-5
VIT_18s0072g00990	-0.709818	Leucine-rich repeat receptor-like tyrosine-protein kinase PXC3
VIT_18s0001g09740	-0.81949	Putative receptor protein kinase ZmPK1
VIT_04s0008g00370	-0.716839	Receptor-like protein kinase HSL1
VIT_18s0001g01300	-0.708856	Putative wall-associated receptor kinase-like 16
VIT_01s0127g00160	-0.736301	Cysteine-rich receptor-like protein kinase 2
VIT_16s0050g00270	-0.834973	Receptor-like protein EIX2
VIT_00s0366g00020	-0.647778	Cysteine-rich receptor-like protein kinase 10
VIT_16s0013g01700	-0.639099	Receptor-like protein 19
VIT_09s0002g02880	-0.653907	Putative leucine-rich repeat receptor-like protein kinase At2g19210
VIT_13s0067g01940	-0.834945	Abscisic acid receptor PYL4
VIT_14s0068g00070	-0.715754	Receptor-like protein kinase FERONIA
VIT_12s0142g00780	-0.756857	MDIS1-interacting receptor like kinase 2
VIT_19s0014g04540	-0.824543	G-type lectin S-receptor-like serine/threonine-protein kinase At4g27290
VIT_02s0087g01020	-0.588446	Cysteine-rich receptor-like protein kinase 10
VIT_05s0020g03210	-0.662425	G-type lectin S-receptor-like serine/threonine-protein kinase LECRK4
VIT_01s0011g01050	-0.696344	Vacuolar-sorting receptor 6
VIT_04s0044g00730	-0.842833	G-type lectin S-receptor-like serine/threonine-protein kinase LECRK1
VIT_10s0003g02000	-0.678543	Probable LRR receptor-like serine/threonine-protein kinase At1g07650
VIT_04s0044g00750	-0.811167	G-type lectin S-receptor-like serine/threonine-protein kinase LECRK3
VIT_18s0041g00010	-0.674095	Wall-associated receptor kinase 2
VIT_07s0255g00150	-0.629222	Wall-associated receptor kinase-like 14
VIT_17s0000g04400	-0.640988	Wall-associated receptor kinase-like 9
VIT_00s0374g00020	-0.723298	G-type lectin S-receptor-like serine/threonine-protein kinase RKS1
VIT_12s0142g00760	-0.677893	MDIS1-interacting receptor like kinase 2
VIT_19s0014g04400	-0.731208	G-type lectin S-receptor-like serine/threonine-protein kinase At4g27290
VIT_16s0050g00370	-0.684756	Receptor-like protein EIX2
VIT_07s0095g00660	-0.75922	G-type lectin S-receptor-like serine/threonine-protein kinase At1g11330
VIT_00s0634g00030	-0.738879	LRR receptor kinase SERK2
VIT_12s0034g02570	-0.694779	Probable leucine-rich repeat receptor-like protein kinase At1g35710
VIT_04s0008g00300	-0.616551	LRR receptor-like serine/threonine-protein kinase HSL2
VIT_19s0014g04150	-0.69357	Receptor-like serine/threonine-protein kinase SD1-8
VIT_16s0022g00310	-0.755738	Receptor-like protein EIX2
VIT_16s0022g00080	-0.833699	Receptor-like protein EIX2
VIT_16s0050g00250	-0.738187	Receptor-like protein EIX2
VIT_16s0039g02380	-0.899293	Receptor-like protein EIX2
VIT_12s0028g01630	-0.666153	G-type lectin S-receptor-like serine/threonine-protein kinase SD2-5
VIT_19s0014g04190	-0.917223	Receptor-like serine/threonine-protein kinase SD1-8
VIT_10s0071g01200	-0.644311	Cysteine-rich receptor-like protein kinase 10
VIT_02s0087g01010	-0.707912	Cysteine-rich receptor-like protein kinase 25
VIT_14s0068g00100	-0.70726	Receptor-like protein kinase FERONIA
VIT_17s0000g02370	-0.725932	MDIS1-interacting receptor like kinase 2
VIT_01s0011g00420	-0.600925	LRR receptor-like serine/threonine-protein kinase RPK2
VIT_05s0020g03270	-0.636425	G-type lectin S-receptor-like serine/threonine-protein kinase LECRK4
VIT_18s0001g11240	-0.658425	Mitogen-activated protein kinase kinase kinase 5
VIT_04s0023g03680	-0.649806	Histidine kinase 1
VIT_06s0004g03540	-0.651392	Mitogen-activated protein kinase 3
VIT_13s0067g01270	-0.719549	Probable protein phosphatase 2C 30
VIT_08s0040g01580	-0.781929	Serine/threonine-protein kinase PCRK2
VIT_15s0021g00970	-0.881429	Probable serine/threonine-protein kinase PBL19
VIT_06s0004g06840	-0.601735	Probable protein phosphatase 2C 25
VIT_00s0338g00030	-1.0441	Shaggy-related protein kinase theta
VIT_13s0064g01370	-0.76547	Polygalacturonase inhibitor
VIT_08s0058g01110	0.707313	Transcription repressor OFP4
VIT_05s0049g01290	-0.770372	Putative protein phosphatase 2C-like protein 44
VIT_09s0070g00140	-0.707043	CBL-interacting serine/threonine-protein kinase 25
VIT_11s0016g05330	-0.662184	SPX domain-containing protein 1
VIT_10s0003g01400	0.593099	Protein MALE DISCOVERER 2
VIT_04s0008g05420	-0.586994	SPX domain-containing protein 2
VIT_07s0151g00590	0.592091	Type IV inositol polyphosphate 5-phosphatase 7
VIT_08s0040g00510	0.712099	Protein ZINC INDUCED FACILITATOR-LIKE 1
Response to disease and abiotic stress
VIT_03s0091g00560	-0.666438	Leucine-rich repeat protein 2
VIT_17s0000g02930	-0.718396	Probable glutathione S-transferase
VIT_00s0153g00050	-0.927005	Probable glutathione S-transferase
VIT_17s0000g09810	-1.22092	Probable pectate lyase 5
VIT_17s0000g02950	-0.892658	Probable glutathione S-transferase
VIT_19s0093g00350	-0.750328	Probable glutathione S-transferase parA
VIT_16s0039g01070	-0.635107	Probable glutathione S-transferase
VIT_13s0067g03220	-0.657415	Protein ENHANCED DISEASE RESISTANCE 4
VIT_16s0039g02360	-0.969673	Probable disease resistance protein At4g27220
VIT_01s0011g03960	-0.957484	LEAF RUST 10 DISEASE-RESISTANCE LOCUS RECEPTOR-LIKE PROTEIN KINASE-like 1.1
VIT_10s0071g00150	-0.647057	Probable disease resistance protein At5g66900
VIT_18s0041g00270	-1.03717	Putative disease resistance RPP13-like protein 1
VIT_14s0030g01980	-0.796565	Probable aldo-keto reductase 1
VIT_19s0027g01070	-0.828113	Putative disease resistance protein RGA4
VIT_01s0011g03890	-0.80997	LEAF RUST 10 DISEASE-RESISTANCE LOCUS RECEPTOR-LIKE PROTEIN KINASE-like 2.1
VIT_07s0197g00130	-0.66967	Probable disease resistance protein At5g66900
VIT_18s0001g13350	0.699609	Protein NRT1/ PTR FAMILY 8.1
VIT_00s0276g00050	-0.628287	Putative disease resistance RPP13-like protein 1
VIT_18s0001g11250	-0.662798	Probable disease resistance protein At4g33300
VIT_19s0027g01400	0.70386	Putative disease resistance protein RGA3
Vitis_vinifera_newGene_4539	-0.623915	LEAF RUST 10 DISEASE-RESISTANCE LOCUS RECEPTOR-LIKE PROTEIN KINASE-like 1.2
VIT_13s0019g00380	-0.716744	Putative disease resistance RPP13-like protein 1
Vitis_vinifera_newGene_5541	-0.599887	Putative disease resistance protein At4g19050
Vitis_vinifera_newGene_669	-0.88668	LEAF RUST 10 DISEASE-RESISTANCE LOCUS RECEPTOR-LIKE PROTEIN KINASE-like 2.7
VIT_06s0061g00170	-0.665872	Putative disease resistance RPP13-like protein 1
VIT_07s0005g04890	-1.03399	Glutathione transferase GST 23
VIT_10s0116g01660	-0.731084	Lactoylglutathione lyase GLX1
VIT_04s0008g00150	-0.792855	NAC domain-containing protein 22
VIT_16s0098g00760	-0.68823	NAC domain-containing protein 91
VIT_04s0079g00280	0.749252	NAC domain-containing protein 45
VIT_03s0038g03410	-0.802181	NAC domain-containing protein 22
VIT_10s0003g00350	0.697876	NAC domain-containing protein 73
VIT_12s0028g03050	0.604407	NAC domain-containing protein 73
VIT_08s0058g00980	-0.597859	Cationic peroxidase 1
VIT_06s0004g07750	0.685526	Cationic peroxidase 1
VIT_04s0023g02570	-1.01382	Peroxidase 72
VIT_02s0025g00280	0.695015	Heat shock protein 83
VIT_08s0007g06060	-0.730388	Glucan endo-1,3-beta-glucosidase, basic isoform
VIT_14s0081g00030	-0.704607	Pathogenesis-related protein PR-4B
VIT_10s0003g00580	-0.696349	Pathogenesis-related genes transcriptional activator PTI5
VIT_16s0050g02220	-0.633989	Acidic endochitinase
VIT_05s0094g00240	-0.690021	Endochitinase EP3
VIT_05s0094g00220	-0.625945	Endochitinase EP3
VIT_15s0046g01570	-0.702457	Acidic endochitinase
VIT_08s0056g01120	-0.801787	Protein DETOXIFICATION 24
VIT_16s0013g00650	-0.724943	Histone-lysine N-methyltransferase, H3 lysine-9 specific SUVH5
VIT_14s0006g02260	-0.623017	Protein DETOXIFICATION 10
VIT_19s0014g02450	-0.675805	Protein DETOXIFICATION 19
VIT_02s0025g04300	-0.661805	Thaumatin-like protein
VIT_06s0004g02370	-0.700218	Cinnamoyl-CoA reductase 1
VIT_02s0025g04310	-0.698158	Thaumatin-like protein
VIT_16s0098g00640	0.641389	Thaumatin-like protein 1
VIT_19s0014g01180	-0.71839	Pathogen-related protein
VIT_07s0031g03060	-0.727598	MACPF domain-containing protein At4g24290
VIT_14s0066g02040	-0.796613	AAA-ATPase ASD, mitochondrial
VIT_09s0054g00900	-0.645955	AAA-ATPase At3g50940
VIT_01s0011g04820	0.652218	DnaJ protein ERDJ3B
VIT_05s0094g00350	-0.757444	Chitinase 5
VIT_15s0048g01200	-1.22236	Subtilisin-like protease SBT4.14
VIT_12s0035g02190	0.623181	MLO-like protein 13
Transport
VIT_19s0015g00020	-0.66573	ABC transporter C family member 3
VIT_05s0020g00890	-0.656357	ABC transporter B family member 11
VIT_09s0002g03560	-0.860618	ABC transporter G family member 42
VIT_03s0017g01280	-0.83136	ABC transporter G family member 11
VIT_03s0017g02170	-0.633031	Zinc transporter 5
VIT_09s0070g00210	-0.768296	Metal transporter Nramp6
VIT_19s0014g04790	-0.912737	Organic cation/carnitine transporter 4
VIT_02s0025g02500	-0.64612	Metal-nicotianamine transporter YSL1
VIT_16s0022g00540	-0.78317	Putative glycerol-3-phosphate transporter 1
VIT_19s0015g00250	-0.706388	Zinc transporter 11
VIT_18s0001g04910	-0.842017	Sulfate transporter 1.3
VIT_04s0008g04180	-0.610707	Silicon efflux transporter LSI2
VIT_00s0259g00140	-0.687401	Oligopeptide transporter 3
VIT_03s0063g02250	-0.588109	Polyol transporter 5
VIT_03s0063g00370	0.619319	Ferredoxin--nitrite reductase, chloroplastic
VIT_04s0043g00370	-0.670148	Ammonium transporter 1 member 2
VIT_02s0025g02510	-0.710907	Metal-nicotianamine transporter YSL1
VIT_15s0048g03000	0.585472	Ras-related protein RABA3
VIT_13s0019g05190	0.674541	Ras-related protein RABC2a
Cell cycle, morphogenesis and homeostasis
VIT_14s0066g02060	-0.632158	AAA-ATPase ASD, mitochondrial
VIT_02s0025g01910	-0.634857	Cellulose synthase-like protein G3
VIT_00s0414g00010	-0.630149	Cellulose synthase-like protein E6
VIT_04s0044g00870	-0.598505	U-box domain-containing protein 27
VIT_14s0066g02070	-0.828512	AAA-ATPase At3g28600
VIT_11s0118g00360	-0.648029	Protein SRG1
VIT_14s0066g02090	-0.774545	AAA-ATPase ASD, mitochondrial
VIT_00s1553g00010	-0.67296	Subtilisin-like protease SBT5.3
VIT_11s0016g01530	-0.67636	Ankyrin repeat-containing protein BDA1
Vitis_vinifera_newGene_1989	0.705684	Ankyrin repeat-containing protein ITN1
VIT_07s0151g00070	0.633617	Ankyrin repeat-containing protein At5g02620
VIT_11s0016g01650	-0.729992	Ankyrin repeat-containing protein At2g01680
VIT_04s0008g03530	-0.703439	Ankyrin repeat-containing protein At5g02620
VIT_07s0151g00020	0.697087	Ankyrin repeat-containing protein NPR4
VIT_02s0025g01980	-0.628351	Cellulose synthase-like protein G3
VIT_07s0005g03310	-0.68109	Actin-depolymerizing factor
VIT_03s0017g01010	0.740647	Metacaspase-1
VIT_08s0007g03320	-0.629142	Glucosamine 6-phosphate N-acetyltransferase
Vitis_vinifera_newGene_2364	-0.668202	Cell wall / vacuolar inhibitor of fructosidase 1
VIT_16s0148g00170	-0.60981	Putative RING-H2 finger protein ATL21A
VIT_00s0388g00060	-0.699102	Putative RING-H2 finger protein ATL21A
VIT_01s0011g06290	-0.603125	Purple acid phosphatase 3
VIT_15s0048g02240	-0.635838	Probable inactive purple acid phosphatase 29
VIT_03s0038g00230	-0.652639	Purple acid phosphatase 2
VIT_03s0038g00250	-0.647796	Purple acid phosphatase
VIT_14s0060g01960	0.75412	Putative pectinesterase/pectinesterase inhibitor 22
VIT_14s0066g01830	-1.0181	Senescence-associated carboxylesterase 101
VIT_05s0077g01750	-0.948571	Senescence-associated carboxylesterase 101
VIT_15s0046g02420	-0.714081	Probable aquaporin PIP1-2
VIT_14s0066g01820	-0.701785	Senescence-associated carboxylesterase 101
VIT_14s0066g01840	-0.726465	Senescence-associated carboxylesterase 101
VIT_04s0008g00140	-0.698273	Basic endochitinase
VIT_05s0077g01720	-0.984227	Senescence-associated carboxylesterase 101
VIT_13s0067g02930	-0.818627	Expansin-A8
VIT_11s0016g03020	0.607624	Probable pectinesterase 53
Unclassified proteins
VIT_19s0014g01360	-1.32343	EP1-like glycoprotein 2
VIT_00s0131g00340	0.987796	Annexin D4
VIT_02s0025g00530	-0.714756	Late embryogenesis abundant protein At1g64065
VIT_03s0017g02240	0.643599	PLASMODESMATA CALLOSE-BINDING PROTEIN 3
VIT_17s0000g09700	0.674406	Protein SIEVE ELEMENT OCCLUSION B
VIT_05s0020g00930	-0.804461	Diacylglycerol O-acyltransferase 3, cytosolic
VIT_10s0003g02720	0.782015	PLASMODESMATA CALLOSE-BINDING PROTEIN 3
VIT_03s0017g02260	-0.885657	36.4 kDa proline-rich protein
Vitis_vinifera_newGene_2035	0.953115	UPF0481 protein At3g47200
VIT_14s0066g00020	0.731051	Protein SIEVE ELEMENT OCCLUSION B
VIT_04s0023g00400	0.588626	CRIB domain-containing protein RIC4
VIT_13s0019g01490	-0.633115	Elicitor-responsive protein 1
VIT_01s0150g00530	0.63368	UPF0481 protein At3g47200
VIT_07s0005g00660	-0.680958	Indole-3-acetic acid-induced protein ARG2
VIT_02s0025g04280	-0.790787	Protein P21
VIT_00s0179g00170	0.675814	Protein indeterminate-domain 12
VIT_16s0022g00860	-0.847523	21 kDa protein
VIT_03s0063g00550	-0.767702	Cell number regulator 1
VIT_17s0000g07420	-0.631434	Protein EDS1
Vitis_vinifera_newGene_695	-0.636708	Protein EDS1L
VIT_10s0116g01140	0.671032	Stigma-specific STIG1-like protein 3
VIT_10s0116g00300	0.837456	NDR1/HIN1-like protein 26
VIT_14s0066g00060	0.93193	Protein SIEVE ELEMENT OCCLUSION B
VIT_15s0048g01940	0.719383	Probable methyltransferase PMT15
VIT_00s0174g00120	-0.658604	Protein FAR1-RELATED SEQUENCE 5
VIT_19s0177g00200	0.690715	Early nodulin-like protein 1
VIT_14s0066g00070	0.740637	Protein SIEVE ELEMENT OCCLUSION B
VIT_08s0007g05610	0.713817	UPF0481 protein At3g47200
VIT_06s0004g05800	-0.674782	Phosphatidylinositol:ceramide inositolphosphotransferase
VIT_04s0008g06930	-0.917325	VQ motif-containing protein 11
VIT_17s0000g03390	-0.669096	Protein SAR DEFICIENT 1
VIT_04s0008g01380	-0.65977	Protein ALP1-like
VIT_14s0066g00050	0.761001	Protein SIEVE ELEMENT OCCLUSION B
Vitis_vinifera_newGene_4531	-0.758356	Putative UDP-rhamnose:rhamnosyltransferase 1
VIT_04s0044g00040	-1.27111	Dirigent protein 19
VIT_00s1522g00010	-0.632355	Protein SKIP34
VIT_17s0000g02880	-0.635474	Probable S-adenosylmethionine-dependent methyltransferase At5g38780
VIT_02s0154g00320	-0.92358	14 kDa proline-rich protein DC2.15
VIT_03s0091g00160	-0.749598	Basic secretory protease (Fragments)
VIT_08s0040g02340	0.660308	Probable beta-1,4-xylosyltransferase IRX9
VIT_18s0001g00840	-0.772104	Uncharacterized protein At1g76070
VIT_01s0026g00880	-0.846844	Protein JINGUBANG
VIT_01s0011g00530	-0.660822	Ureide permease 2
VIT_08s0007g03860	-0.678739	PAN domain-containing protein At5g03700
VIT_01s0127g00360	-0.69079	Probable BOI-related E3 ubiquitin-protein ligase 2
VIT_14s0066g00100	0.756127	Protein SIEVE ELEMENT OCCLUSION B
VIT_17s0000g06100	-0.622523	Pentatricopeptide repeat-containing protein At1g74600, chloroplastic
VIT_14s0066g00120	0.779998	Protein SIEVE ELEMENT OCCLUSION B
VIT_00s0238g00020	0.659312	Glucuronoxylan 4-O-methyltransferase 3
VIT_08s0007g02800	-0.655564	Probable serine protease EDA2
VIT_09s0054g00230	-0.681727	Mannosyl-oligosaccharide 1,2-alpha-mannosidase MNS1
VIT_13s0064g01380	0.736284	FT-interacting protein 1
VIT_06s0061g00850	0.673513	Uncharacterized protein At1g08160
VIT_00s0586g00030	-0.872258	Stem-specific protein TSJT1
VIT_02s0025g04200	-0.665443	CASP-like protein 4A4
VIT_19s0085g00810	0.652301	PLASMODESMATA CALLOSE-BINDING PROTEIN 3
VIT_06s0004g01000	-0.684611	Dirigent protein 19
VIT_01s0137g00390	0.82233	Protein SIEVE ELEMENT OCCLUSION B
VIT_14s0066g00010	0.796534	Protein SIEVE ELEMENT OCCLUSION B
VIT_13s0047g00110	-0.91557	Uncharacterized protein OsI_027940
VIT_10s0003g02620	0.65097	Membrane protein PM19L
VIT_11s0016g01430	-0.817377	RING-H2 finger protein ATL52
VIT_06s0009g01090	0.594404	Inactive protein RESTRICTED TEV MOVEMENT 2
VIT_04s0008g07220	-0.60456	Aspartyl protease family protein At5g10770
VIT_04s0023g00830	-0.650365	Calreticulin-3
VIT_03s0038g02490	-0.7447	SKP1-like protein 1A
VIT_14s0006g02610	-0.824708	Peptide methionine sulfoxide reductase A4, chloroplastic
VIT_14s0066g02080	-0.638892	AAA-ATPase ASD, mitochondrial
VIT_07s0031g02900	0.660108	Aspartic proteinase nepenthesin-1
VIT_04s0008g07130	-0.603412	Aspartyl protease family protein At5g10770
VIT_11s0052g00240	-0.629043	Accelerated cell death 11
VIT_00s0454g00030	-0.899774	Subtilisin-like protease SBT5.3
VIT_16s0098g00970	-0.819492	Subtilisin-like protease SBT3.3
VIT_08s0007g01860	0.601386	AT-rich interactive domain-containing protein 2
VIT_16s0039g02290	-0.817159	Sulfite exporter TauE/SafE family protein 3
VIT_18s0117g00140	-0.843677	Protein FAR1-RELATED SEQUENCE 12
VIT_14s0066g00130	0.851212	Protein SIEVE ELEMENT OCCLUSION B
VIT_16s0098g01160	-0.652095	Subtilisin-like protease SBT3.3
VIT_00s0483g00030	-0.776864	Nicotinamidase 1
VIT_07s0005g01360	-0.652173	Probable E3 ubiquitin ligase SUD1
VIT_08s0040g02600	-0.703685	F-box protein At2g39490
VIT_01s0137g00380	0.760975	Protein SIEVE ELEMENT OCCLUSION B
VIT_08s0032g01150	-0.711408	Syntaxin-121
no hit
Vitis_vinifera_newGene_5566	-1.47278	no hit
VIT_06s0004g05740	-0.763334	no hit
VIT_13s0320g00030	0.639239	no hit
Vitis_vinifera_newGene_2834	0.655475	no hit
VIT_19s0014g02770	-0.661503	no hit
VIT_16s0022g00650	-0.657282	no hit
VIT_11s0037g01370	0.632275	no hit
Vitis_vinifera_newGene_2801	-0.636423	no hit
VIT_08s0007g01350	-0.674163	no hit
VIT_19s0014g03840	0.908664	no hit
VIT_07s0005g00900	0.678512	no hit
VIT_00s0174g00010	-0.594669	no hit
VIT_11s0016g02980	-0.623048	no hit
VIT_11s0118g00580	-0.732052	no hit
VIT_03s0038g02120	0.669326	no hit
VIT_00s0388g00010	-0.866294	no hit
Vitis_vinifera_newGene_2508	0.585579	no hit
VIT_14s0006g01900	0.637281	no hit
VIT_09s0002g08700	0.663823	no hit
VIT_04s0008g06620	-0.638634	no hit
VIT_01s0127g00620	0.711444	no hit
VIT_15s0048g02970	0.719464	no hit
VIT_02s0236g00100	-0.934219	no hit
VIT_01s0011g02320	-0.675076	no hit
VIT_10s0003g03410	0.678324	no hit
Vitis_vinifera_newGene_812	0.915015	no hit
VIT_10s0003g03340	0.860272	no hit
VIT_04s0079g00810	-0.676193	no hit
VIT_14s0066g01290	-0.613128	no hit
VIT_14s0006g01600	-0.693494	no hit
VIT_04s0079g00630	0.597747	no hit
VIT_04s0008g05510	-0.81607	no hit
VIT_15s0021g01720	0.660108	no hit
VIT_06s0004g02510	0.621902	no hit
VIT_07s0031g02540	-0.816026	no hit
VIT_01s0011g03360	-0.6468	no hit
VIT_00s0357g00080	-0.741042	no hit
VIT_02s0025g01320	-0.813954	no hit
VIT_17s0000g09800	-0.987104	no hit
VIT_00s0160g00340	-0.71953	no hit
Vitis_vinifera_newGene_5556	0.631577	no hit
VIT_14s0066g00840	0.614984	no hit
VIT_14s0066g01190	-0.771729	no hit
VIT_10s0003g03430	0.863057	no hit
VIT_03s0088g00300	0.803662	no hit
VIT_10s0003g03400	0.742103	no hit
VIT_04s0008g02880	0.917461	no hit
VIT_09s0002g04610	-0.714198	no hit
VIT_05s0020g03710	-0.717888	no hit
VIT_10s0003g03360	0.749307	no hit
VIT_11s0016g02190	-0.670292	no hit
VIT_02s0025g00850	0.678433	no hit
VIT_15s0021g01690	0.631274	no hit
VIT_02s0236g00060	-0.648349	no hit
VIT_01s0010g01680	-0.74487	no hit
Vitis_vinifera_newGene_674	-0.673926	no hit
VIT_05s0049g01110	0.638192	no hit
VIT_18s0166g00250	-0.996592	no hit
VIT_13s0156g00150	-0.770405	no hit
VIT_12s0034g02370	0.820003	no hit
VIT_18s0001g01200	0.616169	no hit
VIT_08s0007g01660	-0.693185	no hit
VIT_00s0601g00040	0.813798	no hit
VIT_04s0008g06150	-0.638251	no hit
Vitis_vinifera_newGene_3378	0.636332	no hit
VIT_04s0044g01430	-0.647339	no hit
VIT_07s0104g00220	-0.62017	no hit
VIT_02s0236g00020	-0.92083	no hit
VIT_00s0515g00030	-0.606365	no hit
VIT_07s0005g03950	0.685313	no hit
VIT_02s0025g03190	0.643322	no hit
VIT_12s0028g03930	0.661642	no hit
Vitis_vinifera_newGene_4356	-0.667755	no hit
VIT_08s0056g00250	-0.894288	no hit
VIT_01s0026g02420	-0.651957	no hit
VIT_11s0103g00520	-0.709369	no hit
Vitis_vinifera_newGene_2838	0.67848	no hit
VIT_14s0066g01570	-0.728711	no hit
VIT_10s0003g03390	0.898323	no hit
VIT_15s0024g00730	0.722558	no hit
VIT_18s0001g08820	-0.697683	no hit
VIT_08s0007g06690	-0.619592	no hit
Vitis_vinifera_newGene_3021	0.797325	no hit
VIT_00s1217g00020	-0.597635	no hit
VIT_19s0090g00960	-0.739909	no hit
VIT_14s0068g00380	0.626616	no hit
VIT_14s0066g00430	0.651803	no hit
VIT_00s0357g00060	-0.753679	no hit
Vitis_vinifera_newGene_2378	-0.710282	no hit
VIT_13s0067g02710	-0.639958	no hit
Vitis_vinifera_newGene_4605	-0.619443	no hit
VIT_14s0060g02630	0.675923	no hit
VIT_00s1955g00010	-0.682503	no hit
VIT_01s0011g04650	-0.738325	no hit
VIT_10s0003g03420	0.692248	no hit
VIT_00s0541g00010	-0.723305	no hit
