# Supplementary material for: Integrated Transcriptome and Metabolome Dissecting Interaction between Vitis vinifera L. and Grapevine Fabavirus
Source: Int J Mol Sci. 2023 Feb 7;24(4):3247. doi: 10.3390/ijms24043247 (PMC9961852; doi:10.3390/ijms24043247)
Supplement: Supplementary file 1 [file ijms-24-03247-s001.zip › Table S9.xlsx]

## Sheet: Sheet1
Table S9: Differentially expressed genes in the GFabV-infected vs. GFabV-free plants comparison at the leaf level, grouped according to the respective functional GO category at the EL31 stage
sequence ID	log2FC	UniProt match and annotation
Photosynthesis and energy metabolism
VIT_18s0122g00460	0.643029	Calvin cycle protein CP12-3, chloroplastic
VIT_08s0058g00400	0.696254	Ferritin-4, chloroplastic
VIT_08s0058g00410	1.13352	Ferritin-3, chloroplastic
VIT_12s0059g00080	0.608422	Protein ACCELERATED CELL DEATH 6
VIT_08s0058g00430	0.721783	Ferritin-3, chloroplastic
VIT_08s0058g00440	0.810336	Ferritin-3, chloroplastic
VIT_10s0116g00900	-0.658159	Chaperonin-like RBCX protein 1, chloroplastic
VIT_01s0026g00670	-0.594016	Protein PLASTID REDOX INSENSITIVE 2, chloroplastic
VIT_14s0006g02750	-0.606592	Chloroplastic group IIB intron splicing facilitator CRS2-B, chloroplastic
VIT_07s0141g00890	0.853188	Cytochrome P450 94A1
VIT_04s0023g02900	0.822174	Cytochrome P450 84A1
VIT_18s0001g13780	1.11793	Cytochrome P450 71A1
VIT_18s0001g12170	0.621043	Cytochrome P450 734A1
VIT_18s0001g11580	0.76429	Cytochrome P450 82A3
VIT_01s0010g03560	0.782159	Cytochrome P450 78A5
VIT_13s0019g02630	0.819437	Photosystem II protein D1
Carbohydrate metabolism
VIT_01s0011g00730	-0.769021	Alpha-1,4 glucan phosphorylase L-2 isozyme, chloroplastic/amyloplastic
VIT_18s0122g00920	-0.836776	Protein S-acyltransferase 21
VIT_00s2300g00010	-0.694182	Acyl-CoA--sterol O-acyltransferase 1
VIT_05s0102g00710	0.709729	Fructose
VIT_03s0017g01140	0.853058	7-deoxyloganetin glucosyltransferase
VIT_02s0154g00090	-0.630197	Acid beta-fructofuranosidase
VIT_05s0049g00450	0.973846	WAT1-related protein At5g07050
VIT_03s0038g04570	-1.58388	Glucose-1-phosphate adenylyltransferase large subunit 1 (Fragment)
VIT_00s0233g00030	0.687691	Probable trehalose-phosphate phosphatase F
VIT_18s0117g00190	-0.588983	O-fucosyltransferase 9
VIT_05s0020g02630	-0.958282	Adenylate isopentenyltransferase 5, chloroplastic
Nucleic acid metabolism and transcriptional regulation
VIT_10s0116g00790	-0.722188	RNA pseudouridine synthase 6, chloroplastic
VIT_04s0008g00610	0.671424	Zinc finger CCCH domain-containing protein 20
VIT_13s0019g00480	0.708492	Zinc finger protein ZAT12
VIT_03s0091g00690	0.641253	Zinc finger protein ZAT10
VIT_06s0004g04180	0.602212	Zinc finger protein ZAT11
VIT_11s0016g04940	-0.600489	Zinc finger CCCH domain-containing protein 39
VIT_16s0098g00360	-0.799958	Zinc finger protein CONSTANS-LIKE 1
VIT_10s0003g01600	0.784819	Probable WRKY transcription factor 65
VIT_01s0011g03110	0.788193	Transcription factor HHO3
VIT_08s0007g05030	0.706778	Transcription factor MYB36
VIT_07s0197g00060	-0.663096	Transcription factor HHO5
VIT_12s0028g00860	0.640709	Transcription factor JUNGBRUNNEN 1
VIT_18s0001g10030	0.634852	Probable WRKY transcription factor 7
VIT_18s0001g07380	0.600184	AT-hook motif nuclear-localized protein 17
VIT_04s0023g00920	-0.968357	Endoribonuclease Dicer homolog 2
VIT_06s0009g00370	0.604178	E3 ubiquitin-protein ligase PUB24
VIT_02s0025g03950	-0.606488	Probable DEAD-box ATP-dependent RNA helicase 48
VIT_01s0011g03070	0.621994	AP2/ERF and B3 domain-containing transcription repressor TEM1
VIT_10s0003g03290	-0.799282	Nuclear intron maturase 1, mitochondrial
VIT_13s0019g05070	0.68685	Protein NUCLEAR FUSION DEFECTIVE 4
Protein and aminoacid metabolism
VIT_18s0001g08430	-0.730532	Branched-chain-amino-acid aminotransferase 2, chloroplastic
VIT_18s0001g11350	2.10237	Molybdenum cofactor sulfurase
VIT_19s0015g00380	-0.591976	Bifunctional L-3-cyanoalanine synthase/cysteine synthase, mitochondrial
VIT_18s0157g00170	0.641919	Tryptophan aminotransferase-related protein 4
VIT_01s0011g02200	0.649169	Glutamine synthetase nodule isozyme
VIT_04s0023g03470	0.629385	Chaperone protein dnaJ 11, chloroplastic
VIT_07s0031g02700	-1.02147	Fatty acid amide hydrolase
Lipid metabolism
VIT_01s0010g02670	-0.642411	3-oxoacyl-[acyl-carrier-protein] reductase, chloroplastic
VIT_02s0109g00250	-0.631032	4-coumarate--CoA ligase-like 6
VIT_00s0583g00030	-0.72088	Sphingolipid delta(4)-desaturase DES1-like
Secondary metabolism
VIT_05s0062g00740	0.591111	Crocetin glucosyltransferase, chloroplastic
VIT_06s0004g06130	-0.725099	Phosphomethylpyrimidine synthase, chloroplastic
VIT_03s0017g02110	0.956862	Putative UDP-glucose flavonoid 3-O-glucosyltransferase 3
VIT_11s0065g00390	-0.596402	U-box domain-containing protein 34
VIT_08s0040g01620	-0.835445	Putative white-brown complex homolog protein 30
VIT_02s0025g04880	0.585342	Geraniol 8-hydroxylase
VIT_05s0020g03260	0.636051	Primary amine oxidase
VIT_00s0250g00090	0.587383	Protein DMR6-LIKE OXYGENASE 2
VIT_05s0094g01130	-0.600115	2-alkenal reductase (NADP(+)-dependent)
VIT_10s0003g02460	-0.696128	Protein SRG1
Response to hormone stimulus and hormone biosynthesis
VIT_06s0004g06790	-0.592791	Gibberellin 2-beta-dioxygenase 8
VIT_09s0002g00700	0.758362	Dormancy-associated protein homolog 4
VIT_00s2086g00010	0.588241	1-aminocyclopropane-1-carboxylate oxidase
Response to endogenous stimulus and signal transduction
VIT_00s0125g00090	0.696177	Probable LRR receptor-like serine/threonine-protein kinase At1g56130
VIT_10s0116g00170	0.613563	Cysteine-rich receptor-like protein kinase 25
VIT_00s0743g00020	0.665305	G-type lectin S-receptor-like serine/threonine-protein kinase At1g11330
VIT_12s0057g00780	0.722787	Receptor-like protein 6
VIT_09s0002g07720	0.663655	Receptor-like protein 1
VIT_18s0157g00040	0.682921	Receptor-like protein 7
VIT_13s0067g01940	0.707006	Abscisic acid receptor PYL4
VIT_09s0002g07710	0.615307	Receptor-like protein 1
VIT_08s0007g06610	0.672329	Probable L-type lectin-domain containing receptor kinase S.5
VIT_09s0002g07830	0.720661	Receptor-like protein 13
VIT_13s0156g00590	0.6121	G-type lectin S-receptor-like serine/threonine-protein kinase LECRK3
VIT_09s0002g07570	0.680136	Receptor-like protein 1
VIT_10s0003g05150	0.611475	Putative wall-associated receptor kinase-like 11
VIT_11s0037g00670	0.684992	MDIS1-interacting receptor like kinase 2
VIT_08s0007g01190	0.5994	Putative receptor protein kinase ZmPK1
VIT_12s0028g03520	0.603214	G-type lectin S-receptor-like serine/threonine-protein kinase At2g19130
VIT_09s0018g00670	0.638167	Receptor-like protein EIX2
VIT_19s0014g05320	0.585147	Probable LRR receptor-like serine/threonine-protein kinase At1g06840
Vitis_vinifera_newGene_3472	0.770043	Lectin-domain containing receptor kinase VI.3
VIT_09s0002g07680	0.630225	Receptor-like protein 1
VIT_17s0000g04420	0.624936	Wall-associated receptor kinase-like 9
VIT_04s0069g00540	0.600956	Glutamate receptor 2.7
VIT_07s0005g04100	0.969199	MDIS1-interacting receptor like kinase 2
VIT_00s0484g00010	0.918298	G-type lectin S-receptor-like serine/threonine-protein kinase RKS1
VIT_09s0002g07610	0.777462	Receptor-like protein 1
VIT_10s0003g00760	0.728695	Glutamate receptor 2.9
VIT_11s0037g00660	0.635844	Probable leucine-rich repeat receptor-like protein kinase At1g35710
VIT_13s0156g00580	0.628108	G-type lectin S-receptor-like serine/threonine-protein kinase LECRK1
VIT_18s0001g11950	0.731147	Calcium uniporter protein 2, mitochondrial
VIT_04s0023g01150	-0.822524	Calcium uniporter protein 2, mitochondrial
VIT_19s0090g00410	0.632704	Calcium-dependent protein kinase 9
VIT_08s0007g06670	-0.653471	Homeobox-leucine zipper protein HAT14
VIT_16s0039g01310	0.590249	Rust resistance kinase Lr10
VIT_00s0425g00030	0.753078	Rust resistance kinase Lr10
VIT_16s0022g01710	0.76463	Rust resistance kinase Lr10
VIT_06s0009g01930	0.637904	SNF1-related protein kinase regulatory subunit beta-1
VIT_19s0014g03790	-0.761228	Diacylglycerol kinase 5
VIT_06s0004g06430	0.818413	Cold-responsive protein kinase 1
VIT_19s0085g01000	0.614414	E3 ubiquitin-protein ligase RGLG4
VIT_19s0014g03460	-0.668224	Protein LAZ1 homolog 1
VIT_08s0007g07600	-0.649167	Pyruvate kinase, cytosolic isozyme
VIT_05s0020g02210	-0.672162	Histidine-containing phosphotransfer protein 1
Response to disease and abiotic stress
VIT_13s0019g04070	0.814933	MLO-like protein 12
VIT_13s0019g04060	0.74551	MLO-like protein 6
VIT_06s0004g05400	0.617129	Tropinone reductase
VIT_06s0004g03120	0.61733	MLO-like protein 3
VIT_02s0154g00480	-0.800001	Small heat shock protein, chloroplastic
VIT_05s0020g03330	-0.819069	Heat shock 70 kDa protein 8
VIT_18s0089g01010	-0.656794	Protein NRT1/ PTR FAMILY 4.4
VIT_08s0007g01310	0.674314	Protein NRT1/ PTR FAMILY 5.7
VIT_04s0008g01530	-0.822656	17.9 kDa class II heat shock protein
VIT_08s0040g03150	-0.931588	L-ascorbate peroxidase, cytosolic
VIT_02s0012g01040	-0.761334	NAC domain-containing protein 71
VIT_01s0026g00220	0.606822	Aldehyde dehydrogenase family 2 member B4, mitochondrial
VIT_10s0003g05450	0.60853	Berberine bridge enzyme-like 21
VIT_06s0061g01480	0.686436	Pleiotropic drug resistance protein 2
VIT_09s0002g05600	0.592644	Pleiotropic drug resistance protein 1
VIT_00s2851g00010	-0.646795	Hsp70-Hsp90 organizing protein 2
VIT_18s0001g08200	-0.766006	Protein DETOXIFICATION 48
Transport
VIT_09s0002g03550	0.63564	ABC transporter G family member 35
VIT_09s0002g03640	0.621996	ABC transporter G family member 36
VIT_14s0066g01000	0.597962	Phosphoenolpyruvate/phosphate translocator 2, chloroplastic
VIT_00s0455g00010	0.646316	Ras-related protein RABB1c
VIT_18s0001g07320	-0.678873	Mitochondrial uncoupling protein 5
VIT_01s0011g01140	0.69708	Cationic amino acid transporter 5
VIT_06s0004g05070	0.842634	Zinc transporter 1
Vitis_vinifera_newGene_3338	0.623927	Ammonium transporter 3 member 1
VIT_01s0127g00070	1.02226	High affinity nitrate transporter 2.5
Cell cycle, morphogenesis and homeostasis
VIT_11s0118g00310	0.693227	Monogalactosyldiacylglycerol synthase 3, chloroplastic
VIT_06s0009g02020	-0.625736	Tubulin beta-6 chain
VIT_08s0007g06520	-0.760158	Actin
VIT_19s0015g00730	0.604673	Cellulose synthase-like protein E6
VIT_02s0025g01850	0.601127	Cellulose synthase-like protein G3
VIT_07s0005g00940	-0.725968	Kinesin-like protein KIN-14I
VIT_18s0001g13580	-0.602362	Kinesin-like protein KIN-7G
Unclassified proteins
VIT_06s0004g07820	-0.601884	Pentatricopeptide repeat-containing protein At1g08070, chloroplastic
VIT_13s0019g02240	-0.617498	40S ribosomal protein S7
VIT_05s0020g04320	0.588532	Pentatricopeptide repeat-containing protein At3g12770
VIT_07s0151g00320	-0.601431	Pentatricopeptide repeat-containing protein At3g07290, mitochondrial
VIT_18s0001g07250	-0.60615	Pentatricopeptide repeat-containing protein At5g18475
VIT_10s0003g05800	-0.669856	Pentatricopeptide repeat-containing protein At4g20770
VIT_14s0068g01240	-0.59516	Pentatricopeptide repeat-containing protein At3g26782, mitochondrial
VIT_18s0001g15530	-0.730851	Pentatricopeptide repeat-containing protein At3g09040, mitochondrial
VIT_11s0037g00540	-0.652238	Pentatricopeptide repeat-containing protein At4g30700
VIT_03s0038g01070	-0.811663	Pentatricopeptide repeat-containing protein At2g13600
VIT_05s0020g04660	-0.646597	Pentatricopeptide repeat-containing protein At4g02750
VIT_17s0000g02580	-0.744845	Pentatricopeptide repeat-containing protein At4g02750
VIT_14s0108g00600	-0.744179	Pentatricopeptide repeat-containing protein At2g36730
VIT_18s0041g01110	-0.592576	Pentatricopeptide repeat-containing protein At3g13880
VIT_14s0060g01220	-0.630789	Pentatricopeptide repeat-containing protein At1g09820
VIT_10s0597g00040	-0.692585	Pentatricopeptide repeat-containing protein At4g21705, mitochondrial
VIT_11s0016g03270	-0.739472	Pentatricopeptide repeat-containing protein At1g77170, mitochondrial
VIT_00s0771g00010	-0.622743	Pentatricopeptide repeat-containing protein At3g49710
VIT_17s0000g06480	-0.80631	Pentatricopeptide repeat-containing protein At5g61400
VIT_08s0040g02940	-0.642735	Pentatricopeptide repeat-containing protein At2g37310
VIT_00s0271g00070	-0.609476	Pentatricopeptide repeat-containing protein At3g13160, mitochondrial
VIT_12s0057g01450	0.61337	Subtilisin-like protease SBT5.3
VIT_09s0002g01030	-0.929443	Subtilisin-like protease SBT1.4
VIT_05s0051g00340	-0.786621	Chaperonin CPN60-2, mitochondrial
VIT_05s0062g01010	0.661574	Probable aldo-keto reductase 2
VIT_00s0471g00050	0.766172	ACT domain-containing protein ACR1
VIT_02s0033g00800	0.587092	Bifunctional nitrilase/nitrile hydratase NIT4B
VIT_08s0007g02100	0.691008	Uncharacterized protein At4g19900
VIT_19s0093g00110	0.835547	Probable glutathione S-transferase parC
VIT_18s0001g15450	-0.609992	Alcohol dehydrogenase
VIT_18s0001g02820	0.62019	Protein NEDD1
VIT_01s0026g00880	0.802354	Protein JINGUBANG
VIT_06s0009g02550	-0.612958	10 kDa chaperonin, mitochondrial
VIT_14s0060g02340	-0.821258	Luminal-binding protein 5
VIT_18s0001g10330	-0.599484	Subtilisin-like protease SBT1.9
VIT_08s0007g02470	-0.647756	Aspartic proteinase nepenthesin-2
VIT_03s0063g02670	0.651141	Protein RADIALIS-like 6
VIT_02s0025g00530	0.616263	Late embryogenesis abundant protein At1g64065
VIT_13s0084g00090	0.607742	WAT1-related protein At5g07050
VIT_12s0134g00560	-0.623601	Uncharacterized GPI-anchored protein At4g28100
VIT_00s0131g00010	-0.903244	Annexin D3
VIT_13s0019g05010	0.646103	Protein NUCLEAR FUSION DEFECTIVE 4
VIT_04s0008g04000	0.606919	BURP domain protein RD22
VIT_00s0531g00060	-0.620629	Cellulose synthase-like protein E1
VIT_19s0014g04900	-0.707393	(-)-germacrene D synthase
VIT_09s0002g05080	0.596377	F-box/kelch-repeat protein At1g80440
VIT_12s0059g02770	0.669853	Scarecrow-like protein 32
VIT_14s0068g01360	0.671957	GEM-like protein 5
VIT_18s0001g12430	0.653975	Uncharacterized protein At1g01500
VIT_13s0156g00260	0.747881	Homeobox-leucine zipper protein HOX27
VIT_15s0048g02310	-0.846366	Protein NTM1-like 9
VIT_08s0007g03870	-0.596831	Putative phytosulfokines 6
VIT_00s0317g00140	0.5892	Exocyst complex component EXO70H1
VIT_10s0003g00380	0.695792	Homeobox-leucine zipper protein ATHB-52
VIT_14s0060g02390	-0.59533	Protein SRC2
VIT_17s0000g07740	-0.808919	Putative DNA glycosylase At3g47830
VIT_06s0004g08230	0.647297	Root phototropism protein 2
VIT_16s0098g00250	0.617772	Putative RING-H2 finger protein ATL21A
VIT_08s0007g04230	0.683836	Sulfite exporter TauE/SafE family protein 4
no hit
VIT_12s0028g02680	-0.740149	no hit
Vitis_vinifera_newGene_4617	-0.766227	no hit
VIT_18s0001g14650	-0.653707	no hit
VIT_00s0264g00050	-0.599321	no hit
VIT_00s2547g00010	0.777792	no hit
VIT_01s0026g00910	0.841775	no hit
Vitis_vinifera_newGene_4619	-0.822344	no hit
VIT_18s0001g10610	0.713681	no hit
VIT_11s0016g02980	0.779247	no hit
VIT_06s0004g05040	-0.586525	no hit
VIT_07s0197g00050	-0.985095	no hit
VIT_18s0001g03190	-0.631185	no hit
VIT_00s0189g00050	-0.778668	no hit
VIT_02s0012g02710	0.643425	no hit
Vitis_vinifera_newGene_4618	-0.586718	no hit
VIT_05s0102g00860	0.633464	no hit
Vitis_vinifera_newGene_4418	-0.594157	no hit
VIT_14s0066g01290	0.609797	no hit
VIT_05s0020g03340	-0.768488	no hit
VIT_05s0077g01080	-0.610799	no hit
VIT_14s0060g01420	-0.741261	no hit
Vitis_vinifera_newGene_5103	0.587168	no hit
VIT_09s0002g02110	-0.632308	no hit
VIT_07s0005g02720	0.755815	no hit
Vitis_vinifera_newGene_1222	1.30737	no hit
VIT_02s0025g02200	-0.589475	no hit
VIT_07s0031g00260	-0.605966	no hit
Vitis_vinifera_newGene_4037	0.650314	no hit
VIT_11s0016g04670	-0.705054	no hit
Vitis_vinifera_newGene_1744	0.624766	no hit
VIT_18s0001g11810	-0.654375	no hit
VIT_18s0001g05370	0.712701	no hit
VIT_01s0150g00540	-0.689936	no hit
VIT_18s0001g10620	0.631425	no hit
Vitis_vinifera_newGene_3088	0.842829	no hit
VIT_08s0007g02520	0.69785	no hit
VIT_09s0018g00680	0.603164	no hit
VIT_16s0050g01170	-0.766965	no hit
VIT_14s0006g02760	-0.618277	no hit
VIT_04s0023g01800	-0.762971	no hit
VIT_06s0004g05650	0.686398	no hit
VIT_00s0203g00140	0.629762	no hit
Vitis_vinifera_newGene_4605	-0.641763	no hit
VIT_19s0014g00930	-0.708472	no hit
VIT_15s0048g00430	-0.601159	no hit
Vitis_vinifera_newGene_5852	0.718211	no hit
